# Supplementary material for: Epigenetic memory of radiotherapy in dermal fibroblasts impairs wound repair capacity in cancer survivors
Source: Nat Commun. 2024 Oct 28;15:9286. doi: 10.1038/s41467-024-53295-1 (PMC11519383; doi:10.1038/s41467-024-53295-1)
Supplement: Supplementary file 3 — Supplementary Data 1 [file 41467_2024_53295_MOESM3_ESM.xlsx]

## Sheet: Sheet1
Supplementary Data 1. Information of breast cancer patients donating skin tissue samples.
Donor	Age range (years)	Ethnicity	Dose of irradiation	Time from radiotherapy to reconstruction surgery	Location of skin biopsies		Experiments
					RT-	RT+
1	33-67	Caucasian	2 Gy x25	20.5 months	Abdomen	Right breast	qRT-PCR, Cell migration assay, RNA-seq
2		Caucasian	2 Gy x25	18.5 months	Abdomen	Left breast	ATAC-seq, qRT-PCR, Cell migration assay, Histological staining, RNA-seq
3		Caucasian	2 Gy x25	55 months	Abdomen	Right breast	ATAC-seq, qRT-PCR, Histological staining, Cell migration assay, RNA-seq
4		Sri Lanka	2,65 Gy x16 + extra boost 8 Gy x 2	42 months	Abdomen	Right breast	ATAC-seq, Cell migration assay, Histological staining, RNA-seq
5		Caucasian	2,65Gy x 16	18 months	Abdomen	Right breast	ATAC-seq, qRT-PCR, Cell migration assay
6		Caucasian	2 Gy x 25	53 months	Abdomen	Left breast	ATAC-seq, ChIP-qPCR, qRT-PCR, Cell migration assay, Histological staining, Ex vivo wound healing, RNA-seq
7		Caucasian	2 Gy x 25	66 months	Abdomen	Left breast	qRT-PCR, in vitro irradiation experiments
8		Caucasian	2 Gy x 25	53 months	Abdomen	Left breast	qRT-PCR
9		Caucasian	2 Gy x 25	36 months	Abdomen	Left breast	ChIP-qPCR, Cell migration assay, Histological staining
10		Middle east	2 Gy x 25	27 months	Abdomen	Left breast	qRT-PCR
11		Middle east	2 Gy x 25	25 months	Abdomen	Right breast	qRT-PCR
12		Caucasian	2 Gy x 25	36 months	Abdomen	Right breast	qRT-PCR
13		Caucasian	2 Gy x 25	129 months	Abdomen	Left breast	qRT-PCR
14		Caucasian	2 Gy x 25	12 months	Abdomen	Right breast	Histological staining
15		Middle east	2 Gy x 25	42 months	Abdomen	Left breast	Histological staining, Ex vivo wound healing
16		Caucasian	2 Gy x 25	41 months	Abdomen	Left breast	ChIP-qPCR, qRT-PCR, Ex vivo wound healing, Histological staining, in vitro irradiation experiments
17		Caucasian	2 Gy x 25 + 16 Gy Extra Boost	108 months	Abdomen	Left breast	ChIP-qPCR, Ex vivo wound healing, qRT-PCR, Histological staining, Cell migration assay, ATAC-seq
18		Caucasian	2 Gy x 25	36 months	Abdomen	Left breast	qRT-PCR
19		Caucasian	2 Gy x 25	34 months	Abdomen	Right breast	ChIP-qPCR, qRT-PCR
20		Caucasian	2 Gy x 25	48 months	Abdomen	Left breast	qRT-PCR, Ex vivo wound healing
21		Caucasian	2 Gy x 25	24 months	Abdomen	Right breast	qRT-PCR
22		Middle east	2 Gy x 25	17 months	Abdomen	Left breast	qRT-PCR, Ex vivo wound healing
23		Caucasian	2 Gy x 25	32 months	Abdomen	Right breast	qRT-PCR
24		Middle east	2 Gy x 25	48 months	Abdomen	Right breast	qRT-PCR
25		Caucasian	2,67 Gy x15	18 months	Abdomen	Left breast	qRT-PCR
26		Middle east	2 Gy x 25	84 months	Abdomen	Right breast	qRT-PCR, ATAC-seq
27		Caucasian	2 Gy x 25	71 months	Abdomen	Right breast	qRT-PCR, Ex vivo wound healing
28		Caucasian	2 Gy x 25	36 months	Abdomen	Left breast	qRT-PCR
29		African	2 Gy x 25	25 months	Right breast	Left breast	qRT-PCR
30		Caucasian	2 Gy x 25	36 months	Abdomen	Right breast	qRT-PCR, Cell migration assay
31		Caucasian	2 Gy x 25	29 months	Abdomen	Left breast	qRT-PCR
32		Middle east	2 Gy x 25	34 months	Abdomen	Left breast	qRT-PCR
33		Caucasian	2 Gy x 25	17 months	Abdomen	Right breast	qRT-PCR
34		Caucasian	2 Gy x 25	60 months	Abdomen	Left breast	qRT-PCR
35		Caucasian	2,65 Gy x16	27 months	Abdomen	Left breast	Ex vivo wound healing, FISH
36		Caucasian	2 Gy x 25	60 months	Abdomen	Left breast	qRT-PCR
37		Caucasian	2 Gy x 25	120 months	Right breast	Left breast	qRT-PCR
38		Caucasian	2,67 Gy x15	34 months	Abdomen	Left breast	Ex vivo wound healing
39		Caucasian	2 Gy x 25	36 months	Abdomen	Right breast	Ex vivo wound healing
40		Caucasian	2 Gy x 25	24 months	Abdomen	Right breast	Ex vivo wound healing
41		Caucasian	2 Gy x 25	84 months	Right breast	Left breast	Ex vivo wound healing
42		Caucasian	2,67 Gy x15	29 months	Right breast	Left breast	Ex vivo wound healing
43		Caucasian	2 Gy x 25	96 months	Left breast	Right breast	Ex vivo wound healing
44		Caucasian	52 Gy	81 months	Abdomen	Right breast	Single-cell multiome gene expression + ATAC sequencing
45		Caucasian	2,67 Gy x15	39 months	Abdomen	Left breast	Ex vivo wound healing
46		Caucasian	2 Gy x 25	96 months	Abdomen	Right breast	Ex vivo wound healing
47		Hispanic	-	25 months since last surgery	Left breast (S-) Abdomen (S+)		ATAC-seq
48		Caucasian	-	25 months since last surgery			ATAC-seq
49		Caucasian	-	9 months since last surgery	Right breast (S-) Abdomen (S+)		ATAC-seq
