# Supplementary material for: Epigenetic memory of radiotherapy in dermal fibroblasts impairs wound repair capacity in cancer survivors
Source: Nat Commun. 2024 Oct 28;15:9286. doi: 10.1038/s41467-024-53295-1 (PMC11519383; doi:10.1038/s41467-024-53295-1)
Supplement: Supplementary file 4 — Supplementary Data 2 [file 41467_2024_53295_MOESM4_ESM.xlsx]

## Sheet: DA in RT- vs RT+ FB
Supplementary Data 2. List of chromatin regions with differential accessibility in RT+ versus RT- fibroblasts.
Chromosome	start_peak	end_peak	Peak_score	log2FoldChange	padj	Type	Annotation	Gene symbol	Description
chr1	4702855	4703356	33.8516	-1.19759	0.0013674	RT- up domain	Intron (ENST00000378191.5/55966, intron 1 of 5)	AJAP1	adherens junctions associated protein 1
chr1	16183052	16183553	35.9549	-0.795862	0.00653387	RT- up domain	Distal Intergenic	ARHGEF19	Rho guanine nucleotide exchange factor 19
chr1	47894609	47895110	100.631	-0.548133	0.0410891	RT- up domain	Intron (ENST00000606738.3/388630, intron 2 of 6)	TRABD2B	TraB domain containing 2B
chr1	47934284	47934785	125.097	-0.681578	0.00198963	RT- up domain	Intron (ENST00000606738.3/388630, intron 2 of 6)	TRABD2B	TraB domain containing 2B
chr1	53509242	53509743	27.6367	-0.787164	0.0233296	RT- up domain	Exon (ENST00000312233.4/148979, exon 9 of 10)	DMRTB1	DMRT like family B with proline rich C-terminal 1
chr1	105485124	105485625	40.752	-1.34842	5.06532e-05	RT- up domain	Distal Intergenic	LINC01676	long intergenic non-protein coding RNA 1676
chr1	118983294	118983795	3.68936	1.53486	0.0026441	RT+ up domain	Intron (ENST00000207157.7/6913, intron 1 of 7)	TBX15	T-box transcription factor 15
chr1	118983830	118984331	10.1883	1.33107	0.000826329	RT+ up domain	Intron (ENST00000207157.7/6913, intron 1 of 7)	TBX15	T-box transcription factor 15
chr1	118988183	118988684	8.93792	0.933526	0.00715869	RT+ up domain	Promoter (<=1kb)	TBX15	T-box transcription factor 15
chr1	118989307	118989808	3.50743	1.36928	0.00217646	RT+ up domain	Promoter (<=1kb)	TBX15	T-box transcription factor 15
chr1	118989809	118990310	27.0883	1.6951	6.32806e-11	RT+ up domain	Promoter (<=1kb)	TBX15	T-box transcription factor 15
chr1	148264710	148265211	15.3121	-1.06558	0.041992	RT- up domain	Distal Intergenic	LOC101927468	uncharacterized LOC101927468
chr1	152752172	152752673	53.3244	-1.06293	2.50807e-05	RT- up domain	Distal Intergenic	LCE1F	late cornified envelope 1F
chr1	152906103	152906604	76.947	-1.47582	0.0221838	RT- up domain	Promoter (1-2kb)	IVL	involucrin
chr1	159960613	159961114	79.3212	-1.02448	0.000126956	RT- up domain	Promoter (<=1kb)	LINC01133	long intergenic non-protein coding RNA 1133
chr1	199123488	199123989	132.007	0.698756	0.0150864	RT+ up domain	Distal Intergenic	LINC02789	long intergenic non-protein coding RNA 2789
chr1	201786778	201787279	8.77527	-1.04604	0.0397227	RT- up domain	Promoter (<=1kb)	NAV1	neuron navigator 1
chr1	208536077	208536578	29.5974	0.850059	0.0055436	RT+ up domain	Distal Intergenic	LINC01717	long intergenic non-protein coding RNA 1717
chr1	220926054	220926555	30.7337	-1.0359	0.00248424	RT- up domain	Distal Intergenic	HLX	H2.0 like homeobox
chr1	236762353	236762854	8.28043	-1.29428	0.0454619	RT- up domain	3' UTR	ACTN2	actinin alpha 2
chr10	5564032	5564533	34.4067	-0.763763	0.0133104	RT- up domain	Exon (ENST00000664654.1/ENST00000664654.1, exon 2 of 2)	LINC02657	long intergenic non-protein coding RNA 2657
chr10	10542452	10542953	37.0932	-0.851312	0.0491813	RT- up domain	Distal Intergenic	CELF2-DT	CELF2 divergent transript
chr10	11178627	11179128	63.7056	0.984594	0.00151891	RT+ up domain	Intron (ENST00000637215.1/10659, intron 3 of 14)	CELF2	CUGBP Elav-like family member 2
chr10	14450035	14450536	9.38608	1.1404	0.0217364	RT+ up domain	Intron (ENST00000493380.5/55691, intron 1 of 3)	FRMD4A	FERM domain containing 4A
chr10	27568464	27568965	39.5261	1.07204	0.000502803	RT+ up domain	Intron (ENST00000649291.1/ENST00000649291.1, intron 1 of 3)	RAB18	RAB18, member RAS oncogene family
chr10	90775289	90775790	45.0332	0.776175	0.0233746	RT+ up domain	Intron (ENST00000277874.10/3363, intron 1 of 2)	HTR7	5-hydroxytryptamine receptor 7
chr10	116113880	116114381	83.9094	-0.615676	0.0426928	RT- up domain	Intron (ENST00000369236.5/2674, intron 4 of 8)	GFRA1	GDNF family receptor alpha 1
chr10	120966200	120966701	43.2879	-1.2238	4.58373e-05	RT- up domain	Intron (ENST00000414774.1/ENST00000414774.1, intron 1 of 1)	WDR11	WD repeat domain 11
chr11	30741092	30741593	94.658	-2.15845	1.77714e-07	RT- up domain	Distal Intergenic	MPPED2	metallophosphoesterase domain containing 2
chr11	30760292	30760793	22.9106	-1.4721	0.00443967	RT- up domain	Distal Intergenic	DCDC1	doublecortin domain containing 1
chr11	30789196	30789697	49.7171	-0.934801	0.0445649	RT- up domain	Intron (ENST00000663545.1/ENST00000663545.1, intron 2 of 3)	DCDC1	doublecortin domain containing 1
chr11	40868096	40868597	16.4743	1.59216	0.0101202	RT+ up domain	Intron (ENST00000528697.6/57689, intron 2 of 6)	LRRC4C	leucine rich repeat containing 4C
chr11	44946168	44946669	8.53113	-1.31518	4.38822e-05	RT- up domain	Promoter (<=1kb)	TP53I11	tumor protein p53 inducible protein 11
chr11	72013280	72013781	32.9838	-0.75474	0.0199024	RT- up domain	Promoter (<=1kb)	NUMA1	nuclear mitotic apparatus protein 1
chr11	72712156	72712657	9.82958	-1.25406	0.0170628	RT- up domain	Promoter (<=1kb)	ARAP1	ArfGAP with RhoGAP domain, ankyrin repeat and PH domain 1
chr11	79236548	79237049	84.1435	0.638235	0.0199024	RT+ up domain	Intron (ENST00000278550.12/26011, intron 2 of 33)	TENM4	teneurin transmembrane protein 4
chr11	106988094	106988595	48.182	-1.35243	0.000291899	RT- up domain	Intron (ENST00000526355.6/2977, intron 1 of 7)	GUCY1A2	guanylate cyclase 1 soluble subunit alpha 2
chr11	120180829	120181330	17.6348	-1.10627	0.00151891	RT- up domain	Intron (ENST00000532833.1/ENST00000532833.1, intron 1 of 1)	LOC107984399	uncharacterized LOC107984399
chr11	133934653	133935154	35.3048	-0.985058	0.0140714	RT- up domain	Promoter (2-3kb)	IGSF9B	immunoglobulin superfamily member 9B
chr12	8662596	8663097	57.5709	-0.755065	0.0387193	RT- up domain	Promoter (<=1kb)	MFAP5	microfibril associated protein 5
chr12	43277538	43278039	11.1705	-1.30037	0.0233746	RT- up domain	Distal Intergenic	LINC02461	long intergenic non-protein coding RNA 2461
chr12	58757378	58757879	57.8738	0.791002	0.0026441	RT+ up domain	Intron (ENST00000546977.5/100506869, intron 1 of 7)	LINC02388	long intergenic non-protein coding RNA 2388
chr12	94983821	94984322	154.459	0.596944	0.00056307	RT+ up domain	Intron (ENST00000552205.5/55967, intron 2 of 4)	NDUFA12	NADH:ubiquinone oxidoreductase subunit A12
chr12	97535501	97536002	23.5022	-1.22047	0.0428015	RT- up domain	Intron (ENST00000640149.1/196475, intron 11 of 13)	RMST	rhabdomyosarcoma 2 associated transcript
chr12	103833327	103833828	25.9002	-0.961016	0.0233746	RT- up domain	Intron (ENST00000392876.8/51559, intron 1 of 13)	NT5DC3	5'-nucleotidase domain containing 3
chr12	113208184	113208685	32.8595	0.819038	0.00770083	RT+ up domain	5' UTR	IQCD	IQ motif containing D
chr13	23701585	23702086	115.341	0.793301	0.000384582	RT+ up domain	Distal Intergenic	MIPEP	mitochondrial intermediate peptidase
chr13	72004914	72005415	59.2301	0.620754	0.0484451	RT+ up domain	Distal Intergenic	DACH1	dachshund family transcription factor 1
chr13	72291223	72291724	105.436	0.664889	0.000545135	RT+ up domain	Distal Intergenic	DACH1	dachshund family transcription factor 1
chr13	94173236	94173737	30.7767	0.972246	0.0124032	RT+ up domain	Intron (ENST00000377047.9/10082, intron 4 of 8)	GPC6-AS1	GPC6 antisense RNA 1
chr13	109155204	109155705	33.6269	-0.915518	0.0445649	RT- up domain	Intron (ENST00000356711.7/23026, intron 32 of 34)	MYO16-AS1	MYO16 antisense RNA 1
chr14	46197750	46198251	65.013	1.12636	0.00217646	RT+ up domain	Intron (ENST00000666179.1/100506412, intron 2 of 4)	LINC00871	long intergenic non-protein coding RNA 871
chr14	61184033	61184534	83.777	0.608042	0.00185683	RT+ up domain	Distal Intergenic	PRKCH	protein kinase C eta
chr14	80095541	80096042	78.5425	0.795806	0.013185	RT+ up domain	Distal Intergenic	DIO2	iodothyronine deiodinase 2
chr15	27058133	27058634	45.7385	1.16112	0.000702947	RT+ up domain	Intron (ENST00000615808.5/2567, intron 3 of 9)	GABRG3	gamma-aminobutyric acid type A receptor gamma3 subunit
chr15	27222407	27222908	58.5944	0.765434	0.013185	RT+ up domain	Intron (ENST00000615808.5/2567, intron 3 of 9)	GABRG3	gamma-aminobutyric acid type A receptor gamma3 subunit
chr15	28831995	28832496	26.6543	1.01538	0.0376888	RT+ up domain	Promoter (<=1kb)	PDCD6IPP2	PDCD6IP pseudogene 2
chr15	28892826	28893327	17.3859	1.39295	0.000723252	RT+ up domain	Intron (ENST00000561069.5/321, intron 1 of 14)	APBA2	amyloid beta precursor protein binding family A member 2
chr15	28892826	28893327	17.3859	1.39295	0.000723252	RT+ up domain	Intron (ENST00000561069.5/321, intron 1 of 14)	APBA2	amyloid beta precursor protein binding family A member 2
chr15	37425523	37426024	20.5995	1.71297	3.32797e-05	RT+ up domain	Intron (ENST00000663330.1/ENST00000663330.1, intron 1 of 3)	MEIS2	Meis homeobox 2
chr15	37585938	37586439	53.3216	0.715601	0.00033423	RT+ up domain	Distal Intergenic	TMCO5A	transmembrane and coiled-coil domains 5A
chr15	39583822	39584323	2.80293	0.806364	0.0211732	RT+ up domain	Promoter (2-3kb)	THBS1	thrombospondin 1
chr15	39586793	39587294	16.4657	0.832167	0.00793903	RT+ up domain	Promoter (<=1kb)	THBS1	thrombospondin 1
chr15	39587296	39587797	3.94677	0.856273	0.00470858	RT+ up domain	Promoter (<=1kb)	THBS1	thrombospondin 1
chr15	39588053	39588554	5.12008	1.02457	0.00114696	RT+ up domain	Promoter (<=1kb)	THBS1	thrombospondin 1
chr15	39592331	39592832	8.75649	0.902264	0.00592278	RT+ up domain	Promoter (<=1kb)	THBS1	thrombospondin 1
chr15	39599700	39600201	1.65309	0.861098	0.0321307	RT+ up domain	3' UTR	THBS1	thrombospondin 1
chr16	13307267	13307768	41.8133	0.627868	0.0102071	RT+ up domain	Intron (ENST00000662907.1/ENST00000662907.1, intron 2 of 2)	SHISA9	shisa family member 9
chr16	13315941	13316442	38.3632	0.795309	0.0106516	RT+ up domain	Exon (ENST00000662907.1/ENST00000662907.1, exon 3 of 3)	SHISA9	shisa family member 9
chr16	27330491	27330992	53.4012	-0.849694	0.016461	RT- up domain	Intron (ENST00000566117.5/3566, intron 1 of 3)	IL4R	interleukin 4 receptor
chr16	84806441	84806942	37.2263	0.886365	0.0128452	RT+ up domain	Distal Intergenic	CRISPLD2	cysteine rich secretory protein LCCL domain containing 2
chr16	89498770	89499271	37.0514	-1.10306	0.000728041	RT- up domain	Exon (ENST00000568509.3/ENST00000568509.3, exon 2 of 2)	SPG7	SPG7 matrix AAA peptidase subunit, paraplegin
chr17	57541773	57542274	19.3332	-1.17858	0.00120266	RT- up domain	Intron (ENST00000416426.6/124540, intron 7 of 13)	LOC101927557	uncharacterized LOC101927557
chr17	61399423	61399924	33.7291	-0.788024	0.00646859	RT- up domain	Promoter (<=1kb)	TBX2-AS1	TBX2 antisense RNA 1
chr17	78822554	78823055	61.717	0.927167	2.50807e-05	RT+ up domain	Promoter (1-2kb)	USP36	ubiquitin specific peptidase 36
chr18	40877013	40877514	41.2486	1.50941	0.00444698	RT+ up domain	Distal Intergenic	KC6	keratoconus gene 6
chr18	57497790	57498291	37.9611	-1.17257	0.00592278	RT- up domain	Distal Intergenic	ONECUT2	one cut homeobox 2
chr18	63949014	63949515	40.8444	-0.978028	0.0445677	RT- up domain	Promoter (<=1kb)	HMSD	histocompatibility minor serpin domain containing
chr19	16860059	16860560	34.1806	1.27632	0.0012059	RT+ up domain	Promoter (2-3kb)	SIN3B	SIN3 transcription regulator family member B
chr2	20641487	20641988	24.8327	-1.08562	0.00185683	RT- up domain	Promoter (2-3kb)	HS1BP3	HCLS1 binding protein 3
chr2	23042186	23042687	24.8188	-1.59228	0.000348761	RT- up domain	Intron (ENST00000421581.1/ENST00000421581.1, intron 1 of 6)	KLHL29	kelch like family member 29
chr2	23042735	23043236	3.90435	-1.61941	0.0308516	RT- up domain	Intron (ENST00000421581.1/ENST00000421581.1, intron 1 of 6)	KLHL29	kelch like family member 29
chr2	23249201	23249702	13.3334	-1.41091	0.00114696	RT- up domain	Distal Intergenic	KLHL29	kelch like family member 29
chr2	56244880	56245381	38.9647	0.834438	0.0261131	RT+ up domain	Intron (ENST00000607540.1/114800, intron 2 of 3)	LOC100129434	uncharacterized LOC100129434
chr2	67871865	67872366	51.2987	0.816593	0.0336268	RT+ up domain	Distal Intergenic	LINC01812	long intergenic non-protein coding RNA 1812
chr2	104897484	104897985	12.922	-1.53618	0.00169621	RT- up domain	Intron (ENST00000598623.1/ENST00000598623.1, intron 2 of 2)	LINC01159	long intergenic non-protein coding RNA 1159
chr2	139067853	139068354	8.5684	1.20032	0.0396075	RT+ up domain	Distal Intergenic	YY1P2	YY1 transcription factor pseudogene 2
chr2	139122725	139123226	71.8172	0.526304	0.0396508	RT+ up domain	Distal Intergenic	YY1P2	YY1 transcription factor pseudogene 2
chr2	193462375	193462876	21.4618	1.49218	0.00612633	RT+ up domain	Distal Intergenic	PCGEM1	PCGEM1 prostate-specific transcript
chr2	196234589	196235090	23.7284	0.824446	0.0422562	RT+ up domain	Intron (ENST00000260983.8/57520, intron 21 of 28)	HECW2	HECT, C2 and WW domain containing E3 ubiquitin protein ligase 2
chr2	236711417	236711918	29.1827	-0.910596	0.0276669	RT- up domain	Distal Intergenic	ACKR3	atypical chemokine receptor 3
chr20	58102159	58102660	32.6521	1.0333	0.026716	RT+ up domain	Distal Intergenic	C20orf85	chromosome 20 open reading frame 85
chr3	54046840	54047341	65.0585	0.843034	0.00198963	RT+ up domain	Intron (ENST00000655075.1/ENST00000655075.1, intron 2 of 4)	CACNA2D3	calcium voltage-gated channel auxiliary subunit alpha2delta 3
chr3	134397074	134397575	54.3418	0.80268	0.0396508	RT+ up domain	Distal Intergenic	AMOTL2	angiomotin like 2
chr3	140223598	140224099	19.7002	-1.23554	0.0401544	RT- up domain	Intron (ENST00000458420.7/64084, intron 2 of 16)	CLSTN2-AS1	CLSTN2 antisense RNA 1
chr3	158103291	158103792	6.25601	1.00855	0.0211849	RT+ up domain	Promoter (<=1kb)	SHOX2	short stature homeobox 2
chr3	160180652	160181153	40.5222	-0.748333	0.00689637	RT- up domain	Intron (ENST00000497452.5/101928376, intron 3 of 9)	IL12A-AS1	IL12A antisense RNA 1
chr3	160885831	160886332	42.1456	-0.884818	0.00146538	RT- up domain	Intron (ENST00000497343.5/151742, intron 1 of 2)	PPM1L	protein phosphatase, Mg2+/Mn2+ dependent 1L
chr3	180277021	180277522	30.5824	-1.27831	0.0336268	RT- up domain	Distal Intergenic	LINC02053	long intergenic non-protein coding RNA 2053
chr3	180284282	180284783	36.6516	-1.23969	0.00261347	RT- up domain	Distal Intergenic	LINC02053	long intergenic non-protein coding RNA 2053
chr3	180433116	180433617	47.0125	-1.20988	0.00470858	RT- up domain	Intron (ENST00000668671.1/100505609, intron 1 of 1)	LINC02053	long intergenic non-protein coding RNA 2053
chr3	180700921	180701422	30.2251	-2.02066	9.51899e-05	RT- up domain	Intron (ENST00000651576.1/339829, intron 5 of 24)	CCDC39	coiled-coil domain containing 39
chr3	180700921	180701422	30.2251	-2.02066	9.51899e-05	RT- up domain	Intron (ENST00000651576.1/339829, intron 5 of 24)	CCDC39	coiled-coil domain containing 39
chr4	5752314	5752815	6.29293	1.14376	0.00381715	RT+ up domain	Promoter (<=1kb)	EVC	EvC ciliary complex subunit 1
chr4	8255966	8256467	23.3178	-0.965815	0.0013674	RT- up domain	Distal Intergenic	HTRA3	HtrA serine peptidase 3
chr4	24141763	24142264	21.8201	-1.13072	0.014624	RT- up domain	Distal Intergenic	PPARGC1A	PPARG coactivator 1 alpha
chr4	39085842	39086343	49.5214	1.18561	0.000942619	RT+ up domain	Intron (ENST00000261425.7/51088, intron 5 of 11)	KLHL5	kelch like family member 5
chr4	43276932	43277433	13.5399	-1.47762	0.0195434	RT- up domain	Distal Intergenic	LINC02383	long intergenic non-protein coding RNA 2383
chr4	43339365	43339866	11.2488	-1.20405	0.0376888	RT- up domain	Distal Intergenic	LINC02383	long intergenic non-protein coding RNA 2383
chr4	94410600	94411101	10.4251	-1.66005	0.0106516	RT- up domain	Distal Intergenic	PDLIM5	PDZ and LIM domain 5
chr4	145320253	145320754	8.14562	-1.42165	0.0102071	RT- up domain	Distal Intergenic	LINC02266	long intergenic non-protein coding RNA 2266
chr4	151729961	151730462	30.3711	-1.07009	0.0026441	RT- up domain	Intron (ENST00000263985.11/5188, intron 2 of 12)	GATB	glutamyl-tRNA amidotransferase subunit B
chr4	164778997	164779498	60.7359	0.933253	0.000179062	RT+ up domain	Intron (ENST00000515485.5/100505989, intron 3 of 3)	SMIM31	small integral membrane protein 31
chr4	165580314	165580815	32.3223	-1.31515	3.32797e-05	RT- up domain	Distal Intergenic	LINC01179	long intergenic non-protein coding RNA 1179
chr5	3310781	3311282	102.043	-0.528639	0.0289927	RT- up domain	Distal Intergenic	LINC01377	long intergenic non-protein coding RNA 1377
chr5	3339547	3340048	19.2027	-1.00727	0.0428792	RT- up domain	Distal Intergenic	LINC02162	long intergenic non-protein coding RNA 2162
chr5	5373265	5373766	8.10886	-0.866419	0.026716	RT- up domain	Distal Intergenic	ICE1	interactor of little elongation complex ELL subunit 1
chr5	107365719	107366220	42.9716	0.839416	0.0342269	RT+ up domain	Distal Intergenic	EFNA5	ephrin A5
chr5	124729660	124730161	20.994	1.03022	0.0321307	RT+ up domain	Intron (ENST00000504926.5/57507, intron 1 of 8)	ZNF608	zinc finger protein 608
chr5	135242063	135242564	54.3021	0.615183	0.0401544	RT+ up domain	Intron (ENST00000624272.3/100996485, intron 3 of 5)	C5orf66-AS2	C5orf66 antisense RNA 2
chr5	149397466	149397967	45.7857	-0.764191	0.0450874	RT- up domain	Intron (ENST00000505432.1/27190, intron 1 of 2)	IL17B	interleukin 17B
chr5	168945302	168945803	8.65852	-1.18808	0.0401544	RT- up domain	Intron (ENST00000519560.5/6586, intron 4 of 35)	SLIT3	slit guidance ligand 3
chr6	11609353	11609854	69.1979	0.561613	0.0437235	RT+ up domain	Distal Intergenic	TMEM170B	transmembrane protein 170B
chr6	100461186	100461687	13.1351	-0.980274	0.0233746	RT- up domain	Promoter (1-2kb)	SIM1	SIM bHLH transcription factor 1
chr6	101806155	101806656	39.8748	0.782276	0.0491813	RT+ up domain	Intron (ENST00000421544.6/2898, intron 11 of 18)	GRIK2	glutamate ionotropic receptor kainate type subunit 2
chr6	165177965	165178466	23.3983	-0.822457	0.0437235	RT- up domain	Distal Intergenic	C6orf118	chromosome 6 open reading frame 118
chr6	165181812	165182313	45.3913	-0.60671	0.0491813	RT- up domain	Distal Intergenic	C6orf118	chromosome 6 open reading frame 118
chr6	165184502	165185003	7.01442	-1.09082	0.00217646	RT- up domain	Distal Intergenic	C6orf118	chromosome 6 open reading frame 118
chr6	169559020	169559521	12.2415	-0.981539	0.0266264	RT- up domain	Exon (ENST00000546525.5/253769, exon 20 of 20)	WDR27	WD repeat domain 27
chr7	2787557	2788058	27.856	1.22905	0.00151891	RT+ up domain	Intron (ENST00000275364.8/2768, intron 2 of 3)	GNA12	G protein subunit alpha 12
chr7	22572801	22573302	37.6153	0.939899	0.0208484	RT+ up domain	Exon (ENST00000435127.1/100506178, exon 4 of 4)	LOC100506178	uncharacterized LOC100506178
chr7	25790172	25790673	41.1664	-0.832138	0.0304543	RT- up domain	Distal Intergenic	LOC646588	uncharacterized LOC646588
chr7	26485324	26485825	17.6633	-1.65296	0.00198963	RT- up domain	Promoter (1-2kb)	LOC441204	uncharacterized LOC441204
chr7	27098247	27098748	2.86113	-1.51199	0.00151891	RT- up domain	Promoter (<=1kb)	HOTAIRM1	HOXA transcript antisense RNA, myeloid-specific 1
chr7	27136396	27136897	4.94138	2.30162	2.31047e-06	RT+ up domain	Intron (ENST00000518848.5/100133311, intron 1 of 2)	HOXA3	homeobox A3
chr7	27142956	27143457	21.3444	2.17821	1.70135e-12	RT+ up domain	Promoter (<=1kb)	HOXA5	homeobox A5
chr7	27143484	27143985	23.1059	2.5959	1.22064e-18	RT+ up domain	Promoter (<=1kb)	HOXA5	homeobox A5
chr7	27152392	27152893	19.1947	-1.06141	0.000223492	RT- up domain	Promoter (1-2kb)	HOXA6	homeobox A6
chr7	27174181	27174682	7.81419	-0.963729	0.00198963	RT- up domain	Promoter (<=1kb)	HOXA10	homeobox A10
chr7	27174890	27175391	5.19353	-2.10375	2.94243e-08	RT- up domain	Promoter (<=1kb)	HOXA9	homeobox A9
chr7	27175404	27175905	3.57067	-2.43755	0.00706161	RT- up domain	Promoter (<=1kb)	HOXA9	homeobox A9
chr7	27176244	27176745	1.91782	-1.68374	0.000172673	RT- up domain	Promoter (1-2kb)	HOXA9	homeobox A9
chr7	27179665	27180166	30.8002	-0.82082	0.000540249	RT- up domain	Promoter (<=1kb)	HOXA10-HOXA9	HOXA10-HOXA9 readthrough
chr7	28466291	28466792	13.3334	-1.21988	0.0295761	RT- up domain	Intron (ENST00000396299.6/9586, intron 1 of 9)	CREB5	cAMP responsive element binding protein 5
chr7	29281737	29282238	27.1835	-1.07399	0.000913326	RT- up domain	Intron (ENST00000644824.1/1124, intron 5 of 16)	CHN2	chimerin 2
chr7	34523481	34523982	32.0171	0.879699	0.0150126	RT+ up domain	Intron (ENST00000419766.5/404744, intron 3 of 4)	NPSR1	neuropeptide S receptor 1
chr7	39554618	39555119	20.3996	-1.85655	8.91635e-08	RT- up domain	Intron (ENST00000439751.2/ENST00000439751.2, intron 1 of 2)	YAE1	YAE1 maturation factor of ABCE1
chr7	69775092	69775593	47.6294	-0.698939	0.045727	RT- up domain	Intron (ENST00000644939.1/26053, intron 1 of 18)	AUTS2	activator of transcription and developmental regulator AUTS2
chr7	131285551	131286052	7.22316	-1.39225	0.0211732	RT- up domain	Promoter (<=1kb)	MKLN1	muskelin 1
chr8	24668748	24669249	41.6568	-0.887948	0.0289927	RT- up domain	Intron (ENST00000519689.1/101929294, intron 2 of 4)	LOC101929294	uncharacterized LOC101929294
chr8	29195571	29196072	72.5864	0.801132	0.0124032	RT+ up domain	Intron (ENST00000524189.6/23303, intron 3 of 39)	KIF13B	kinesin family member 13B
chr8	50886564	50887065	23.1344	1.07185	0.0342269	RT+ up domain	Distal Intergenic	SNTG1	syntrophin gamma 1
chr8	51461771	51462272	47.5835	0.627696	0.0391101	RT+ up domain	Intron (ENST00000356297.5/137902, intron 8 of 22)	PXDNL	peroxidasin like
chr8	81026294	81026795	51.5311	0.596595	0.0208484	RT+ up domain	Intron (ENST00000220597.4/55824, intron 3 of 8)	PAG1	phosphoprotein membrane anchor with glycosphingolipid microdomains 1
chr8	97912183	97912684	8.69646	-1.10977	0.0403983	RT- up domain	Intron (ENST00000521689.5/4147, intron 2 of 18)	MATN2	matrilin 2
chr8	107143984	107144485	25.0929	0.767367	0.0133104	RT+ up domain	Distal Intergenic	ANGPT1	angiopoietin 1
chr8	123520149	123520650	52.345	0.647117	0.0288851	RT+ up domain	Intron (ENST00000517956.5/114907, intron 4 of 8)	FBXO32	F-box protein 32
chr8	127870636	127871137	10.6323	-1.38278	0.0454619	RT- up domain	Intron (ENST00000667305.1/5820, intron 1 of 8)	PVT1	Pvt1 oncogene
chr8	130047964	130048465	24.7366	-1.12607	0.00281995	RT- up domain	Distal Intergenic	FAM49B	family with sequence similarity 49 member B
chr8	140549633	140550134	6.08502	-1.1869	0.0249432	RT- up domain	Intron (ENST00000220592.10/27161, intron 11 of 18)	AGO2	argonaute RISC catalytic component 2
chr8	140553134	140553635	11.4544	-1.29102	0.026716	RT- up domain	Promoter (2-3kb)	AGO2	argonaute RISC catalytic component 2
chr9	18478690	18479191	86.0115	-0.58616	0.0266796	RT- up domain	Intron (ENST00000636209.1/92949, intron 2 of 3)	ADAMTSL1	ADAMTS like 1
chr9	20271021	20271522	16.0083	-1.38518	0.00383719	RT- up domain	Distal Intergenic	MLLT3	MLLT3 super elongation complex subunit
chr9	26369067	26369568	20.9768	1.54289	0.00121445	RT+ up domain	Distal Intergenic	LOC100506422	putative deoxyuridine 5'-triphosphate nucleotidohydrolase-like protein FLJ16323
chr9	84967387	84967888	25.783	-1.45374	0.000687113	RT- up domain	Intron (ENST00000376213.5/4915, intron 18 of 19)	NTRK2	neurotrophic receptor tyrosine kinase 2
chr9	92715785	92716286	16.402	-0.997735	0.0240706	RT- up domain	Intron (ENST00000375512.3/23299, intron 6 of 7)	IPPK	inositol-pentakisphosphate 2-kinase
chr9	108687545	108688046	16.12	-1.1141	0.014624	RT- up domain	Distal Intergenic	ACTL7B	actin like 7B
chr9	137690065	137690566	7.76968	-1.11521	0.0397227	RT- up domain	Intron (ENST00000637510.1/92714, intron 1 of 1)	EHMT1	euchromatic histone lysine methyltransferase 1
chrX	109352179	109352680	13.2637	-1.21253	0.00646859	RT- up domain	Distal Intergenic	GUCY2F	guanylate cyclase 2F, retinal
chrX	112058174	112058675	33.4726	0.815955	0.0369249	RT+ up domain	Intron (ENST00000262839.2/7224, intron 1 of 10)	TRPC5	transient receptor potential cation channel subfamily C member 5
chrX	129632439	129632940	17.29	-1.08164	0.0030674	RT- up domain	Distal Intergenic	APLN	apelin

## Sheet: All peaks in THBS1 locus
Chromosome	start_peak	end_peak	Peak_score	log2FoldChange	pvalue	padj	Type	Annotation	Gene symbol	Description	RS2_RT-_norm	RS2_RT+_norm	RS3_RT-_norm	RS3_RT+_norm	RS4_RT-_norm	RS4_RT+_norm	RS5_RT-_norm	RS5_RT+_norm	RS6_RT-_norm	RS6_RT+_norm
chr15	39426990	39427491	41.3263	-0.0292042	0.877315	0.999884	Not change	Exon (ENST00000558209.1/ENST00000558209.1, exon 1 of 3)	THBS1	thrombospondin 1	107.368	68.2089	127.26	133.829	123.699	131.221	93.8558	132.158	96.9453	89.1843
chr15	39429921	39430422	6.98663	0.234116	0.493863	0.999884	Not change	Distal Intergenic	THBS1	thrombospondin 1	18.6105	38.7854	25.7644	19.8537	36.3152	24.0773	18.7712	33.4801	39.001	45.9434
chr15	39455382	39455883	8.56091	-0.288628	0.341537	0.999884	Not change	Distal Intergenic	THBS1	thrombospondin 1	40.7999	36.7793	32.0103	18.3831	32.9107	24.0773	46.481	29.9559	40.1153	56.7536
chr15	39466240	39466741	14.7595	0.193081	0.432337	0.999884	Not change	Distal Intergenic	THBS1	thrombospondin 1	60.1261	46.81	53.871	88.2387	55.6077	45.7468	45.5871	70.4844	56.83	67.5638
chr15	39472807	39473308	62.699	-0.0424368	0.784092	0.999884	Not change	Exon (ENST00000558846.1/ENST00000558846.1, exon 1 of 2)	THBS1	thrombospondin 1	178.947	179.884	154.586	151.476	186.116	133.629	127.823	135.683	115.889	135.128
chr15	39496093	39496594	2.25325	0.223717	0.521639	1	Not change	Exon (ENST00000654986.1/ENST00000654986.1, exon 5 of 5)	THBS1	thrombospondin 1	22.9052	38.1167	19.5185	19.8537	27.2364	19.2618	14.3018	15.859	31.2008	45.9434
chr15	39497662	39498163	1.6454	-0.322049	0.31776	0.999884	Not change	Distal Intergenic	THBS1	thrombospondin 1	27.1999	17.3866	26.5451	23.5303	38.5849	25.2811	17.8773	19.3832	46.8012	40.5383
chr15	39499669	39500170	6.47239	-0.187299	0.485482	0.999884	Not change	Distal Intergenic	THBS1	thrombospondin 1	53.684	40.7916	43.7214	33.8248	34.0455	42.1352	34.8607	21.1453	59.0587	66.2126
chr15	39504731	39505232	49.8183	-0.0910451	0.584423	0.999884	Not change	Distal Intergenic	THBS1	thrombospondin 1	128.842	109.669	135.849	136.77	113.485	116.775	122.459	98.6782	106.974	109.453
chr15	39511329	39511830	42.2264	0.114984	0.473785	0.999884	Not change	Distal Intergenic	THBS1	thrombospondin 1	130.989	122.375	132.726	133.093	133.912	132.425	133.186	177.973	108.088	133.776
chr15	39573773	39574274	11.8614	0.0777018	0.797422	0.999884	Not change	Distal Intergenic	THBS1	thrombospondin 1	37.9367	43.4664	22.6414	36.7661	20.4273	24.0773	50.0564	45.8149	50.1441	32.4306
chr15	39574371	39574872	2.66532	0.544828	0.10797	0.999884	Not change	Distal Intergenic	THBS1	thrombospondin 1	27.1999	33.4357	23.4222	24.2656	11.3485	27.6889	18.7712	45.8149	35.6581	36.4845
chr15	39579686	39580187	11.2855	0.135772	0.391385	0.999884	Not change	Promoter (<=1kb)	THBS1	thrombospondin 1	156.042	167.179	135.849	125.005	140.722	137.241	122.459	158.59	99.174	132.425
chr15	39580224	39580725	33.75	0.155337	0.310225	0.999884	Not change	Promoter (<=1kb)	THBS1	thrombospondin 1	205.431	231.375	167.859	166.918	142.991	162.522	127.823	202.643	163.804	140.533
chr15	39580770	39581271	44.1825	0.274149	0.0364378	0.893205	Not change	Promoter (<=1kb)	THBS1	thrombospondin 1	293.473	365.118	251.398	272.069	279.173	273.277	173.41	299.559	223.977	260.796
chr15	39581357	39581858	11.5658	0.354896	0.0271105	0.834726	Not change	Promoter (<=1kb)	THBS1	thrombospondin 1	158.189	178.547	94.4694	108.828	122.564	170.949	85.811	126.872	105.86	140.533
chr15	39582722	39583223	2.0551	0.654931	0.00385333	0.418183	Not change	Promoter (1-2kb)	THBS1	thrombospondin 1	47.2419	123.043	42.9406	54.4139	90.7881	109.552	44.6932	84.5813	72.4304	91.8868
chr15	39583822	39584323	2.80293	0.806364	1.79443e-05	0.0211732	RT+ up domain	Promoter (2-3kb)	THBS1	thrombospondin 1	94.4839	193.258	81.9776	93.386	105.541	175.764	60.7828	163.876	89.1451	141.884
chr15	39586267	39586768	2.24617	0.558383	0.000884156	0.214322	Not change	Promoter (<=1kb)	THBS1	thrombospondin 1	131.705	217.332	95.2501	109.563	115.755	149.279	76.8724	160.352	129.26	178.369
chr15	39586793	39587294	16.4657	0.832167	5.09339e-06	0.00793903	RT+ up domain	Promoter (<=1kb)	THBS1	thrombospondin 1	155.326	252.774	109.303	123.534	123.699	203.453	58.1012	177.973	103.631	217.556
chr15	39587296	39587797	3.94677	0.856273	2.57332e-06	0.00470858	RT+ up domain	Promoter (<=1kb)	THBS1	thrombospondin 1	104.505	211.982	63.2398	83.0915	129.373	174.56	61.6767	148.017	85.8022	195.935
chr15	39588053	39588554	5.12008	1.02457	3.22e-07	0.00114696	RT+ up domain	Promoter (<=1kb)	THBS1	thrombospondin 1	89.4734	182.559	72.6087	79.4149	98.732	193.822	57.2073	172.687	71.3161	191.881
chr15	39592331	39592832	8.75649	0.902264	3.35177e-06	0.00592278	RT+ up domain	Promoter (<=1kb)	THBS1	thrombospondin 1	98.0628	224.019	77.2931	92.6507	178.172	215.492	82.2356	204.405	84.6879	237.825
chr15	39593071	39593572	2.20649	1.06025	0.00366122	0.408704	Not change	Promoter (<=1kb)	THBS1	thrombospondin 1	54.3998	158.485	67.9243	69.1203	71.4956	114.367	37.5423	179.735	82.4593	147.289
chr15	39595807	39596308	4.81333	1.10783	8.09631e-05	0.0549565	Not change	Promoter (1-2kb)	THBS1	thrombospondin 1	87.326	246.087	98.3731	102.21	125.968	240.773	79.554	250.22	83.5736	217.556
chr15	39596316	39596817	1.84531	1.1084	0.00110091	0.238411	Not change	Promoter (2-3kb)	THBS1	thrombospondin 1	72.2945	218.001	75.7317	94.1213	125.968	158.91	49.1626	213.215	73.5447	170.261
chr15	39596837	39597338	14.1366	1.11557	0.000506244	0.160247	Not change	Promoter (2-3kb)	THBS1	thrombospondin 1	84.4629	280.191	95.2501	105.886	132.778	190.211	58.9951	199.118	67.9732	182.422
chr15	39597742	39598243	79.4506	1.04294	0.00020784	0.0990213	Not change	3' UTR	THBS1	thrombospondin 1	226.904	582.45	236.564	277.952	352.939	532.108	157.32	577.972	202.805	454.029
chr15	39598548	39599049	39.7793	0.923376	0.000281873	0.116681	Not change	3' UTR	THBS1	thrombospondin 1	168.21	397.885	169.42	171.33	254.207	403.295	143.018	385.902	160.461	381.06
chr15	39599132	39599633	10.3415	0.956854	0.00018201	0.0909803	Not change	3' UTR	THBS1	thrombospondin 1	103.789	272.167	103.838	127.211	190.655	244.384	93.8558	260.792	110.317	266.201
chr15	39599700	39600201	1.65309	0.861098	3.3593e-05	0.0321307	RT+ up domain	3' UTR	THBS1	thrombospondin 1	67.284	177.878	68.705	72.0616	97.5972	155.298	58.9951	148.017	83.5736	147.289
