# Supplementary material for: Epigenetic memory of radiotherapy in dermal fibroblasts impairs wound repair capacity in cancer survivors
Source: Nat Commun. 2024 Oct 28;15:9286. doi: 10.1038/s41467-024-53295-1 (PMC11519383; doi:10.1038/s41467-024-53295-1)
Supplement: Supplementary file 5 — Supplementary Data 3 [file 41467_2024_53295_MOESM5_ESM.xlsx]

## Sheet: Sheet1
Supplementary Data 3. List of chromatin regions with differential accessibility in S+ versus S- fibroblasts.
Chromosome	Peak_start	Peak_end	Peak_score	log2FoldChange	padj	Type	Annotation	Gene symbol	Description
chr11	27934074	27934574	99.009	1.77186	6.73285e-07	S+ up domain	Distal Intergenic	MIR610	microRNA 610
chr11	37108833	37109333	38.1039	-1.92482	0.0404112	S+ down domain	Distal Intergenic	LOC107984325	uncharacterized LOC107984325
chr12	53979057	53979557	19.7668	2.36394	3.39034e-08	S+ up domain	Distal Intergenic	HOTAIR	HOX transcript antisense RNA
chr12	53981691	53982191	6.26429	3.12593	2.27232e-07	S+ up domain	Promoter (2-3kb)	HOXC-AS3	HOXC cluster antisense RNA 3
chr12	53976506	53977006	16.4043	1.88884	0.000164056	S+ up domain	Promoter (1-2kb)	HOTAIR	HOX transcript antisense RNA
chr12	53938488	53938988	21.4223	1.69043	0.0366358	S+ up domain	Promoter (<=1kb)	HOXC13	homeobox C13
chr13	35476294	35476794	62.6425	-1.94124	3.39034e-08	S+ down domain	Promoter (<=1kb)	NBEA	neurobeachin
chr14	31990814	31991314	22.5628	1.50996	0.00442337	S+ up domain	Distal Intergenic	LINC02313	long intergenic non-protein coding RNA 2313
chr15	27222521	27223021	54.1794	-2.17949	3.39034e-08	S+ down domain	Intron (ENST00000615808.5/2567, intron 3 of 9)	GABRG3	gamma-aminobutyric acid type A receptor subunit gamma3
chr15	91627699	91628199	69.0075	-1.42271	0.00066543	S+ down domain	Intron (ENST00000687281.1/101926928, intron 3 of 3)	LOC105370973	uncharacterized LOC105370973
chr15	27095884	27096384	38.9588	-1.65572	0.00442337	S+ down domain	Intron (ENST00000615808.5/2567, intron 3 of 9)	GABRG3-AS1	GABRG3 antisense RNA 1
chr16	27330493	27330993	28.5669	1.14278	0.0149393	S+ up domain	Intron (ENST00000566117.5/3566, intron 1 of 3)	IL4R	interleukin 4 receptor
chr17	13353445	13353945	48.3698	-2.12289	6.35485e-06	S+ down domain	Distal Intergenic	LINC02093	long intergenic non-protein coding RNA 2093
chr17	83199900	83200400	78.6432	-1.05228	0.0020474	S+ down domain	Exon (ENST00000651869.1/101929650, exon 4 of 4)	LOC101929650	uncharacterized LOC101929650
chr18	63949183	63949683	30.8565	2.10749	0.00076193	S+ up domain	Promoter (<=1kb)	HMSD	histocompatibility minor serpin domain containing
chr19	51132162	51132662	41.2844	-1.99567	0.000925312	S+ down domain	Intron (ENST00000440804.7/27180, intron 6 of 6)	SIGLEC9	sialic acid binding Ig like lectin 9
chr2	31318441	31318941	72.8976	-1.36128	4.53063e-05	S+ down domain	Distal Intergenic	XDH	xanthine dehydrogenase
chr2	31319475	31319975	29.3253	-1.60487	0.00582361	S+ down domain	Distal Intergenic	XDH	xanthine dehydrogenase
chr4	152265104	152265604	74.3685	-1.41906	0.00100425	S+ down domain	Distal Intergenic	LOC105377490	uncharacterized LOC105377490
chr5	3310668	3311168	106.976	1.12192	0.0174922	S+ up domain	Distal Intergenic	LINC01377	long intergenic non-protein coding RNA 1377
chr6	100461289	100461789	25.1194	1.78615	0.000925312	S+ up domain	Promoter (1-2kb)	SIM1	SIM bHLH transcription factor 1
chr6	135212520	135213020	27.3468	2.03647	0.00423888	S+ up domain	Intron (ENST00000341911.10/4602, intron 15 of 15)	MYB	MYB proto-oncogene, transcription factor
chr6	100464635	100465135	36.418	1.38486	0.00818958	S+ up domain	Promoter (<=1kb)	SIM1	SIM bHLH transcription factor 1
chr6	36917531	36918031	55.9444	1.06984	0.0496022	S+ up domain	Intron (ENST00000359359.6/221477, intron 8 of 9)	PI16	peptidase inhibitor 16
chr7	27175362	27175862	7.44443	3.20973	6.34521e-13	S+ up domain	Promoter (<=1kb)	HOXA9	homeobox A9
chr7	27174621	27175121	6.34409	2.4435	1.81868e-07	S+ up domain	Promoter (<=1kb)	HOXA9	homeobox A9
chr7	27176096	27176596	2.71779	2.56852	1.18059e-05	S+ up domain	Promoter (<=1kb)	HOXA9	homeobox A9
chr7	27143366	27143866	27.4375	-1.84063	0.00442337	S+ down domain	Promoter (<=1kb)	HOXA5	homeobox A5
chr7	27179809	27180309	59.0022	0.981286	0.00442337	S+ up domain	Promoter (<=1kb)	HOXA10-HOXA9	HOXA10-HOXA9 readthrough
chr7	27152411	27152911	21.1601	1.29985	0.015957	S+ up domain	Promoter (<=1kb)	HOXA3	homeobox A3
chr7	27098524	27099024	4.02484	1.92511	0.0307187	S+ up domain	Promoter (<=1kb)	HOTAIRM1	HOXA transcript antisense RNA, myeloid-specific 1
chr7	1085751	1086251	11.8292	-1.54176	0.0419344	S+ down domain	Promoter (<=1kb)	GPER1	G protein-coupled estrogen receptor 1
chr8	37453185	37453685	35.1871	1.29651	0.0146506	S+ up domain	Intron (ENST00000522718.5/100507420, intron 3 of 5)	LINC01605	long intergenic non-protein coding RNA 1605
