# Supplementary material for: Epigenetic memory of radiotherapy in dermal fibroblasts impairs wound repair capacity in cancer survivors
Source: Nat Commun. 2024 Oct 28;15:9286. doi: 10.1038/s41467-024-53295-1 (PMC11519383; doi:10.1038/s41467-024-53295-1)
Supplement: Supplementary file 6 — Supplementary Data 4 [file 41467_2024_53295_MOESM6_ESM.xlsx]

## Sheet: D1 IR
Supplementary Data 4. List of chromatin regions with IR-induced accessibility in fibroblasts (D1 IR vs D1 control).
Chromosome	Peak_start	Peak_end	log2Foldchange	p-value	Annotation	Gene symbol	Description	Genes in this table overlap with RT+ up domains annotated genes (Supplementary Data 2)
chr1	1989917	1990417	0.619043	0.0047474	Promoter (<=1kb)	CFAP74	cilia and flagella associated protein 74
chr1	2330707	2331207	0.37719	0.0416269	Intron (ENST00000378531.8/79906, intron 12 of 13)	LOC100129534	small nuclear ribonucleoprotein polypeptide N pseudogene
chr1	3128294	3128794	0.663745	0.0157056	Promoter (<=1kb)	MIR4251	microRNA 4251
chr1	3400666	3401166	1.10142	0.00514347	Intron (ENST00000511072.5/63976, intron 5 of 15)	PRDM16	PR/SET domain 16
chr1	4149540	4150040	0.624695	0.0488795	Distal Intergenic	LINC02780	long intergenic non-protein coding RNA 2780
chr1	5681091	5681591	0.924164	0.0394246	Distal Intergenic	MIR4689	microRNA 4689
chr1	6532264	6532764	1.27535	0.0492606	Promoter (<=1kb)	NOL9	nucleolar protein 9
chr1	6562045	6562545	1.39646	0.038707	Intron (ENST00000333172.11/80835, intron 1 of 5)	TAS1R1	taste 1 receptor member 1
chr1	6636128	6636628	0.272459	0.0479704	Promoter (2-3kb)	DNAJC11	DnaJ heat shock protein family (Hsp40) member C11
chr1	8169591	8170091	0.526741	0.0407618	Distal Intergenic	LINC01714	long intergenic non-protein coding RNA 1714
chr1	8878673	8879173	0.193013	0.0171558	Promoter (<=1kb)	ENO1	enolase 1
chr1	9201457	9201957	0.129083	0.0474539	Distal Intergenic	LNCTAM34A	long non coding transcriptional activator of miR34a
chr1	9361715	9362215	0.626284	0.0484886	Intron (ENST00000328089.11/80176, intron 2 of 2)	SPSB1	splA/ryanodine receptor domain and SOCS box containing 1
chr1	10152850	10153350	0.39744	0.00614276	Intron (ENST00000253251.12/10277, intron 20 of 26)	UBE4B	ubiquitination factor E4B
chr1	10911828	10912328	0.553831	0.0373509	Distal Intergenic	C1orf127	chromosome 1 open reading frame 127
chr1	11752670	11753170	0.636202	0.0203227	Intron (ENST00000471765.1/57085, intron 3 of 3)	AGTRAP	angiotensin II receptor associated protein
chr1	12480759	12481259	0.449959	0.00674572	Promoter (2-3kb)	VPS13D	vacuolar protein sorting 13 homolog D
chr1	14867896	14868396	1.00663	0.00731307	Intron (ENST00000636203.1/23254, intron 3 of 16)	KAZN	kazrin, periplakin interacting protein
chr1	14981168	14981668	0.848966	0.0329826	Intron (ENST00000636203.1/23254, intron 4 of 16)	KAZN	kazrin, periplakin interacting protein
chr1	15172437	15172937	0.972899	0.0330789	Promoter (1-2kb)	TMEM51-AS2	TMEM51 antisense RNA 2
chr1	15214618	15215118	1.21232	0.0125484	5' UTR	FHAD1	forkhead associated phosphopeptide binding domain 1
chr1	15431003	15431503	0.933967	0.0168233	Distal Intergenic	CTRC	chymotrypsin C
chr1	15990831	15991331	0.955657	0.035749	Exon (ENST00000505954.1/ENST00000505954.1, exon 3 of 8)	SRARP	steroid receptor associated and regulated protein
chr1	16112878	16113378	0.829609	0.044681	Distal Intergenic	EPHA2	EPH receptor A2
chr1	16415743	16416243	0.695294	0.0116431	Intron (ENST00000466212.5/374955, intron 5 of 16)	SPATA21	spermatogenesis associated 21
chr1	16461813	16462313	0.35263	0.0241424	Promoter (<=1kb)	LINC01772	long intergenic non-protein coding RNA 1772
chr1	17707780	17708280	1.25824	0.0443234	Distal Intergenic	LINC02810	long intergenic non-protein coding RNA 2810
chr1	18077876	18078376	0.939412	0.0209999	Distal Intergenic	LINC01654	long intergenic non-protein coding RNA 1654
chr1	18283018	18283518	0.76727	0.00487142	Intron (ENST00000251296.4/84966, intron 2 of 9)	IGSF21	immunoglobin superfamily member 21
chr1	19009551	19010051	0.749256	0.033941	Distal Intergenic	IFFO2	intermediate filament family orphan 2
chr1	20142151	20142651	1.27809	0.0474376	Promoter (2-3kb)	PLA2G2F	phospholipase A2 group IIF
chr1	20682120	20682620	0.505767	0.032191	Promoter (2-3kb)	KIF17	kinesin family member 17
chr1	21303019	21303519	0.202188	0.0318365	Intron (ENST00000415912.6/1889, intron 1 of 18)	ECE1	endothelin converting enzyme 1
chr1	21317135	21317635	0.56411	0.0497418	Intron (ENST00000415912.6/1889, intron 1 of 18)	ECE1	endothelin converting enzyme 1
chr1	21920207	21920707	0.991557	0.0260675	Intron (ENST00000374695.8/3339, intron 1 of 96)	HSPG2	heparan sulfate proteoglycan 2
chr1	21936409	21936909	0.34105	0.0420437	Promoter (<=1kb)	HSPG2	heparan sulfate proteoglycan 2
chr1	21969225	21969725	1.07455	0.037752	Distal Intergenic	CELA3B	chymotrypsin like elastase 3B
chr1	22223597	22224097	1.02661	0.00541313	Distal Intergenic	MIR4418	microRNA 4418
chr1	22342031	22342531	0.337838	0.0279554	Distal Intergenic	MIR4418	microRNA 4418
chr1	22349848	22350348	0.528449	0.0339333	Distal Intergenic	ZBTB40	zinc finger and BTB domain containing 40
chr1	22388813	22389313	0.363871	0.0181664	Distal Intergenic	ZBTB40	zinc finger and BTB domain containing 40
chr1	22598627	22599127	0.726019	0.0240188	Exon (ENST00000166244.8/2046, exon 13 of 17)	MIR6127	microRNA 6127
chr1	22683723	22684223	0.509538	0.0227616	Distal Intergenic	C1QB	complement C1q B chain
chr1	22888842	22889342	0.983509	0.0299856	Intron (ENST00000544305.5/2048, intron 6 of 6)	EPHB2	EPH receptor B2
chr1	23088569	23089069	0.37394	0.0378204	3' UTR	KDM1A	lysine demethylase 1A
chr1	24090209	24090709	0.967998	0.00804052	Intron (ENST00000374434.4/127294, intron 12 of 36)	MYOM3	myomesin 3
chr1	24294458	24294958	0.277492	0.00288579	Intron (ENST00000690803.1/57822, intron 2 of 15)	GRHL3	grainyhead like transcription factor 3
chr1	24706830	24707330	1.16365	0.0203289	Intron (ENST00000641176.1/ENST00000641176.1, intron 2 of 3)	SRRM1	serine and arginine repetitive matrix 1
chr1	24966503	24967003	0.402017	0.0442382	Promoter (1-2kb)	RUNX3	RUNX family transcription factor 3
chr1	25142387	25142887	1.94231	0.0191985	Distal Intergenic	SYF2	SYF2 pre-mRNA splicing factor
chr1	25175010	25175510	0.821619	0.0390633	Distal Intergenic	SYF2	SYF2 pre-mRNA splicing factor
chr1	25688535	25689035	1.04782	0.0207876	Promoter (2-3kb)	MAN1C1	mannosidase alpha class 1C member 1
chr1	26284838	26285338	0.666309	0.0198543	Exon (ENST00000472155.5/91544, exon 10 of 14)	SH3BGRL3	SH3 domain binding glutamate rich protein like 3
chr1	26321332	26321832	0.40874	0.0185144	Promoter (2-3kb)	UBXN11	UBX domain protein 11
chr1	26806717	26807217	1.71365	0.0250744	Distal Intergenic	PIGV	phosphatidylinositol glycan anchor biosynthesis class V
chr1	27351282	27351782	0.468045	0.0462782	Promoter (<=1kb)	SYTL1	synaptotagmin like 1
chr1	28437663	28438163	0.422679	0.0225835	Promoter (<=1kb)	PHACTR4	phosphatase and actin regulator 4
chr1	29328079	29328579	0.392667	0.0228875	Distal Intergenic	PTPRU	protein tyrosine phosphatase receptor type U
chr1	29330235	29330735	0.647249	0.04364	Exon (ENST00000417651.1/101928460, exon 3 of 3)	PTPRU	protein tyrosine phosphatase receptor type U
chr1	29333718	29334218	1.10276	0.0447755	Intron (ENST00000417651.1/101928460, intron 1 of 2)	PTPRU	protein tyrosine phosphatase receptor type U
chr1	29416149	29416649	1.23752	0.0404032	Distal Intergenic	LINC01756	long intergenic non-protein coding RNA 1756
chr1	29752061	29752561	1.25303	0.0289382	Distal Intergenic	LINC01648	long intergenic non-protein coding RNA 1648
chr1	30793309	30793809	0.812602	0.0356143	Distal Intergenic	LINC01778	long intergenic non-protein coding RNA 1778
chr1	31306272	31306772	0.799614	0.0230183	Intron (ENST00000546109.5/51538, intron 1 of 8)	ZCCHC17	zinc finger CCHC-type containing 17
chr1	31373614	31374114	0.369396	0.0275756	Promoter (<=1kb)	FABP3	fatty acid binding protein 3
chr1	32248126	32248626	0.520431	0.029447	Promoter (<=1kb)	FAM167B	family with sequence similarity 167 member B
chr1	32406373	32406873	0.611464	0.0149157	Distal Intergenic	BSDC1	BSD domain containing 1
chr1	32612207	32612707	0.388104	0.0360824	Intron (ENST00000341885.6/339487, intron 1 of 1)	ZBTB8OS	zinc finger and BTB domain containing 8 opposite strand
chr1	33157504	33158004	0.737191	0.00121897	Intron (ENST00000291416.10/55223, intron 4 of 4)	TRIM62	tripartite motif containing 62
chr1	33264809	33265309	0.734093	0.0325508	Intron (ENST00000539719.6/149076, intron 1 of 8)	ZNF362	zinc finger protein 362
chr1	34127760	34128260	1.04115	0.0249	Intron (ENST00000373381.9/114784, intron 1 of 70)	CSMD2	CUB and Sushi multiple domains 2
chr1	34671310	34671810	0.810942	0.0385502	Promoter (1-2kb)	MIR552	microRNA 552
chr1	34761144	34761644	0.974089	0.0144349	Promoter (1-2kb)	GJB4	gap junction protein beta 4
chr1	34898372	34898872	1.30305	0.00445259	Intron (ENST00000235180.4/58512, intron 3 of 9)	DLGAP3	DLG associated protein 3
chr1	35279075	35279575	0.928452	0.0415479	Intron (ENST00000314607.11/9202, intron 1 of 29)	ZMYM4	zinc finger MYM-type containing 4
chr1	36373538	36374038	0.357883	0.043945	Intron (ENST00000373129.7/83931, intron 1 of 11)	STK40	serine/threonine kinase 40
chr1	36960838	36961338	0.234836	0.033507	Intron (ENST00000373091.8/2899, intron 1 of 15)	GRIK3	glutamate ionotropic receptor kainate type subunit 3
chr1	40067520	40068020	1.24129	0.000186334	Promoter (<=1kb)	CAP1	cyclase associated actin cytoskeleton regulatory protein 1
chr1	40531457	40531957	0.390116	0.00707676	Promoter (<=1kb)	ZNF684	zinc finger protein 684
chr1	40790259	40790759	0.581815	0.0181662	Intron (ENST00000347132.10/9132, intron 1 of 13)	KCNQ4	potassium voltage-gated channel subfamily Q member 4
chr1	41479081	41479581	0.978159	0.0461563	3' UTR	EDN2	endothelin 2
chr1	41792758	41793258	1.11528	0.0329916	Intron (ENST00000372584.5/59269, intron 1 of 7)	HIVEP3	HIVEP zinc finger 3
chr1	42682038	42682538	0.0810389	0.00315029	Promoter (<=1kb)	YBX1	Y-box binding protein 1
chr1	43143505	43144005	1.0799	0.0029048	Promoter (1-2kb)	FAM183A	family with sequence similarity 183 member A
chr1	43389748	43390248	0.180742	0.00918024	Promoter (<=1kb)	MED8	mediator complex subunit 8
chr1	43623427	43623927	1.05273	0.0379484	3' UTR	PTPRF	protein tyrosine phosphatase receptor type F
chr1	43834908	43835408	0.436344	0.0258388	Promoter (2-3kb)	ST3GAL3	ST3 beta-galactoside alpha-2,3-sialyltransferase 3
chr1	43858934	43859434	0.3631	0.0298023	Intron (ENST00000645057.1/9682, intron 19 of 25)	ST3GAL3	ST3 beta-galactoside alpha-2,3-sialyltransferase 3
chr1	43979768	43980268	0.833522	0.0181276	Promoter (<=1kb)	B4GALT2	beta-1,4-galactosyltransferase 2
chr1	44283297	44283797	1.75333	0.0254199	Intron (ENST00000456170.6/79033, intron 5 of 6)	ERI3	ERI1 exoribonuclease family member 3
chr1	44661689	44662189	0.582962	0.0391637	Intron (ENST00000372242.7/107984950, intron 1 of 4)	TMEM53	transmembrane protein 53
chr1	44714928	44715428	0.681693	0.0336316	Intron (ENST00000424484.5/339541, intron 4 of 5)	RNU5F-1	RNA, U5F small nuclear 1
chr1	46034628	46035128	1.08473	0.00123571	Promoter (<=1kb)	MAST2	microtubule associated serine/threonine kinase 2
chr1	46613931	46614431	0.612949	0.0148579	Promoter (<=1kb)	MOB3C	MOB kinase activator 3C
chr1	47221878	47222378	0.572794	0.049277	Promoter (1-2kb)	TAL1	TAL bHLH transcription factor 1, erythroid differentiation factor
chr1	47906105	47906605	0.445371	0.0460577	Intron (ENST00000606738.3/388630, intron 2 of 6)	TRABD2B	TraB domain containing 2B
chr1	47934381	47934881	0.17542	0.0419583	Intron (ENST00000606738.3/388630, intron 2 of 6)	TRABD2B	TraB domain containing 2B
chr1	47992650	47993150	0.804788	0.0269967	Promoter (1-2kb)	TRABD2B	TraB domain containing 2B
chr1	48443966	48444466	1.17797	0.0435073	Intron (ENST00000371847.8/54558, intron 3 of 12)	SPATA6	spermatogenesis associated 6
chr1	49558353	49558853	0.929147	0.0330961	Intron (ENST00000371839.6/84871, intron 3 of 13)	AGBL4-IT1	AGBL4 intronic transcript 1
chr1	51305484	51305984	0.929202	0.0425973	Promoter (<=1kb)	TTC39A	tetratricopeptide repeat domain 39A
chr1	51898160	51898660	0.868524	0.0186783	Distal Intergenic	NRDC	nardilysin convertase
chr1	53254922	53255422	0.765346	0.0320871	Promoter (1-2kb)	LRP8	LDL receptor related protein 8
chr1	53759034	53759534	1.03255	0.0473375	Distal Intergenic	GLIS1	GLIS family zinc finger 1
chr1	54804581	54805081	0.340728	0.0289305	Promoter (<=1kb)	LEXM	lymphocyte expansion molecule
chr1	55000305	55000805	0.774423	0.0441521	Promoter (1-2kb)	BSND	barttin CLCNK type accessory subunit beta
chr1	57599353	57599853	0.812602	0.0356143	Intron (ENST00000485760.5/1600, intron 7 of 20)	DAB1	DAB adaptor protein 1
chr1	59367735	59368235	0.47616	0.0159483	Intron (ENST00000413489.5/55277, intron 4 of 4)	FGGY	FGGY carbohydrate kinase domain containing
chr1	59375243	59375743	0.447593	0.0461653	Intron (ENST00000413489.5/55277, intron 4 of 4)	FGGY	FGGY carbohydrate kinase domain containing
chr1	60942362	60942862	1.27178	0.0273823	Intron (ENST00000371191.5/4774, intron 1 of 10)	NFIA-AS2	NFIA antisense RNA 2
chr1	61338013	61338513	0.614079	0.0442256	Intron (ENST00000371191.5/4774, intron 4 of 10)	NFIA	nuclear factor I A
chr1	62168784	62169284	0.613356	0.0183797	Intron (ENST00000635137.1/10207, intron 16 of 16)	L1TD1	LINE1 type transposase domain containing 1
chr1	62281166	62281666	0.841211	0.00667436	5' UTR	KANK4	KN motif and ankyrin repeat domains 4
chr1	67053104	67053604	0.269679	0.0372238	Promoter (<=1kb)	SLC35D1	solute carrier family 35 member D1
chr1	70774067	70774567	1.23614	0.001696	Intron (ENST00000419450.1/101927244, intron 5 of 6)	LINC01788	long intergenic non-protein coding RNA 1788
chr1	82349585	82350085	0.801132	0.0244986	Intron (ENST00000653483.1/ENST00000653483.1, intron 4 of 4)	ADGRL2	adhesion G protein-coupled receptor L2
chr1	85244285	85244785	0.507487	0.0295893	Distal Intergenic	C1orf52	chromosome 1 open reading frame 52
chr1	85568952	85569452	0.270124	0.00718273	Intron (ENST00000426972.8/23576, intron 1 of 6)	DDAH1	dimethylarginine dimethylaminohydrolase 1
chr1	89351790	89352290	0.826703	0.011403	Distal Intergenic	GBP6	guanylate binding protein family member 6
chr1	89631642	89632142	0.993022	0.0191324	Promoter (<=1kb)	LRRC8C-DT	LRRC8C divergent transcript
chr1	90713948	90714448	0.543922	0.0415084	Promoter (2-3kb)	BARHL2	BarH like homeobox 2
chr1	91656209	91656709	0.657241	0.00652566	Distal Intergenic	TGFBR3	transforming growth factor beta receptor 3
chr1	93754186	93754686	1.28864	0.0370928	Exon (ENST00000433544.1/8412, exon 2 of 2)	BCAR3	BCAR3 adaptor protein, NSP family member
chr1	94095118	94095618	0.755981	0.0278964	Intron (ENST00000370225.4/24, intron 6 of 49)	ABCA4	ATP binding cassette subfamily A member 4
chr1	96362603	96363103	0.405726	0.0216599	Intron (ENST00000435311.1/101928241, intron 1 of 5)	LINC01787	long intergenic non-protein coding RNA 1787
chr1	100249807	100250307	0.355583	0.0408873	Promoter (<=1kb)	DBT	dihydrolipoamide branched chain transacylase E2
chr1	109197209	109197709	0.584678	0.0235043	Promoter (2-3kb)	ELAPOR1	endosome-lysosome associated apoptosis and autophagy regulator 1
chr1	109254615	109255115	0.903315	0.0161483	Intron (ENST00000271332.4/1952, intron 1 of 33)	CELSR2	cadherin EGF LAG seven-pass G-type receptor 2
chr1	109298820	109299320	0.541816	0.0365351	Promoter (2-3kb)	MYBPHL	myosin binding protein H like
chr1	110510139	110510639	0.465861	0.00742706	Distal Intergenic	KCNA10	potassium voltage-gated channel subfamily A member 10
chr1	110542619	110543119	0.570819	0.047231	Intron (ENST00000640680.1/3737, intron 3 of 8)	KCNA10	potassium voltage-gated channel subfamily A member 10
chr1	111274991	111275491	0.125634	0.00794824	Distal Intergenic	CHIAP2	chitinase, acidic pseudogene 2
chr1	111553138	111553638	0.47046	0.0147405	Intron (ENST00000356415.5/5906, intron 1 of 7)	TMIGD3	transmembrane and immunoglobulin domain containing 3
chr1	111789442	111789942	1.13527	0.027879	Intron (ENST00000369697.5/3752, intron 1 of 5)	DDX20	DEAD-box helicase 20
chr1	112001432	112001932	0.801887	0.0242005	Distal Intergenic	LINC01750	long intergenic non-protein coding RNA 1750
chr1	112694330	112694830	0.498491	0.0184525	Promoter (<=1kb)	MOV10	Mov10 RISC complex RNA helicase
chr1	112716046	112716546	0.257802	0.00803988	Promoter (<=1kb)	PPM1J	protein phosphatase, Mg2+/Mn2+ dependent 1J
chr1	114053739	114054239	0.885649	0.0438994	Distal Intergenic	OLFML3	olfactomedin like 3
chr1	115089969	115090469	0.620541	0.0390878	Promoter (<=1kb)	TSPAN2	tetraspanin 2
chr1	115302463	115302963	0.315494	0.0332146	Intron (ENST00000425449.1/112840934, intron 1 of 1)	NGF-AS1	NGF antisense RNA 1
chr1	115495735	115496235	0.801182	0.0216818	Distal Intergenic	LOC112268234	uncharacterized LOC112268234
chr1	116343179	116343679	0.631521	0.0211277	Distal Intergenic	ATP1A1	ATPase Na+/K+ transporting subunit alpha 1
chr1	119160603	119161103	0.818672	0.0472226	Exon (ENST00000667936.1/101929147, exon 3 of 3)	WARS2-AS1	WARS2 antisense RNA 1
chr1	119452905	119453405	0.969871	0.0242494	Distal Intergenic	HSD3B2	hydroxy-delta-5-steroid dehydrogenase, 3 beta- and steroid delta-isomerase 2
chr1	145927090	145927590	0.351953	0.0461562	Promoter (<=1kb)	LIX1L-AS1	LIX1L antisense RNA 1
chr1	147167296	147167796	0.347221	0.0209928	Exon (ENST00000254101.4/5565, exon 3 of 8)	PRKAB2	protein kinase AMP-activated non-catalytic subunit beta 2
chr1	147237001	147237501	1.02267	0.0121235	Intron (ENST00000651151.1/9557, intron 2 of 13)	CHD1L	chromodomain helicase DNA binding protein 1 like
chr1	147647832	147648332	0.453005	0.0409527	Promoter (2-3kb)	ACP6	acid phosphatase 6, lysophosphatidic
chr1	150538459	150538959	0.881146	0.0346518	Distal Intergenic	ADAMTSL4	ADAMTS like 4
chr1	150697047	150697547	0.65301	0.0035277	Promoter (<=1kb)	GOLPH3L	golgi phosphoprotein 3 like
chr1	150808760	150809260	0.551389	0.0378504	Promoter (<=1kb)	CTSK	cathepsin K
chr1	150973265	150973765	0.468466	0.0215877	Promoter (<=1kb)	CERS2	ceramide synthase 2
chr1	151137575	151138075	0.789537	0.0359316	Promoter (1-2kb)	SEMA6C	semaphorin 6C
chr1	151534510	151535010	0.453908	0.0299886	Promoter (<=1kb)	CGN	cingulin
chr1	151540142	151540642	0.433804	0.00895097	Promoter (<=1kb)	TUFT1	tuftelin 1
chr1	151606157	151606657	0.729788	0.0202909	Distal Intergenic	SNX27	sorting nexin 27
chr1	151852691	151853191	1.15811	0.0289016	Promoter (<=1kb)	THEM5	thioesterase superfamily member 5
chr1	151980309	151980809	0.900624	0.00471124	Distal Intergenic	S100A10	S100 calcium binding protein A10
chr1	152182913	152183413	0.64572	0.0329754	Intron (ENST00000593011.5/339400, intron 1 of 3)	FLG-AS1	FLG antisense RNA 1
chr1	152905986	152906486	0.238532	0.0398197	Promoter (2-3kb)	IVL	involucrin
chr1	153357439	153357939	0.934107	0.014497	Promoter (<=1kb)	S100A9	S100 calcium binding protein A9
chr1	153678613	153679113	0.469501	0.0488285	Promoter (<=1kb)	NPR1	natriuretic peptide receptor 1
chr1	153985294	153985794	1.02463	0.0177166	Promoter (<=1kb)	RAB13	RAB13, member RAS oncogene family
chr1	153993858	153994358	1.37968	0.0331024	Promoter (2-3kb)	RPS27	ribosomal protein S27
chr1	154580727	154581227	1.34109	0.0460095	Distal Intergenic	ADAR	adenosine deaminase RNA specific
chr1	159193511	159194011	0.531161	0.0171345	Exon (ENST00000368124.8/57863, exon 5 of 10)	AIM2	absent in melanoma 2
chr1	159922859	159923359	0.526821	0.0394117	Promoter (<=1kb)	TAGLN2	transgelin 2
chr1	160124634	160125134	0.660275	0.0324316	Promoter (<=1kb)	ATP1A2	ATPase Na+/K+ transporting subunit alpha 2
chr1	161165912	161166412	0.265343	0.00634735	Promoter (<=1kb)	PPOX	protoporphyrinogen oxidase
chr1	161176851	161177351	0.674026	0.0112526	Promoter (<=1kb)	B4GALT3	beta-1,4-galactosyltransferase 3
chr1	161182070	161182570	1.43175	0.0407766	Distal Intergenic	B4GALT3	beta-1,4-galactosyltransferase 3
chr1	167661662	167662162	0.26937	0.038773	Intron (ENST00000537350.5/92241, intron 1 of 5)	RCSD1	RCSD domain containing 1
chr1	168150110	168150610	1.18838	0.0375771	Distal Intergenic	GPR161	G protein-coupled receptor 161
chr1	171754248	171754748	0.770523	0.0380436	Distal Intergenic	VAMP4	vesicle associated membrane protein 4
chr1	173411867	173412367	1.61293	0.0279776	Distal Intergenic	TNFSF4	TNF superfamily member 4
chr1	173915327	173915827	1.03249	0.0140462	Promoter (<=1kb)	SERPINC1	serpin family C member 1
chr1	174965373	174965873	1.49418	0.0394088	Promoter (<=1kb)	RABGAP1L	RAB GTPase activating protein 1 like
chr1	175154736	175155236	0.570819	0.047231	Distal Intergenic	KIAA0040	KIAA0040
chr1	175195601	175196101	0.76586	0.0317978	Promoter (2-3kb)	KIAA0040	KIAA0040
chr1	175841567	175842067	0.762231	0.0200248	Distal Intergenic	LINC01657	long intergenic non-protein coding RNA 1657
chr1	175856584	175857084	1.00977	0.0239733	Distal Intergenic	LINC01657	long intergenic non-protein coding RNA 1657
chr1	177951776	177952276	0.953821	0.00669353	3' UTR	SEC16B	SEC16 homolog B, endoplasmic reticulum export factor
chr1	180028040	180028540	0.550281	0.0114852	Intron (ENST00000367607.8/9857, intron 14 of 37)	CEP350	centrosomal protein 350
chr1	181149275	181149775	0.437461	0.0371784	Distal Intergenic	LINC01732	long intergenic non-protein coding RNA 1732
chr1	181182364	181182864	0.833694	0.0135545	Downstream (<=300bp)	LINC01732	long intergenic non-protein coding RNA 1732
chr1	181255550	181256050	0.456701	0.0433216	Distal Intergenic	LINC01699	long intergenic non-protein coding RNA 1699
chr1	181437516	181438016	1.07321	0.0270356	Intron (ENST00000524607.6/777, intron 2 of 11)	CACNA1E	calcium voltage-gated channel subunit alpha1 E
chr1	181508719	181509219	0.602495	0.0497515	Intron (ENST00000524607.6/777, intron 3 of 11)	CACNA1E	calcium voltage-gated channel subunit alpha1 E
chr1	182666932	182667432	1.44775	0.0242909	Exon (ENST00000258302.8/85397, exon 3 of 6)	RGS8	regulator of G protein signaling 8
chr1	183218145	183218645	1.26745	0.0118563	Exon (ENST00000493293.5/3918, exon 4 of 22)	LAMC2	laminin subunit gamma 2
chr1	185290829	185291329	1.27528	0.018951	3' UTR	IVNS1ABP	influenza virus NS1A binding protein
chr1	185718956	185719456	0.591058	0.00260348	Distal Intergenic	HMCN1	hemicentin 1
chr1	201259721	201260221	0.868167	0.0110468	Distal Intergenic	PKP1	plakophilin 1
chr1	201696232	201696732	0.181407	0.0481033	Intron (ENST00000685211.1/89796, intron 5 of 33)	MIR5191	microRNA 5191
chr1	201769889	201770389	0.998623	0.00772238	Intron (ENST00000685211.1/89796, intron 7 of 33)	NAV1	neuron navigator 1
chr1	203038253	203038753	0.393226	0.031079	5' UTR	PPFIA4	PTPRF interacting protein alpha 4
chr1	204028575	204029075	0.683754	0.00852807	Distal Intergenic	LINC00303	long intergenic non-protein coding RNA 303
chr1	204277432	204277932	0.69618	0.0221171	Promoter (<=1kb)	PLEKHA6	pleckstrin homology domain containing A6
chr1	205676771	205677271	0.847215	0.0305677	Intron (ENST00000367145.4/85414, intron 1 of 4)	SLC45A3	solute carrier family 45 member 3
chr1	206501116	206501616	0.680902	0.0185734	Distal Intergenic	C1orf147	chromosome 1 putative open reading frame 147
chr1	206826265	206826765	0.788209	0.0144905	Promoter (2-3kb)	IL19	interleukin 19
chr1	208184171	208184671	0.345442	0.0335104	Intron (ENST00000367033.4/5362, intron 3 of 31)	PLXNA2	plexin A2
chr1	212470015	212470515	0.293721	0.0125415	Promoter (2-3kb)	LINC02771	long intergenic non-protein coding RNA 2771
chr1	215022739	215023239	0.287261	0.0389836	Intron (ENST00000486921.5/3776, intron 1 of 6)	KCNK2	potassium two pore domain channel subfamily K member 2
chr1	220770709	220771209	1.29611	0.039061	Intron (ENST00000359316.6/54996, intron 4 of 4)	MTARC2	mitochondrial amidoxime reducing component 2
chr1	226736247	226736747	0.742314	0.00268153	Promoter (1-2kb)	ITPKB	inositol-trisphosphate 3-kinase B
chr1	226895261	226895761	0.809641	0.00679566	Promoter (1-2kb)	PSEN2	presenilin 2
chr1	229388991	229389491	0.793579	0.0216089	Distal Intergenic	ACTA1	actin alpha 1, skeletal muscle
chr1	229800793	229801293	0.659299	0.0108831	Distal Intergenic	LINC01682	long intergenic non-protein coding RNA 1682
chr1	230280661	230281161	0.661781	0.0306936	3' UTR	GALNT2	polypeptide N-acetylgalactosaminyltransferase 2
chr1	230808078	230808578	1.26419	0.00132488	Distal Intergenic	AGT	angiotensinogen
chr1	231422236	231422736	0.100966	0.0121914	Promoter (<=1kb)	EGLN1	egl-9 family hypoxia inducible factor 1
chr1	231796718	231797218	1.00584	0.0287114	Intron (ENST00000646525.1/100303453, intron 10 of 11)	DISC1	DISC1 scaffold protein
chr1	234618421	234618921	0.779586	0.0187399	Distal Intergenic	IRF2BP2	interferon regulatory factor 2 binding protein 2
chr1	235583304	235583804	0.74022	0.0327075	Exon (ENST00000391854.7/2786, exon 3 of 4)	GNG4	G protein subunit gamma 4
chr1	236119684	236120184	0.797014	0.0337366	Distal Intergenic	GPR137B	G protein-coupled receptor 137B
chr1	239816211	239816711	0.865936	0.00476031	Intron (ENST00000468573.5/1131, intron 6 of 8)	CHRM3	cholinergic receptor muscarinic 3
chr1	240152702	240153202	1.41366	0.0273324	Intron (ENST00000447095.5/56776, intron 3 of 6)	FMN2	formin 2
chr1	244768848	244769348	1.1456	0.0227869	Distal Intergenic	LOC122455338	uncharacterized LOC122455338
chr1	245771858	245772358	0.85235	0.030739	Intron (ENST00000482592.5/64754, intron 1 of 2)	SMYD3	SET and MYND domain containing 3
chr10	490379	490879	0.916282	0.0270425	Intron (ENST00000280886.12/22982, intron 1 of 36)	DIP2C	disco interacting protein 2 homolog C
chr10	490998	491498	0.853319	0.0396027	Intron (ENST00000280886.12/22982, intron 1 of 36)	DIP2C	disco interacting protein 2 homolog C
chr10	580735	581235	0.249141	0.0402502	Intron (ENST00000280886.12/22982, intron 1 of 36)	LOC101930421	uncharacterized LOC101930421
chr10	3081225	3081725	0.669594	0.0311728	Intron (ENST00000607886.5/5214, intron 1 of 3)	PFKP	phosphofructokinase, platelet
chr10	3226699	3227199	0.793916	0.0361641	Exon (ENST00000445932.1/ENST00000445932.1, exon 3 of 3)	LINC02668	long intergenic non-protein coding RNA 2668
chr10	5502994	5503494	0.525455	0.0485525	Distal Intergenic	CALML5	calmodulin like 5
chr10	5556705	5557205	0.978478	0.0108742	Promoter (2-3kb)	LOC105376380	uncharacterized LOC105376380
chr10	5752372	5752872	0.440956	0.0233118	Intron (ENST00000695832.1/54906, intron 14 of 19)	TASOR2	transcription activation suppressor family member 2
chr10	7787878	7788378	0.258532	0.0409215	Promoter (<=1kb)	KIN	Kin17 DNA and RNA binding protein
chr10	11367229	11367729	0.496215	0.0140802	Distal Intergenic	CELF2-AS1	CELF2 antisense RNA 1
chr10	12301254	12301754	1.28482	0.0493593	Distal Intergenic	CAMK1D	calcium/calmodulin dependent protein kinase ID
chr10	12981689	12982189	0.592151	0.0296962	Intron (ENST00000378825.5/83643, intron 2 of 2)	CCDC3	coiled-coil domain containing 3
chr10	13302034	13302534	0.464558	0.040006	Promoter (<=1kb)	PHYH	phytanoyl-CoA 2-hydroxylase
chr10	13455482	13455982	0.533069	0.0308565	Promoter (2-3kb)	BEND7	BEN domain containing 7
chr10	13787815	13788315	0.552964	0.0386924	Intron (ENST00000357447.7/55691, intron 5 of 24)	FRMD4A	FERM domain containing 4A
chr10	14386068	14386568	0.511312	0.0471294	Promoter (2-3kb)	MIR4293	microRNA 4293
chr10	16817404	16817904	0.161349	0.0196206	Promoter (<=1kb)	RSU1	Ras suppressor protein 1
chr10	17009238	17009738	1.17152	0.00558298	Intron (ENST00000377833.10/8029, intron 28 of 66)	CUBN	cubilin
chr10	21254694	21255194	0.555748	0.0458757	Intron (ENST00000675702.1/10529, intron 1 of 8)	NEBL	nebulette
chr10	23119112	23119612	1.16911	0.0296011	Promoter (<=1kb)	MSRB2	methionine sulfoxide reductase B2
chr10	24556624	24557124	0.320428	0.0391103	Distal Intergenic	KIAA1217	KIAA1217
chr10	24873230	24873730	0.467529	0.0325497	Intron (ENST00000320152.11/56952, intron 3 of 8)	LINC01516	long intergenic non-protein coding RNA 1516
chr10	29253138	29253638	1.45189	0.00845946	Distal Intergenic	LYZL1	lysozyme like 1
chr10	30818961	30819461	0.559113	0.0141724	Distal Intergenic	LINC02644	long intergenic non-protein coding RNA 2644
chr10	34739808	34740308	1.13735	0.044798	Intron (ENST00000545260.5/56288, intron 1 of 22)	PARD3	par-3 family cell polarity regulator
chr10	37687180	37687680	0.84054	0.000754938	Distal Intergenic	ZNF248	zinc finger protein 248
chr10	42952122	42952622	0.478432	0.0381901	Distal Intergenic	LINC01264	long intergenic non-protein coding RNA 1264
chr10	43104696	43105196	0.440414	0.0324758	Promoter (<=1kb)	RET	ret proto-oncogene
chr10	43221543	43222043	1.03934	0.0394703	Intron (ENST00000374459.5/221002, intron 1 of 12)	RASGEF1A	RasGEF domain family member 1A
chr10	43376390	43376890	0.84826	0.0460234	Promoter (1-2kb)	FXYD4	FXYD domain containing ion transport regulator 4
chr10	43377077	43377577	0.356517	0.0156709	Promoter (2-3kb)	FXYD4	FXYD domain containing ion transport regulator 4
chr10	43574227	43574727	0.0991034	0.0473686	Promoter (<=1kb)	ZNF239	zinc finger protein 239
chr10	44300994	44301494	0.223697	0.0104629	Intron (ENST00000658643.1/6387, intron 1 of 2)	CXCL12	C-X-C motif chemokine ligand 12
chr10	44366858	44367358	1.3263	0.0205641	Distal Intergenic	CXCL12	C-X-C motif chemokine ligand 12
chr10	44988811	44989311	0.837533	0.0057641	Promoter (<=1kb)	RASSF4	Ras association domain family member 4
chr10	45672500	45673000	0.247086	0.0493564	Promoter (<=1kb)	ZFAND4	zinc finger AN1-type containing 4
chr10	47310877	47311377	0.473789	0.0496763	Intron (ENST00000580279.2/2662, intron 2 of 2)	GDF10	growth differentiation factor 10
chr10	47361290	47361790	0.574902	0.0414561	Distal Intergenic	RBP3	retinol binding protein 3
chr10	47439461	47439961	0.468064	0.00277536	Distal Intergenic	ANXA8	annexin A8
chr10	48697972	48698472	0.453465	0.0444308	Intron (ENST00000325239.12/57705, intron 1 of 61)	WDFY4	WDFY family member 4
chr10	48819736	48820236	0.661434	0.0412667	Exon (ENST00000325239.12/57705, exon 33 of 62)	WDFY4	WDFY family member 4
chr10	48822153	48822653	0.786216	0.00108758	Exon (ENST00000325239.12/57705, exon 35 of 62)	WDFY4	WDFY family member 4
chr10	49167196	49167696	1.1855	0.0290514	Promoter (<=1kb)	TMEM273	transmembrane protein 273
chr10	49218491	49218991	0.515162	0.0491999	Distal Intergenic	TMEM273	transmembrane protein 273
chr10	49550064	49550564	0.947853	0.0422649	Distal Intergenic	ERCC6	ERCC excision repair 6, chromatin remodeling factor
chr10	52063890	52064390	0.795369	0.0399911	Intron (ENST00000401604.8/5592, intron 7 of 17)	PRKG1	protein kinase cGMP-dependent 1
chr10	52785917	52786417	1.2207	0.00374989	Distal Intergenic	MBL2	mannose binding lectin 2
chr10	60898329	60898829	0.902778	0.0405824	Intron (ENST00000337910.10/9886, intron 4 of 10)	RHOBTB1	Rho related BTB domain containing 1
chr10	63128409	63128909	0.683754	0.00852807	Promoter (2-3kb)	LOC105378328	uncharacterized LOC105378328
chr10	68992980	68993480	1.39538	0.0361519	Intron (ENST00000625461.2/26128, intron 1 of 3)	KIFBP	kinesin family binding protein
chr10	69382977	69383477	0.174841	0.0165277	Intron (ENST00000436817.6/3098, intron 13 of 20)	HK1	hexokinase 1
chr10	70704766	70705266	0.390599	0.033775	Intron (ENST00000373207.2/140766, intron 3 of 21)	ADAMTS14	ADAM metallopeptidase with thrombospondin type 1 motif 14
chr10	70816254	70816754	0.158447	0.0222325	Promoter (<=1kb)	SGPL1	sphingosine-1-phosphate lyase 1
chr10	71268498	71268998	0.773249	0.0458572	Intron (ENST00000335350.10/219699, intron 1 of 16)	UNC5B-AS1	UNC5B antisense RNA 1
chr10	71349539	71350039	0.443275	0.0111853	Promoter (1-2kb)	LOC105378353	uncharacterized LOC105378353
chr10	71351739	71352239	1.01607	0.0409867	Promoter (<=1kb)	SLC29A3	solute carrier family 29 member 3
chr10	71743275	71743775	1.34877	0.0229526	Intron (ENST00000224721.12/64072, intron 38 of 69)	C10orf105	chromosome 10 open reading frame 105
chr10	72273468	72273968	0.274036	0.0344414	Promoter (<=1kb)	DDIT4	DNA damage inducible transcript 4
chr10	73879560	73880060	0.257651	0.00979988	Distal Intergenic	CAMK2G	calcium/calmodulin dependent protein kinase II gamma
chr10	76411840	76412340	1.14238	0.0383188	Intron (ENST00000611255.5/83938, intron 6 of 6)	LRMDA	leucine rich melanocyte differentiation associated
chr10	77505800	77506300	0.165252	0.0296983	Intron (ENST00000639601.1/3778, intron 1 of 27)	KCNMA1	potassium calcium-activated channel subfamily M alpha 1
chr10	77605380	77605880	1.24086	0.00136553	Intron (ENST00000639601.1/3778, intron 1 of 27)	KCNMA1	potassium calcium-activated channel subfamily M alpha 1
chr10	78398255	78398755	2.05055	0.00999075	Intron (ENST00000634930.1/105378375, intron 1 of 3)	LINC00595	long intergenic non-protein coding RNA 595
chr10	78898588	78899088	0.558473	0.0114823	Distal Intergenic	ZMIZ1-AS1	ZMIZ1 antisense RNA 1
chr10	79182584	79183084	1.10872	0.00356954	Intron (ENST00000334512.10/57178, intron 4 of 24)	ZMIZ1	zinc finger MIZ-type containing 1
chr10	80133268	80133768	0.89394	0.00582151	Promoter (<=1kb)	PLAC9	placenta associated 9
chr10	80176349	80176849	1.09883	0.0499493	Intron (ENST00000422982.8/311, intron 1 of 15)	ANXA11	annexin A11
chr10	85611594	85612094	0.661528	0.0409126	Promoter (1-2kb)	GRID1	glutamate ionotropic receptor delta type subunit 1
chr10	86060683	86061183	1.27041	0.0175486	Intron (ENST00000327946.12/2894, intron 4 of 15)	MIR346	microRNA 346
chr10	87030649	87031149	1.18625	0.0105202	Distal Intergenic	FAM25A	family with sequence similarity 25 member A
chr10	90076271	90076771	0.942187	0.000937281	Intron (ENST00000664430.1/105378425, intron 2 of 3)	LINC01375	long intergenic non-protein coding RNA 1375
chr10	91672117	91672617	0.388764	0.0195815	Distal Intergenic	PPP1R3C	protein phosphatase 1 regulatory subunit 3C
chr10	91883532	91884032	1.13788	0.00856389	Distal Intergenic	FGFBP3	fibroblast growth factor binding protein 3
chr10	93224680	93225180	0.652893	0.00159936	Distal Intergenic	MYOF	myoferlin
chr10	93386602	93387102	0.293843	0.0479695	Intron (ENST00000359263.9/26509, intron 19 of 53)	MYOF	myoferlin
chr10	94258961	94259461	2.66201	0.00153242	Promoter (<=1kb)	PLCE1	phospholipase C epsilon 1
chr10	96043988	96044488	0.815004	0.0322679	Promoter (<=1kb)	CCNJ	cyclin J
chr10	96129933	96130433	0.461508	0.00906385	Promoter (<=1kb)	ZNF518A	zinc finger protein 518A
chr10	96262967	96263467	1.17521	0.00203992	Intron (ENST00000224337.10/29760, intron 1 of 16)	BLNK	B cell linker
chr10	96319872	96320372	0.53287	0.0120316	Intron (ENST00000630152.1/1791, intron 3 of 10)	DNTT	DNA nucleotidylexotransferase
chr10	96448133	96448633	1.37169	0.0244182	Intron (ENST00000357947.4/7093, intron 2 of 20)	TLL2	tolloid like 2
chr10	96456418	96456918	0.715226	0.0119405	Intron (ENST00000357947.4/7093, intron 2 of 20)	TLL2	tolloid like 2
chr10	96457969	96458469	1.12612	0.0372312	Intron (ENST00000357947.4/7093, intron 2 of 20)	TLL2	tolloid like 2
chr10	96658102	96658602	0.990527	0.0224711	Intron (ENST00000339364.10/118788, intron 2 of 16)	PIK3AP1	phosphoinositide-3-kinase adaptor protein 1
chr10	97372110	97372610	0.680165	0.00535323	Promoter (<=1kb)	RRP12	ribosomal RNA processing 12 homolog
chr10	97383575	97384075	1.35397	0.00721609	Promoter (2-3kb)	RRP12	ribosomal RNA processing 12 homolog
chr10	97771342	97771842	0.522219	0.0412098	Promoter (<=1kb)	SFRP5	secreted frizzled related protein 5
chr10	97901443	97901943	0.780305	0.0305437	Exon (ENST00000413387.5/55118, exon 6 of 12)	CRTAC1	cartilage acidic protein 1
chr10	98399683	98400183	0.442719	0.0299484	Exon (ENST00000483923.5/84795, exon 5 of 15)	MIR1287	microRNA 1287
chr10	100775334	100775834	1.10909	0.00432379	Intron (ENST00000679374.1/5076, intron 3 of 9)	PAX2	paired box 2
chr10	101206851	101207351	0.0559844	0.0462522	Distal Intergenic	LBX1	ladybird homeobox 1
chr10	101288359	101288859	0.742085	0.0245387	Distal Intergenic	LOC105378453	uncharacterized LOC105378453
chr10	102370509	102371009	0.937166	0.0220729	Promoter (<=1kb)	GBF1	golgi brefeldin A resistant guanine nucleotide exchange factor 1
chr10	102816063	102816563	0.789268	0.0052522	3' UTR	CYP17A1	cytochrome P450 family 17 subfamily A member 1
chr10	103065927	103066427	0.539901	0.0218281	Promoter (2-3kb)	CNNM2	cyclin and CBS domain divalent metal cation transport mediator 2
chr10	103402725	103403225	1.07664	0.0484847	Promoter (<=1kb)	PDCD11	programmed cell death 11
chr10	105072953	105073453	2.12826	0.0142357	Intron (ENST00000369701.8/22986, intron 5 of 26)	SORCS3	sortilin related VPS10 domain containing receptor 3
chr10	109852253	109852753	0.545225	0.0400812	Distal Intergenic	XPNPEP1	X-prolyl aminopeptidase 1
chr10	112422034	112422534	1.2182	0.0188054	Promoter (<=1kb)	ACSL5	acyl-CoA synthetase long chain family member 5
chr10	113267914	113268414	0.506996	0.0422894	Distal Intergenic	TCF7L2	transcription factor 7 like 2
chr10	113362610	113363110	0.40831	0.0286435	Distal Intergenic	LOC107984270	uncharacterized LOC107984270
chr10	113454415	113454915	0.98425	0.0481618	Distal Intergenic	LOC107984270	uncharacterized LOC107984270
chr10	114044100	114044600	1.28593	0.0260121	Promoter (<=1kb)	ADRB1	adrenoceptor beta 1
chr10	114309157	114309657	0.467895	0.0420617	Intron (ENST00000304129.9/84632, intron 8 of 18)	AFAP1L2	actin filament associated protein 1 like 2
chr10	117262585	117263085	0.708226	0.0246988	Intron (ENST00000497497.1/6571, intron 9 of 14)	SLC18A2-AS1	SLC18A2 antisense RNA 1
chr10	118220241	118220741	0.867034	0.0470828	Distal Intergenic	CASC2	cancer susceptibility 2
chr10	118982362	118982862	1.10003	0.00951907	Intron (ENST00000663084.1/ENST00000663084.1, intron 2 of 3)	NANOS1	nanos C2HC-type zinc finger 1
chr10	119190405	119190905	0.564248	0.0278133	Distal Intergenic	PRDX3	peroxiredoxin 3
chr10	119449822	119450322	0.740101	0.0371639	Promoter (2-3kb)	GRK5	G protein-coupled receptor kinase 5
chr10	119509871	119510371	0.701242	0.0142011	Intron (ENST00000369103.3/6001, intron 4 of 4)	RGS10	regulator of G protein signaling 10
chr10	120091381	120091881	1.17031	0.0325807	Distal Intergenic	MIR4682	microRNA 4682
chr10	122670728	122671228	0.924526	0.0159627	Promoter (1-2kb)	LOC112577516	carbohydrate-binding protein AQN-1-like
chr10	123926635	123927135	0.862944	0.0451929	Intron (ENST00000368854.7/119587, intron 2 of 19)	CPXM2	carboxypeptidase X, M14 family member 2
chr10	123994473	123994973	0.16384	0.0262767	Distal Intergenic	CHST15	carbohydrate sulfotransferase 15
chr10	124313413	124313913	1.22446	0.0494138	Distal Intergenic	OAT	ornithine aminotransferase
chr10	124455818	124456318	0.843416	0.0262977	Distal Intergenic	LHPP	phospholysine phosphohistidine inorganic pyrophosphate phosphatase
chr10	124509323	124509823	0.535276	0.00307637	Intron (ENST00000368842.10/64077, intron 5 of 6)	LHPP	phospholysine phosphohistidine inorganic pyrophosphate phosphatase
chr10	125187613	125188113	1.39298	0.0126886	Distal Intergenic	CTBP2	C-terminal binding protein 2
chr10	125336345	125336845	0.922279	0.0392445	Distal Intergenic	CTBP2	C-terminal binding protein 2
chr10	126041835	126042335	0.178713	0.02777	3' UTR	ADAM12	ADAM metallopeptidase domain 12
chr10	126459712	126460212	0.272281	0.0392164	Exon (ENST00000656840.1/728158, exon 7 of 7)	C10orf90	chromosome 10 open reading frame 90
chr10	126618946	126619446	0.765346	0.0320871	Intron (ENST00000488181.3/118611, intron 2 of 9)	C10orf90	chromosome 10 open reading frame 90
chr10	130824164	130824664	1.29203	0.0454392	Distal Intergenic	MIR378C	microRNA 378c
chr10	131511820	131512320	0.391409	0.0209658	Distal Intergenic	TCERG1L	transcription elongation regulator 1 like
chr10	132255891	132256391	0.771785	0.0240579	Intron (ENST00000368622.5/282974, intron 1 of 11)	STK32C	serine/threonine kinase 32C
chr10	132360374	132360874	0.661793	0.0269717	Intron (ENST00000368614.8/80313, intron 8 of 10)	LRRC27	leucine rich repeat containing 27
chr10	132889027	132889527	0.861641	0.0304817	Intron (ENST00000368586.10/54777, intron 25 of 57)	CFAP46	cilia and flagella associated protein 46
chr10	133615099	133615599	1.14731	0.000649054	Intron (ENST00000655152.1/ENST00000655152.1, intron 1 of 1)	FRG2B	FSHD region gene 2 family member B
chr11	364421	364921	1.13847	0.00716797	Distal Intergenic	B4GALNT4	beta-1,4-N-acetyl-galactosaminyltransferase 4
chr11	712736	713236	0.963751	0.0313399	Intron (ENST00000524763.5/64787, intron 5 of 5)	EPS8L2	EPS8 like 2
chr11	747933	748433	0.730483	0.00518111	Promoter (<=1kb)	TALDO1	transaldolase 1
chr11	2531119	2531619	0.388128	0.0424012	Intron (ENST00000496887.6/3784, intron 3 of 6)	KCNQ1	potassium voltage-gated channel subfamily Q member 1
chr11	3338897	3339397	0.69379	0.0264027	3' UTR	ZNF195	zinc finger protein 195
chr11	4105547	4106047	0.975152	0.0195597	Exon (ENST00000532710.5/6240, exon 2 of 3)	RRM1	ribonucleotide reductase catalytic subunit M1
chr11	4637512	4638012	0.753423	0.0267571	Promoter (<=1kb)	OR51D1	olfactory receptor family 51 subfamily D member 1
chr11	5596625	5597125	0.686437	0.00874543	Promoter (<=1kb)	TRIM6	tripartite motif containing 6
chr11	6498029	6498529	0.4555	0.0196872	Promoter (<=1kb)	DNHD1	dynein heavy chain domain 1
chr11	6646341	6646841	0.447314	0.0437528	Intron (ENST00000656961.1/ENST00000656961.1, intron 2 of 2)	DCHS1	dachsous cadherin-related 1
chr11	8338104	8338604	1.09155	0.0499839	Distal Intergenic	LMO1	LIM domain only 1
chr11	9601387	9601887	0.607683	0.046722	Distal Intergenic	WEE1	WEE1 G2 checkpoint kinase
chr11	9617980	9618480	0.586985	0.0386303	Distal Intergenic	WEE1	WEE1 G2 checkpoint kinase
chr11	10117658	10118158	0.986929	0.0497885	Intron (ENST00000692716.1/81846, intron 2 of 38)	SBF2	SET binding factor 2
chr11	10629304	10629804	0.608279	0.0126159	5' UTR	IRAG1	inositol 1,4,5-triphosphate receptor associated 1
chr11	10676503	10677003	1.03649	0.0142206	Intron (ENST00000547195.5/10335, intron 1 of 18)	IRAG1	inositol 1,4,5-triphosphate receptor associated 1
chr11	10790746	10791246	0.498133	0.000948026	Intron (ENST00000532365.2/9646, intron 2 of 3)	EIF4G2	eukaryotic translation initiation factor 4 gamma 2
chr11	11449407	11449907	0.952373	0.000650446	Intron (ENST00000227756.5/374378, intron 1 of 10)	CSNK2A3	casein kinase 2 alpha 3
chr11	11966665	11967165	1.14815	0.0473443	Promoter (1-2kb)	DKK3	dickkopf WNT signaling pathway inhibitor 3
chr11	12263271	12263771	0.899744	0.0173279	3' UTR	MICAL2	microtubule associated monooxygenase, calponin and LIM domain containing 2
chr11	12857643	12858143	0.943898	0.0130675	Intron (ENST00000527636.7/7003, intron 3 of 12)	TEAD1	TEA domain transcription factor 1
chr11	13962653	13963153	0.558531	0.0327107	Promoter (<=1kb)	SPON1	spondin 1
chr11	13984713	13985213	0.781002	0.0314031	Intron (ENST00000576479.4/10418, intron 2 of 15)	SPON1	spondin 1
chr11	15600590	15601090	0.926754	0.0168953	Intron (ENST00000660777.1/105376569, intron 2 of 2)	LINC02751	long intergenic non-protein coding RNA 2751
chr11	16811146	16811646	1.10399	0.0023748	Promoter (<=1kb)	PLEKHA7	pleckstrin homology domain containing A7
chr11	17207574	17208074	0.378221	0.00565986	Promoter (<=1kb)	PIK3C2A	phosphatidylinositol-4-phosphate 3-kinase catalytic subunit type 2 alpha
chr11	17520281	17520781	0.845255	0.023214	Promoter (<=1kb)	USH1C	USH1 protein network component harmonin
chr11	17775966	17776466	0.657241	0.00652566	Promoter (2-3kb)	KCNC1	potassium voltage-gated channel subfamily C member 1
chr11	17810900	17811400	1.05435	0.00156563	Intron (ENST00000640909.2/3746, intron 4 of 4)	KCNC1	potassium voltage-gated channel subfamily C member 1
chr11	18749657	18750157	1.10207	0.0180021	Intron (ENST00000358540.7/84867, intron 3 of 14)	PTPN5	protein tyrosine phosphatase non-receptor type 5
chr11	19789925	19790425	0.520899	0.0186575	Intron (ENST00000360655.8/89797, intron 1 of 37)	NAV2	neuron navigator 2
chr11	19949608	19950108	1.53268	0.00415835	Intron (ENST00000360655.8/89797, intron 10 of 37)	NAV2	neuron navigator 2
chr11	19988564	19989064	0.702148	0.0408721	Intron (ENST00000360655.8/89797, intron 11 of 37)	NAV2	neuron navigator 2
chr11	20031377	20031877	0.17046	0.0223018	Intron (ENST00000360655.8/89797, intron 11 of 37)	NAV2	neuron navigator 2
chr11	26947408	26947908	0.362702	0.0459721	Distal Intergenic	FIBIN	fin bud initiation factor homolog
chr11	27218249	27218749	0.165522	0.00842358	Promoter (<=1kb)	BBOX1-AS1	BBOX1 antisense RNA 1
chr11	32081102	32081602	0.949396	0.022672	Intron (ENST00000530348.5/5954, intron 1 of 3)	RCN1	reticulocalbin 1
chr11	32137197	32137697	0.577853	0.0323822	Promoter (<=1kb)	LOC107984322	uncharacterized LOC107984322
chr11	33402180	33402680	0.651534	0.03274	Intron (ENST00000658780.2/25758, intron 1 of 20)	KIAA1549L	KIAA1549 like
chr11	33546002	33546502	0.57628	0.0159477	Intron (ENST00000658780.2/25758, intron 3 of 20)	KIAA1549L	KIAA1549 like
chr11	33967853	33968353	0.784592	0.0372761	Distal Intergenic	LMO2	LIM domain only 2
chr11	35449380	35449880	0.99133	0.042615	Intron (ENST00000622144.4/25891, intron 7 of 11)	PAMR1	peptidase domain containing associated with muscle regeneration 1
chr11	35529964	35530464	0.57587	0.0436906	Promoter (<=1kb)	PAMR1	peptidase domain containing associated with muscle regeneration 1
chr11	35629919	35630419	0.685972	0.0060356	Distal Intergenic	FJX1	four-jointed box kinase 1
chr11	36214937	36215437	0.947749	0.0188333	Intron (ENST00000524419.5/143458, intron 4 of 5)	LDLRAD3	low density lipoprotein receptor class A domain containing 3
chr11	43147450	43147950	1.27089	0.00569914	Intron (ENST00000533565.1/399881, intron 1 of 2)	HNRNPKP3	heterogeneous nuclear ribonucleoprotein K pseudogene 3
chr11	43898288	43898788	0.631521	0.0211277	Promoter (<=1kb)	SEC14L1P1	SEC14 like 1 pseudogene 1
chr11	44037151	44037651	0.631349	0.00887449	Distal Intergenic	ACCSL	1-aminocyclopropane-1-carboxylate synthase homolog (inactive) like
chr11	44627846	44628346	1.27697	0.0173109	Distal Intergenic	CD82	CD82 molecule
chr11	45051478	45051978	1.01768	0.00531778	Distal Intergenic	LOC105376650	uncharacterized LOC105376650
chr11	45859590	45860090	0.513027	0.0283485	Promoter (<=1kb)	CRY2	cryptochrome circadian regulator 2
chr11	45964938	45965438	0.54459	0.00594157	Promoter (<=1kb)	PHF21A	PHD finger protein 21A
chr11	46339800	46340300	0.552693	0.0160144	Promoter (1-2kb)	DGKZ	diacylglycerol kinase zeta
chr11	47364512	47365012	0.709697	0.00901969	Intron (ENST00000378538.8/6688, intron 2 of 4)	MYBPC3	myosin binding protein C3
chr11	48075312	48075812	0.582962	0.0391637	Intron (ENST00000698881.1/5795, intron 1 of 24)	MIR3161	microRNA 3161
chr11	57712165	57712665	0.412048	0.00331689	Promoter (<=1kb)	MED19	mediator complex subunit 19
chr11	59191957	59192457	0.935294	0.0264243	Promoter (2-3kb)	DTX4	deltex E3 ubiquitin ligase 4
chr11	60873439	60873939	0.584931	0.0149917	Promoter (<=1kb)	ZP1	zona pellucida glycoprotein 1
chr11	61057196	61057696	1.27355	0.0195195	Intron (ENST00000664141.1/ENST00000664141.1, intron 1 of 2)	CD6	CD6 molecule
chr11	61281358	61281858	0.990527	0.0224711	3' UTR	VWCE	von Willebrand factor C and EGF domains
chr11	61345116	61345616	1.32324	0.00545503	Promoter (<=1kb)	TKFC	triokinase and FMN cyclase
chr11	61602893	61603393	0.347145	0.0132266	Intron (ENST00000667359.1/101927495, intron 3 of 3)	RPLP0P2	ribosomal protein lateral stalk subunit P0 pseudogene 2
chr11	61688772	61689272	0.579775	0.0107679	Intron (ENST00000257215.10/747, intron 1 of 19)	DAGLA	diacylglycerol lipase alpha
chr11	62958484	62958984	0.30329	0.0288564	Intron (ENST00000540654.5/9356, intron 9 of 9)	SLC22A6	solute carrier family 22 member 6
chr11	64305727	64306227	0.264964	0.0354139	Promoter (<=1kb)	ESRRA	estrogen related receptor alpha
chr11	64355144	64355644	1.03742	0.0158488	Promoter (<=1kb)	CCDC88B	coiled-coil domain containing 88B
chr11	64372922	64373422	0.29674	0.00613647	Distal Intergenic	MIR1237	microRNA 1237
chr11	64652899	64653399	0.265984	0.0209896	Promoter (2-3kb)	NRXN2	neurexin 2
chr11	64661150	64661650	0.521889	0.0291816	Promoter (<=1kb)	NRXN2	neurexin 2
chr11	65241816	65242316	1.1312	0.0440822	Exon (ENST00000525437.5/440044, exon 11 of 11)	POLA2	DNA polymerase alpha 2, accessory subunit
chr11	65860293	65860793	0.155923	0.0410575	Promoter (<=1kb)	MUS81	MUS81 structure-specific endonuclease subunit
chr11	67482897	67483397	0.211433	0.0361499	Promoter (<=1kb)	AIP	aryl hydrocarbon receptor interacting protein
chr11	67680743	67681243	1.08804	0.00394662	Promoter (<=1kb)	ALDH3B2	aldehyde dehydrogenase 3 family member B2
chr11	67996798	67997298	0.539472	0.0319942	Promoter (<=1kb)	UNC93B1	unc-93 homolog B1, TLR signaling regulator
chr11	70170405	70170905	1.13784	0.0400065	Promoter (<=1kb)	ANO1	anoctamin 1
chr11	70608464	70608964	0.433894	0.000632942	Intron (ENST00000601538.6/22941, intron 17 of 25)	SHANK2-AS1	SHANK2 antisense RNA 1
chr11	71372532	71373032	0.582091	0.0224551	Distal Intergenic	ACTE1P	actin epsilon 1, pseudogene
chr11	71500513	71501013	1.26193	0.039325	Promoter (2-3kb)	NADSYN1	NAD synthetase 1
chr11	71996690	71997190	1.35672	0.0118808	Promoter (1-2kb)	IL18BP	interleukin 18 binding protein
chr11	72069741	72070241	0.724758	0.0377557	Promoter (<=1kb)	NUMA1	nuclear mitotic apparatus protein 1
chr11	72165516	72166016	1.13093	0.0127779	Intron (ENST00000378140.3/ENST00000378140.3, intron 2 of 2)	FOLR1	folate receptor alpha
chr11	73964385	73964885	0.389026	0.0171455	Promoter (<=1kb)	DNAJB13	DnaJ heat shock protein family (Hsp40) member B13
chr11	74267795	74268295	0.881008	0.0216623	Promoter (1-2kb)	P4HA3	prolyl 4-hydroxylase subunit alpha 3
chr11	77212946	77213446	0.934283	0.0487469	Promoter (<=1kb)	MYO7A	myosin VIIA
chr11	78046051	78046551	0.396945	0.0154076	Promoter (<=1kb)	KCTD14	potassium channel tetramerization domain containing 14
chr11	83128899	83129399	0.773206	0.0363936	Distal Intergenic	PCF11	PCF11 cleavage and polyadenylation factor subunit
chr11	83285964	83286464	0.11818	0.0298335	Promoter (<=1kb)	CCDC90B	coiled-coil domain containing 90B
chr11	83410714	83411214	1.37246	0.00389918	Intron (ENST00000671128.1/ENST00000671128.1, intron 1 of 2)	DLG2	discs large MAGUK scaffold protein 2
chr11	85028022	85028522	1.25733	0.0422851	Intron (ENST00000376104.7/1740, intron 6 of 27)	DLG2	discs large MAGUK scaffold protein 2
chr11	85844397	85844897	1.31001	0.0450573	Distal Intergenic	CCDC83	coiled-coil domain containing 83
chr11	92865783	92866283	1.53418	0.00631941	Intron (ENST00000525166.6/120114, intron 21 of 27)	FAT3	FAT atypical cadherin 3
chr11	93715342	93715842	0.635069	0.0164001	Intron (ENST00000325212.11/85459, intron 18 of 29)	SCARNA9	small Cajal body-specific RNA 9
chr11	106368554	106369054	1.15317	0.0183851	Distal Intergenic	LOC101928535	uncharacterized LOC101928535
chr11	107565346	107565846	0.19123	0.0149408	Promoter (<=1kb)	ALKBH8	alkB homolog 8, tRNA methyltransferase
chr11	107704969	107705469	0.691453	0.0206652	Distal Intergenic	SLN	sarcolipin
chr11	107840559	107841059	0.359777	0.0166422	3' UTR	SLC35F2	solute carrier family 35 member F2
chr11	107974330	107974830	0.939631	0.0354253	Distal Intergenic	CUL5	cullin 5
chr11	108121420	108121920	0.184587	0.0322885	Promoter (<=1kb)	ACAT1	acetyl-CoA acetyltransferase 1
chr11	110513772	110514272	0.745389	0.00343504	Distal Intergenic	ARHGAP20	Rho GTPase activating protein 20
chr11	112157279	112157779	0.428484	0.0257704	Intron (ENST00000531744.5/6392, intron 3 of 5)	IL18	interleukin 18
chr11	112732321	112732821	0.996807	0.0441301	Intron (ENST00000691666.1/ENST00000691666.1, intron 4 of 4)	LOC105369496	uncharacterized LOC105369496
chr11	113584224	113584724	0.533069	0.0308565	Distal Intergenic	DRD2	dopamine receptor D2
chr11	114308648	114309148	0.935718	0.0478875	Intron (ENST00000535401.5/4837, intron 4 of 4)	NNMT	nicotinamide N-methyltransferase
chr11	116564976	116565476	1.00401	0.0236329	Distal Intergenic	LINC02702	long intergenic non-protein coding RNA 2702
chr11	116576459	116576959	0.885907	0.00392561	Distal Intergenic	LINC02702	long intergenic non-protein coding RNA 2702
chr11	116882197	116882697	0.393745	0.0210226	Intron (ENST00000445177.6/23387, intron 6 of 24)	SIK3	SIK family kinase 3
chr11	118047461	118047961	0.536152	0.00815991	Intron (ENST00000689828.1/100526771, intron 1 of 4)	TMPRSS4	transmembrane serine protease 4
chr11	118077277	118077777	0.827938	0.01305	Promoter (<=1kb)	TMPRSS4	transmembrane serine protease 4
chr11	118097400	118097900	1.67413	0.00677224	Promoter (1-2kb)	TMPRSS4	transmembrane serine protease 4
chr11	118733232	118733732	0.984632	0.00311922	Intron (ENST00000526274.2/105369519, intron 2 of 2)	DDX6	DEAD-box helicase 6
chr11	118870249	118870749	0.889286	0.00672622	Distal Intergenic	CXCR5	C-X-C motif chemokine receptor 5
chr11	118884341	118884841	0.647249	0.04364	Promoter (<=1kb)	CXCR5	C-X-C motif chemokine receptor 5
chr11	118887684	118888184	0.374975	0.0105546	Exon (ENST00000498872.2/ENST00000498872.2, exon 1 of 2)	CXCR5	C-X-C motif chemokine receptor 5
chr11	118908950	118909450	0.217322	0.0269562	Promoter (<=1kb)	BCL9L	BCL9 like
chr11	119496521	119497021	0.340587	0.0130409	Intron (ENST00000498979.7/100499227, intron 3 of 3)	THY1	Thy-1 cell surface antigen
chr11	120812955	120813455	0.393525	0.0053717	Intron (ENST00000638419.1/2900, intron 4 of 20)	GRIK4	glutamate ionotropic receptor kainate type subunit 4
chr11	122267683	122268183	0.717965	0.00273187	Intron (ENST00000660311.1/399959, intron 2 of 4)	MIR100HG	mir-100-let-7a-2-mir-125b-1 cluster host gene
chr11	124481513	124482013	0.453908	0.0299886	Exon (ENST00000642028.1/ENST00000642028.1, exon 2 of 2)	OR8B8	olfactory receptor family 8 subfamily B member 8
chr11	124643458	124643958	0.920124	0.0275114	Intron (ENST00000263593.8/54414, intron 7 of 9)	TBRG1	transforming growth factor beta regulator 1
chr11	124946431	124946931	0.788146	0.00612588	Distal Intergenic	CCDC15-DT	CCDC15 divergent transcript
chr11	125439611	125440111	1.09877	0.0213101	Distal Intergenic	FEZ1	fasciculation and elongation protein zeta 1
chr11	125592231	125592731	0.425939	0.0278681	Promoter (<=1kb)	FEZ1	fasciculation and elongation protein zeta 1
chr11	125949944	125950444	0.56809	0.0107946	Promoter (1-2kb)	VSIG10L2	V-set and immunoglobulin domain containing 10 like 2
chr11	126392345	126392845	0.717284	0.0251858	Promoter (<=1kb)	ST3GAL4	ST3 beta-galactoside alpha-2,3-sialyltransferase 4
chr11	126409989	126410489	1.51748	0.0385944	Promoter (1-2kb)	ST3GAL4	ST3 beta-galactoside alpha-2,3-sialyltransferase 4
chr11	126768339	126768839	0.957368	0.0041315	Intron (ENST00000525144.7/84623, intron 1 of 16)	LOC101929427	uncharacterized LOC101929427
chr11	128492331	128492831	0.787995	0.0371349	Intron (ENST00000535549.5/2113, intron 1 of 3)	ETS1	ETS proto-oncogene 1, transcription factor
chr11	130196717	130197217	0.587567	0.0248775	Exon (ENST00000524718.5/6768, exon 6 of 6)	ST14	ST14 transmembrane serine protease matriptase
chr11	130215642	130216142	1.33	0.00944947	Distal Intergenic	ZBTB44	zinc finger and BTB domain containing 44
chr11	130448365	130448865	0.520171	0.00408126	Promoter (<=1kb)	ADAMTS15	ADAM metallopeptidase with thrombospondin type 1 motif 15
chr11	133721457	133721957	1.09989	0.0128259	Distal Intergenic	LINC02743	long intergenic non-protein coding RNA 2743
chr11	134068804	134069304	0.252718	0.0187601	Promoter (<=1kb)	JAM3	junctional adhesion molecule 3
chr11	134488845	134489345	0.628296	0.0204589	Intron (ENST00000661684.1/283177, intron 3 of 3)	B3GAT1-DT	B3GAT1 divergent transcript
chr12	3415336	3415836	1.33944	0.0400267	Intron (ENST00000452611.6/56341, intron 1 of 9)	PRMT8	protein arginine methyltransferase 8
chr12	4249184	4249684	0.977067	0.0285942	Exon (ENST00000656828.1/103752584, exon 2 of 2)	CCND2-AS1	CCND2 antisense RNA 1
chr12	6723838	6724338	0.372699	0.0221703	Promoter (<=1kb)	COPS7A	COP9 signalosome subunit 7A
chr12	6815176	6815676	0.820025	0.0318035	Promoter (1-2kb)	CD4	CD4 molecule
chr12	7936009	7936509	0.282582	0.00456829	Promoter (<=1kb)	SLC2A3	solute carrier family 2 member 3
chr12	8658242	8658742	0.313232	0.00456768	Promoter (<=1kb)	MFAP5	microfibril associated protein 5
chr12	10212405	10212905	0.20313	0.0224187	Promoter (<=1kb)	GABARAPL1	GABA type A receptor associated protein like 1
chr12	10686045	10686545	1.06417	0.00251157	Distal Intergenic	STYK1	serine/threonine/tyrosine kinase 1
chr12	13498638	13499138	0.721654	0.0439226	Intron (ENST00000637214.1/2904, intron 1 of 1)	LOC105369668	uncharacterized LOC105369668
chr12	25320639	25321139	0.852821	0.0170327	Distal Intergenic	KRAS	KRAS proto-oncogene, GTPase
chr12	26753162	26753662	1.56544	0.0118226	Intron (ENST00000381340.8/3709, intron 2 of 56)	ITPR2	inositol 1,4,5-trisphosphate receptor type 2
chr12	29317777	29318277	0.319172	0.0367573	Promoter (<=1kb)	LOC100506606	uncharacterized LOC100506606
chr12	32390662	32391162	0.618526	0.0350605	Distal Intergenic	FGD4	FYVE, RhoGEF and PH domain containing 4
chr12	32419330	32419830	1.08732	0.0431361	Intron (ENST00000534526.7/121512, intron 1 of 16)	FGD4	FYVE, RhoGEF and PH domain containing 4
chr12	33438891	33439391	0.231567	0.0103308	Promoter (<=1kb)	SYT10	synaptotagmin 10
chr12	34597058	34597558	0.821705	0.027553	Distal Intergenic	ALG10	ALG10 alpha-1,2-glucosyltransferase
chr12	38905236	38905736	0.230247	0.0177416	Promoter (<=1kb)	CPNE8	copine 8
chr12	46160596	46161096	1.14898	0.0462898	Distal Intergenic	SLC38A1	solute carrier family 38 member 1
chr12	47898204	47898704	0.648765	0.00103592	Exon (ENST00000380601.2/ENST00000380601.2, exon 3 of 4)	VDR	vitamin D receptor
chr12	48998770	48999270	0.582883	0.0115646	Promoter (<=1kb)	DDN	dendrin
chr12	49031928	49032428	0.726673	0.0160452	Promoter (<=1kb)	KMT2D	lysine methyltransferase 2D
chr12	49104694	49105194	0.972899	0.0330789	Promoter (<=1kb)	LMBR1L	limb development membrane protein 1 like
chr12	49222506	49223006	0.425169	0.0264448	Intron (ENST00000550574.1/84790, intron 1 of 2)	TUBA1C	tubulin alpha 1c
chr12	49271088	49271588	1.20903	0.0460802	Promoter (1-2kb)	TUBA1C	tubulin alpha 1c
chr12	49293051	49293551	0.951373	0.0025805	Promoter (1-2kb)	PRPH	peripherin
chr12	49644551	49645051	1.03043	0.0451408	Promoter (1-2kb)	PRPF40B	pre-mRNA processing factor 40 homolog B
chr12	51238751	51239251	0.27541	0.0174543	Promoter (<=1kb)	DAZAP2	DAZ associated protein 2
chr12	51537181	51537681	0.547292	0.0454127	Distal Intergenic	SLC4A8	solute carrier family 4 member 8
chr12	52732121	52732621	1.19528	0.011361	Exon (ENST00000552545.1/ENST00000552545.1, exon 1 of 1)	KRT77	keratin 77
chr12	52797970	52798470	1.00992	0.01847	Promoter (1-2kb)	KRT3	keratin 3
chr12	52900918	52901418	0.679173	0.00411855	Promoter (<=1kb)	KRT8	keratin 8
chr12	53187707	53188207	1.13823	0.0237117	Promoter (<=1kb)	ZNF740	zinc finger protein 740
chr12	53251675	53252175	0.322004	0.0483026	Promoter (<=1kb)	MFSD5	major facilitator superfamily domain containing 5
chr12	54058546	54059046	0.931606	0.0178867	Promoter (<=1kb)	FLJ12825	uncharacterized LOC440101
chr12	54379358	54379858	0.255111	0.0276703	Promoter (<=1kb)	ZNF385A	zinc finger protein 385A
chr12	55700758	55701258	0.683444	0.00133046	Promoter (<=1kb)	ITGA7	integrin subunit alpha 7
chr12	57171670	57172170	0.557812	0.0373385	Intron (ENST00000243077.8/4035, intron 20 of 88)	LRP1	LDL receptor related protein 1
chr12	59929062	59929562	0.597698	0.00141353	Distal Intergenic	SLC16A7	solute carrier family 16 member 7
chr12	62880770	62881270	0.747108	0.0063582	Intron (ENST00000228705.7/57460, intron 1 of 9)	PPM1H	protein phosphatase, Mg2+/Mn2+ dependent 1H
chr12	64181480	64181980	0.327617	0.0406408	Distal Intergenic	KICS2	KICSTOR subunit 2
chr12	66107359	66107859	0.37679	0.017	Distal Intergenic	LLPH	LLP homolog, long-term synaptic facilitation factor
chr12	68332116	68332616	0.220916	0.0132791	Promoter (<=1kb)	MDM1	Mdm1 nuclear protein
chr12	68848847	68849347	0.990824	0.0383301	Intron (ENST00000546556.1/1368, intron 1 of 1)	CPM	carboxypeptidase M
chr12	68853843	68854343	1.36164	0.035947	Promoter (2-3kb)	CPM	carboxypeptidase M
chr12	68854370	68854870	1.24377	0.000265045	Promoter (1-2kb)	CPM	carboxypeptidase M
chr12	68856612	68857112	1.77358	0.0208054	Promoter (<=1kb)	CPM	carboxypeptidase M
chr12	68860605	68861105	1.63234	0.0231852	Intron (ENST00000551897.5/1368, intron 3 of 5)	CPM	carboxypeptidase M
chr12	68861958	68862458	2.07594	0.011217	Intron (ENST00000551897.5/1368, intron 3 of 5)	CPM	carboxypeptidase M
chr12	68862994	68863494	1.97633	0.00474438	Intron (ENST00000551897.5/1368, intron 3 of 5)	CPM	carboxypeptidase M
chr12	68863627	68864127	1.09839	0.00906315	Intron (ENST00000551897.5/1368, intron 3 of 5)	CPM	carboxypeptidase M
chr12	76588866	76589366	0.603099	0.0193906	Intron (ENST00000702157.1/105369850, intron 3 of 3)	LOC105369850	uncharacterized LOC105369850
chr12	78864235	78864735	0.729349	0.0460392	Promoter (<=1kb)	SYT1	synaptotagmin 1
chr12	92899485	92899985	0.624384	0.0328173	Intron (ENST00000322349.13/8411, intron 1 of 28)	EEA1	early endosome antigen 1
chr12	94459328	94459828	0.556255	0.0326765	Promoter (<=1kb)	CEP83	centrosomal protein 83
chr12	94535207	94535707	1.07317	0.0175168	Distal Intergenic	MIR5700	microRNA 5700
chr12	95117168	95117668	0.680229	0.0464297	Promoter (<=1kb)	FGD6	FYVE, RhoGEF and PH domain containing 6
chr12	101955166	101955666	0.501304	0.00535504	Exon (ENST00000655973.1/107984548, exon 2 of 2)	LOC107984548	uncharacterized LOC107984548
chr12	103801741	103802241	0.67133	0.00978164	Promoter (<=1kb)	NT5DC3	5'-nucleotidase domain containing 3
chr12	103879730	103880230	1.19871	0.0282472	Promoter (2-3kb)	TTC41P	tetratricopeptide repeat domain 41, pseudogene
chr12	103965615	103966115	0.2142	0.0387747	Promoter (<=1kb)	C12orf73	chromosome 12 open reading frame 73
chr12	104360103	104360603	0.676311	0.0326987	Distal Intergenic	TXNRD1	thioredoxin reductase 1
chr12	105212470	105212970	0.427416	0.0387348	Promoter (1-2kb)	APPL2	adaptor protein, phosphotyrosine interacting with PH domain and leucine zipper 2
chr12	105409859	105410359	0.6186	0.0154729	Distal Intergenic	C12orf75	chromosome 12 open reading frame 75
chr12	107043667	107044167	0.82458	0.039236	Intron (ENST00000008527.10/1407, intron 1 of 12)	CRY1	cryptochrome circadian regulator 1
chr12	108803334	108803834	0.859073	0.00962553	Intron (ENST00000326495.10/54434, intron 10 of 14)	SSH1	slingshot protein phosphatase 1
chr12	109261031	109261531	1.60302	0.0370003	Promoter (1-2kb)	ACACB	acetyl-CoA carboxylase beta
chr12	110750935	110751435	0.203583	0.0137357	Distal Intergenic	PPP1CC	protein phosphatase 1 catalytic subunit gamma
chr12	111023807	111024307	1.34408	0.0317219	Distal Intergenic	CUX2	cut like homeobox 2
chr12	112847079	112847579	1.23163	0.0451554	Intron (ENST00000549736.5/22895, intron 6 of 6)	RPH3A	rabphilin 3A
chr12	113232626	113233126	0.309733	1.36892e-05	Intron (ENST00000552642.5/53373, intron 1 of 3)	TPCN1	two pore segment channel 1
chr12	113271912	113272412	0.346839	0.00814662	Intron (ENST00000550785.5/53373, intron 8 of 28)	TPCN1	two pore segment channel 1
chr12	113328987	113329487	0.735591	0.0225791	Intron (ENST00000552014.5/80024, intron 3 of 16)	SLC8B1	solute carrier family 8 member B1
chr12	113759188	113759688	0.814148	0.0303444	Promoter (1-2kb)	LINC01234	long intergenic non-protein coding RNA 1234
chr12	117226503	117227003	0.558412	0.0302211	Exon (ENST00000317775.11/4842, exon 24 of 29)	FBXO21	F-box protein 21
chr12	117863265	117863765	0.878133	0.0132489	Intron (ENST00000425217.5/283455, intron 1 of 19)	KSR2	kinase suppressor of ras 2
chr12	119110866	119111366	1.43188	0.00952771	Promoter (2-3kb)	SRRM4	serine/arginine repetitive matrix 4
chr12	119972026	119972526	1.11697	0.0300237	Distal Intergenic	BICDL1	BICD family like cargo adaptor 1
chr12	119981747	119982247	0.495201	0.0376155	Distal Intergenic	BICDL1	BICD family like cargo adaptor 1
chr12	120118412	120118912	0.298117	0.049402	Promoter (<=1kb)	RAB35	RAB35, member RAS oncogene family
chr12	120577749	120578249	0.824804	0.0261681	Promoter (1-2kb)	POP5	POP5 homolog, ribonuclease P/MRP subunit
chr12	120667095	120667595	0.765346	0.0320871	3' UTR	CABP1	calcium binding protein 1
chr12	121918194	121918694	1.22372	0.0180349	Promoter (<=1kb)	CFAP251	cilia and flagella associated protein 251
chr12	122029791	122030291	1.17059	0.033487	Intron (ENST00000538010.5/605, intron 1 of 5)	BCL7A	BAF chromatin remodeling complex subunit BCL7A
chr12	122297765	122298265	1.41538	0.00703318	Intron (ENST00000361654.8/6249, intron 18 of 23)	CLIP1	CAP-Gly domain containing linker protein 1
chr12	122318606	122319106	0.710091	0.00473423	Intron (ENST00000361654.8/6249, intron 16 of 23)	CLIP1	CAP-Gly domain containing linker protein 1
chr12	122681886	122682386	0.84629	0.0180104	Distal Intergenic	HCAR2	hydroxycarboxylic acid receptor 2
chr12	122852574	122853074	0.986981	0.0408886	Promoter (<=1kb)	HIP1R	huntingtin interacting protein 1 related
chr12	123365438	123365938	0.321141	0.0440508	Promoter (<=1kb)	SBNO1-AS1	SBNO1 antisense RNA 1
chr12	123754328	123754828	0.955566	0.0322349	Promoter (<=1kb)	ATP6V0A2	ATPase H+ transporting V0 subunit a2
chr12	124095697	124096197	0.812831	0.0372194	Intron (ENST00000389727.8/100533183, intron 2 of 4)	ZNF664	zinc finger protein 664
chr12	125291083	125291583	1.37103	0.00983215	Intron (ENST00000682704.1/114795, intron 1 of 8)	TMEM132B	transmembrane protein 132B
chr12	127810054	127810554	0.395714	0.0118487	Intron (ENST00000541797.1/ENST00000541797.1, intron 1 of 2)	LINC02393	long intergenic non-protein coding RNA 2393
chr12	129158114	129158614	1.06905	0.0342712	Intron (ENST00000422113.7/121256, intron 5 of 8)	TMEM132D-AS1	TMEM132D antisense RNA 1
chr12	130408523	130409023	1.40666	0.010718	Promoter (<=1kb)	RIMBP2	RIMS binding protein 2
chr12	130619991	130620491	1.74561	0.00546579	Intron (ENST00000690449.1/23504, intron 2 of 22)	RIMBP2	RIMS binding protein 2
chr12	130793028	130793528	0.463947	0.0193467	Intron (ENST00000392373.7/2054, intron 10 of 10)	STX2	syntaxin 2
chr12	131072643	131073143	0.432954	0.0218678	Promoter (1-2kb)	ADGRD1	adhesion G protein-coupled receptor D1
chr12	131175707	131176207	0.988096	0.0470048	Intron (ENST00000376678.6/116437, intron 1 of 4)	LINC01257	long intergenic non-protein coding RNA 1257
chr12	131733966	131734466	1.11222	0.0211943	Intron (ENST00000538548.5/6433, intron 7 of 14)	SFSWAP	splicing factor SWAP
chr12	131749487	131749987	1.36736	0.0457092	Intron (ENST00000538548.5/6433, intron 7 of 14)	SFSWAP	splicing factor SWAP
chr12	132677501	132678001	1.04553	0.0413617	3' UTR	POLE	DNA polymerase epsilon, catalytic subunit
chr12	132695072	132695572	0.726741	0.0238264	Promoter (<=1kb)	PXMP2	peroxisomal membrane protein 2
chr12	132769077	132769577	1.44265	0.0379249	3' UTR	ANKLE2	ankyrin repeat and LEM domain containing 2
chr13	20193032	20193532	1.03125	0.04846	Promoter (<=1kb)	GJB2	gap junction protein beta 2
chr13	21902274	21902774	0.444569	0.000934854	Distal Intergenic	LINC00424	long intergenic non-protein coding RNA 424
chr13	22225354	22225854	1.30833	0.027928	Intron (ENST00000657205.1/100506622, intron 2 of 3)	LINC00540	long intergenic non-protein coding RNA 540
chr13	24225104	24225604	0.869683	0.0459105	Promoter (<=1kb)	SPATA13	spermatogenesis associated 13
chr13	25948520	25949020	0.622217	0.0432804	Intron (ENST00000381655.7/51761, intron 33 of 36)	LOC105370122	uncharacterized LOC105370122
chr13	28693845	28694345	1.54944	0.0156583	Distal Intergenic	SLC46A3	solute carrier family 46 member 3
chr13	30979020	30979520	0.535276	0.00307637	Promoter (1-2kb)	LOC105370145	uncharacterized LOC105370145
chr13	32031149	32031649	0.274507	0.0179905	Promoter (<=1kb)	FRY	FRY microtubule binding protein
chr13	33639037	33639537	0.328965	0.0258859	Intron (ENST00000686875.1/90627, intron 1 of 3)	STARD13	StAR related lipid transfer domain containing 13
chr13	41610460	41610960	0.735954	0.0355165	Intron (ENST00000379310.8/23078, intron 39 of 44)	MIR5006	microRNA 5006
chr13	46625120	46625620	1.37631	0.00561977	Intron (ENST00000311191.10/23143, intron 1 of 18)	LRCH1	leucine rich repeats and calponin homology domain containing 1
chr13	48303298	48303798	0.253673	0.0247746	Promoter (<=1kb)	RB1-DT	RB1 divergent transcript
chr13	51896308	51896808	1.31511	0.028567	Distal Intergenic	CCDC70	coiled-coil domain containing 70
chr13	52095621	52096121	0.736159	0.0255692	Intron (ENST00000684899.1/341676, intron 12 of 23)	NEK5	NIMA related kinase 5
chr13	72021772	72022272	1.18464	0.0352613	Distal Intergenic	DACH1	dachshund family transcription factor 1
chr13	73058798	73059298	0.313958	0.0370923	Promoter (<=1kb)	KLF5	KLF transcription factor 5
chr13	75788414	75788914	0.698366	0.0435237	Promoter (<=1kb)	LMO7	LIM domain 7
chr13	76231306	76231806	0.910897	0.0276124	Distal Intergenic	LINC00561	long intergenic non-protein coding RNA 561
chr13	79808725	79809225	0.865936	0.00476031	Distal Intergenic	LINC01038	long intergenic non-protein coding RNA 1038
chr13	83452874	83453374	0.6541	0.0275591	Distal Intergenic	SLITRK1	SLIT and NTRK like family member 1
chr13	88282258	88282758	1.54457	0.0190199	Distal Intergenic	LINC00373	long intergenic non-protein coding RNA 373
chr13	94641421	94641921	0.882986	0.020214	Distal Intergenic	GPR180	G protein-coupled receptor 180
chr13	95267730	95268230	0.566754	0.0175308	Intron (ENST00000645237.2/10257, intron 1 of 30)	ABCC4	ATP binding cassette subfamily C member 4
chr13	98673093	98673593	0.618329	0.020798	Distal Intergenic	SLC15A1	solute carrier family 15 member 1
chr13	109724443	109724943	1.42719	0.0108913	Intron (ENST00000650264.1/107984602, intron 1 of 3)	LINC00676	long intergenic non-protein coding RNA 676
chr13	110347816	110348316	0.831033	0.0110582	Intron (ENST00000400163.7/1284, intron 3 of 4)	MIR8073	microRNA 8073
chr13	110546473	110546973	1.18239	0.00298694	Intron (ENST00000267328.5/55647, intron 1 of 1)	RAB20	RAB20, member RAS oncogene family
chr13	111114358	111114858	0.41319	0.0326169	Promoter (<=1kb)	ARHGEF7	Rho guanine nucleotide exchange factor 7
chr13	111389351	111389851	0.354852	0.0378442	Distal Intergenic	TEX29	testis expressed 29
chr13	111640290	111640790	1.14432	0.0117098	Intron (ENST00000375713.1/102724489, intron 2 of 3)	LINC02337	long intergenic non-protein coding RNA 2337
chr13	112777721	112778221	0.652534	0.0207038	Intron (ENST00000375645.8/23250, intron 1 of 29)	ATP11A	ATPase phospholipid transporting 11A
chr13	113768823	113769323	0.999177	0.0364417	Promoter (<=1kb)	TMEM255B	transmembrane protein 255B
chr14	20375539	20376039	0.529589	0.0296826	Promoter (2-3kb)	TEP1	telomerase associated protein 1
chr14	21456031	21456531	0.234466	0.0302338	Promoter (<=1kb)	CHD8	chromodomain helicase DNA binding protein 8
chr14	21546532	21547032	0.403825	0.00314136	Distal Intergenic	SALL2	spalt like transcription factor 2
chr14	22614317	22614817	0.680392	0.0491785	Distal Intergenic	ABHD4	abhydrolase domain containing 4, N-acyl phospholipase B
chr14	23174291	23174791	0.923527	0.00057861	Intron (ENST00000316902.12/23428, intron 1 of 10)	SLC7A8	solute carrier family 7 member 8
chr14	24431512	24432012	0.29106	0.0237845	Promoter (<=1kb)	CBLN3	cerebellin 3 precursor
chr14	29585050	29585550	1.0011	0.0372665	Intron (ENST00000331968.11/5587, intron 16 of 17)	PRKD1	protein kinase D1
chr14	31090567	31091067	0.303951	0.0113056	Intron (ENST00000557346.6/11154, intron 5 of 5)	HECTD1	HECT domain E3 ubiquitin protein ligase 1
chr14	32933223	32933723	0.596056	0.0331667	Promoter (<=1kb)	NPAS3	neuronal PAS domain protein 3
chr14	39170265	39170765	0.260164	0.0219913	Promoter (<=1kb)	TRAPPC6B	trafficking protein particle complex subunit 6B
chr14	50321119	50321619	0.668176	0.0325971	Promoter (<=1kb)	DMAC2L	distal membrane arm assembly component 2 like
chr14	51638037	51638537	0.894601	0.0427068	Exon (ENST00000616999.2/ENST00000616999.2, exon 2 of 2)	FRMD6-AS2	FRMD6 antisense RNA 2
chr14	51989865	51990365	0.503639	0.0315974	Promoter (<=1kb)	RTRAF	RNA transcription, translation and transport factor
chr14	53963186	53963686	0.771266	0.0265878	Distal Intergenic	BMP4	bone morphogenetic protein 4
chr14	55781669	55782169	1.17421	0.0489274	Exon (ENST00000649892.1/645687, exon 3 of 3)	LINC00520	long intergenic non-protein coding RNA 520
chr14	64221318	64221818	0.358022	0.0189716	3' UTR	SYNE2	spectrin repeat containing nuclear envelope protein 2
chr14	64681868	64682368	0.71758	0.00940547	Distal Intergenic	PLEKHG3	pleckstrin homology and RhoGEF domain containing G3
chr14	64855942	64856442	1.58157	0.00424289	Intron (ENST00000644917.1/6710, intron 1 of 35)	SPTB	spectrin beta, erythrocytic
chr14	65156786	65157286	0.509738	0.00105286	Distal Intergenic	MAX	MYC associated factor X
chr14	65866428	65866928	0.254763	0.0217438	Distal Intergenic	FUT8	fucosyltransferase 8
chr14	66315789	66316289	1.33474	0.0202963	Intron (ENST00000556361.1/ENST00000556361.1, intron 1 of 3)	CCDC196	coiled-coil domain containing 196
chr14	67359873	67360373	0.219502	0.0341542	Promoter (<=1kb)	ATP6V1D	ATPase H+ transporting V1 subunit D
chr14	68941744	68942244	0.836706	0.0153586	Intron (ENST00000394419.9/87, intron 1 of 21)	ACTN1	actinin alpha 1
chr14	69005665	69006165	0.183775	0.0481382	Distal Intergenic	ACTN1-DT	ACTN1 divergent transcript
chr14	69268556	69269056	0.780819	0.0121201	Intron (ENST00000554317.5/57452, intron 2 of 2)	GALNT16-AS1	GALNT16 and EXD2 antisense RNA 1
chr14	69839682	69840182	0.534517	0.0156805	Distal Intergenic	SMOC1	SPARC related modular calcium binding 1
chr14	70707369	70707869	0.331376	0.0203148	Intron (ENST00000702053.1/103695436, intron 2 of 2)	LINC01269	long intergenic non-protein coding RNA 1269
chr14	71130594	71131094	0.683448	0.00667617	Distal Intergenic	PCNX1	pecanex 1
chr14	72476660	72477160	0.912784	0.0217195	Promoter (2-3kb)	RGS6	regulator of G protein signaling 6
chr14	73253210	73253710	0.919224	0.00307587	Intron (ENST00000340738.9/89932, intron 10 of 25)	PAPLN	papilin, proteoglycan like sulfated glycoprotein
chr14	74389453	74389953	1.08245	0.0353619	Distal Intergenic	SYNDIG1L	synapse differentiation inducing 1 like
chr14	74939855	74940355	0.346066	0.0187643	Distal Intergenic	PGF	placental growth factor
chr14	75277086	75277586	0.312658	0.046968	Promoter (1-2kb)	FOS	Fos proto-oncogene, AP-1 transcription factor subunit
chr14	76074808	76075308	0.872903	0.0152999	Intron (ENST00000679083.1/112752, intron 6 of 9)	IFT43	intraflagellar transport 43
chr14	76151793	76152293	0.37004	0.0337004	Promoter (<=1kb)	GPATCH2L	G-patch domain containing 2 like
chr14	76926779	76927279	0.855971	0.00785695	Distal Intergenic	LINC01629	long intergenic non-protein coding RNA 1629
chr14	77330386	77330886	0.520566	0.0196568	Promoter (1-2kb)	GSTZ1	glutathione S-transferase zeta 1
chr14	77965860	77966360	0.638673	0.0179307	Distal Intergenic	ADCK1	aarF domain containing kinase 1
chr14	92317523	92318023	0.549001	0.0322388	Distal Intergenic	SLC24A4	solute carrier family 24 member 4
chr14	95361878	95362378	0.616883	0.00738301	Distal Intergenic	LINC02292	long intergenic non-protein coding RNA 2292
chr14	96261472	96261972	0.669689	0.0329568	Intron (ENST00000553811.1/623, intron 2 of 3)	BDKRB1	bradykinin receptor B1
chr14	99391181	99391681	0.331365	0.0294448	Distal Intergenic	SETD3	SET domain containing 3, actin histidine methyltransferase
chr14	99563031	99563531	0.354419	0.0169664	Intron (ENST00000380243.9/317762, intron 1 of 5)	CCDC85C	coiled-coil domain containing 85C
chr14	99575948	99576448	0.555075	0.0469999	Promoter (<=1kb)	CCDC85C	coiled-coil domain containing 85C
chr14	99717034	99717534	0.763185	0.0381765	Promoter (<=1kb)	CYP46A1	cytochrome P450 family 46 subfamily A member 1
chr14	99769553	99770053	0.687212	0.0213361	Promoter (2-3kb)	EML1	EMAP like 1
chr14	101228903	101229403	0.55486	0.00142864	Distal Intergenic	LINC02285	long intergenic non-protein coding RNA 2285
chr14	101591237	101591737	0.931256	0.0468998	Intron (ENST00000700197.1/64150, intron 1 of 8)	DIO3OS	DIO3 opposite strand upstream RNA
chr14	101726408	101726908	0.438508	0.0143816	Intron (ENST00000557778.1/105370676, intron 1 of 2)	LINC00239	long intergenic non-protein coding RNA 239
chr14	102362124	102362624	0.547224	0.0450582	Promoter (<=1kb)	CINP	cyclin dependent kinase 2 interacting protein
chr14	103121008	103121508	1.00946	0.0203882	Promoter (<=1kb)	TNFAIP2	TNF alpha induced protein 2
chr14	103283235	103283735	1.03531	0.040618	Exon (ENST00000494237.1/ENST00000494237.1, exon 1 of 1)	EIF5	eukaryotic translation initiation factor 5
chr14	103307362	103307862	0.413254	0.0353366	Distal Intergenic	EIF5	eukaryotic translation initiation factor 5
chr14	103562798	103563298	0.350764	0.0495891	Promoter (<=1kb)	COA8	cytochrome c oxidase assembly factor 8
chr14	104023447	104023947	0.997847	0.0412911	Intron (ENST00000409874.9/122402, intron 24 of 35)	TDRD9	tudor domain containing 9
chr14	104131030	104131530	0.488694	0.0391316	Distal Intergenic	KIF26A	kinesin family member 26A
chr14	104657844	104658344	0.755576	0.028201	Distal Intergenic	LINC02280	long intergenic non-protein coding RNA 2280
chr14	105255080	105255580	0.333132	0.0372107	Intron (ENST00000379937.6/2972, intron 3 of 16)	BRF1	BRF1 RNA polymerase III transcription initiation factor subunit
chr15	25797379	25797879	0.743758	0.0210755	Intron (ENST00000356865.11/57194, intron 2 of 21)	ATP10A	ATPase phospholipid transporting 10A (putative)
chr15	25986271	25986771	0.914194	0.0140056	Intron (ENST00000659702.1/100128714, intron 1 of 3)	LINC02346	long intergenic non-protein coding RNA 2346
chr15	27831571	27832071	0.558473	0.0114823	Intron (ENST00000353809.9/4948, intron 22 of 22)	OCA2	OCA2 melanosomal transmembrane protein
chr15	33278853	33279353	0.501716	0.000233115	Distal Intergenic	RYR3-DT	RYR3 divergent transcript
chr15	33317784	33318284	0.882266	0.0407286	Intron (ENST00000415757.7/6263, intron 1 of 102)	RYR3	ryanodine receptor 3
chr15	34810526	34811026	0.304609	0.0382792	Exon (ENST00000503496.6/101928174, exon 3 of 3)	GJD2-DT	GJD2 divergent transcript
chr15	34824647	34825147	1.38397	0.0243711	Distal Intergenic	GJD2-DT	GJD2 divergent transcript
chr15	35141924	35142424	1.79698	0.0176475	Intron (ENST00000559246.1/ENST00000559246.1, intron 1 of 1)	NANOGP8	Nanog homeobox retrogene P8
chr15	37028821	37029321	0.554121	0.0458681	Promoter (<=1kb)	MEIS2	Meis homeobox 2
chr15	38169913	38170413	0.591946	0.0191037	Intron (ENST00000561320.5/ENST00000561320.5, intron 2 of 3)	SPRED1	sprouty related EVH1 domain containing 1
chr15	40859176	40859676	0.653388	0.0191347	Distal Intergenic	SPINT1	serine peptidase inhibitor, Kunitz type 1
chr15	41490251	41490751	0.480589	0.0223144	Promoter (2-3kb)	ITPKA	inositol-trisphosphate 3-kinase A
chr15	41517683	41518183	1.1769	0.020586	3' UTR	RPAP1	RNA polymerase II associated protein 1
chr15	41791958	41792458	0.599677	0.00836798	Intron (ENST00000512970.5/23005, intron 2 of 29)	MAPKBP1	mitogen-activated protein kinase binding protein 1
chr15	42373844	42374344	1.22029	0.0451984	Promoter (<=1kb)	CAPN3	calpain 3
chr15	42575910	42576410	0.608838	0.0365318	Promoter (<=1kb)	STARD9	StAR related lipid transfer domain containing 9
chr15	43286714	43287214	0.426401	0.00263895	Intron (ENST00000452443.3/116179, intron 6 of 12)	TGM7	transglutaminase 7
chr15	45088921	45089421	0.777968	0.0304823	Distal Intergenic	DUOX2	dual oxidase 2
chr15	45611185	45611685	1.28303	0.0292163	Intron (ENST00000564080.1/58472, intron 1 of 5)	SQOR	sulfide quinone oxidoreductase
chr15	51051854	51052354	0.833	0.0137356	Intron (ENST00000559909.1/109729174, intron 1 of 2)	MIR4713HG	MIR4713 host gene
chr15	51443066	51443566	0.49571	0.0317498	Intron (ENST00000561007.1/ENST00000561007.1, intron 1 of 5)	DMXL2	Dmx like 2
chr15	55407994	55408494	0.228294	0.00541616	Promoter (<=1kb)	CCPG1	cell cycle progression 1
chr15	57591533	57592033	0.671941	0.0302932	Promoter (<=1kb)	MYZAP	myocardial zonula adherens protein
chr15	59175001	59175501	0.269141	0.0109468	Intron (ENST00000288235.9/4643, intron 19 of 27)	MIR2116	microRNA 2116
chr15	63329873	63330373	1.03654	0.0418342	Promoter (1-2kb)	CA12	carbonic anhydrase 12
chr15	63610255	63610755	0.504609	0.038602	Intron (ENST00000443617.7/8925, intron 77 of 77)	HERC1	HECT and RLD domain containing E3 ubiquitin protein ligase family member 1
chr15	63744870	63745370	0.972899	0.0330789	Intron (ENST00000443617.7/8925, intron 12 of 77)	HERC1	HECT and RLD domain containing E3 ubiquitin protein ligase family member 1
chr15	64050583	64051083	1.00478	0.0175378	Intron (ENST00000559306.1/23604, intron 3 of 4)	DAPK2	death associated protein kinase 2
chr15	65611160	65611660	0.101285	0.0488869	Promoter (<=1kb)	INTS14	integrator complex subunit 14
chr15	66308127	66308627	0.909489	0.0123223	Promoter (1-2kb)	DIS3L	DIS3 like exosome 3'-5' exoribonuclease
chr15	66779852	66780352	1.2744	0.0182869	Intron (ENST00000288840.10/4091, intron 3 of 3)	SMAD6	SMAD family member 6
chr15	67114830	67115330	0.491305	0.031018	Intron (ENST00000559460.5/4088, intron 1 of 3)	SMAD3	SMAD family member 3
chr15	67125575	67126075	0.335052	0.0359533	Promoter (<=1kb)	SMAD3	SMAD family member 3
chr15	67131018	67131518	0.708747	0.0320308	Promoter (2-3kb)	SMAD3	SMAD family member 3
chr15	67168136	67168636	1.22457	0.00534257	Promoter (1-2kb)	SMAD3	SMAD family member 3
chr15	67183497	67183997	0.512983	0.0151697	Promoter (<=1kb)	SMAD3	SMAD family member 3
chr15	68416969	68417469	0.96643	0.0445759	Intron (ENST00000315757.9/22801, intron 1 of 29)	ITGA11	integrin subunit alpha 11
chr15	68425620	68426120	0.553231	0.0443969	Intron (ENST00000315757.9/22801, intron 1 of 29)	ITGA11	integrin subunit alpha 11
chr15	69014268	69014768	0.706307	0.0342084	Promoter (<=1kb)	NOX5	NADPH oxidase 5
chr15	69893801	69894301	0.574029	0.0175359	Distal Intergenic	LINC00593	long intergenic non-protein coding RNA 593
chr15	70323226	70323726	0.48723	0.0178763	Intron (ENST00000558226.1/ENST00000558226.1, intron 1 of 1)	LINC02205	long intergenic non-protein coding RNA 2205
chr15	70327935	70328435	0.532636	0.0466589	Distal Intergenic	LINC02205	long intergenic non-protein coding RNA 2205
chr15	70509845	70510345	1.16326	0.0176721	Distal Intergenic	LINC02205	long intergenic non-protein coding RNA 2205
chr15	70582462	70582962	0.662196	0.0213342	Intron (ENST00000630447.1/101929151, intron 1 of 1)	LINC02204	long intergenic non-protein coding RNA 2204
chr15	71781683	71782183	0.7674	0.00619972	3' UTR	NR2E3	nuclear receptor subfamily 2 group E member 3
chr15	72162987	72163487	0.525152	0.0119788	Promoter (<=1kb)	GRAMD2A	GRAM domain containing 2A
chr15	72975217	72975717	0.473611	0.0408387	Distal Intergenic	NEO1	neogenin 1
chr15	75110355	75110855	0.700941	0.0243394	Intron (ENST00000563298.1/60490, intron 2 of 2)	PPCDC	phosphopantothenoylcysteine decarboxylase
chr15	75718131	75718631	0.760021	0.000185469	Distal Intergenic	CSPG4	chondroitin sulfate proteoglycan 4
chr15	77633261	77633761	0.433619	0.0456744	Promoter (<=1kb)	LINGO1	leucine rich repeat and Ig domain containing 1
chr15	78149870	78150370	0.440192	0.0143069	Promoter (<=1kb)	IDH3A	isocitrate dehydrogenase (NAD(+)) 3 catalytic subunit alpha
chr15	78173645	78174145	0.68733	0.0192519	Promoter (<=1kb)	ACSBG1	acyl-CoA synthetase bubblegum family member 1
chr15	78216498	78216998	1.13984	0.0470206	Promoter (2-3kb)	ACSBG1	acyl-CoA synthetase bubblegum family member 1
chr15	78248138	78248638	1.06166	0.0235782	Promoter (2-3kb)	ACSBG1	acyl-CoA synthetase bubblegum family member 1
chr15	78979609	78980109	0.773741	0.0295081	Promoter (<=1kb)	RASGRF1	Ras protein specific guanine nucleotide releasing factor 1
chr15	80417991	80418491	0.534013	0.015443	Intron (ENST00000529181.1/9915, intron 1 of 4)	ARNT2	aryl hydrocarbon receptor nuclear translocator 2
chr15	80965423	80965923	0.869481	0.00204136	Intron (ENST00000619987.4/23184, intron 3 of 4)	MESD	mesoderm development LRP chaperone
chr15	81087043	81087543	0.30507	0.0184834	Intron (ENST00000560091.5/161502, intron 1 of 4)	CFAP161	cilia and flagella associated protein 161
chr15	82086975	82087475	0.661942	0.0440233	Promoter (1-2kb)	LINC01583	long intergenic non-protein coding RNA 1583
chr15	83333746	83334246	1.22831	0.0250993	Intron (ENST00000565495.1/ENST00000565495.1, intron 1 of 1)	BNC1	basonuclin 1
chr15	85831326	85831826	0.338834	0.00342733	Distal Intergenic	MIR548AP	microRNA 548ap
chr15	89821574	89822074	0.241392	0.0200215	Distal Intergenic	ANPEP	alanyl aminopeptidase, membrane
chr15	90086890	90087390	1.10527	0.0268619	3' UTR	ZNF710-AS1	ZNF710 antisense RNA 1
chr15	90571029	90571529	0.855939	0.0428356	Intron (ENST00000268184.11/64784, intron 2 of 14)	CRTC3	CREB regulated transcription coactivator 3
chr15	91098642	91099142	0.473564	0.0181364	Promoter (<=1kb)	SV2B	synaptic vesicle glycoprotein 2B
chr15	91942803	91943303	1.82071	0.0205604	Promoter (1-2kb)	SLCO3A1	solute carrier organic anion transporter family member 3A1
chr15	92082118	92082618	0.815148	0.00339789	Intron (ENST00000318445.11/28232, intron 2 of 9)	SLCO3A1	solute carrier organic anion transporter family member 3A1
chr15	97127017	97127517	1.69529	0.00677156	Distal Intergenic	LINC02253	long intergenic non-protein coding RNA 2253
chr15	98505652	98506152	1.22083	0.00694529	Intron (ENST00000558256.5/283777, intron 2 of 6)	FAM169BP	protein FAM169B
chr15	98896857	98897357	0.350597	0.0460015	Promoter (<=1kb)	IGF1R	insulin like growth factor 1 receptor
chr15	99486311	99486811	0.337387	0.0463576	Distal Intergenic	MEF2A	myocyte enhancer factor 2A
chr15	100940718	100941218	0.837949	0.00488374	Intron (ENST00000527698.1/79705, intron 2 of 2)	LRRK1	leucine rich repeat kinase 1
chr15	101055085	101055585	0.484157	0.0167127	Promoter (1-2kb)	LRRK1	leucine rich repeat kinase 1
chr15	101540681	101541181	0.243084	0.00707484	Distal Intergenic	PCSK6	proprotein convertase subtilisin/kexin type 6
chr15	101615166	101615666	0.787264	0.00818814	Promoter (<=1kb)	LINC02348	long intergenic non-protein coding RNA 2348
chr16	183357	183857	1.63398	0.0465812	Promoter (2-3kb)	HBQ1	hemoglobin subunit theta 1
chr16	252119	252619	1.61634	0.0208104	Promoter (1-2kb)	FAM234A	family with sequence similarity 234 member A
chr16	397767	398267	0.664523	0.0467453	Promoter (<=1kb)	NME4	NME/NM23 nucleoside diphosphate kinase 4
chr16	610934	611434	0.80175	0.011613	Intron (ENST00000569575.5/57799, intron 2 of 5)	RAB40C	RAB40C, member RAS oncogene family
chr16	1337635	1338135	0.514648	0.0402466	Promoter (1-2kb)	BAIAP3	BAI1 associated protein 3
chr16	1655840	1656340	1.07416	0.0489162	3' UTR	CRAMP1	cramped chromatin regulator homolog 1
chr16	2121613	2122113	0.676023	0.00999124	Intron (ENST00000262304.9/5310, intron 1 of 45)	PKD1	polycystin 1, transient receptor potential channel interacting
chr16	2588241	2588741	0.627173	0.0207646	Intron (ENST00000441549.7/5170, intron 11 of 11)	PDPK1	3-phosphoinositide dependent protein kinase 1
chr16	3198072	3198572	0.874517	0.00863686	Intron (ENST00000652759.1/4992, intron 3 of 3)	OR1F1	olfactory receptor family 1 subfamily F member 1
chr16	3542896	3543396	0.765346	0.0320871	Exon (ENST00000613210.1/ENST00000613210.1, exon 1 of 1)	CLUAP1	clusterin associated protein 1
chr16	3850169	3850669	0.729902	0.0210206	Promoter (<=1kb)	CREBBP	CREB binding protein
chr16	3857418	3857918	1.17356	0.0267648	Intron (ENST00000262367.10/1387, intron 1 of 30)	CREBBP	CREB binding protein
chr16	4751890	4752390	0.870241	0.00139884	Promoter (<=1kb)	ZNF500	zinc finger protein 500
chr16	4779585	4780085	0.23259	0.0187993	3' UTR	SEPTIN12	septin 12
chr16	4924339	4924839	0.810986	0.0422965	Intron (ENST00000345988.7/5493, intron 1 of 21)	PPL	periplakin
chr16	4956070	4956570	1.01808	0.0155925	Promoter (1-2kb)	SEC14L5	SEC14 like lipid binding 5
chr16	5056209	5056709	0.175963	0.0172765	Promoter (<=1kb)	C16orf89	chromosome 16 open reading frame 89
chr16	9170300	9170800	1.13838	0.0118706	Distal Intergenic	HAPSTR1	HUWE1 associated protein modifying stress responses
chr16	11093089	11093589	0.791159	0.0344241	Intron (ENST00000703130.1/23274, intron 18 of 22)	CLEC16A	C-type lectin domain containing 16A
chr16	11410809	11411309	0.636357	0.032654	Exon (ENST00000598234.6/400499, exon 45 of 66)	LOC400499	putative uncharacterized protein LOC400499
chr16	11445814	11446314	0.336405	0.0055395	Intron (ENST00000598234.6/400499, intron 33 of 65)	LOC400499	putative uncharacterized protein LOC400499
chr16	11604798	11605298	0.503189	0.0384812	Intron (ENST00000576036.5/9516, intron 1 of 3)	LITAF	lipopolysaccharide induced TNF factor
chr16	11627944	11628444	0.945314	0.0357235	Promoter (<=1kb)	LITAF	lipopolysaccharide induced TNF factor
chr16	11914887	11915387	0.304786	0.00145261	Promoter (<=1kb)	GSPT1	G1 to S phase transition 1
chr16	12178034	12178534	0.58405	0.00911958	Intron (ENST00000566228.6/92017, intron 13 of 20)	SNX29	sorting nexin 29
chr16	12643799	12644299	0.88884	0.0155798	Distal Intergenic	MIR4718	microRNA 4718
chr16	12803526	12804026	0.657305	0.0218268	Promoter (<=1kb)	CPPED1	calcineurin like phosphoesterase domain containing 1
chr16	14347025	14347525	1.61812	0.00179602	Distal Intergenic	LINC02130	long intergenic non-protein coding RNA 2130
chr16	17744631	17745131	1.14475	0.00644525	Distal Intergenic	LOC107984893	uncharacterized LOC107984893
chr16	19304936	19305436	0.985252	0.00454852	Promoter (<=1kb)	CLEC19A	C-type lectin domain containing 19A
chr16	19330795	19331295	1.53575	0.00524507	Promoter (2-3kb)	LINC02858	long intergenic non-protein coding RNA 2858
chr16	19971900	19972400	0.730099	0.00912762	Distal Intergenic	GPRC5B	G protein-coupled receptor class C group 5 member B
chr16	23504637	23505137	0.347595	0.0187186	Intron (ENST00000309859.8/23062, intron 1 of 16)	GGA2	golgi associated, gamma adaptin ear containing, ARF binding protein 2
chr16	25735032	25735532	0.989915	0.0284447	Intron (ENST00000331351.6/9951, intron 1 of 1)	HS3ST4	heparan sulfate-glucosamine 3-sulfotransferase 4
chr16	27500889	27501389	1.38229	0.0122247	Promoter (1-2kb)	GTF3C1	general transcription factor IIIC subunit 1
chr16	28538798	28539298	0.286229	0.0450307	Promoter (<=1kb)	NUPR1	nuclear protein 1, transcriptional regulator
chr16	30092328	30092828	0.882751	0.0343766	Promoter (<=1kb)	TBX6	T-box transcription factor 6
chr16	30568020	30568520	1.08214	0.0351039	Promoter (2-3kb)	ZNF688	zinc finger protein 688
chr16	46638901	46639401	0.621236	0.00330451	Distal Intergenic	SHCBP1	SHC binding and spindle associated 1
chr16	48350707	48351207	0.838328	0.0129632	Promoter (2-3kb)	LONP2	lon peptidase 2, peroxisomal
chr16	50242771	50243271	0.414457	0.038274	Promoter (2-3kb)	ADCY7	adenylate cyclase 7
chr16	50594118	50594618	1.16006	0.0315017	Intron (ENST00000564336.1/85407, intron 3 of 4)	NKD1	NKD inhibitor of WNT signaling pathway 1
chr16	50697942	50698442	0.441221	0.0154593	Promoter (<=1kb)	NOD2	nucleotide binding oligomerization domain containing 2
chr16	55264930	55265430	0.947048	0.0425595	Intron (ENST00000558730.2/ENST00000558730.2, intron 3 of 3)	IRX6	iroquois homeobox 6
chr16	56988428	56988928	0.510544	0.0173896	Promoter (<=1kb)	NLRC5	NLR family CARD domain containing 5
chr16	57260189	57260689	0.72154	0.0481536	Promoter (2-3kb)	PLLP	plasmolipin
chr16	57628175	57628675	0.221618	0.0183034	Promoter (<=1kb)	ADGRG1	adhesion G protein-coupled receptor G1
chr16	57810240	57810740	0.497868	0.0349701	Promoter (<=1kb)	LOC388282	uncharacterized LOC388282
chr16	58061600	58062100	0.835764	0.0134908	Distal Intergenic	MMP15	matrix metallopeptidase 15
chr16	66020706	66021206	1.22993	0.0486952	Distal Intergenic	CDH5	cadherin 5
chr16	66382969	66383469	0.873088	0.0240634	Intron (ENST00000614547.4/1003, intron 2 of 9)	CDH5	cadherin 5
chr16	66492815	66493315	1.02227	0.0327125	3' UTR	BEAN1-AS1	BEAN1 antisense RNA 1
chr16	66579659	66580159	1.69637	0.00799716	Promoter (<=1kb)	CMTM2	CKLF like MARVEL transmembrane domain containing 2
chr16	66925878	66926378	0.311489	0.045087	Promoter (<=1kb)	RRAD	RRAD, Ras related glycolysis inhibitor and calcium channel regulator
chr16	67055677	67056177	0.999928	0.0119481	Intron (ENST00000651988.1/865, intron 3 of 5)	CBFB	core-binding factor subunit beta
chr16	67999148	67999648	0.579655	0.0493436	Promoter (<=1kb)	DPEP2	dipeptidase 2
chr16	68361487	68361987	1.0425	0.0165841	Promoter (1-2kb)	SMPD3	sphingomyelin phosphodiesterase 3
chr16	68515437	68515937	0.828516	0.0319542	Distal Intergenic	ZFP90	ZFP90 zinc finger protein
chr16	68528510	68529010	0.508409	0.0163662	Promoter (1-2kb)	ZFP90	ZFP90 zinc finger protein
chr16	68668145	68668645	0.847215	0.0305677	Intron (ENST00000429102.6/1001, intron 2 of 15)	CDH3	cadherin 3
chr16	69565643	69566143	0.521771	0.0403495	Promoter (<=1kb)	MIR1538	microRNA 1538
chr16	69773959	69774459	1.38951	0.0471914	Promoter (1-2kb)	WWP2	WW domain containing E3 ubiquitin protein ligase 2
chr16	69848983	69849483	0.205837	0.00159709	Intron (ENST00000359154.7/11060, intron 6 of 23)	WWP2	WW domain containing E3 ubiquitin protein ligase 2
chr16	70476367	70476867	0.340587	0.0130409	Promoter (<=1kb)	FCSK	fucose kinase
chr16	71460103	71460603	0.84278	0.000868776	Promoter (1-2kb)	ZNF23	zinc finger protein 23
chr16	71614550	71615050	1.04493	0.012613	Distal Intergenic	MARVELD3	MARVEL domain containing 3
chr16	72099064	72099564	0.535905	0.0127486	Promoter (1-2kb)	DHX38	DEAH-box helicase 38
chr16	72931718	72932218	0.691904	0.0273012	Intron (ENST00000268489.10/463, intron 3 of 9)	ZFHX3	zinc finger homeobox 3
chr16	78684061	78684561	0.342877	0.0481291	Intron (ENST00000683929.1/51741, intron 8 of 10)	LOC105371354	uncharacterized LOC105371354
chr16	81499506	81500006	1.07137	0.00213983	Intron (ENST00000537098.8/80790, intron 1 of 20)	CMIP	c-Maf inducing protein
chr16	81514581	81515081	1.04586	0.0456173	Intron (ENST00000537098.8/80790, intron 1 of 20)	MIR7854	microRNA 7854
chr16	81876214	81876714	1.54634	0.00139512	Intron (ENST00000697580.1/5336, intron 7 of 32)	PLCG2	phospholipase C gamma 2
chr16	84826301	84826801	0.661492	0.0149064	Intron (ENST00000566151.1/83716, intron 1 of 2)	CRISPLD2	cysteine rich secretory protein LCCL domain containing 2
chr16	85767913	85768413	0.796127	0.00936021	Distal Intergenic	EMC8	ER membrane protein complex subunit 8
chr16	85809289	85809789	0.408504	0.0085506	Distal Intergenic	COX4I1	cytochrome c oxidase subunit 4I1
chr16	86223916	86224416	0.589986	0.0228031	Intron (ENST00000602425.2/101154687, intron 6 of 7)	LINC01082	long intergenic non-protein coding RNA 1082
chr16	86575825	86576325	0.390158	0.0195088	Promoter (2-3kb)	FOXL1	forkhead box L1
chr16	86725263	86725763	0.293388	0.0173686	Promoter (1-2kb)	LINC02188	long intergenic non-protein coding RNA 2188
chr16	86960924	86961424	0.763568	0.00492832	Exon (ENST00000670133.1/ENST00000670133.1, exon 3 of 3)	LINC02181	long intergenic non-protein coding RNA 2181
chr16	87028189	87028689	0.587765	0.00308748	Distal Intergenic	LINC02181	long intergenic non-protein coding RNA 2181
chr16	87043319	87043819	0.155623	0.0280896	Distal Intergenic	LINC02181	long intergenic non-protein coding RNA 2181
chr16	87057662	87058162	1.25142	0.00074309	Promoter (<=1kb)	LINC02181	long intergenic non-protein coding RNA 2181
chr16	87477100	87477600	1.48005	0.014984	Intron (ENST00000268616.9/23174, intron 1 of 12)	ZCCHC14	zinc finger CCHC-type containing 14
chr16	88118978	88119478	0.390114	0.00938518	Distal Intergenic	LOC400553	uncharacterized LOC400553
chr16	89049722	89050222	0.234127	0.0349906	Intron (ENST00000537498.2/ENST00000537498.2, intron 1 of 1)	ACSF3	acyl-CoA synthetase family member 3
chr16	89089197	89089697	0.151561	0.0168246	Promoter (<=1kb)	ACSF3	acyl-CoA synthetase family member 3
chr16	89177268	89177768	0.437229	0.0344181	Intron (ENST00000289746.3/1013, intron 1 of 13)	CDH15	cadherin 15
chr16	89290859	89291359	0.587396	0.0275321	Promoter (<=1kb)	ANKRD11	ankyrin repeat domain containing 11
chr16	89355155	89355655	1.25556	0.00227237	Intron (ENST00000378330.7/29123, intron 3 of 13)	ANKRD11	ankyrin repeat domain containing 11
chr16	89948325	89948825	0.0872418	0.0439424	Promoter (<=1kb)	DEF8	differentially expressed in FDCP 8 homolog
chr17	870001	870501	1.03859	0.0250311	Intron (ENST00000336868.8/64359, intron 1 of 7)	NXN	nucleoredoxin
chr17	2053378	2053878	0.488281	0.00338154	Promoter (<=1kb)	HIC1	HIC ZBTB transcriptional repressor 1
chr17	2091191	2091691	0.720756	0.0372973	Promoter (2-3kb)	SMG6	SMG6 nonsense mediated mRNA decay factor
chr17	2244515	2245015	0.358663	0.0189762	Promoter (<=1kb)	SMG6	SMG6 nonsense mediated mRNA decay factor
chr17	2903160	2903660	0.567406	0.0367054	Intron (ENST00000637138.1/23108, intron 3 of 25)	RAP1GAP2	RAP1 GTPase activating protein 2
chr17	3667446	3667946	0.583968	0.0459799	Promoter (<=1kb)	TAX1BP3	Tax1 binding protein 3
chr17	3927666	3928166	0.909764	0.0393242	Promoter (<=1kb)	ATP2A3	ATPase sarcoplasmic/endoplasmic reticulum Ca2+ transporting 3
chr17	5078060	5078560	0.321192	0.0353757	Promoter (<=1kb)	ZFP3	ZFP3 zinc finger protein
chr17	5137771	5138271	0.911663	0.0362113	Exon (ENST00000574788.6/9098, exon 21 of 38)	USP6	ubiquitin specific peptidase 6
chr17	5191551	5192051	0.30527	0.0186015	Promoter (<=1kb)	ZNF594	zinc finger protein 594
chr17	5516240	5516740	0.482377	0.0090089	Promoter (1-2kb)	NLRP1	NLR family pyrin domain containing 1
chr17	5730561	5731061	0.61588	0.0196451	Exon (ENST00000576249.1/ENST00000576249.1, exon 1 of 1)	LOC339166	uncharacterized LOC339166
chr17	7908244	7908744	0.762262	0.0365162	Promoter (<=1kb)	CHD3	chromodomain helicase DNA binding protein 3
chr17	8154235	8154735	0.315409	0.00754492	Promoter (1-2kb)	PER1	period circadian regulator 1
chr17	8836837	8837337	0.843182	0.0176623	3' UTR	PIK3R6	phosphoinositide-3-kinase regulatory subunit 6
chr17	9346299	9346799	0.497605	0.0231051	Intron (ENST00000306357.9/9482, intron 7 of 7)	STX8	syntaxin 8
chr17	10652817	10653317	1.19438	0.0168249	Promoter (<=1kb)	MYH3	myosin heavy chain 3
chr17	10768841	10769341	0.493644	0.0202507	Promoter (2-3kb)	TMEM220-AS1	TMEM220 antisense RNA 1
chr17	14224270	14224770	0.629622	0.0426743	Intron (ENST00000664217.1/1352, intron 13 of 13)	CDRT15	CMT1A duplicated region transcript 15
chr17	14297402	14297902	0.141883	0.0396246	Exon (ENST00000571192.1/ENST00000571192.1, exon 1 of 2)	HS3ST3B1	heparan sulfate-glucosamine 3-sulfotransferase 3B1
chr17	14738038	14738538	0.409437	0.0356607	Distal Intergenic	LINC02096	long intergenic non-protein coding RNA 2096
chr17	14942652	14943152	0.681268	0.0388884	Intron (ENST00000660966.1/107984977, intron 3 of 4)	CDRT7	CMT1A duplicated region transcript 7
chr17	15038598	15039098	1.38462	0.00261943	Intron (ENST00000446671.1/ENST00000446671.1, intron 1 of 1)	CDRT7	CMT1A duplicated region transcript 7
chr17	15392355	15392855	0.550013	0.0284071	Intron (ENST00000580422.1/ENST00000580422.1, intron 2 of 3)	TEKT3	tektin 3
chr17	16449041	16449541	0.0875814	0.0321174	Promoter (<=1kb)	LRRC75A	leucine rich repeat containing 75A
chr17	17639657	17640157	1.22883	0.00834627	Distal Intergenic	SMCR2	Smith-Magenis syndrome chromosome region, candidate 2
chr17	17935599	17936099	1.10942	0.0336089	Intron (ENST00000379504.8/146691, intron 1 of 14)	TOM1L2	target of myb1 like 2 membrane trafficking protein
chr17	18855884	18856384	0.179838	0.0158565	Promoter (<=1kb)	PRPSAP2	phosphoribosyl pyrophosphate synthetase associated protein 2
chr17	19021298	19021798	0.661214	0.000902122	3' UTR	SLC5A10	solute carrier family 5 member 10
chr17	19519494	19519994	0.642661	0.0486053	Intron (ENST00000584348.5/55244, intron 1 of 6)	SLC47A1	solute carrier family 47 member 1
chr17	21178350	21178850	1.5644	0.0292267	Intron (ENST00000582161.5/25979, intron 4 of 4)	DHRS7B	dehydrogenase/reductase 7B
chr17	21222370	21222870	0.617685	0.0172438	Intron (ENST00000439136.2/107984969, intron 2 of 2)	TMEM11-DT	TMEM11 divergent transcript
chr17	21284232	21284732	0.1185	0.0137095	Promoter (<=1kb)	MAP2K3	mitogen-activated protein kinase kinase 3
chr17	27494572	27495072	0.779596	0.00661756	Intron (ENST00000644974.2/8844, intron 1 of 20)	KSR1	kinase suppressor of ras 1
chr17	27586200	27586700	0.195405	0.0157905	Promoter (<=1kb)	KSR1	kinase suppressor of ras 1
chr17	28598941	28599441	0.134875	0.0406813	Promoter (<=1kb)	SPAG5	sperm associated antigen 5
chr17	29048482	29048982	0.643472	0.0454085	Promoter (1-2kb)	PIPOX	pipecolic acid and sarcosine oxidase
chr17	29591433	29591933	0.484719	0.0483893	Promoter (1-2kb)	ANKRD13B	ankyrin repeat domain 13B
chr17	30228867	30229367	0.364564	0.0400962	Intron (ENST00000650711.1/6532, intron 1 of 14)	SLC6A4	solute carrier family 6 member 4
chr17	30961725	30962225	1.06173	0.024927	Distal Intergenic	RNF135	ring finger protein 135
chr17	31269515	31270015	0.611019	0.0202885	Intron (ENST00000356175.7/4763, intron 35 of 56)	LOC101927057	uncharacterized LOC101927057
chr17	31492942	31493442	0.442066	0.0357792	Intron (ENST00000621161.5/84440, intron 3 of 14)	RAB11FIP4	RAB11 family interacting protein 4
chr17	34624008	34624508	1.2976	0.00517019	Intron (ENST00000321639.7/124842, intron 1 of 9)	TMEM132E	transmembrane protein 132E
chr17	35003123	35003623	0.630687	0.0351749	Promoter (<=1kb)	LIG3	DNA ligase 3
chr17	35453182	35453682	1.61846	0.0364485	Distal Intergenic	SLFN13	schlafen family member 13
chr17	38879890	38880390	0.519094	0.0240475	Intron (ENST00000433206.6/3927, intron 2 of 5)	LASP1	LIM and SH3 protein 1
chr17	40090254	40090754	0.569273	0.0204785	3' UTR	THRA	thyroid hormone receptor alpha
chr17	41800540	41801040	0.425036	0.0228461	Distal Intergenic	P3H4	prolyl 3-hydroxylase family member 4 (inactive)
chr17	41836687	41837187	0.655847	0.039188	Promoter (<=1kb)	NT5C3B	5'-nucleotidase, cytosolic IIIB
chr17	42322667	42323167	0.785853	0.0348293	Promoter (1-2kb)	STAT3	signal transducer and activator of transcription 3
chr17	42517536	42518036	0.134465	0.024253	Promoter (2-3kb)	ATP6V0A1	ATPase H+ transporting V0 subunit a1
chr17	42744639	42745139	0.149694	0.0353992	Promoter (<=1kb)	EZH1	enhancer of zeste 1 polycomb repressive complex 2 subunit
chr17	44271018	44271518	1.15411	0.0214494	Promoter (2-3kb)	SLC4A1	solute carrier family 4 member 1 (Diego blood group)
chr17	45010396	45010896	0.845942	0.00333565	Intron (ENST00000678938.1/4836, intron 1 of 11)	DCAKD	dephospho-CoA kinase domain containing
chr17	45305618	45306118	0.434196	0.046588	Intron (ENST00000344686.8/9020, intron 1 of 15)	MAP3K14	mitogen-activated protein kinase kinase kinase 14
chr17	47276811	47277311	0.589364	0.00379564	Intron (ENST00000696963.1/3690, intron 2 of 13)	ITGB3	integrin subunit beta 3
chr17	48879314	48879814	0.777968	0.0304823	Exon (ENST00000508743.1/105371814, exon 3 of 4)	ATP5MC1	ATP synthase membrane subunit c locus 1
chr17	48944475	48944975	0.434434	0.00391993	Promoter (<=1kb)	SNF8	SNF8 subunit of ESCRT-II
chr17	49279163	49279663	1.02991	0.0182631	Intron (ENST00000656738.1/124871, intron 3 of 3)	MIR6129	microRNA 6129
chr17	49365459	49365959	1.08501	0.00522005	Promoter (2-3kb)	ZNF652	zinc finger protein 652
chr17	49482406	49482906	0.852472	0.0144156	Distal Intergenic	NGFR	nerve growth factor receptor
chr17	50200231	50200731	0.191269	0.026009	Promoter (<=1kb)	COL1A1	collagen type I alpha 1 chain
chr17	50364516	50365016	0.465245	0.0240385	Exon (ENST00000624336.1/ENST00000624336.1, exon 1 of 1)	MRPL27	mitochondrial ribosomal protein L27
chr17	50440432	50440932	1.02811	0.0069864	Intron (ENST00000510410.5/80221, intron 1 of 13)	ACSF2	acyl-CoA synthetase family member 2
chr17	51355415	51355915	0.83778	0.0477765	Intron (ENST00000663733.1/440446, intron 3 of 4)	LINC02072	long intergenic non-protein coding RNA 2072
chr17	56289303	56289803	1.1698	0.0487522	Intron (ENST00000635860.2/162282, intron 5 of 22)	ANKFN1	ankyrin repeat and fibronectin type III domain containing 1
chr17	57045800	57046300	0.879213	0.0447313	Promoter (<=1kb)	RNF126P1	ring finger protein 126 pseudogene 1
chr17	57555092	57555592	0.534517	0.0156805	Intron (ENST00000416426.6/124540, intron 7 of 13)	MSI2	musashi RNA binding protein 2
chr17	57675348	57675848	0.492672	0.0109052	Promoter (<=1kb)	MSI2	musashi RNA binding protein 2
chr17	57868170	57868670	0.241519	0.00047375	Promoter (<=1kb)	CUEDC1	CUE domain containing 1
chr17	58189645	58190145	0.820039	0.0187115	Promoter (2-3kb)	EPX	eosinophil peroxidase
chr17	60425687	60426187	0.62139	0.046732	5' UTR	CHCT1	CHD1 helical C-terminal domain containing 1
chr17	62859920	62860420	1.10055	0.0222938	Distal Intergenic	MARCHF10-DT	MARCHF10 divergent transcript
chr17	62966053	62966553	0.31855	0.00647313	Promoter (<=1kb)	TANC2	tetratricopeptide repeat, ankyrin repeat and coiled-coil containing 2
chr17	63361358	63361858	0.803787	0.0087107	Intron (ENST00000689528.1/26115, intron 14 of 27)	TANC2	tetratricopeptide repeat, ankyrin repeat and coiled-coil containing 2
chr17	64994921	64995421	0.329713	0.0287533	Distal Intergenic	AMZ2P1	AMZ2 pseudogene 1
chr17	65388824	65389324	0.476179	0.0134102	Distal Intergenic	LINC02563	long intergenic non-protein coding RNA 2563
chr17	65414085	65414585	0.819127	0.0493268	Distal Intergenic	LINC02563	long intergenic non-protein coding RNA 2563
chr17	65589342	65589842	0.472312	0.0237589	Intron (ENST00000577662.1/8313, intron 3 of 6)	AXIN2	axin 2
chr17	67978421	67978921	0.603803	0.00113557	Promoter (2-3kb)	BPTF	bromodomain PHD finger transcription factor
chr17	69716619	69717119	0.770181	0.0342507	Intron (ENST00000591334.5/101928122, intron 3 of 5)	LINC01483	long intergenic non-protein coding RNA 1483
chr17	70671056	70671556	0.840152	0.0252879	Distal Intergenic	CASC17	cancer susceptibility 17
chr17	71533361	71533861	0.9713	0.0223571	Distal Intergenic	CASC17	cancer susceptibility 17
chr17	72690914	72691414	1.06433	0.0262276	Intron (ENST00000255559.8/201266, intron 7 of 9)	SLC39A11	solute carrier family 39 member 11
chr17	73298466	73298966	0.757839	0.00277369	Intron (ENST00000335793.4/23580, intron 1 of 1)	CDC42EP4	CDC42 effector protein 4
chr17	73524609	73525109	0.943685	0.018044	Intron (ENST00000392650.8/54549, intron 1 of 44)	LOC101928251	uncharacterized LOC101928251
chr17	73695670	73696170	0.670357	0.00721374	Distal Intergenic	LOC100134391	uncharacterized LOC100134391
chr17	75228199	75228699	1.34617	0.0298404	Promoter (<=1kb)	NUP85	nucleoporin 85
chr17	75261530	75262030	0.154403	0.0411708	Promoter (<=1kb)	GGA3	golgi associated, gamma adaptin ear containing, ARF binding protein 3
chr17	75738127	75738627	0.422239	0.0449077	Intron (ENST00000579662.5/3691, intron 18 of 38)	ITGB4	integrin subunit beta 4
chr17	75832152	75832652	0.422117	0.0337384	Promoter (<=1kb)	UNC13D	unc-13 homolog D
chr17	75845176	75845676	0.609294	0.0203253	Promoter (<=1kb)	UNC13D	unc-13 homolog D
chr17	76291527	76292027	0.998898	0.012726	Promoter (<=1kb)	QRICH2	glutamine rich 2
chr17	76368600	76369100	1.61015	0.0251895	Intron (ENST00000423915.1/5635, intron 1 of 4)	SPHK1	sphingosine kinase 1
chr17	76822548	76823048	0.721474	0.00132322	Distal Intergenic	LINC02080	long intergenic non-protein coding RNA 2080
chr17	76927434	76927934	1.01486	0.029689	Intron (ENST00000569840.7/146664, intron 10 of 17)	MGAT5B	alpha-1,6-mannosylglycoprotein 6-beta-N-acetylglucosaminyltransferase B
chr17	77125512	77126012	0.789954	0.019116	Promoter (1-2kb)	SEC14L1	SEC14 like lipid binding 1
chr17	77153013	77153513	1.12926	0.0411178	Intron (ENST00000589827.5/6397, intron 4 of 12)	SEC14L1	SEC14 like lipid binding 1
chr17	78163951	78164451	0.641665	0.0303143	Promoter (<=1kb)	C17orf99	chromosome 17 open reading frame 99
chr17	78400168	78400668	0.563576	0.0263769	Promoter (<=1kb)	PGS1	phosphatidylglycerophosphate synthase 1
chr17	78707819	78708319	1.2411	0.0260709	5' UTR	CYTH1	cytohesin 1
chr17	79715644	79716144	1.03328	0.0261492	Distal Intergenic	LINC02078	long intergenic non-protein coding RNA 2078
chr17	79831018	79831518	0.68673	0.00216729	Distal Intergenic	CBX4	chromobox 4
chr17	79903500	79904000	1.50173	0.0146601	Distal Intergenic	LINC01978	long intergenic non-protein coding RNA 1978
chr17	80057776	80058276	0.843416	0.0262977	Promoter (<=1kb)	CCDC40	coiled-coil domain containing 40
chr17	80129291	80129791	0.621571	0.0140754	Distal Intergenic	EIF4A3	eukaryotic translation initiation factor 4A3
chr17	80365081	80365581	0.831729	0.0497474	Promoter (1-2kb)	RNF213	ring finger protein 213
chr17	80751482	80751982	0.497554	0.0184402	Intron (ENST00000574767.5/57521, intron 4 of 11)	RPTOR	regulatory associated protein of MTOR complex 1
chr17	80752005	80752505	0.268429	0.0474854	Intron (ENST00000574767.5/57521, intron 4 of 11)	RPTOR	regulatory associated protein of MTOR complex 1
chr17	81060166	81060666	0.954748	0.0068192	Promoter (2-3kb)	BAIAP2	BAR/IMD domain containing adaptor protein 2
chr17	81402763	81403263	0.56483	0.00920966	Promoter (1-2kb)	MIR4740	microRNA 4740
chr17	81695079	81695579	0.759386	0.0377306	Promoter (<=1kb)	HGS	hepatocyte growth factor-regulated tyrosine kinase substrate
chr17	82106328	82106828	0.625736	0.013624	Promoter (<=1kb)	CCDC57	coiled-coil domain containing 57
chr17	82292784	82293284	0.41196	0.0327617	Promoter (<=1kb)	LINC01970	long intergenic non-protein coding RNA 1970
chr17	82324575	82325075	0.0897782	0.0211472	3' UTR	SECTM1	secreted and transmembrane 1
chr17	82531416	82531916	1.20441	0.0126865	Intron (ENST00000473637.6/3607, intron 1 of 9)	FOXK2	forkhead box K2
chr17	82658895	82659395	0.948397	0.0230437	Promoter (<=1kb)	RAB40B	RAB40B, member RAS oncogene family
chr17	83109803	83110303	0.473728	0.0227869	Distal Intergenic	METRNL	meteorin like, glial cell differentiation regulator
chr18	3296602	3297102	0.486683	0.00824875	Intron (ENST00000578787.2/ENST00000578787.2, intron 1 of 2)	MYL12B	myosin light chain 12B
chr18	3297138	3297638	0.712632	0.0143864	Intron (ENST00000578787.2/ENST00000578787.2, intron 1 of 2)	MYL12B	myosin light chain 12B
chr18	3707449	3707949	0.870003	0.0256797	Intron (ENST00000400147.6/9229, intron 4 of 9)	DLGAP1	DLG associated protein 1
chr18	5196937	5197437	0.442471	0.0243056	Promoter (<=1kb)	AKAIN1	A-kinase anchor inhibitor 1
chr18	5668479	5668979	0.896504	0.0228458	Distal Intergenic	EPB41L3	erythrocyte membrane protein band 4.1 like 3
chr18	5938477	5938977	1.50455	0.0267596	Intron (ENST00000659442.1/121725015, intron 1 of 7)	TMEM200C	transmembrane protein 200C
chr18	7273389	7273889	0.765873	0.0345252	Distal Intergenic	LRRC30	leucine rich repeat containing 30
chr18	8835403	8835903	0.36765	0.0056995	Distal Intergenic	MTCL1	microtubule crosslinking factor 1
chr18	8948724	8949224	0.241931	0.0162436	Distal Intergenic	MTCL1	microtubule crosslinking factor 1
chr18	9535433	9535933	0.377716	0.0210931	Exon (ENST00000019317.8/10928, exon 10 of 10)	PPP4R1	protein phosphatase 4 regulatory subunit 1
chr18	10002645	10003145	1.21926	0.0420227	Distal Intergenic	VAPA	VAMP associated protein A
chr18	10942746	10943246	0.994593	0.0223334	Intron (ENST00000302079.10/63895, intron 3 of 50)	PIEZO2	piezo type mechanosensitive ion channel component 2
chr18	11032786	11033286	0.915928	0.0370296	Intron (ENST00000302079.10/63895, intron 2 of 50)	PIEZO2	piezo type mechanosensitive ion channel component 2
chr18	11485931	11486431	1.29906	0.0400472	Promoter (<=1kb)	LINC01255	long intergenic non-protein coding RNA 1255
chr18	12255318	12255818	0.663529	0.0208201	Promoter (<=1kb)	CIDEA	cell death inducing DFFA like effector a
chr18	12702610	12703110	0.678674	0.0482556	Promoter (<=1kb)	CEP76	centrosomal protein 76
chr18	13266254	13266754	0.891905	0.0319668	Promoter (<=1kb)	LDLRAD4	low density lipoprotein receptor class A domain containing 4
chr18	13422499	13422999	0.870073	0.0385924	Intron (ENST00000679177.1/753, intron 3 of 5)	LDLRAD4-AS1	LDLRAD4 antisense RNA 1
chr18	13589560	13590060	1.09698	0.0088443	Intron (ENST00000679177.1/753, intron 3 of 5)	MIR4526	microRNA 4526
chr18	13615469	13615969	0.508324	0.0478714	Promoter (2-3kb)	LDLRAD4	low density lipoprotein receptor class A domain containing 4
chr18	21163762	21164262	0.734638	0.024455	Distal Intergenic	ROCK1	Rho associated coiled-coil containing protein kinase 1
chr18	23528440	23528940	0.431934	0.0156124	Promoter (<=1kb)	RMC1	regulator of MON1-CCZ1
chr18	23779590	23780090	0.368409	0.02631	Intron (ENST00000313654.14/3909, intron 11 of 74)	LAMA3	laminin subunit alpha 3
chr18	24426555	24427055	0.0804782	0.0491852	Promoter (<=1kb)	IMPACT	impact RWD domain protein
chr18	25805223	25805723	0.677255	0.0386739	Distal Intergenic	SS18	SS18 subunit of BAF chromatin remodeling complex
chr18	29355472	29355972	1.47151	0.0143781	Intron (ENST00000577674.1/ENST00000577674.1, intron 1 of 2)	LOC105372045	uncharacterized LOC105372045
chr18	31974696	31975196	0.887334	0.0359074	Distal Intergenic	TRAPPC8	trafficking protein particle complex subunit 8
chr18	35422362	35422862	1.09758	0.00839312	Distal Intergenic	ZNF396	zinc finger protein 396
chr18	36532301	36532801	1.25549	0.00660224	Intron (ENST00000590592.6/80206, intron 5 of 28)	FHOD3	formin homology 2 domain containing 3
chr18	37402880	37403380	0.522436	0.0128231	Intron (ENST00000420428.7/56853, intron 2 of 12)	CELF4	CUGBP Elav-like family member 4
chr18	37473606	37474106	0.865828	0.0366654	Exon (ENST00000624553.1/ENST00000624553.1, exon 1 of 1)	CELF4	CUGBP Elav-like family member 4
chr18	47175233	47175733	0.209419	0.0185131	Promoter (<=1kb)	HDHD2	haloacid dehalogenase like hydrolase domain containing 2
chr18	48072982	48073482	0.258268	0.00716391	Intron (ENST00000590800.6/201501, intron 3 of 4)	ZBTB7C	zinc finger and BTB domain containing 7C
chr18	48998156	48998656	0.460104	0.0441716	Distal Intergenic	DYM-AS1	DYM antisense RNA 1
chr18	49849637	49850137	0.338341	0.0467272	Promoter (<=1kb)	MYO5B	myosin VB
chr18	50281436	50281936	0.27972	0.0229473	Promoter (<=1kb)	MBD1	methyl-CpG binding domain protein 1
chr18	50684661	50685161	1.2632	0.0272353	Intron (ENST00000400384.7/5596, intron 2 of 5)	MAPK4	mitogen-activated protein kinase 4
chr18	51196567	51197067	0.368316	0.0127209	Promoter (<=1kb)	MEX3C	mex-3 RNA binding family member C
chr18	54123250	54123750	1.17419	0.0119961	Distal Intergenic	MBD2	methyl-CpG binding domain protein 2
chr18	54776128	54776628	0.604409	0.0466837	Intron (ENST00000586570.5/5874, intron 2 of 4)	RAB27B	RAB27B, member RAS oncogene family
chr18	58314201	58314701	0.466479	0.00722079	Promoter (<=1kb)	NEDD4L	NEDD4 like E3 ubiquitin protein ligase
chr18	58379340	58379840	1.06668	0.0130133	Intron (ENST00000400345.8/23327, intron 24 of 30)	NEDD4L	NEDD4 like E3 ubiquitin protein ligase
chr18	59221204	59221704	0.680884	0.0482258	Promoter (<=1kb)	GRP	gastrin releasing peptide
chr18	62437283	62437783	0.461006	0.033047	Distal Intergenic	TNFRSF11A	TNF receptor superfamily member 11a
chr18	74597750	74598250	0.332301	0.0034476	Promoter (<=1kb)	ZNF407-AS1	ZNF407 antisense RNA 1
chr18	76546027	76546527	2.04502	0.0451335	Promoter (2-3kb)	LINC00908	long intergenic non-protein coding RNA 908
chr18	77114360	77114860	0.593029	0.0432195	Exon (ENST00000612024.1/ENST00000612024.1, exon 2 of 2)	MBP	myelin basic protein
chr18	77905877	77906377	1.04994	0.00283171	Distal Intergenic	LINC01029	long intergenic non-protein coding RNA 1029
chr18	80065648	80066148	1.22315	0.0104142	Promoter (<=1kb)	RBFADN	RBFA downstream neighbor
chr18	80187738	80188238	0.727642	0.0111249	Exon (ENST00000588950.1/ENST00000588950.1, exon 2 of 5)	PARD6G	par-6 family cell polarity regulator gamma
chr19	327654	328154	0.731572	0.0264643	3' UTR	MIER2	MIER family member 2
chr19	381649	382149	0.525157	0.0450206	Distal Intergenic	THEG	theg spermatid protein
chr19	479979	480479	0.243343	0.0494818	Distal Intergenic	ODF3L2	outer dense fiber of sperm tails 3 like 2
chr19	1180483	1180983	0.915692	0.0248979	Promoter (2-3kb)	STK11	serine/threonine kinase 11
chr19	1304325	1304825	0.517693	0.00591726	Distal Intergenic	EFNA2	ephrin A2
chr19	1376577	1377077	1.04289	0.0324764	3' UTR	PWWP3A	PWWP domain containing 3A, DNA repair factor
chr19	2599032	2599532	0.341536	9.92285e-05	Intron (ENST00000382159.8/2788, intron 2 of 4)	MIR7850	microRNA 7850
chr19	2648357	2648857	0.912406	0.0229229	Intron (ENST00000382159.8/2788, intron 1 of 4)	MIR7850	microRNA 7850
chr19	2841055	2841555	0.193673	0.0286004	Promoter (<=1kb)	ZNF555	zinc finger protein 555
chr19	4617604	4618104	0.563859	0.0177603	Distal Intergenic	TNFAIP8L1	TNF alpha induced protein 8 like 1
chr19	4840875	4841375	0.332376	0.0369249	Intron (ENST00000221957.9/10226, intron 7 of 7)	TICAM1	TIR domain containing adaptor molecule 1
chr19	4968649	4969149	0.207381	0.0400978	Promoter (<=1kb)	KDM4B	lysine demethylase 4B
chr19	4976338	4976838	0.460112	0.0306983	Intron (ENST00000611640.4/23030, intron 1 of 23)	KDM4B	lysine demethylase 4B
chr19	5103033	5103533	0.809637	0.0128304	Intron (ENST00000611640.4/23030, intron 9 of 23)	KDM4B	lysine demethylase 4B
chr19	5113163	5113663	0.888723	0.013474	Promoter (<=1kb)	KDM4B	lysine demethylase 4B
chr19	5166162	5166662	0.172915	0.0451141	Intron (ENST00000588552.5/5802, intron 30 of 30)	KDM4B	lysine demethylase 4B
chr19	5497471	5497971	0.922554	0.0306131	Distal Intergenic	ZNRF4	zinc and ring finger 4
chr19	6712224	6712724	0.464708	0.0356303	Promoter (<=1kb)	C3	complement C3
chr19	7159388	7159888	0.446384	0.0120877	3' UTR	INSR	insulin receptor
chr19	7566022	7566522	0.700143	0.0283611	Distal Intergenic	PNPLA6	patatin like phospholipase domain containing 6
chr19	7963706	7964206	0.770495	0.00312899	3' UTR	ELAVL1	ELAV like RNA binding protein 1
chr19	8611952	8612452	0.71241	0.0357707	Promoter (1-2kb)	ADAMTS10	ADAM metallopeptidase with thrombospondin type 1 motif 10
chr19	8855897	8856397	1.27543	0.0147913	3' UTR	MUC16	mucin 16, cell surface associated
chr19	10552394	10552894	0.409059	0.0281469	Promoter (<=1kb)	MIR1238	microRNA 1238
chr19	10997966	10998466	0.406352	0.0219766	Promoter (1-2kb)	SMARCA4	SWI/SNF related, matrix associated, actin dependent regulator of chromatin, subfamily a, member 4
chr19	11142398	11142898	0.258122	0.00270072	Intron (ENST00000585567.5/147841, intron 4 of 5)	SPC24	SPC24 component of NDC80 kinetochore complex
chr19	11435119	11435619	0.197833	0.0049939	Promoter (<=1kb)	ODAD3	outer dynein arm docking complex subunit 3
chr19	13152976	13153476	0.193415	0.0445961	Promoter (2-3kb)	IER2	immediate early response 2
chr19	13172326	13172826	0.48248	0.012702	Distal Intergenic	IER2	immediate early response 2
chr19	16279154	16279654	0.323003	0.0301579	Distal Intergenic	AP1M1	adaptor related protein complex 1 subunit mu 1
chr19	16328325	16328825	0.366665	0.0347974	3' UTR	KLF2	KLF transcription factor 2
chr19	16800016	16800516	1.35676	0.0118106	3' UTR	NWD1	NACHT and WD repeat domain containing 1
chr19	16970853	16971353	1.11008	0.0202784	Promoter (<=1kb)	CPAMD8	C3 and PZP like alpha-2-macroglobulin domain containing 8
chr19	17121826	17122326	0.514148	0.0199992	Intron (ENST00000682292.1/4650, intron 2 of 39)	MYO9B	myosin IXB
chr19	17432767	17433267	0.717284	0.0251858	Intron (ENST00000529939.5/93343, intron 7 of 7)	MVB12A	multivesicular body subunit 12A
chr19	17496230	17496730	0.493411	0.0458259	Promoter (<=1kb)	SLC27A1	solute carrier family 27 member 1
chr19	17775371	17775871	0.995226	0.0213861	Promoter (<=1kb)	FCHO1	FCH and mu domain containing endocytic adaptor 1
chr19	18940927	18941427	0.751829	0.0175791	Promoter (<=1kb)	HOMER3	homer scaffold protein 3
chr19	19205081	19205581	0.560725	0.0314376	Promoter (1-2kb)	NR2C2AP	nuclear receptor 2C2 associated protein
chr19	19487304	19487804	0.975152	0.0195597	Intron (ENST00000360315.7/54815, intron 2 of 11)	GATAD2A	GATA zinc finger domain containing 2A
chr19	19947724	19948224	0.497758	0.00970175	Intron (ENST00000592245.1/ENST00000592245.1, intron 1 of 3)	ZNF93	zinc finger protein 93
chr19	21483691	21484191	0.326395	0.0248052	Promoter (<=1kb)	LINC00664	long intergenic non-protein coding RNA 664
chr19	24033308	24033808	0.249318	0.0379117	Promoter (<=1kb)	ZNF254	zinc finger protein 254
chr19	27758124	27758624	0.951921	0.0188935	Exon (ENST00000562493.1/ENST00000562493.1, exon 1 of 1)	LINC00662	long intergenic non-protein coding RNA 662
chr19	27793895	27794395	0.330883	0.0192691	Promoter (<=1kb)	LINC02987	long intergenic non-protein coding RNA 2987
chr19	28427112	28427612	1.23597	0.00292251	Intron (ENST00000567877.1/ENST00000567877.1, intron 1 of 1)	LOC100420587	SHC binding and spindle associated 1 pseudogene
chr19	28437314	28437814	0.959628	0.0320861	Exon (ENST00000592347.5/100420587, exon 8 of 10)	LOC100420587	SHC binding and spindle associated 1 pseudogene
chr19	28883180	28883680	0.265148	0.0495521	Promoter (<=1kb)	LINC00906	long intergenic non-protein coding RNA 906
chr19	29329416	29329916	0.919684	0.0131547	Intron (ENST00000582581.5/284395, intron 9 of 9)	VSTM2B-DT	VSTM2B divergent transcript
chr19	29410120	29410620	1.43647	0.0205977	Intron (ENST00000582581.5/284395, intron 3 of 9)	VSTM2B-DT	VSTM2B divergent transcript
chr19	29687956	29688456	0.207348	0.0405817	Distal Intergenic	C19orf12	chromosome 19 open reading frame 12
chr19	30172864	30173364	1.42617	0.00675913	Distal Intergenic	ZNF536	zinc finger protein 536
chr19	30635153	30635653	0.528092	0.00168271	Intron (ENST00000592773.2/9745, intron 1 of 1)	ZNF536	zinc finger protein 536
chr19	30959842	30960342	1.44389	0.0493605	Distal Intergenic	LINC01834	long intergenic non-protein coding RNA 1834
chr19	31359438	31359938	1.35867	0.0226987	Intron (ENST00000585336.1/107985311, intron 1 of 3)	TSHZ3	teashirt zinc finger homeobox 3
chr19	31620409	31620909	0.321357	0.0408442	Distal Intergenic	THEG5	testis highly expressed protein 5
chr19	32935618	32936118	0.852906	0.00738868	Intron (ENST00000305768.10/84902, intron 7 of 18)	CEP89	centrosomal protein 89
chr19	33686667	33687167	0.793675	0.0119508	Promoter (2-3kb)	CHST8	carbohydrate sulfotransferase 8
chr19	33906742	33907242	0.890914	0.0379155	Exon (ENST00000610908.2/ENST00000610908.2, exon 1 of 1)	KCTD15	potassium channel tetramerization domain containing 15
chr19	34733785	34734285	0.261455	0.0236028	Promoter (<=1kb)	ZNF181	zinc finger protein 181
chr19	35012837	35013337	0.868249	0.0209938	Promoter (<=1kb)	GRAMD1A	GRAM domain containing 1A
chr19	35258967	35259467	1.12093	0.0470241	Exon (ENST00000597933.5/51599, exon 3 of 5)	LSR	lipolysis stimulated lipoprotein receptor
chr19	35843753	35844253	0.24003	0.0273535	Promoter (1-2kb)	NPHS1	NPHS1 adhesion molecule, nephrin
chr19	36604891	36605391	0.411645	0.0461092	Promoter (<=1kb)	ZNF529	zinc finger protein 529
chr19	36973053	36973553	0.370194	0.0496009	Promoter (<=1kb)	ZNF568	zinc finger protein 568
chr19	38375455	38375955	1.00948	0.0396398	Promoter (<=1kb)	PSMD8	proteasome 26S subunit, non-ATPase 8
chr19	38412341	38412841	1.26003	0.0376933	Promoter (<=1kb)	RASGRP4	RAS guanyl releasing protein 4
chr19	39015683	39016183	1.08606	0.0476209	Intron (ENST00000598394.1/126433, intron 1 of 2)	FBXO27	F-box protein 27
chr19	39032537	39033037	1.01323	0.0237656	Promoter (<=1kb)	FBXO27	F-box protein 27
chr19	40831738	40832238	0.234642	0.0252462	Intron (ENST00000601627.1/22952, intron 1 of 3)	CYP2A6	cytochrome P450 family 2 subfamily A member 6
chr19	41023843	41024343	0.662576	0.00240766	Exon (ENST00000595391.1/ENST00000595391.1, exon 5 of 5)	CYP2B6	cytochrome P450 family 2 subfamily B member 6
chr19	41218763	41219263	0.736444	0.0416374	Promoter (<=1kb)	AXL	AXL receptor tyrosine kinase
chr19	41690689	41691189	0.651292	0.00983429	Promoter (2-3kb)	CEACAM7	CEA cell adhesion molecule 7
chr19	41719980	41720480	0.805573	0.0467865	Exon (ENST00000398599.8/1048, exon 7 of 10)	CEACAM5	CEA cell adhesion molecule 5
chr19	42313380	42313880	0.681558	0.0398135	Promoter (<=1kb)	TMEM145	transmembrane protein 145
chr19	42876607	42877107	0.473001	0.00447856	Promoter (<=1kb)	PSG1	pregnancy specific beta-1-glycoprotein 1
chr19	43181605	43182105	0.762339	0.00386837	Promoter (2-3kb)	PSG5	pregnancy specific beta-1-glycoprotein 5
chr19	43525204	43525704	0.746603	0.0456565	Promoter (<=1kb)	ZNF575	zinc finger protein 575
chr19	43901472	43901972	0.695829	0.0121525	Promoter (<=1kb)	LOC100505715	uncharacterized LOC100505715
chr19	45068106	45068606	0.968312	0.0192465	Promoter (<=1kb)	CLASRP	CLK4 associating serine/arginine rich protein
chr19	45075470	45075970	0.142236	0.00597313	Promoter (<=1kb)	ZNF296	zinc finger protein 296
chr19	45469789	45470289	0.231453	0.0073094	Promoter (<=1kb)	FOSB	FosB proto-oncogene, AP-1 transcription factor subunit
chr19	45488595	45489095	0.394357	0.00620302	Promoter (<=1kb)	PPM1N	protein phosphatase, Mg2+/Mn2+ dependent 1N (putative)
chr19	45639015	45639515	0.692745	0.040561	Promoter (<=1kb)	MIR330	microRNA 330
chr19	45964786	45965286	0.59854	0.0355945	Promoter (2-3kb)	NOVA2	NOVA alternative splicing regulator 2
chr19	47155217	47155717	0.387343	0.0400189	Intron (ENST00000594144.5/10055, intron 6 of 6)	SAE1	SUMO1 activating enzyme subunit 1
chr19	47244110	47244610	0.300897	0.0238563	Exon (ENST00000701637.1/ENST00000701637.1, exon 1 of 1)	BBC3	BCL2 binding component 3
chr19	47427292	47427792	0.822823	0.00971099	Distal Intergenic	SLC8A2	solute carrier family 8 member A2
chr19	48196404	48196904	0.321979	0.0104485	3' UTR	CARD8	caspase recruitment domain family member 8
chr19	48342797	48343297	0.902648	0.0371801	Promoter (<=1kb)	TMEM143	transmembrane protein 143
chr19	48697938	48698438	0.93425	0.00302645	Promoter (1-2kb)	FUT2	fucosyltransferase 2
chr19	49119831	49120331	0.271542	0.01243	Promoter (<=1kb)	PPFIA3	PTPRF interacting protein alpha 3
chr19	49211088	49211588	0.473789	0.0496763	Promoter (<=1kb)	TRPM4	transient receptor potential cation channel subfamily M member 4
chr19	49327776	49328276	0.669744	0.034409	Promoter (2-3kb)	SLC6A16	solute carrier family 6 member 16
chr19	49625139	49625639	0.630277	0.0132499	3' UTR	PRR12	proline rich 12
chr19	49953962	49954462	0.960188	0.0273141	Intron (ENST00000451973.1/23636, intron 1 of 2)	NUP62	nucleoporin 62
chr19	50431624	50432124	0.427221	0.0316507	Promoter (<=1kb)	MYBPC2	myosin binding protein C2
chr19	50450362	50450862	1.1489	0.0257538	Exon (ENST00000357701.6/4606, exon 14 of 28)	MYBPC2	myosin binding protein C2
chr19	50722891	50723391	0.0620353	0.00107335	Promoter (<=1kb)	CLEC11A	C-type lectin domain containing 11A
chr19	50851757	50852257	0.751964	0.0235091	Promoter (2-3kb)	KLK3	kallikrein related peptidase 3
chr19	51020938	51021438	0.697683	0.0401831	Promoter (<=1kb)	KLK10	kallikrein related peptidase 10
chr19	51351568	51352068	1.39748	0.012345	Intron (ENST00000600974.1/ENST00000600974.1, intron 1 of 1)	ETFB	electron transfer flavoprotein subunit beta
chr19	53193092	53193592	0.527227	0.00127931	Promoter (<=1kb)	ZNF665	zinc finger protein 665
chr19	53431630	53432130	0.438393	0.0165533	Promoter (<=1kb)	TPM3P9	tropomyosin 3 pseudogene 9
chr19	53808679	53809179	0.341348	0.0422078	Promoter (<=1kb)	NLRP12	NLR family pyrin domain containing 12
chr19	55173886	55174386	0.438444	0.0332705	Promoter (<=1kb)	SYT5	synaptotagmin 5
chr19	55516929	55517429	0.443099	0.00890134	Exon (ENST00000389623.11/284297, exon 14 of 14)	SBK2	SH3 domain binding kinase family member 2
chr19	56090982	56091482	0.695294	0.0116431	Intron (ENST00000610935.2/126208, intron 2 of 2)	ZNF787	zinc finger protein 787
chr19	56207661	56208161	1.80851	0.0247518	Exon (ENST00000534327.7/649137, exon 4 of 5)	ZSCAN5C	zinc finger and SCAN domain containing 5C
chr19	56637933	56638433	0.829443	0.0246709	Intron (ENST00000650950.1/101929059, intron 2 of 5)	SMIM17	small integral membrane protein 17
chr19	56957079	56957579	0.920018	0.00635056	Distal Intergenic	MIMT1	MER1 repeat containing imprinted transcript 1
chr19	57211473	57211973	0.893499	0.0247724	Exon (ENST00000263095.10/9422, exon 4 of 4)	AURKC	aurora kinase C
chr19	57389618	57390118	0.415744	0.00745723	Promoter (<=1kb)	ZNF548	zinc finger protein 548
chr19	58243970	58244470	1.03078	0.0241456	Promoter (<=1kb)	ZNF544	zinc finger protein 544
chr19	58278565	58279065	0.266267	0.0378098	Promoter (<=1kb)	ZNF8-DT	ZNF8 divergent transcript
chr19	58354290	58354790	1.16032	0.0348061	Promoter (<=1kb)	A1BG	alpha-1-B glycoprotein
chr2	1627890	1628390	0.93816	0.0477168	Distal Intergenic	PXDN	peroxidasin
chr2	1731807	1732307	0.44312	0.0193463	Intron (ENST00000252804.9/7837, intron 1 of 22)	PXDN	peroxidasin
chr2	1828509	1829009	0.78782	0.0313711	Exon (ENST00000426976.1/ENST00000426976.1, exon 2 of 2)	MYT1L	myelin transcription factor 1 like
chr2	3362211	3362711	0.97617	0.0489471	Intron (ENST00000398659.8/7260, intron 1 of 9)	EIPR1	EARP complex and GARP complex interacting protein 1
chr2	3650865	3651365	0.887362	0.00323286	Exon (ENST00000691818.1/ENST00000691818.1, exon 1 of 1)	ALLC	allantoicase
chr2	5707169	5707669	0.612921	0.0354904	Exon (ENST00000455579.2/ENST00000455579.2, exon 4 of 4)	SOX11	SRY-box transcription factor 11
chr2	10271754	10272254	1.12901	0.0222297	Distal Intergenic	LOC101929691	uncharacterized LOC101929691
chr2	11478472	11478972	1.4331	0.0114653	Distal Intergenic	GREB1	growth regulating estrogen receptor binding 1
chr2	11738605	11739105	0.483732	0.0344288	Intron (ENST00000449576.6/23175, intron 2 of 21)	LPIN1	lipin 1
chr2	11863761	11864261	0.550568	0.043063	Promoter (1-2kb)	MIR3681HG	MIR3681 host gene
chr2	12619956	12620456	0.595988	0.00225252	Intron (ENST00000664018.1/100506457, intron 4 of 5)	TRIB2	tribbles pseudokinase 2
chr2	15169715	15170215	0.693318	0.000825263	Intron (ENST00000433283.5/51594, intron 2 of 2)	NBAS	NBAS subunit of NRZ tethering complex
chr2	16652225	16652725	1.08614	0.0142248	Intron (ENST00000381323.7/81553, intron 1 of 11)	CYRIA	CYFIP related Rac1 interactor A
chr2	17830502	17831002	0.75028	0.0146534	Distal Intergenic	MSGN1	mesogenin 1
chr2	18065737	18066237	0.950276	0.0125794	Intron (ENST00000465292.5/3790, intron 2 of 4)	KCNS3	potassium voltage-gated channel modifier subfamily S member 3
chr2	20199058	20199558	0.793382	0.0428391	Distal Intergenic	SDC1	syndecan 1
chr2	20438421	20438921	1.07279	0.0122994	Distal Intergenic	RHOB	ras homolog family member B
chr2	20561708	20562208	0.950798	0.0195024	Intron (ENST00000446825.1/64342, intron 5 of 5)	HS1BP3-IT1	HS1BP3 intronic transcript 1
chr2	20590872	20591372	0.424377	0.0138435	Promoter (1-2kb)	HS1BP3-IT1	HS1BP3 intronic transcript 1
chr2	20915114	20915614	0.55729	0.0346529	Distal Intergenic	LINC02850	long intergenic non-protein coding RNA 2850
chr2	21160933	21161433	0.982819	0.0022673	Distal Intergenic	TDRD15	tudor domain containing 15
chr2	23426546	23427046	0.299314	0.00224359	Intron (ENST00000486442.6/114818, intron 1 of 13)	KLHL29	kelch like family member 29
chr2	23563905	23564405	0.350407	0.0436953	Intron (ENST00000486442.6/114818, intron 3 of 13)	KLHL29	kelch like family member 29
chr2	24318229	24318729	0.872624	0.0442504	Intron (ENST00000361999.7/50618, intron 2 of 38)	ITSN2	intersectin 2
chr2	25264013	25264513	0.657251	0.0178138	Intron (ENST00000264709.7/1788, intron 6 of 22)	DNMT3A	DNA methyltransferase 3 alpha
chr2	25376722	25377222	0.496672	0.0346168	Promoter (2-3kb)	DTNB	dystrobrevin beta
chr2	25997665	25998165	0.421998	0.0472987	Distal Intergenic	KIF3C	kinesin family member 3C
chr2	26244514	26245014	0.526696	0.0270197	Promoter (<=1kb)	HADHA	hydroxyacyl-CoA dehydrogenase trifunctional multienzyme complex subunit alpha
chr2	26245169	26245669	0.738698	0.0453866	Promoter (<=1kb)	HADHB	hydroxyacyl-CoA dehydrogenase trifunctional multienzyme complex subunit beta
chr2	28610665	28611165	0.638004	0.014767	Intron (ENST00000327757.10/151056, intron 43 of 57)	PLB1	phospholipase B1
chr2	29475638	29476138	0.835569	0.0181414	Intron (ENST00000389048.8/238, intron 4 of 28)	LOC101929386	uncharacterized LOC101929386
chr2	30655197	30655697	0.98628	0.0067134	Distal Intergenic	CAPN13	calpain 13
chr2	30692463	30692963	0.647395	0.0209041	Distal Intergenic	CAPN13	calpain 13
chr2	31489247	31489747	1.11094	0.0185806	Distal Intergenic	XDH	xanthine dehydrogenase
chr2	32484859	32485359	0.882343	0.0346194	Intron (ENST00000421745.7/57448, intron 39 of 73)	BIRC6	baculoviral IAP repeat containing 6
chr2	33069941	33070441	0.281075	0.0452314	Intron (ENST00000404816.7/4052, intron 3 of 33)	LTBP1	latent transforming growth factor beta binding protein 1
chr2	38433051	38433551	1.4538	0.017287	Promoter (1-2kb)	LINC01883	long intergenic non-protein coding RNA 1883
chr2	38677293	38677793	0.400243	0.00987571	Intron (ENST00000427858.4/130589, intron 2 of 3)	GALM	galactose mutarotase
chr2	38750515	38751015	0.355933	0.0136028	Promoter (<=1kb)	SRSF7	serine and arginine rich splicing factor 7
chr2	40240035	40240535	0.864434	0.0335694	Intron (ENST00000599740.1/100128590, intron 1 of 1)	SLC8A1-AS1	SLC8A1 antisense RNA 1
chr2	41954769	41955269	0.795655	0.00100421	Promoter (<=1kb)	LINC02898	long intergenic non-protein coding RNA 2898
chr2	42048527	42049027	0.672717	0.0414751	Promoter (<=1kb)	PKDCC	protein kinase domain containing, cytoplasmic
chr2	42126005	42126505	0.593865	0.0353122	Distal Intergenic	EML4	EMAP like 4
chr2	42494761	42495261	0.89206	0.0113476	Promoter (<=1kb)	MTA3	metastasis associated 1 family member 3
chr2	42754441	42754941	0.872893	0.00383894	3' UTR	OXER1	oxoeicosanoid receptor 1
chr2	42854126	42854626	0.23675	0.0308949	Distal Intergenic	HAAO	3-hydroxyanthranilate 3,4-dioxygenase
chr2	42896794	42897294	0.561884	0.0321457	Distal Intergenic	HAAO	3-hydroxyanthranilate 3,4-dioxygenase
chr2	43059330	43059830	0.811362	0.0150573	Distal Intergenic	LINC01819	long intergenic non-protein coding RNA 1819
chr2	45188425	45188925	0.505767	0.032191	Exon (ENST00000454673.1/400952, exon 2 of 2)	LINC01121	long intergenic non-protein coding RNA 1121
chr2	45674224	45674724	0.88221	0.0131815	Promoter (<=1kb)	PRKCE-AS1	PRKCE antisense RNA 1
chr2	45845299	45845799	0.264967	0.0228794	Exon (ENST00000467135.5/5581, exon 8 of 8)	PRKCE	protein kinase C epsilon
chr2	46360711	46361211	0.893269	0.00993385	Exon (ENST00000449347.5/2034, exon 6 of 7)	EPAS1	endothelial PAS domain protein 1
chr2	46463803	46464303	1.4455	0.0160617	Intron (ENST00000432241.5/101805491, intron 4 of 4)	TMEM247	transmembrane protein 247
chr2	46994811	46995311	0.96428	0.00929709	Promoter (<=1kb)	TTC7A	tetratricopeptide repeat domain 7A
chr2	47058278	47058778	0.521601	0.000126559	Intron (ENST00000698500.1/57217, intron 20 of 21)	TTC7A	tetratricopeptide repeat domain 7A
chr2	47076795	47077295	0.739267	0.0347738	Intron (ENST00000496939.1/ENST00000496939.1, intron 1 of 2)	TTC7A	tetratricopeptide repeat domain 7A
chr2	48415373	48415873	0.522021	0.0405103	Distal Intergenic	PPP1R21	protein phosphatase 1 regulatory subunit 21
chr2	54627699	54628199	0.635069	0.0164001	Exon (ENST00000615901.4/6711, exon 13 of 38)	SPTBN1	spectrin beta, non-erythrocytic 1
chr2	54903940	54904440	0.542025	0.0170638	Intron (ENST00000673912.1/400954, intron 24 of 42)	EML6	EMAP like 6
chr2	55408411	55408911	1.89279	0.0121112	Intron (ENST00000336838.10/55704, intron 2 of 32)	CCDC88A	coiled-coil domain containing 88A
chr2	58919996	58920496	0.689631	0.00412789	Intron (ENST00000422723.5/400955, intron 4 of 5)	LINC01122	long intergenic non-protein coding RNA 1122
chr2	62578109	62578609	0.512303	0.00144524	Exon (ENST00000668814.1/ENST00000668814.1, exon 5 of 5)	TMEM17	transmembrane protein 17
chr2	64695672	64696172	0.446725	0.0307338	Intron (ENST00000476805.2/9792, intron 1 of 1)	SERTAD2	SERTA domain containing 2
chr2	65417685	65418185	0.759622	0.0310089	Intron (ENST00000356388.9/200734, intron 1 of 5)	SPRED2	sprouty related EVH1 domain containing 2
chr2	68432438	68432938	1.34242	0.00487245	Distal Intergenic	FBXO48	F-box protein 48
chr2	69798457	69798957	0.76784	0.00301806	Promoter (<=1kb)	SMANTIS	SMARCA4 interacting SWI/SNF chromatin remodeling complex scaffold lncRNA
chr2	70181639	70182139	1.44381	0.0332544	Promoter (<=1kb)	C2orf42	chromosome 2 open reading frame 42
chr2	70204568	70205068	1.56544	0.0118226	Intron (ENST00000470096.1/54980, intron 1 of 1)	TIA1	TIA1 cytotoxic granule associated RNA binding protein
chr2	71475247	71475747	0.758962	0.0354253	Intron (ENST00000258104.8/8291, intron 1 of 54)	DYSF	dysferlin
chr2	71746822	71747322	1.05733	0.0298447	Distal Intergenic	DYSF	dysferlin
chr2	71843389	71843889	0.942851	0.0025368	Distal Intergenic	DYSF	dysferlin
chr2	71860053	71860553	1.40194	0.00934534	Distal Intergenic	DYSF	dysferlin
chr2	72988845	72989345	0.896492	0.0302019	Promoter (<=1kb)	SFXN5	sideroflexin 5
chr2	74110994	74111494	1.05103	0.00837808	Distal Intergenic	TET3	tet methylcytosine dioxygenase 3
chr2	74188116	74188616	0.825075	0.00283032	Promoter (1-2kb)	MTHFD2	methylenetetrahydrofolate dehydrogenase (NADP+ dependent) 2, methenyltetrahydrofolate cyclohydrolase
chr2	84963687	84964187	0.358026	0.0166475	Intron (ENST00000671359.1/105374838, intron 3 of 3)	KCMF1	potassium channel modulatory factor 1
chr2	85584324	85584824	0.904373	0.00996597	Promoter (<=1kb)	VAMP5	vesicle associated membrane protein 5
chr2	88546019	88546519	0.878373	0.0421373	Intron (ENST00000413234.1/101928371, intron 2 of 2)	LOC101928371	uncharacterized LOC101928371
chr2	94977695	94978195	0.718395	0.00496079	Distal Intergenic	LOC442028	uncharacterized LOC442028
chr2	95012770	95013270	0.592109	0.0245604	Distal Intergenic	MAL	mal, T cell differentiation protein
chr2	96315307	96315807	0.706212	0.0476399	Intron (ENST00000652267.1/23020, intron 1 of 31)	SNRNP200	small nuclear ribonucleoprotein U5 subunit 200
chr2	96532023	96532523	0.409334	0.00495717	Promoter (<=1kb)	LOC105373496	uncharacterized LOC105373496
chr2	109238580	109239080	0.831914	0.0381688	Intron (ENST00000309415.8/344558, intron 1 of 9)	MIR4266	microRNA 4266
chr2	109242124	109242624	0.36539	0.0469306	Intron (ENST00000309415.8/344558, intron 1 of 9)	MIR4266	microRNA 4266
chr2	109382984	109383484	0.508386	0.0235309	Intron (ENST00000309415.8/344558, intron 3 of 9)	MIR4266	microRNA 4266
chr2	109470258	109470758	0.476824	0.00411578	Intron (ENST00000309415.8/344558, intron 8 of 9)	SEPTIN10	septin 10
chr2	110156458	110156958	0.744784	0.0285788	Exon (ENST00000674677.1/4867, exon 11 of 19)	NPHP1	nephrocystin 1
chr2	110674648	110675148	1.5012	0.00432929	Promoter (<=1kb)	BUB1	BUB1 mitotic checkpoint serine/threonine kinase
chr2	117232721	117233221	1.23669	0.0473396	Distal Intergenic	DDX18	DEAD-box helicase 18
chr2	118577104	118577604	0.97458	0.0145691	Distal Intergenic	EN1	engrailed homeobox 1
chr2	118882540	118883040	0.514809	0.0214349	Distal Intergenic	EN1	engrailed homeobox 1
chr2	119019741	119020241	0.53017	0.00243918	Distal Intergenic	MARCO	macrophage receptor with collagenous structure
chr2	119147929	119148429	0.234836	0.033507	Distal Intergenic	C1QL2	complement C1q like 2
chr2	119169230	119169730	0.872903	0.0152999	Distal Intergenic	C1QL2	complement C1q like 2
chr2	119694962	119695462	0.809626	0.00271607	Distal Intergenic	TMEM177	transmembrane protein 177
chr2	120749675	120750175	0.688661	0.0145627	Intron (ENST00000482119.6/2736, intron 1 of 3)	GLI2	GLI family zinc finger 2
chr2	120867974	120868474	0.319172	0.0367573	Intron (ENST00000482119.6/2736, intron 2 of 3)	GLI2	GLI family zinc finger 2
chr2	120879591	120880091	0.68767	0.0174717	Intron (ENST00000482119.6/2736, intron 2 of 3)	GLI2	GLI family zinc finger 2
chr2	121074426	121074926	0.298344	0.0193904	Distal Intergenic	TFCP2L1	transcription factor CP2 like 1
chr2	126173466	126173966	1.24941	0.0334846	Intron (ENST00000658792.1/ENST00000658792.1, intron 1 of 1)	LINC01941	long intergenic non-protein coding RNA 1941
chr2	126686291	126686791	1.00147	0.0373762	5' UTR	GYPC	glycophorin C (Gerbich blood group)
chr2	126856127	126856627	1.41839	0.0198743	Distal Intergenic	TEX51	testis expressed 51
chr2	128474215	128474715	1.54852	0.0168603	Distal Intergenic	HS6ST1	heparan sulfate 6-O-sulfotransferase 1
chr2	129748182	129748682	0.860324	0.0222979	Distal Intergenic	LINC02572	long intergenic non-protein coding RNA 2572
chr2	129912685	129913185	0.121735	0.0130795	Intron (ENST00000693017.1/389033, intron 1 of 3)	LINC01856	long intergenic non-protein coding RNA 1856
chr2	131068479	131068979	0.69019	0.0161279	Intron (ENST00000409185.5/130074, intron 3 of 6)	FAM168B	family with sequence similarity 168 member B
chr2	132620138	132620638	1.42623	0.0253775	Intron (ENST00000329321.4/2863, intron 1 of 1)	GPR39	G protein-coupled receptor 39
chr2	149146210	149146710	1.27194	0.0102598	Intron (ENST00000409642.8/130576, intron 2 of 6)	LYPD6B	LY6/PLAUR domain containing 6B
chr2	150459454	150459954	1.06769	0.0113045	Distal Intergenic	RND3	Rho family GTPase 3
chr2	152319889	152320389	0.308572	0.0432108	Distal Intergenic	FMNL2	formin like 2
chr2	159574119	159574619	1.04087	0.0330795	Intron (ENST00000392783.7/29994, intron 1 of 36)	BAZ2B	bromodomain adjacent to zinc finger domain 2B
chr2	160270059	160270559	0.163345	0.0217484	Promoter (<=1kb)	LINC02478	long intergenic non-protein coding RNA 2478
chr2	167192727	167193227	0.220177	0.0404198	Intron (ENST00000409195.6/129446, intron 3 of 10)	XIRP2	xin actin binding repeat containing 2
chr2	168583479	168583979	0.434092	0.00555359	Promoter (<=1kb)	MIR4774	microRNA 4774
chr2	169479372	169479872	0.313277	0.0458269	Promoter (<=1kb)	BBS5	Bardet-Biedl syndrome 5
chr2	172339524	172340024	0.816695	0.0251024	Intron (ENST00000657632.1/107985960, intron 2 of 2)	LOC105373742	uncharacterized LOC105373742
chr2	174692319	174692819	0.564725	0.0330871	Intron (ENST00000442996.1/ENST00000442996.1, intron 2 of 3)	WIPF1	WAS/WASL interacting protein family member 1
chr2	178112143	178112643	0.353773	0.0305596	Promoter (<=1kb)	RBM45	RNA binding motif protein 45
chr2	179277091	179277591	0.9423	0.0158226	Intron (ENST00000419129.1/ENST00000419129.1, intron 1 of 1)	SESTD1	SEC14 and spectrin domain containing 1
chr2	186734514	186735014	1.1537	0.0360405	Intron (ENST00000304698.10/165215, intron 1 of 7)	FAM171B	family with sequence similarity 171 member B
chr2	192414018	192414518	0.870028	0.0443443	Distal Intergenic	TMEFF2	transmembrane protein with EGF like and two follistatin like domains 2
chr2	199303678	199304178	0.333537	0.0173198	Intron (ENST00000417098.6/23314, intron 10 of 10)	SATB2	SATB homeobox 2
chr2	199459335	199459835	0.11526	0.0384697	Promoter (<=1kb)	SATB2	SATB homeobox 2
chr2	201138101	201138601	1.1272	0.00434451	Promoter (1-2kb)	CFLAR	CASP8 and FADD like apoptosis regulator
chr2	202924803	202925303	1.1536	0.0411624	Exon (ENST00000449849.2/ENST00000449849.2, exon 1 of 1)	CARF	calcium responsive transcription factor
chr2	203685023	203685523	1.37062	0.00149838	Distal Intergenic	CD28	CD28 molecule
chr2	205650470	205650970	0.498006	0.0334922	Distal Intergenic	NRP2	neuropilin 2
chr2	207110868	207111368	0.587162	0.0120327	Promoter (<=1kb)	MIR2355	microRNA 2355
chr2	207352099	207352599	0.829436	0.0164533	Intron (ENST00000412387.5/101927865, intron 3 of 4)	MIR1302-4	microRNA 1302-4
chr2	208175287	208175787	1.16062	0.0110167	Intron (ENST00000451342.5/389073, intron 2 of 4)	C2orf80	chromosome 2 open reading frame 80
chr2	215784320	215784820	0.394081	0.0210859	Intron (ENST00000445174.5/646324, intron 1 of 9)	LINC00607	long intergenic non-protein coding RNA 607
chr2	216657241	216657741	0.467675	0.0380641	Promoter (1-2kb)	IGFBP2	insulin like growth factor binding protein 2
chr2	217884869	217885369	0.997046	0.0258127	Promoter (<=1kb)	TNS1	tensin 1
chr2	218569562	218570062	0.533458	0.0388414	Promoter (<=1kb)	CNOT9	CCR4-NOT transcription complex subunit 9
chr2	219015312	219015812	0.810841	0.0365777	Exon (ENST00000441450.1/100129175, exon 3 of 3)	CFAP65	cilia and flagella associated protein 65
chr2	219037433	219037933	0.713288	0.0143264	Promoter (1-2kb)	CFAP65	cilia and flagella associated protein 65
chr2	219229528	219230028	0.632213	0.0384841	Promoter (<=1kb)	ATG9A	autophagy related 9A
chr2	224086640	224087140	0.538458	0.0471858	Distal Intergenic	SERPINE2	serpin family E member 2
chr2	226835937	226836437	0.829967	0.00128734	Promoter (<=1kb)	RHBDD1	rhomboid domain containing 1
chr2	229734413	229734913	1.21319	0.0342685	Distal Intergenic	DNER	delta/notch like EGF repeat containing
chr2	230865866	230866366	0.370284	0.0101663	Promoter (<=1kb)	ITM2C	integral membrane protein 2C
chr2	230940058	230940558	0.603308	0.0233235	Intron (ENST00000392039.2/9290, intron 1 of 1)	GPR55	G protein-coupled receptor 55
chr2	231713785	231714285	0.118135	0.0238955	Promoter (<=1kb)	MIR1244-1	microRNA 1244-1
chr2	232334097	232334597	0.6331	0.0467925	Promoter (<=1kb)	DIS3L2	DIS3 like 3'-5' exoribonuclease 2
chr2	232446627	232447127	0.598302	0.0439492	Intron (ENST00000509197.1/ENST00000509197.1, intron 4 of 4)	ALPI	alkaline phosphatase, intestinal
chr2	233470702	233471202	0.792878	0.0470737	3' UTR	DGKD	diacylglycerol kinase delta
chr2	234132918	234133418	0.466429	0.0256667	Distal Intergenic	SPP2	secreted phosphoprotein 2
chr2	234251818	234252318	0.177617	0.0402423	Distal Intergenic	SPP2	secreted phosphoprotein 2
chr2	234495661	234496161	0.52816	0.0344966	Promoter (<=1kb)	ARL4C	ADP ribosylation factor like GTPase 4C
chr2	236587251	236587751	0.709697	0.00901969	Distal Intergenic	ACKR3	atypical chemokine receptor 3
chr2	236818076	236818576	1.0917	0.0320617	Distal Intergenic	LOC93463	uncharacterized LOC93463
chr2	237091715	237092215	0.456222	0.000771251	Promoter (1-2kb)	COPS8	COP9 signalosome subunit 8
chr2	238920716	238921216	0.534176	0.0352211	Intron (ENST00000455228.1/401039, intron 7 of 9)	LINC01940	long intergenic non-protein coding RNA 1940
chr2	239935052	239935552	0.793669	0.0493678	Intron (ENST00000419408.5/4705, intron 4 of 5)	MIR4786	microRNA 4786
chr2	241363045	241363545	1.39716	0.0242298	Intron (ENST00000264042.8/9855, intron 1 of 26)	FARP2	FERM, ARH/RhoGEF and pleckstrin domain protein 2
chr2	241546757	241547257	0.916194	0.0278928	Intron (ENST00000434306.1/100379249, intron 1 of 1)	BOK	BCL2 family apoptosis regulator BOK
chr2	241594350	241594850	0.321233	0.0274437	Exon (ENST00000497486.1/51078, exon 3 of 4)	THAP4	THAP domain containing 4
chr20	641354	641854	0.567406	0.0367054	Distal Intergenic	SRXN1	sulfiredoxin 1
chr20	2210955	2211455	0.462542	0.00236511	Intron (ENST00000447956.5/388780, intron 1 of 1)	TGM3	transglutaminase 3
chr20	4026066	4026566	0.31625	0.0343017	Distal Intergenic	RNF24	ring finger protein 24
chr20	4037953	4038453	0.563987	0.0211129	Distal Intergenic	RNF24	ring finger protein 24
chr20	4065300	4065800	0.599408	0.0252636	Distal Intergenic	RNF24	ring finger protein 24
chr20	4887248	4887748	0.504818	0.0360258	Promoter (1-2kb)	SLC23A2	solute carrier family 23 member 2
chr20	4898437	4898937	0.959441	0.0334481	Promoter (<=1kb)	SLC23A2	solute carrier family 23 member 2
chr20	5009348	5009848	0.453417	0.0244495	Promoter (<=1kb)	SLC23A2	solute carrier family 23 member 2
chr20	5056682	5057182	0.618409	0.00249946	Distal Intergenic	TMEM230	transmembrane protein 230
chr20	5185862	5186362	0.673141	0.026852	Intron (ENST00000450570.1/8760, intron 8 of 8)	CDS2	CDP-diacylglycerol synthase 2
chr20	5416212	5416712	1.5351	0.014251	Intron (ENST00000668553.1/ENST00000668553.1, intron 3 of 3)	LINC00658	long intergenic non-protein coding RNA 658
chr20	5750231	5750731	0.277337	0.00623492	Promoter (<=1kb)	SHLD1	shieldin complex subunit 1
chr20	5806677	5807177	1.12358	0.0292704	Intron (ENST00000303142.11/149840, intron 2 of 2)	SHLD1	shieldin complex subunit 1
chr20	6045578	6046078	1.26436	0.0438504	Promoter (<=1kb)	LRRN4	leucine rich repeat neuronal 4
chr20	6259098	6259598	2.17509	0.0312268	Distal Intergenic	FERMT1	FERM domain containing kindlin 1
chr20	10534675	10535175	0.765661	0.0426989	Intron (ENST00000334534.10/128710, intron 2 of 7)	SLX4IP	SLX4 interacting protein
chr20	10637350	10637850	0.66218	0.0125195	3' UTR	JAG1	jagged canonical Notch ligand 1
chr20	13029798	13030298	1.39101	0.027013	Intron (ENST00000399002.7/55304, intron 1 of 11)	SPTLC3	serine palmitoyltransferase long chain base subunit 3
chr20	14582785	14583285	0.669689	0.0329568	Intron (ENST00000217246.8/140733, intron 4 of 16)	MACROD2-IT1	MACROD2 intronic transcript 1
chr20	17650857	17651357	0.906234	0.0235272	Intron (ENST00000246043.8/6238, intron 1 of 22)	RRBP1	ribosome binding protein 1
chr20	19884964	19885464	0.6924	0.0215203	Promoter (1-2kb)	RIN2	Ras and Rab interactor 2
chr20	23153849	23154349	0.654545	0.0217554	Distal Intergenic	LINC00656	long intergenic non-protein coding RNA 656
chr20	23155962	23156462	0.413717	0.0289621	Distal Intergenic	LOC100505664	uncharacterized LOC100505664
chr20	23549399	23549899	1.31126	0.0408779	Intron (ENST00000376987.1/ENST00000376987.1, intron 1 of 2)	CST9L	cystatin 9 like
chr20	24651143	24651643	0.316082	0.0066863	Intron (ENST00000376862.4/79953, intron 3 of 3)	SYNDIG1	synapse differentiation inducing 1
chr20	24695224	24695724	1.09766	0.0257904	Distal Intergenic	SYNDIG1	synapse differentiation inducing 1
chr20	24994929	24995429	0.684228	0.00237377	Promoter (2-3kb)	APMAP	adipocyte plasma membrane associated protein
chr20	25315612	25316112	0.464161	0.0031389	Promoter (<=1kb)	ABHD12	abhydrolase domain containing 12, lysophospholipase
chr20	31988736	31989236	0.729843	0.0324256	Intron (ENST00000562532.3/343702, intron 1 of 2)	XKR7	XK related 7
chr20	31993997	31994497	1.45048	0.0302781	Intron (ENST00000562532.3/343702, intron 1 of 2)	CCM2L	CCM2 like scaffold protein
chr20	31997220	31997720	0.352644	0.029922	3' UTR	CCM2L	CCM2 like scaffold protein
chr20	32086376	32086876	0.553095	0.0140581	3' UTR	TM9SF4	transmembrane 9 superfamily member 4
chr20	32804934	32805434	0.403897	0.029998	3' UTR	DNMT3B	DNA methyltransferase 3 beta
chr20	32819763	32820263	0.155749	0.0099967	Promoter (<=1kb)	MAPRE1	microtubule associated protein RP/EB family member 1
chr20	33008134	33008634	1.09922	0.0443506	Promoter (<=1kb)	BPIFB2	BPI fold containing family B member 2
chr20	33113356	33113856	0.658082	0.0304451	Distal Intergenic	BPIFB4	BPI fold containing family B member 4
chr20	33423267	33423767	0.438161	0.0236894	Intron (ENST00000217381.3/6640, intron 2 of 7)	SNTA1	syntrophin alpha 1
chr20	33740581	33741081	0.831916	0.0412998	Exon (ENST00000342427.6/84905, exon 2 of 15)	ZNF341	zinc finger protein 341
chr20	33810998	33811498	0.295448	0.0181408	Promoter (<=1kb)	ZNF341-AS1	ZNF341 antisense RNA 1
chr20	33979883	33980383	0.783688	0.0264027	Distal Intergenic	RALY-AS1	RALY antisense RNA 1
chr20	35541780	35542280	0.422994	0.0477586	Promoter (<=1kb)	ERGIC3	ERGIC and golgi 3
chr20	35768990	35769490	0.281157	0.0308872	Promoter (2-3kb)	PHF20	PHD finger protein 20
chr20	36093110	36093610	0.421212	0.00974945	Promoter (<=1kb)	EPB41L1	erythrocyte membrane protein band 4.1 like 1
chr20	37425489	37425989	0.500209	0.0103348	Distal Intergenic	SRC	SRC proto-oncogene, non-receptor tyrosine kinase
chr20	37880786	37881286	0.591525	0.0378275	Distal Intergenic	VSTM2L	V-set and transmembrane domain containing 2 like
chr20	38291117	38291617	0.793369	0.0134013	Exon (ENST00000451435.1/149684, exon 3 of 3)	BPI	bactericidal permeability increasing protein
chr20	38583616	38584116	0.840745	0.0298202	Promoter (2-3kb)	ADIG	adipogenin
chr20	38624242	38624742	0.451776	0.0266998	Promoter (2-3kb)	ARHGAP40	Rho GTPase activating protein 40
chr20	38718074	38718574	0.932069	0.0321272	Distal Intergenic	SLC32A1	solute carrier family 32 member 1
chr20	38874869	38875369	0.974956	0.00346883	Intron (ENST00000299824.6/26051, intron 2 of 10)	PPP1R16B	protein phosphatase 1 regulatory subunit 16B
chr20	41303563	41304063	0.814281	0.0350151	Intron (ENST00000683867.1/23051, intron 1 of 3)	ZHX3	zinc fingers and homeoboxes 3
chr20	41387347	41387847	0.4464	0.000891341	Distal Intergenic	EMILIN3	elastin microfibril interfacer 3
chr20	41735314	41735814	0.966933	0.0362911	Distal Intergenic	CHD6	chromodomain helicase DNA binding protein 6
chr20	43442357	43442857	0.870001	0.0149254	Distal Intergenic	SRSF6	serine and arginine rich splicing factor 6
chr20	43955453	43955953	0.161158	0.00584331	Intron (ENST00000341197.9/84969, intron 1 of 8)	TOX2	TOX high mobility group box family member 2
chr20	44023587	44024087	0.914578	0.0453066	Intron (ENST00000341197.9/84969, intron 3 of 8)	TOX2	TOX high mobility group box family member 2
chr20	44092744	44093244	0.646235	0.0297117	Distal Intergenic	TOX2	TOX high mobility group box family member 2
chr20	44166183	44166683	0.329973	0.0217899	Intron (ENST00000372980.4/57158, intron 1 of 5)	JPH2	junctophilin 2
chr20	44861384	44861884	0.841207	0.00715761	Distal Intergenic	YWHAB	tyrosine 3-monooxygenase/tryptophan 5-monooxygenase activation protein beta
chr20	45280681	45281181	0.787976	0.0161891	Distal Intergenic	MATN4	matrilin 4
chr20	45826476	45826976	0.379157	0.00936837	Promoter (<=1kb)	TNNC2	troponin C2, fast skeletal type
chr20	45987275	45987775	0.51156	0.0111241	Distal Intergenic	ZNF335	zinc finger protein 335
chr20	46010350	46010850	0.521526	0.0395192	Promoter (1-2kb)	MMP9	matrix metallopeptidase 9
chr20	46545328	46545828	0.37528	0.0374006	Exon (ENST00000279028.3/128506, exon 2 of 3)	OCSTAMP	osteoclast stimulatory transmembrane protein
chr20	47205585	47206085	0.654928	0.0391838	Distal Intergenic	MIR3616	microRNA 3616
chr20	47759764	47760264	1.02799	0.0270811	Promoter (2-3kb)	SULF2	sulfatase 2
chr20	48335769	48336269	1.23249	0.0345383	Intron (ENST00000651871.1/ENST00000651871.1, intron 2 of 2)	LINC00494	long intergenic non-protein coding RNA 494
chr20	49384321	49384821	0.704629	0.0158671	Promoter (2-3kb)	KCNB1	potassium voltage-gated channel subfamily B member 1
chr20	49785256	49785756	1.21342	0.0165174	Distal Intergenic	SLC9A8	solute carrier family 9 member A8
chr20	49982991	49983491	0.722961	0.0305571	Promoter (<=1kb)	SNAI1	snail family transcriptional repressor 1
chr20	50848595	50849095	0.394338	0.0314189	Intron (ENST00000358791.9/55653, intron 4 of 5)	BCAS4	breast carcinoma amplified sequence 4
chr20	51345602	51346102	0.899243	0.0265609	Distal Intergenic	NFATC2	nuclear factor of activated T cells 2
chr20	56626530	56627030	1.34712	0.0102036	Promoter (2-3kb)	TFAP2C	transcription factor AP-2 gamma
chr20	56766452	56766952	0.339939	0.022764	Distal Intergenic	TFAP2C	transcription factor AP-2 gamma
chr20	57179332	57179832	0.658036	0.0200473	Intron (ENST00000395863.8/655, intron 4 of 6)	BMP7	bone morphogenetic protein 7
chr20	57385081	57385581	0.937204	0.0437801	Intron (ENST00000686390.1/100291105, intron 1 of 2)	RBM38	RNA binding motif protein 38
chr20	57542404	57542904	0.64943	0.0472258	Distal Intergenic	CTCFL	CCCTC-binding factor like
chr20	57799492	57799992	0.871557	0.0495289	Distal Intergenic	PMEPA1	prostate transmembrane protein, androgen induced 1
chr20	57966073	57966573	0.334924	0.006496	Distal Intergenic	LINC01742	long intergenic non-protein coding RNA 1742
chr20	59190795	59191295	0.296986	0.00655881	5' UTR	ZNF831	zinc finger protein 831
chr20	59580356	59580856	0.404009	0.0140031	Promoter (2-3kb)	PHACTR3	phosphatase and actin regulator 3
chr20	61073149	61073649	0.775768	0.0147005	Distal Intergenic	LINC01718	long intergenic non-protein coding RNA 1718
chr20	61168203	61168703	1.55026	0.0263815	Distal Intergenic	CDH4	cadherin 4
chr20	62271972	62272472	0.358026	0.0166475	Promoter (<=1kb)	OSBPL2	oxysterol binding protein like 2
chr20	62484981	62485481	0.48573	0.0336593	Distal Intergenic	GATA5	GATA binding protein 5
chr20	62623698	62624198	0.106989	0.0473693	Distal Intergenic	SLCO4A1	solute carrier organic anion transporter family member 4A1
chr20	62773052	62773552	0.738504	0.00887393	Promoter (2-3kb)	LINC00659	long intergenic non-protein coding RNA 659
chr20	63060387	63060887	0.383619	0.0382694	Intron (ENST00000606208.5/63930, intron 1 of 1)	LINC01056	long intergenic non-protein coding RNA 1056
chr20	63253623	63254123	1.06812	0.0351284	Promoter (<=1kb)	FLJ16779	uncharacterized LOC100192386
chr20	63740639	63741139	0.167896	0.0267426	Promoter (<=1kb)	SLC2A4RG	SLC2A4 regulator
chr20	63775530	63776030	0.432954	0.0218678	Promoter (<=1kb)	ZBTB46	zinc finger and BTB domain containing 46
chr20	64025632	64026132	0.394751	0.0203561	Exon (ENST00000266079.5/24148, exon 15 of 21)	C20orf204	chromosome 20 open reading frame 204
chr21	28142689	28143189	0.76031	0.0464955	Intron (ENST00000453420.5/101927973, intron 5 of 5)	LINC01697	long intergenic non-protein coding RNA 1697
chr21	31731930	31732430	0.201631	0.0266247	Promoter (<=1kb)	SCAF4	SR-related CTD associated factor 4
chr21	31880571	31881071	0.256994	0.0422599	Intron (ENST00000270112.7/30811, intron 1 of 10)	HUNK	hormonally up-regulated Neu-associated kinase
chr21	33291538	33292038	0.519431	0.0403693	Intron (ENST00000683116.1/3455, intron 15 of 15)	IL10RB	interleukin 10 receptor subunit beta
chr21	36112792	36113292	0.462545	0.0105596	Intron (ENST00000535199.5/100133286, intron 1 of 3)	LOC105369306	uncharacterized LOC105369306
chr21	36127660	36128160	0.725674	0.0333377	Promoter (1-2kb)	CBR1-AS1	CBR1 antisense RNA 1
chr21	36544246	36544746	0.8033	0.0287619	Promoter (1-2kb)	CLDN14	claudin 14
chr21	36908269	36908769	1.10642	0.00411333	Intron (ENST00000674895.3/3141, intron 5 of 10)	HLCS	holocarboxylase synthetase
chr21	37797387	37797887	0.98798	0.00924208	Intron (ENST00000609713.2/3763, intron 2 of 3)	KCNJ6	potassium inwardly rectifying channel subfamily J member 6
chr21	39370475	39370975	0.70535	0.0143243	Distal Intergenic	GET1	guided entry of tail-anchored proteins factor 1
chr21	40694038	40694538	1.2637	0.00439688	Intron (ENST00000400454.6/1826, intron 2 of 32)	DSCAM-IT1	DSCAM intronic transcript 1
chr21	41075834	41076334	1.05584	0.0345867	Distal Intergenic	LINC00323	long intergenic non-protein coding RNA 323
chr21	42009161	42009661	0.511781	0.0113394	Promoter (<=1kb)	ZNF295-AS1	ZNF295 antisense RNA 1
chr21	42776130	42776630	0.626497	0.0055916	Distal Intergenic	LINC01668	long intergenic non-protein coding RNA 1668
chr21	43355356	43355856	1.21619	0.00519474	Distal Intergenic	LINC01679	long intergenic non-protein coding RNA 1679
chr21	43361513	43362013	0.809985	0.0236824	Promoter (<=1kb)	LINC01679	long intergenic non-protein coding RNA 1679
chr21	43806293	43806793	0.370708	0.00282244	Exon (ENST00000437258.5/284837, exon 2 of 2)	AATBC	apoptosis associated transcript in bladder cancer
chr21	44612046	44612546	0.6965	0.00493182	Promoter (<=1kb)	KRTAP10-8	keratin associated protein 10-8
chr21	44910263	44910763	0.768499	0.0153399	Promoter (<=1kb)	ITGB2	integrin subunit beta 2
chr21	45030436	45030936	0.730259	0.0329807	Distal Intergenic	PICSAR	P38 inhibited cutaneous squamous cell carcinoma associated lincRNA
chr21	45570858	45571358	0.487955	0.0127953	Intron (ENST00000651099.1/ENST00000651099.1, intron 1 of 1)	SLC19A1	solute carrier family 19 member 1
chr21	45959124	45959624	0.303401	0.00724109	Distal Intergenic	COL6A1	collagen type VI alpha 1 chain
chr21	46248011	46248511	1.39688	0.00327838	Intron (ENST00000455567.2/114044, intron 2 of 2)	MCM3AP	minichromosome maintenance complex component 3 associated protein
chr21	46307524	46308024	0.399531	0.0472433	Intron (ENST00000491666.5/54058, intron 5 of 7)	C21orf58	chromosome 21 open reading frame 58
chr21	46554280	46554780	0.553831	0.0373509	Promoter (<=1kb)	DIP2A	disco interacting protein 2 homolog A
chr21	46635668	46636168	0.421719	0.0189972	Promoter (<=1kb)	PRMT2	protein arginine methyltransferase 2
chr21	46681575	46682075	0.652071	0.0490309	Distal Intergenic	PRMT2	protein arginine methyltransferase 2
chr22	17093247	17093747	0.988096	0.0470048	Exon (ENST00000429106.1/ENST00000429106.1, exon 1 of 1)	IL17RA	interleukin 17 receptor A
chr22	17808811	17809311	0.393525	0.0053717	Promoter (1-2kb)	MICAL3	microtubule associated monooxygenase, calponin and LIM domain containing 3
chr22	17902181	17902681	1.09711	0.0213998	Exon (ENST00000441493.7/57553, exon 4 of 32)	MICAL3	microtubule associated monooxygenase, calponin and LIM domain containing 3
chr22	18148626	18149126	0.291711	0.00698959	Promoter (<=1kb)	USP18	ubiquitin specific peptidase 18
chr22	19479339	19479839	0.159207	0.00857918	Promoter (<=1kb)	CDC45	cell division cycle 45
chr22	20782235	20782735	1.33671	0.0255166	Intron (ENST00000215727.10/3053, intron 2 of 4)	SERPIND1	serpin family D member 1
chr22	20792700	20793200	0.652332	0.0204119	Promoter (<=1kb)	PI4KA	phosphatidylinositol 4-kinase alpha
chr22	21926523	21927023	0.652324	0.0233391	Promoter (<=1kb)	PPM1F	protein phosphatase, Mg2+/Mn2+ dependent 1F
chr22	22666376	22666876	0.504077	0.0129604	Distal Intergenic	GGTLC2	gamma-glutamyltransferase light chain 2
chr22	23305410	23305910	1.10841	0.0336591	Promoter (<=1kb)	BCR	BCR activator of RhoGEF and GTPase
chr22	23609228	23609728	0.764301	0.0129834	Intron (ENST00000317749.9/51233, intron 11 of 11)	DRICH1	aspartate rich 1
chr22	24146834	24147334	0.625755	0.0124375	Intron (ENST00000263119.10/23523, intron 29 of 36)	CABIN1	calcineurin binding protein 1
chr22	27207818	27208318	0.993145	0.0325284	Distal Intergenic	LINC01638	long intergenic non-protein coding RNA 1638
chr22	27323035	27323535	0.98241	0.0129521	Distal Intergenic	LOC102724900	uncharacterized LOC102724900
chr22	27752799	27753299	0.832336	0.0343172	Intron (ENST00000302326.5/4330, intron 1 of 1)	MN1	MN1 proto-oncogene, transcriptional regulator
chr22	28103066	28103566	1.04034	0.0307503	Intron (ENST00000612946.4/23331, intron 6 of 20)	TTC28	tetratricopeptide repeat domain 28
chr22	28139881	28140381	0.521036	0.0251362	Intron (ENST00000612946.4/23331, intron 4 of 20)	TTC28	tetratricopeptide repeat domain 28
chr22	28728474	28728974	1.30184	0.032762	Promoter (1-2kb)	CHEK2	checkpoint kinase 2
chr22	29043813	29044313	0.662421	0.0180228	Intron (ENST00000544604.7/84133, intron 4 of 8)	ZNRF3-AS1	ZNRF3 antisense RNA 1
chr22	29202532	29203032	0.318578	0.0385882	Promoter (2-3kb)	EMID1	EMI domain containing 1
chr22	29553412	29553912	0.14109	0.00598536	Promoter (<=1kb)	THOC5	THO complex subunit 5
chr22	29564764	29565264	1.42783	0.0187854	Intron (ENST00000216121.12/8508, intron 4 of 9)	THOC5	THO complex subunit 5
chr22	30212655	30213155	0.565891	0.00151339	Distal Intergenic	LOC105372988	uncharacterized LOC105372988
chr22	30246403	30246903	0.221807	0.0177053	Promoter (<=1kb)	LIF	LIF interleukin 6 family cytokine
chr22	30495456	30495956	0.578873	0.0195444	3' UTR	SEC14L4	SEC14 like lipid binding 4
chr22	30565264	30565764	0.692042	0.0321698	Promoter (<=1kb)	GAL3ST1	galactose-3-O-sulfotransferase 1
chr22	31139466	31139966	0.332686	0.025044	Promoter (<=1kb)	PLA2G3	phospholipase A2 group III
chr22	32020055	32020555	0.890979	0.0128777	Intron (ENST00000658411.1/105372999, intron 4 of 4)	SLC5A1	solute carrier family 5 member 1
chr22	32712150	32712650	0.883372	0.0161192	Intron (ENST00000358763.7/8224, intron 6 of 13)	TIMP3	TIMP metallopeptidase inhibitor 3
chr22	32784365	32784865	1.16911	0.0296011	Intron (ENST00000444982.1/ENST00000444982.1, intron 1 of 1)	TIMP3	TIMP metallopeptidase inhibitor 3
chr22	35100564	35101064	1.66569	0.0384362	Distal Intergenic	ISX	intestine specific homeobox
chr22	35150242	35150742	0.435091	0.0298032	Intron (ENST00000423311.1/104310353, intron 4 of 5)	LINC01399	long intergenic non-protein coding RNA 1399
chr22	35245998	35246498	0.776812	0.0153662	Distal Intergenic	HMGXB4	HMG-box containing 4
chr22	35454329	35454829	1.18144	0.0399534	Distal Intergenic	MCM5	minichromosome maintenance complex component 5
chr22	36156832	36157332	0.322103	0.0331385	Promoter (<=1kb)	APOL3	apolipoprotein L3
chr22	37102245	37102745	0.923124	0.0434781	Promoter (<=1kb)	TMPRSS6	transmembrane serine protease 6
chr22	37823319	37823819	0.429173	0.0439199	Promoter (<=1kb)	GALR3	galanin receptor 3
chr22	38072667	38073167	0.943943	0.0352155	Exon (ENST00000404072.7/9463, exon 10 of 13)	PICK1	protein interacting with PRKCA 1
chr22	38270422	38270922	0.830344	0.000500348	Promoter (1-2kb)	TMEM184B	transmembrane protein 184B
chr22	38802671	38803171	0.687173	0.0204732	Distal Intergenic	DNAL4	dynein axonemal light chain 4
chr22	39277890	39278390	0.731055	0.033043	Exon (ENST00000641859.1/ENST00000641859.1, exon 2 of 3)	PDGFB	platelet derived growth factor subunit B
chr22	39523200	39523700	0.334584	0.0102542	Promoter (2-3kb)	ATF4	activating transcription factor 4
chr22	40665204	40665704	0.705946	0.0239945	Intron (ENST00000688408.2/ENST00000688408.2, intron 2 of 2)	MCHR1	melanin concentrating hormone receptor 1
chr22	41239852	41240352	1.44065	0.0216833	Promoter (<=1kb)	CHADL	chondroadherin like
chr22	41478942	41479442	0.94323	0.0142188	Intron (ENST00000676748.1/50, intron 1 of 17)	ACO2	aconitase 2
chr22	43075407	43075907	0.709697	0.00901969	Promoter (<=1kb)	TTLL1	TTL family tubulin polyglutamylase complex subunit L1
chr22	43253864	43254364	0.662739	0.00216232	Intron (ENST00000360835.9/80274, intron 6 of 21)	SCUBE1	signal peptide, CUB domain and EGF like domain containing 1
chr22	43829177	43829677	0.394367	0.00324166	3' UTR	SULT4A1	sulfotransferase family 4A member 1
chr22	44289543	44290043	0.604054	0.00273023	Intron (ENST00000381176.5/85352, intron 3 of 4)	SHISAL1	shisa like 1
chr22	44524293	44524793	0.855769	0.031332	Distal Intergenic	RTL6	retrotransposon Gag like 6
chr22	45112292	45112792	0.588493	0.00986376	Distal Intergenic	NUP50-DT	NUP50 divergent transcript
chr22	45320540	45321040	0.739884	0.0374483	Promoter (1-2kb)	FAM118A	family with sequence similarity 118 member A
chr22	45537674	45538174	0.480359	0.0388537	Intron (ENST00000402984.7/2192, intron 9 of 15)	FBLN1	fibulin 1
chr22	45612404	45612904	0.569429	0.0266605	Intron (ENST00000701502.1/100506737, intron 2 of 3)	LINC01589	long intergenic non-protein coding RNA 1589
chr22	46007771	46008271	0.437979	0.00916515	Promoter (1-2kb)	LOC730668	dynein heavy chain -like pseudogene
chr22	46884638	46885138	0.696919	0.0477807	Intron (ENST00000380995.5/25771, intron 6 of 13)	TBC1D22A-AS1	TBC1D22A antisense RNA 1
chr22	48160534	48161034	0.451737	0.000450598	Distal Intergenic	MIR3201	microRNA 3201
chr22	48431133	48431633	1.05417	0.0130817	Distal Intergenic	TAFA5	TAFA chemokine like family member 5
chr22	48778892	48779392	1.24939	0.00677484	Promoter (<=1kb)	MIR4535	microRNA 4535
chr22	49139562	49140062	0.602666	0.00136012	Distal Intergenic	NHIP	neuronal hypoxia inducible, placenta associated
chr22	49195169	49195669	0.869365	0.0374567	Distal Intergenic	NHIP	neuronal hypoxia inducible, placenta associated
chr22	49647609	49648109	1.34445	0.0441772	Intron (ENST00000414287.5/348645, intron 1 of 4)	MIR3667HG	MIR3667 host gene
chr22	49677386	49677886	0.534196	0.0442339	Distal Intergenic	MIR3667HG	MIR3667 host gene
chr22	50083339	50083839	0.554032	0.013268	Promoter (1-2kb)	MLC1	modulator of VRAC current 1
chr22	50487240	50487740	1.02458	0.0344382	Promoter (<=1kb)	MIOX	myo-inositol oxygenase
chr3	4986772	4987272	0.192956	0.0239778	Distal Intergenic	BHLHE40-AS1	BHLHE40 antisense RNA 1
chr3	8490048	8490548	0.652313	0.013313	Intron (ENST00000654635.1/101927394, intron 3 of 6)	LMCD1-AS1	LMCD1 antisense RNA 1
chr3	9715066	9715566	0.635355	0.00582753	Promoter (<=1kb)	CPNE9	copine family member 9
chr3	10286750	10287250	0.539453	0.0306041	Promoter (<=1kb)	GHRLOS	ghrelin opposite strand/antisense RNA
chr3	10428621	10429121	0.32262	0.0470243	Intron (ENST00000397077.6/491, intron 2 of 19)	ATP2B2	ATPase plasma membrane Ca2+ transporting 2
chr3	11544682	11545182	0.383861	0.0253169	Intron (ENST00000685771.1/10533, intron 19 of 19)	VGLL4	vestigial like family member 4
chr3	12484201	12484701	0.192838	0.0452155	Promoter (<=1kb)	TSEN2	tRNA splicing endonuclease subunit 2
chr3	12596587	12597087	1.2698	0.0144472	Promoter (2-3kb)	RAF1	Raf-1 proto-oncogene, serine/threonine kinase
chr3	12886733	12887233	1.15394	0.0390582	Promoter (1-2kb)	LINC02022	long intergenic non-protein coding RNA 2022
chr3	13073249	13073749	0.441221	0.0464053	Promoter (<=1kb)	IQSEC1	IQ motif and Sec7 domain ArfGEF 1
chr3	13186274	13186774	0.750055	0.0415892	Intron (ENST00000648114.1/9922, intron 1 of 15)	IQSEC1	IQ motif and Sec7 domain ArfGEF 1
chr3	13281144	13281644	0.665136	0.0455055	Promoter (1-2kb)	IQSEC1	IQ motif and Sec7 domain ArfGEF 1
chr3	13543328	13543828	0.687928	0.00948519	Distal Intergenic	FBLN2	fibulin 2
chr3	14339526	14340026	1.39055	0.0258645	Distal Intergenic	LINC01267	long intergenic non-protein coding RNA 1267
chr3	14890645	14891145	0.955645	0.00371466	Intron (ENST00000543601.5/152273, intron 4 of 18)	FGD5	FYVE, RhoGEF and PH domain containing 5
chr3	16181441	16181941	0.365467	0.00419151	Intron (ENST00000339732.10/117248, intron 1 of 9)	GALNT15	polypeptide N-acetylgalactosaminyltransferase 15
chr3	29758762	29759262	0.56454	0.0179691	Intron (ENST00000635992.1/152098, intron 12 of 13)	RBMS3	RNA binding motif single stranded interacting protein 3
chr3	31423480	31423980	0.888833	0.0343542	Distal Intergenic	STT3B	STT3 oligosaccharyltransferase complex catalytic subunit B
chr3	33758683	33759183	0.520276	0.0346294	Distal Intergenic	PDCD6IP-DT	PDCD6IP divergent transcript
chr3	33915128	33915628	0.784356	0.0356828	Distal Intergenic	LINC01811	long intergenic non-protein coding RNA 1811
chr3	37492907	37493407	0.939628	0.0460539	Intron (ENST00000422441.5/3680, intron 4 of 15)	ITGA9	integrin subunit alpha 9
chr3	37765722	37766222	0.523069	0.0285267	Intron (ENST00000264741.10/3680, intron 23 of 27)	ITGA9	integrin subunit alpha 9
chr3	37971201	37971701	0.731572	0.0264643	Promoter (1-2kb)	MIR26A1	microRNA 26a-1
chr3	38087512	38088012	0.802156	0.0433321	Intron (ENST00000440294.6/9940, intron 9 of 16)	DLEC1	DLEC1 cilia and flagella associated protein
chr3	38549012	38549512	0.91218	0.0188014	3' UTR	SCN5A	sodium voltage-gated channel alpha subunit 5
chr3	39429440	39429940	1.14463	0.0338405	Intron (ENST00000662277.1/ENST00000662277.1, intron 1 of 2)	SNORA62	small nucleolar RNA, H/ACA box 62
chr3	40488008	40488508	1.10119	0.00579472	3' UTR	ZNF619	zinc finger protein 619
chr3	43042828	43043328	0.785457	0.00115419	Intron (ENST00000443313.5/100506243, intron 4 of 5)	GASK1A	golgi associated kinase 1A
chr3	43781620	43782120	1.20766	0.0273391	Distal Intergenic	ABHD5	abhydrolase domain containing 5, lysophosphatidic acid acyltransferase
chr3	44951307	44951807	0.968701	0.0338197	Intron (ENST00000339420.7/51304, intron 2 of 6)	ZDHHC3	zinc finger DHHC-type palmitoyltransferase 3
chr3	45307116	45307616	0.957971	0.0052132	Distal Intergenic	TMEM158	transmembrane protein 158
chr3	45538295	45538795	1.00279	0.0460266	Promoter (2-3kb)	LARS2	leucyl-tRNA synthetase 2, mitochondrial
chr3	45987591	45988091	0.531797	0.0415331	Intron (ENST00000296137.7/79443, intron 1 of 17)	FYCO1	FYVE and coiled-coil domain autophagy adaptor 1
chr3	46606741	46607241	0.753299	0.016678	Promoter (<=1kb)	LRRC2	leucine rich repeat containing 2
chr3	46976728	46977228	0.133252	0.0404901	Promoter (<=1kb)	CCDC12	coiled-coil domain containing 12
chr3	47266747	47267247	0.928481	0.00244475	Promoter (<=1kb)	KIF9	kinesin family member 9
chr3	47840777	47841277	1.05574	0.0143015	3' UTR	DHX30	DExH-box helicase 30
chr3	48207891	48208391	0.717801	0.0376799	Distal Intergenic	MIR4443	microRNA 4443
chr3	48670360	48670860	0.582962	0.0391637	Distal Intergenic	LINC02585	long intergenic non-protein coding RNA 2585
chr3	48783131	48783631	1.36715	0.0148808	Intron (ENST00000265563.13/5576, intron 4 of 10)	PRKAR2A	protein kinase cAMP-dependent type II regulatory subunit alpha
chr3	49829647	49830147	0.995529	0.001277	Promoter (<=1kb)	TRAIP	TRAF interacting protein
chr3	51106330	51106830	1.86845	0.0113846	Intron (ENST00000266037.10/1795, intron 9 of 52)	MANF	mesencephalic astrocyte derived neurotrophic factor
chr3	51533859	51534359	1.00401	0.0236329	Distal Intergenic	RAD54L2	RAD54 like 2
chr3	51669291	51669791	0.480359	0.0388537	Promoter (1-2kb)	TEX264	testis expressed 264, ER-phagy receptor
chr3	52817119	52817619	0.543152	0.0354279	Promoter (1-2kb)	ITIH4	inter-alpha-trypsin inhibitor heavy chain 4
chr3	53092102	53092602	1.23574	0.00900634	Exon (ENST00000607283.5/91869, exon 2 of 5)	RFT1	RFT1 homolog
chr3	53140777	53141277	0.382055	0.0341999	Distal Intergenic	RFT1	RFT1 homolog
chr3	53193976	53194476	0.952893	0.000314126	Distal Intergenic	PRKCD	protein kinase C delta
chr3	53224569	53225069	0.658808	0.0286277	3' UTR	TKT	transketolase
chr3	53282794	53283294	0.939026	0.0399053	Distal Intergenic	DCP1A	decapping mRNA 1A
chr3	53614383	53614883	1.03533	0.000653886	Intron (ENST00000637424.1/776, intron 3 of 46)	CACNA1D	calcium voltage-gated channel subunit alpha1 D
chr3	53695681	53696181	0.737191	0.00121897	Intron (ENST00000637424.1/776, intron 8 of 46)	CACNA1D	calcium voltage-gated channel subunit alpha1 D
chr3	54036319	54036819	2.04832	0.011985	Intron (ENST00000655075.1/ENST00000655075.1, intron 1 of 4)	CACNA2D3	calcium voltage-gated channel auxiliary subunit alpha2delta 3
chr3	54281022	54281522	1.33661	0.0472985	Intron (ENST00000415676.6/55799, intron 3 of 38)	CACNA2D3	calcium voltage-gated channel auxiliary subunit alpha2delta 3
chr3	56940933	56941433	0.894312	0.015043	Promoter (<=1kb)	ARHGEF3-AS1	ARHGEF3 antisense RNA 1
chr3	57131087	57131587	1.77151	0.0199272	Intron (ENST00000296318.12/54756, intron 1 of 12)	IL17RD	interleukin 17 receptor D
chr3	57981284	57981784	0.804694	0.0264274	Distal Intergenic	FLNB	filamin B
chr3	64239009	64239509	0.314109	0.0078798	Intron (ENST00000564377.6/166336, intron 1 of 7)	PRICKLE2	prickle planar cell polarity protein 2
chr3	64345287	64345787	0.650275	0.0311184	Intron (ENST00000295902.11/166336, intron 2 of 8)	PRICKLE2	prickle planar cell polarity protein 2
chr3	64489671	64490171	1.00401	0.0236329	Distal Intergenic	ADAMTS9	ADAM metallopeptidase with thrombospondin type 1 motif 9
chr3	69089975	69090475	0.616903	0.0435639	Intron (ENST00000273258.4/10550, intron 1 of 2)	ARL6IP5	ADP ribosylation factor like GTPase 6 interacting protein 5
chr3	72270041	72270541	0.785131	0.00322618	Intron (ENST00000690747.1/285286, intron 1 of 7)	LINC00877	long intergenic non-protein coding RNA 877
chr3	73484285	73484785	0.980887	0.0247725	Intron (ENST00000263666.9/23024, intron 3 of 9)	PDZRN3	PDZ domain containing ring finger 3
chr3	73970369	73970869	0.427672	0.0497287	Distal Intergenic	LINC02047	long intergenic non-protein coding RNA 2047
chr3	77825140	77825640	0.439078	0.0183736	Distal Intergenic	ROBO2	roundabout guidance receptor 2
chr3	97764391	97764891	0.176124	0.0229874	Promoter (<=1kb)	ARL6	ADP ribosylation factor like GTPase 6
chr3	105906763	105907263	0.581163	0.0278546	Distal Intergenic	CBLB	Cbl proto-oncogene B
chr3	111978735	111979235	0.217977	0.00565222	Promoter (<=1kb)	ABHD10	abhydrolase domain containing 10, depalmitoylase
chr3	112074692	112075192	0.394765	0.0431099	Intron (ENST00000452346.7/344805, intron 14 of 17)	C3orf52	chromosome 3 open reading frame 52
chr3	112653664	112654164	0.452963	0.0130819	Distal Intergenic	CCDC80	coiled-coil domain containing 80
chr3	112884984	112885484	0.761353	0.0191709	Distal Intergenic	CD200R1L	CD200 receptor 1 like
chr3	118488800	118489300	1.58247	0.0227952	Promoter (<=1kb)	LOC105374058	uncharacterized LOC105374058
chr3	118878463	118878963	1.56115	0.0441202	Distal Intergenic	IGSF11	immunoglobulin superfamily member 11
chr3	119637978	119638478	0.443426	0.0411963	Intron (ENST00000495362.1/ENST00000495362.1, intron 1 of 1)	POPDC2	popeye domain containing 2
chr3	120794842	120795342	0.765038	0.0399182	Distal Intergenic	LINC02049	long intergenic non-protein coding RNA 2049
chr3	121749419	121749919	0.218793	0.0499251	Promoter (<=1kb)	GOLGB1	golgin B1
chr3	122101720	122102220	1.01603	0.0400291	Intron (ENST00000330540.7/942, intron 2 of 6)	CD86	CD86 molecule
chr3	123391189	123391689	0.914036	0.0429498	Intron (ENST00000462833.6/111, intron 1 of 20)	ADCY5	adenylate cyclase 5
chr3	123410575	123411075	1.16213	0.0228426	Promoter (2-3kb)	ADCY5	adenylate cyclase 5
chr3	124758011	124758511	1.3217	0.0177668	Distal Intergenic	ITGB5	integrin subunit beta 5
chr3	124835202	124835702	0.366978	0.032891	Promoter (2-3kb)	ITGB5	integrin subunit beta 5
chr3	126321323	126321823	0.711774	0.0465161	Intron (ENST00000652931.1/105374088, intron 2 of 2)	LOC105374088	uncharacterized LOC105374088
chr3	126487105	126487605	0.307933	0.0175361	Intron (ENST00000290868.7/131669, intron 18 of 19)	ZXDC	ZXD family zinc finger C
chr3	126817122	126817622	0.732846	0.0461893	Intron (ENST00000503119.5/84303, intron 5 of 7)	CHCHD6	coiled-coil-helix-coiled-coil-helix domain containing 6
chr3	126937609	126938109	1.19459	0.0453465	Promoter (2-3kb)	CHCHD6	coiled-coil-helix-coiled-coil-helix domain containing 6
chr3	127146698	127147198	1.21083	0.0481932	Distal Intergenic	C3orf56	chromosome 3 open reading frame 56
chr3	127574959	127575459	0.339048	0.0488618	Promoter (<=1kb)	MIR6825	microRNA 6825
chr3	127667147	127667647	0.207622	0.0108132	Intron (ENST00000342480.7/50512, intron 4 of 7)	ABTB1	ankyrin repeat and BTB domain containing 1
chr3	127817194	127817694	0.663745	0.0157056	Intron (ENST00000453507.7/11343, intron 2 of 6)	MGLL	monoglyceride lipase
chr3	128518868	128519368	0.720493	0.0102072	Distal Intergenic	GATA2	GATA binding protein 2
chr3	129240293	129240793	1.13608	0.0162378	Distal Intergenic	COPG1	COPI coat complex subunit gamma 1
chr3	129723722	129724222	0.753583	0.0447453	Promoter (<=1kb)	TMCC1	transmembrane and coiled-coil domain family 1
chr3	129932571	129933071	0.566239	0.0266156	Distal Intergenic	TMCC1-DT	TMCC1 divergent transcript
chr3	131431285	131431785	1.28959	0.0127091	Distal Intergenic	MRPL3	mitochondrial ribosomal protein L3
chr3	132230232	132230732	0.663119	0.0239777	Intron (ENST00000512055.5/131034, intron 2 of 19)	CPNE4	copine 4
chr3	133386054	133386554	1.05087	0.0201273	3' UTR	TMEM108	transmembrane protein 108
chr3	133872470	133872970	0.661042	0.0235673	Intron (ENST00000285208.9/51560, intron 1 of 7)	RAB6B	RAB6B, member RAS oncogene family
chr3	134057072	134057572	0.742559	0.00687102	Promoter (<=1kb)	LINC02000	long intergenic non-protein coding RNA 2000
chr3	138600188	138600688	0.849615	0.0230471	Distal Intergenic	CEP70	centrosomal protein 70
chr3	141093479	141093979	0.99254	0.0380505	Intron (ENST00000310546.3/92369, intron 2 of 2)	SPSB4	splA/ryanodine receptor domain and SOCS box containing 4
chr3	141231358	141231858	0.0908221	0.00829173	Promoter (<=1kb)	PXYLP1	2-phosphoxylose phosphatase 1
chr3	141928622	141929122	0.815607	0.0330799	Distal Intergenic	ATP1B3	ATPase Na+/K+ transporting subunit beta 3
chr3	142962960	142963460	0.442066	0.0357792	Promoter (<=1kb)	PAQR9-AS1	PAQR9 antisense RNA 1
chr3	144159561	144160061	2.04832	0.011985	Distal Intergenic	DIPK2A	divergent protein kinase domain 2A
chr3	153088141	153088641	0.242403	0.0320235	Distal Intergenic	RAP2B	RAP2B, member of RAS oncogene family
chr3	155391240	155391740	0.924104	0.0301026	Intron (ENST00000494598.5/23007, intron 21 of 21)	PLCH1-AS2	PLCH1 antisense RNA 2
chr3	157606476	157606976	0.680484	0.0132935	Intron (ENST00000461040.5/152078, intron 2 of 3)	SLC66A1L	solute carrier family 66 member 1 like
chr3	158746885	158747385	0.984971	0.0457417	Promoter (<=1kb)	MFSD1	major facilitator superfamily domain containing 1
chr3	158775540	158776040	0.837454	0.0473023	Intron (ENST00000486568.5/64747, intron 1 of 4)	MFSD1	major facilitator superfamily domain containing 1
chr3	159150201	159150701	0.8227	0.0321173	Intron (ENST00000639147.1/100505385, intron 1 of 3)	IQCJ-SCHIP1	IQCJ-SCHIP1 readthrough
chr3	160616502	160617002	1.4541	0.0203625	Distal Intergenic	KPNA4	karyopherin subunit alpha 4
chr3	170469149	170469649	1.31473	7.21569e-05	Promoter (1-2kb)	SLC7A14-AS1	SLC7A14 antisense RNA 1
chr3	173009264	173009764	1.73443	0.0393887	Intron (ENST00000351008.4/83893, intron 4 of 10)	SPATA16	spermatogenesis associated 16
chr3	187212602	187213102	1.36858	0.0411596	Distal Intergenic	LOC101929106	uncharacterized LOC101929106
chr3	194685722	194686222	0.275362	0.0180331	Promoter (<=1kb)	FAM43A	family with sequence similarity 43 member A
chr3	195187646	195188146	1.0333	0.0475345	Promoter (2-3kb)	XXYLT1	xyloside xylosyltransferase 1
chr3	195195360	195195860	1.032	0.0446534	Intron (ENST00000310380.11/152002, intron 2 of 3)	XXYLT1	xyloside xylosyltransferase 1
chr3	195227929	195228429	0.692323	0.0484979	Intron (ENST00000310380.11/152002, intron 1 of 3)	XXYLT1	xyloside xylosyltransferase 1
chr3	196529083	196529583	0.147629	0.0401876	Distal Intergenic	SMCO1	single-pass membrane protein with coiled-coil domains 1
chr3	197026426	197026926	0.877742	0.00389446	Promoter (<=1kb)	MELTF	melanotransferrin
chr3	197736591	197737091	0.100047	0.00584728	Promoter (<=1kb)	RUBCN	rubicon autophagy regulator
chr4	1317239	1317739	1.00401	0.0236329	Intron (ENST00000505177.6/10296, intron 3 of 9)	MAEA	macrophage erythroblast attacher, E3 ubiquitin ligase
chr4	2082620	2083120	0.491687	0.00606372	Promoter (<=1kb)	POLN	DNA polymerase nu
chr4	2436419	2436919	1.5433	3.76636e-05	Exon (ENST00000635017.1/402160, exon 3 of 15)	CFAP99	cilia and flagella associated protein 99
chr4	2628476	2628976	0.689388	0.00551006	Intron (ENST00000637812.2/8603, intron 4 of 20)	FAM193A	family with sequence similarity 193 member A
chr4	2746145	2746645	1.00221	0.00111432	Promoter (<=1kb)	TNIP2	TNFAIP3 interacting protein 2
chr4	3107767	3108267	1.18162	0.0246313	Intron (ENST00000680239.1/3064, intron 6 of 66)	HTT	huntingtin
chr4	4231121	4231621	1.18968	0.0257115	Distal Intergenic	OTOP1	otopetrin 1
chr4	4255174	4255674	0.809102	0.00116257	Distal Intergenic	TMEM128	transmembrane protein 128
chr4	4307026	4307526	0.373095	0.0351413	Intron (ENST00000515012.5/166793, intron 3 of 5)	ZBTB49	zinc finger and BTB domain containing 49
chr4	4328553	4329053	0.816047	0.0126415	Intron (ENST00000509015.1/ENST00000509015.1, intron 1 of 2)	NSG1	neuronal vesicle trafficking associated 1
chr4	4578852	4579352	1.36531	0.0131596	Intron (ENST00000664571.1/100507266, intron 2 of 4)	STX18-AS1	STX18 antisense RNA 1 (head to head)
chr4	4633200	4633700	0.365785	0.0248979	Intron (ENST00000664571.1/100507266, intron 2 of 4)	STX18-AS1	STX18 antisense RNA 1 (head to head)
chr4	4837300	4837800	0.267755	0.0256983	Distal Intergenic	LINC01396	long intergenic non-protein coding RNA 1396
chr4	4943927	4944427	1.10889	0.0465023	Distal Intergenic	CYTL1	cytokine like 1
chr4	4996576	4997076	1.20542	0.0355537	Distal Intergenic	CYTL1	cytokine like 1
chr4	5114707	5115207	0.968325	0.0432847	Intron (ENST00000282908.10/55351, intron 1 of 11)	STK32B	serine/threonine kinase 32B
chr4	5747831	5748331	0.0545849	0.044838	Exon (ENST00000264956.11/2121, exon 8 of 21)	EVC	EvC ciliary complex subunit 1
chr4	6693929	6694429	1.04279	0.00968183	Promoter (<=1kb)	S100P	S100 calcium binding protein P
chr4	7445068	7445568	1.13045	0.00962664	Intron (ENST00000507866.6/57537, intron 2 of 26)	PSAPL1	prosaposin like 1
chr4	7468757	7469257	1.12245	0.0108017	Intron (ENST00000507866.6/57537, intron 2 of 26)	MIR4274	microRNA 4274
chr4	7524319	7524819	0.415774	0.0085998	Intron (ENST00000507866.6/57537, intron 2 of 26)	MIR4274	microRNA 4274
chr4	7772296	7772796	0.505071	0.00241327	Exon (ENST00000608442.2/84740, exon 2 of 2)	AFAP1	actin filament associated protein 1
chr4	8383859	8384359	0.692631	0.0119366	Intron (ENST00000356406.10/8310, intron 13 of 17)	ACOX3	acyl-CoA oxidase 3, pristanoyl
chr4	8609630	8610130	0.902185	0.00807753	Intron (ENST00000514302.5/8532, intron 9 of 13)	CPZ	carboxypeptidase Z
chr4	15150586	15151086	0.970954	0.0167119	Intron (ENST00000502344.5/101929095, intron 2 of 5)	C1QTNF7-AS1	C1QTNF7 antisense RNA 1
chr4	16142288	16142788	0.996807	0.0441301	Distal Intergenic	TAPT1	transmembrane anterior posterior transformation 1
chr4	17274848	17275348	1.09758	0.00839312	Distal Intergenic	SNORA75B	small nucleolar RNA, H/ACA box 75B
chr4	17511750	17512250	0.429443	0.0280413	Promoter (<=1kb)	QDPR	quinoid dihydropteridine reductase
chr4	17762501	17763001	0.939465	0.0163542	Intron (ENST00000265018.4/27146, intron 1 of 17)	FAM184B	family with sequence similarity 184 member B
chr4	24352063	24352563	0.66218	0.0125195	Distal Intergenic	PPARGC1A	PPARG coactivator 1 alpha
chr4	25498375	25498875	1.21224	0.017278	Distal Intergenic	ANAPC4	anaphase promoting complex subunit 4
chr4	26806007	26806507	1.26423	0.0447331	Distal Intergenic	STIM2	stromal interaction molecule 2
chr4	37766894	37767394	0.688661	0.0145627	Distal Intergenic	PGM2	phosphoglucomutase 2
chr4	38055624	38056124	0.517155	0.000347023	Intron (ENST00000261439.9/23216, intron 12 of 19)	TBC1D1	TBC1 domain family member 1
chr4	38177775	38178275	0.996807	0.0441301	Distal Intergenic	TBC1D1	TBC1 domain family member 1
chr4	39706547	39707047	1.1038	0.000260819	Intron (ENST00000510934.5/3093, intron 1 of 4)	UBE2K	ubiquitin conjugating enzyme E2 K
chr4	40379211	40379711	0.370284	0.0101663	Distal Intergenic	CHRNA9	cholinergic receptor nicotinic alpha 9 subunit
chr4	40594774	40595274	0.375491	0.00672808	Intron (ENST00000295971.12/54502, intron 1 of 6)	RBM47	RNA binding motif protein 47
chr4	40832969	40833469	1.11001	0.0175236	Promoter (2-3kb)	APBB2	amyloid beta precursor protein binding family B member 2
chr4	53365729	53366229	0.445257	0.0297468	Promoter (<=1kb)	SCFD2	sec1 family domain containing 2
chr4	54091200	54091700	0.673537	0.0113323	Intron (ENST00000507166.5/5156, intron 12 of 23)	GSX2	GS homeobox 2
chr4	56435626	56436126	0.247963	0.0408937	Promoter (<=1kb)	PAICS	phosphoribosylaminoimidazole carboxylase and phosphoribosylaminoimidazolesuccinocarboxamide synthase
chr4	56756910	56757410	0.509776	0.0497386	Distal Intergenic	CHAER1	cardiac hypertrophy associated epigenetic regulator 1
chr4	56959185	56959685	1.72558	0.0475189	Intron (ENST00000640168.2/5978, intron 2 of 2)	NOA1	nitric oxide associated 1
chr4	76516267	76516767	1.66569	0.0384362	Intron (ENST00000296043.7/57619, intron 1 of 10)	SHROOM3	shroom family member 3
chr4	83535636	83536136	0.216259	0.0448656	Promoter (<=1kb)	GPAT3	glycerol-3-phosphate acyltransferase 3
chr4	85591461	85591961	1.16	0.00972273	Intron (ENST00000395184.6/83478, intron 2 of 9)	ARHGAP24	Rho GTPase activating protein 24
chr4	85681125	85681625	0.390262	0.0430823	Intron (ENST00000395184.6/83478, intron 2 of 9)	MIR4451	microRNA 4451
chr4	87025233	87025733	0.828333	0.0115061	Intron (ENST00000504956.5/4299, intron 2 of 2)	AFF1	ALF transcription elongation factor 1
chr4	98515128	98515628	0.923797	0.0449129	Intron (ENST00000508798.5/10098, intron 1 of 7)	TSPAN5	tetraspanin 5
chr4	100340582	100341082	1.24523	0.0441091	Distal Intergenic	EMCN	endomucin
chr4	102828053	102828553	0.200934	0.00186366	Promoter (<=1kb)	UBE2D3	ubiquitin conjugating enzyme E2 D3
chr4	113474025	113474525	0.413711	0.023012	Intron (ENST00000683023.1/817, intron 14 of 19)	CAMK2D	calcium/calmodulin dependent protein kinase II delta
chr4	120057008	120057508	1.27089	0.00569914	3' UTR	MAD2L1	mitotic arrest deficient 2 like 1
chr4	122777904	122778404	0.651471	0.0162359	Distal Intergenic	BBS12	Bardet-Biedl syndrome 12
chr4	128403487	128403987	1.8005	0.0332246	Intron (ENST00000505133.5/100507487, intron 3 of 4)	LINC02615	long intergenic non-protein coding RNA 2615
chr4	135565690	135566190	1.46794	0.00817391	Exon (ENST00000506124.1/ENST00000506124.1, exon 1 of 1)	LINC00613	long intergenic non-protein coding RNA 613
chr4	138235521	138236021	1.2833	0.0102885	Intron (ENST00000280612.9/23657, intron 2 of 11)	SLC7A11	solute carrier family 7 member 11
chr4	139243443	139243943	0.80623	0.00446803	Intron (ENST00000693380.1/105379412, intron 3 of 3)	MGARP	mitochondria localized glutamic acid rich protein
chr4	141133151	141133651	0.438161	0.036514	Promoter (<=1kb)	RNF150	ring finger protein 150
chr4	141133742	141134242	0.468582	0.00634598	Promoter (<=1kb)	RNF150	ring finger protein 150
chr4	146195766	146196266	0.465788	0.0438545	Intron (ENST00000515311.5/11157, intron 4 of 4)	LSM6	LSM6 homolog, U6 small nuclear RNA and mRNA degradation associated
chr4	146585780	146586280	0.967932	0.00041728	Distal Intergenic	POU4F2	POU class 4 homeobox 2
chr4	147479918	147480418	0.66433	0.0272489	Promoter (<=1kb)	EDNRA	endothelin receptor type A
chr4	152983840	152984340	0.610396	0.0180813	Distal Intergenic	LOC729870	uncharacterized LOC729870
chr4	153792489	153792989	0.366418	0.0178752	Distal Intergenic	SFRP2	secreted frizzled related protein 2
chr4	182800211	182800711	1.06732	0.0166496	3' UTR	DCTD	dCMP deaminase
chr4	182917620	182918120	0.517548	0.0293415	Promoter (<=1kb)	DCTD	dCMP deaminase
chr4	183987781	183988281	0.118428	0.0180594	Promoter (<=1kb)	STOX2	storkhead box 2
chr4	184268119	184268619	1.466	0.0237659	Distal Intergenic	ENPP6	ectonucleotide pyrophosphatase/phosphodiesterase 6
chr4	184959360	184959860	0.783315	0.0428769	Intron (ENST00000687389.2/ENST00000687389.2, intron 1 of 1)	MIR4455	microRNA 4455
chr4	185573735	185574235	0.787393	0.0322236	Distal Intergenic	SORBS2	sorbin and SH3 domain containing 2
chr4	186292731	186293231	1.27937	0.0479722	Intron (ENST00000505103.5/285441, intron 1 of 3)	F11	coagulation factor XI
chr5	89745	90245	1.16428	0.0298518	Promoter (1-2kb)	PLEKHG4B	pleckstrin homology and RhoGEF domain containing G4B
chr5	306337	306837	1.24338	0.0409687	Promoter (<=1kb)	PDCD6	programmed cell death 6
chr5	313076	313576	1.1839	0.00105942	Intron (ENST00000651543.1/6389, intron 22 of 23)	PDCD6	programmed cell death 6
chr5	910105	910605	1.22024	0.0202983	Intron (ENST00000166345.8/9319, intron 9 of 12)	TRIP13	thyroid hormone receptor interactor 13
chr5	1701107	1701607	1.25441	0.0232178	Distal Intergenic	MIR4277	microRNA 4277
chr5	1794357	1794857	0.956284	0.0455097	Distal Intergenic	MRPL36	mitochondrial ribosomal protein L36
chr5	2493329	2493829	0.813903	0.0199229	Distal Intergenic	LSINCT5	long stress-induced non-coding transcript 5
chr5	3276592	3277092	0.906685	0.00982845	Distal Intergenic	LINC01377	long intergenic non-protein coding RNA 1377
chr5	5271294	5271794	0.287923	0.0287157	Intron (ENST00000274181.7/170690, intron 18 of 22)	ADAMTS16	ADAM metallopeptidase with thrombospondin type 1 motif 16
chr5	5373515	5374015	0.794319	0.0195122	Distal Intergenic	ICE1	interactor of little elongation complex ELL subunit 1
chr5	6448884	6449384	0.271651	0.0315281	Promoter (<=1kb)	UBE2QL1	ubiquitin conjugating enzyme E2 Q family like 1
chr5	7816167	7816667	0.760996	0.00256825	Intron (ENST00000338316.9/108, intron 22 of 24)	ADCY2	adenylate cyclase 2
chr5	10329968	10330468	0.607135	0.0467182	Distal Intergenic	CMBL	carboxymethylenebutenolidase homolog
chr5	10601244	10601744	0.29093	0.0311223	Intron (ENST00000296657.7/651746, intron 1 of 3)	ANKRD33B	ankyrin repeat domain 33B
chr5	11976371	11976871	1.30078	0.00637352	Distal Intergenic	CTNND2	catenin delta 2
chr5	14557891	14558391	1.67416	0.0152816	Distal Intergenic	OTULINL	OTU deubiquitinase with linear linkage specificity like
chr5	14728683	14729183	0.151561	0.0168246	Exon (ENST00000654896.1/ENST00000654896.1, exon 1 of 2)	ANKH	ANKH inorganic pyrophosphate transport regulator
chr5	16921702	16922202	0.841306	0.0052916	Intron (ENST00000513610.6/4651, intron 1 of 40)	MYO10	myosin X
chr5	17289912	17290412	0.8195	0.0265949	Distal Intergenic	BASP1	brain abundant membrane attached signal protein 1
chr5	17302460	17302960	0.683214	0.0237064	Distal Intergenic	LINC02111	long intergenic non-protein coding RNA 2111
chr5	32768143	32768643	0.765302	0.0150392	Intron (ENST00000509104.5/4883, intron 3 of 5)	NPR3	natriuretic peptide receptor 3
chr5	34552941	34553441	1.50106	0.047693	Distal Intergenic	RAI14	retinoic acid induced 14
chr5	38899531	38900031	0.535376	0.0318798	Intron (ENST00000274276.8/9180, intron 7 of 17)	OSMR	oncostatin M receptor
chr5	39399481	39399981	0.586152	0.0282931	Intron (ENST00000696106.1/735, intron 1 of 5)	DAB2	DAB adaptor protein 2
chr5	53490722	53491222	0.722969	0.0189852	Distal Intergenic	FST	follistatin
chr5	55724297	55724797	0.583917	0.00831235	Intron (ENST00000504880.5/153129, intron 1 of 4)	SLC38A9	solute carrier family 38 member 9
chr5	57149797	57150297	1.33527	0.037567	Distal Intergenic	GPBP1	GC-rich promoter binding protein 1
chr5	61881650	61882150	0.439959	0.0299321	Intron (ENST00000511474.1/ENST00000511474.1, intron 1 of 1)	LOC105378998	uncharacterized LOC105378998
chr5	61991766	61992266	1.05863	0.0277521	Distal Intergenic	LOC105378998	uncharacterized LOC105378998
chr5	67166123	67166623	0.580569	0.0053931	Exon (ENST00000403625.7/375449, exon 29 of 29)	CD180	CD180 molecule
chr5	67235616	67236116	1.37596	0.036228	Distal Intergenic	CD180	CD180 molecule
chr5	74967771	74968271	1.10097	0.0120084	Intron (ENST00000686948.1/105379040, intron 1 of 1)	LOC105379040	uncharacterized LOC105379040
chr5	77137055	77137555	1.07455	0.037752	Promoter (1-2kb)	ZBED3-AS1	ZBED3 antisense RNA 1
chr5	79932350	79932850	0.517801	0.0498778	Distal Intergenic	LINC01455	long intergenic non-protein coding RNA 1455
chr5	80135010	80135510	0.92541	0.0126045	Intron (ENST00000511484.1/ENST00000511484.1, intron 2 of 2)	SERINC5	serine incorporator 5
chr5	81397050	81397550	0.70683	0.0323962	Promoter (2-3kb)	ACOT12	acyl-CoA thioesterase 12
chr5	94021210	94021710	0.765661	0.0426989	Intron (ENST00000395965.8/83989, intron 4 of 10)	FAM172A	family with sequence similarity 172 member A
chr5	94828266	94828766	1.22712	0.0283145	Intron (ENST00000515393.6/79772, intron 17 of 22)	MCTP1	multiple C2 and transmembrane domain containing 1
chr5	95646593	95647093	0.330436	0.003215	Promoter (<=1kb)	RFESD	Rieske Fe-S domain containing
chr5	95760283	95760783	0.535215	0.0130188	Intron (ENST00000379982.8/22836, intron 6 of 11)	RHOBTB3	Rho related BTB domain containing 3
chr5	102865652	102866152	0.410249	0.0313639	Promoter (<=1kb)	PAM	peptidylglycine alpha-amidating monooxygenase
chr5	103033822	103034322	0.617685	0.0172438	Distal Intergenic	PAM	peptidylglycine alpha-amidating monooxygenase
chr5	112050134	112050634	0.837436	0.000264477	Distal Intergenic	NREP	neuronal regeneration related protein
chr5	115979605	115980105	1.01789	0.0115728	Intron (ENST00000504467.5/206338, intron 1 of 19)	LVRN	laeverin
chr5	116467683	116468183	0.742594	0.0147789	Promoter (1-2kb)	SEMA6A	semaphorin 6A
chr5	129963322	129963822	0.510404	0.0422077	Intron (ENST00000305031.5/337876, intron 2 of 2)	CHSY3	chondroitin sulfate synthase 3
chr5	132797793	132798293	0.265264	0.00586768	Intron (ENST00000371493.7/23176, intron 1 of 3)	SEPTIN8	septin 8
chr5	135127771	135128271	0.565535	0.0493335	Promoter (<=1kb)	PITX1-AS1	PITX1 antisense RNA 1
chr5	135233133	135233633	0.334035	0.0181464	Intron (ENST00000624272.3/100996485, intron 3 of 5)	LINC02900	long intergenic non-protein coding RNA 2900
chr5	136033767	136034267	0.790908	0.018451	Exon (ENST00000504185.5/7045, exon 2 of 5)	TGFBI	transforming growth factor beta induced
chr5	138478421	138478921	0.825985	0.0342204	Distal Intergenic	EGR1	early growth response 1
chr5	138491775	138492275	0.235496	0.0054514	Distal Intergenic	ETF1	eukaryotic translation termination factor 1
chr5	139104962	139105462	0.336821	0.0198652	Intron (ENST00000394817.7/64374, intron 3 of 9)	SIL1	SIL1 nucleotide exchange factor
chr5	139912073	139912573	0.675903	0.0104256	Intron (ENST00000541337.5/9542, intron 1 of 7)	NRG2	neuregulin 2
chr5	141521285	141521785	0.0897427	0.0226052	Promoter (2-3kb)	DIAPH1	diaphanous related formin 1
chr5	141755112	141755612	0.734141	0.0298821	Intron (ENST00000653358.1/ENST00000653358.1, intron 1 of 1)	ARAP3	ArfGAP with RhoGAP domain, ankyrin repeat and PH domain 3
chr5	142014075	142014575	0.504829	0.0191256	Promoter (1-2kb)	GNPDA1	glucosamine-6-phosphate deaminase 1
chr5	142234995	142235495	0.915591	0.0235666	Distal Intergenic	SPRY4	sprouty RTK signaling antagonist 4
chr5	142548735	142549235	0.251997	0.0379438	Intron (ENST00000443800.5/101926941, intron 2 of 3)	FGF1	fibroblast growth factor 1
chr5	143985773	143986273	1.31258	0.00098139	Distal Intergenic	HMHB1	histocompatibility minor HB-1
chr5	149272080	149272580	0.213032	0.00920503	Promoter (<=1kb)	AFAP1L1	actin filament associated protein 1 like 1
chr5	150309305	150309805	0.757601	0.0105198	Intron (ENST00000515301.2/340075, intron 1 of 1)	ARSI	arylsulfatase family member I
chr5	150320016	150320516	0.997339	0.00140672	Intron (ENST00000515301.2/340075, intron 1 of 1)	ARSI	arylsulfatase family member I
chr5	150562212	150562712	0.891889	0.0306499	Distal Intergenic	NDST1	N-deacetylase and N-sulfotransferase 1
chr5	151222128	151222628	1.21003	0.0137127	Promoter (1-2kb)	CCDC69	coiled-coil domain containing 69
chr5	151380683	151381183	0.673378	0.00463929	Exon (ENST00000603595.1/ENST00000603595.1, exon 1 of 2)	SLC36A2	solute carrier family 36 member 2
chr5	151652076	151652576	0.378932	0.0470481	Promoter (<=1kb)	LOC105378231	uncharacterized LOC105378231
chr5	151895829	151896329	0.758962	0.0354253	Intron (ENST00000274576.9/2741, intron 1 of 8)	GLRA1	glycine receptor alpha 1
chr5	154517344	154517844	1.05812	0.033625	Distal Intergenic	HAND1	heart and neural crest derivatives expressed 1
chr5	154722035	154722535	1.02444	0.00989774	Intron (ENST00000687700.1/23367, intron 1 of 18)	LARP1	La ribonucleoprotein 1, translational regulator
chr5	158139230	158139730	0.587765	0.00308748	Distal Intergenic	LINC02227	long intergenic non-protein coding RNA 2227
chr5	159133026	159133526	0.725832	0.0416754	Distal Intergenic	RNF145	ring finger protein 145
chr5	159923197	159923697	1.0418	0.0173294	Intron (ENST00000306675.5/147, intron 1 of 1)	ADRA1B	adrenoceptor alpha 1B
chr5	160456189	160456689	1.15042	0.0214102	Intron (ENST00000642173.1/107075116, intron 1 of 1)	MIR3142HG	MIR3142 host gene
chr5	168076509	168077009	0.758231	0.00605716	Intron (ENST00000518659.6/57451, intron 9 of 30)	TENM2	teneurin transmembrane protein 2
chr5	168314886	168315386	0.385752	0.0426974	Promoter (1-2kb)	WWC1	WW and C2 domain containing 1
chr5	168327994	168328494	1.40095	0.0211905	Intron (ENST00000265293.9/23286, intron 1 of 22)	WWC1	WW and C2 domain containing 1
chr5	168647053	168647553	1.70978	0.0322679	Distal Intergenic	SLIT3	slit guidance ligand 3
chr5	169258460	169258960	0.187982	0.00329358	Intron (ENST00000519560.6/6586, intron 1 of 35)	MIR585	microRNA 585
chr5	169350572	169351072	0.205021	0.042871	Distal Intergenic	SLIT3	slit guidance ligand 3
chr5	170331060	170331560	0.727843	0.0241667	Promoter (<=1kb)	LINC01366	long intergenic non-protein coding RNA 1366
chr5	170381330	170381830	1.28873	0.0276545	Intron (ENST00000518527.1/30820, intron 1 of 1)	KCNMB1	potassium calcium-activated channel subfamily M regulatory beta subunit 1
chr5	171705160	171705660	1.46524	0.0291754	Distal Intergenic	LOC105377724	uncharacterized LOC105377724
chr5	172102926	172103426	0.542103	0.0158461	Intron (ENST00000176763.10/6793, intron 7 of 18)	STK10	serine/threonine kinase 10
chr5	173277932	173278432	0.808958	0.00795962	Distal Intergenic	NKX2-5	NK2 homeobox 5
chr5	173554254	173554754	1.208	0.0186667	Distal Intergenic	LINC02995	long intergenic non-protein coding RNA 2995
chr5	173829809	173830309	0.599117	0.047419	Distal Intergenic	LINC01485	long intergenic non-protein coding RNA 1485
chr5	174559540	174560040	1.24003	0.00294993	Distal Intergenic	LINC01411	long intergenic non-protein coding RNA 1411
chr5	175246415	175246915	0.0790221	0.0247939	Distal Intergenic	DRD1	dopamine receptor D1
chr5	175391154	175391654	1.35956	0.0028264	Distal Intergenic	DRD1	dopamine receptor D1
chr5	175514764	175515264	0.841875	0.00987297	Intron (ENST00000321442.10/94081, intron 7 of 10)	SFXN1	sideroflexin 1
chr5	176394905	176395405	0.474604	0.035295	Intron (ENST00000514533.1/285598, intron 1 of 1)	NOP16	NOP16 nucleolar protein
chr5	176780564	176781064	0.687805	0.0331421	Distal Intergenic	UNC5A	unc-5 netrin receptor A
chr5	177516898	177517398	0.210616	0.0320705	Promoter (<=1kb)	DDX41	DEAD-box helicase 41
chr5	178201667	178202167	0.60853	0.0174382	Promoter (2-3kb)	HNRNPAB	heterogeneous nuclear ribonucleoprotein A/B
chr5	178234792	178235292	0.608753	0.00501245	Promoter (1-2kb)	PHYKPL	5-phosphohydroxy-L-lysine phospho-lyase
chr5	178237480	178237980	0.945522	0.0418443	3' UTR	PHYKPL	5-phosphohydroxy-L-lysine phospho-lyase
chr5	178255432	178255932	0.621279	0.049246	Exon (ENST00000407622.3/91522, exon 15 of 29)	COL23A1	collagen type XXIII alpha 1 chain
chr5	178388367	178388867	0.92255	0.00430462	Intron (ENST00000679896.1/91522, intron 2 of 27)	COL23A1	collagen type XXIII alpha 1 chain
chr5	178730461	178730961	0.467008	0.0091028	Promoter (<=1kb)	ZNF354A	zinc finger protein 354A
chr5	178768735	178769235	0.440975	0.0466777	Intron (ENST00000503486.6/729522, intron 8 of 10)	AACSP1	acetoacetyl-CoA synthetase pseudogene 1
chr5	178817855	178818355	0.406096	0.0270796	Promoter (<=1kb)	AACSP1	acetoacetyl-CoA synthetase pseudogene 1
chr5	178998569	178999069	0.263377	0.0143197	Promoter (2-3kb)	GRM6	glutamate metabotropic receptor 6
chr5	179207930	179208430	0.547151	0.0303025	Intron (ENST00000251582.12/9509, intron 3 of 21)	ADAMTS2	ADAM metallopeptidase with thrombospondin type 1 motif 2
chr5	179975268	179975768	0.416791	0.0101044	Promoter (2-3kb)	RNF130	ring finger protein 130
chr5	180114236	180114736	0.658644	0.043355	Promoter (<=1kb)	RASGEF1C	RasGEF domain family member 1C
chr5	180131384	180131884	0.675672	0.03463	Intron (ENST00000361132.9/255426, intron 4 of 13)	RASGEF1C	RasGEF domain family member 1C
chr5	180215770	180216270	0.293858	0.0255852	Distal Intergenic	RASGEF1C	RasGEF domain family member 1C
chr5	180251966	180252466	0.529555	0.00244912	Intron (ENST00000452135.7/5601, intron 5 of 11)	MAPK9	mitogen-activated protein kinase 9
chr5	181037349	181037849	1.23381	0.00780384	Promoter (2-3kb)	BTNL9	butyrophilin like 9
chr6	1200336	1200836	0.562302	0.0169543	Intron (ENST00000700915.1/ENST00000700915.1, intron 1 of 2)	LINC01622	long intergenic non-protein coding RNA 1622
chr6	3765998	3766498	0.847993	0.0330926	Distal Intergenic	PXDC1	PX domain containing 1
chr6	4734143	4734643	0.864274	0.00132083	Intron (ENST00000328908.9/9425, intron 2 of 8)	CDYL	chromodomain Y like
chr6	5851282	5851782	0.595725	0.00300944	Exon (ENST00000454882.2/ENST00000454882.2, exon 1 of 3)	NRN1	neuritin 1
chr6	5928560	5929060	1.0393	0.0257078	Distal Intergenic	NRN1	neuritin 1
chr6	7255038	7255538	0.517843	0.0177053	Distal Intergenic	SSR1	signal sequence receptor subunit 1
chr6	7271148	7271648	0.753898	0.0185879	Intron (ENST00000474597.5/6745, intron 9 of 9)	SSR1	signal sequence receptor subunit 1
chr6	7331493	7331993	0.696761	0.0389936	Exon (ENST00000404326.1/ENST00000404326.1, exon 1 of 1)	SSR1	signal sequence receptor subunit 1
chr6	13350853	13351353	0.640701	0.0100505	Distal Intergenic	TBC1D7	TBC1 domain family member 7
chr6	13395963	13396463	0.729788	0.0202909	Intron (ENST00000379284.1/54438, intron 1 of 1)	GFOD1	glucose-fructose oxidoreductase domain containing 1
chr6	13813562	13814062	0.305523	0.0344025	Promoter (<=1kb)	MCUR1	mitochondrial calcium uniporter regulator 1
chr6	15514004	15514504	0.718516	0.0383378	Intron (ENST00000341776.7/3720, intron 16 of 17)	JARID2	jumonji and AT-rich interaction domain containing 2
chr6	16069228	16069728	1.47047	0.0109406	Distal Intergenic	MYLIP	myosin regulatory light chain interacting protein
chr6	16205314	16205814	0.283697	0.0151037	Distal Intergenic	GMPR	guanosine monophosphate reductase
chr6	21278117	21278617	0.736531	0.0288406	Distal Intergenic	CDKAL1	CDK5 regulatory subunit associated protein 1 like 1
chr6	24998929	24999429	1.33842	0.0253266	Intron (ENST00000510784.8/9750, intron 1 of 13)	RIPOR2	RHO family interacting cell polarization regulator 2
chr6	25302670	25303170	1.04824	0.0447315	Intron (ENST00000461945.1/55604, intron 2 of 8)	CARMIL1	capping protein regulator and myosin 1 linker 1
chr6	26056055	26056555	0.222371	0.0169522	Promoter (<=1kb)	H1-2	H1.2 linker histone, cluster member
chr6	26123884	26124384	0.226462	0.0349724	Promoter (<=1kb)	H2BC4	H2B clustered histone 4
chr6	26204357	26204857	0.474249	0.045197	Promoter (<=1kb)	H4C5	H4 clustered histone 5
chr6	33642973	33643473	0.428472	0.0464978	Intron (ENST00000374316.9/3710, intron 3 of 58)	ITPR3	inositol 1,4,5-trisphosphate receptor type 3
chr6	33702399	33702899	1.09005	0.0485249	Intron (ENST00000374231.8/84300, intron 1 of 4)	MIR3934	microRNA 3934
chr6	34056434	34056934	0.524034	0.0141567	Promoter (<=1kb)	GRM4	glutamate metabotropic receptor 4
chr6	36583422	36583922	0.853921	0.045959	Distal Intergenic	SRSF3	serine and arginine rich splicing factor 3
chr6	36616885	36617385	0.356561	0.0321573	Distal Intergenic	MIR3925	microRNA 3925
chr6	36667023	36667523	0.730439	0.00419169	Distal Intergenic	PANDAR	promoter of CDKN1A antisense DNA damage activated RNA
chr6	36678658	36679158	0.396533	0.0320746	Promoter (<=1kb)	CDKN1A	cyclin dependent kinase inhibitor 1A
chr6	36679206	36679706	0.672677	0.0345594	Promoter (<=1kb)	CDKN1A	cyclin dependent kinase inhibitor 1A
chr6	36680299	36680799	0.246229	0.0259931	Promoter (1-2kb)	CDKN1A	cyclin dependent kinase inhibitor 1A
chr6	36688402	36688902	1.52703	0.0372403	Distal Intergenic	RAB44	RAB44, member RAS oncogene family
chr6	36699491	36699991	0.826194	0.010428	Promoter (1-2kb)	RAB44	RAB44, member RAS oncogene family
chr6	37547622	37548122	1.5531	0.00290444	Intron (ENST00000414875.2/ENST00000414875.2, intron 2 of 4)	MIR4462	microRNA 4462
chr6	39001483	39001983	1.91496	0.041251	Intron (ENST00000327475.11/1769, intron 88 of 92)	GLP1R	glucagon like peptide 1 receptor
chr6	39708158	39708658	0.299853	0.023667	Intron (ENST00000287152.12/221458, intron 3 of 22)	KIF6	kinesin family member 6
chr6	40328383	40328883	0.40831	0.0286435	Distal Intergenic	TDRG1	testis development related 1
chr6	40550702	40551202	0.649548	0.0348809	Intron (ENST00000338305.7/57497, intron 1 of 2)	LRFN2	leucine rich repeat and fibronectin type III domain containing 2
chr6	40951167	40951667	1.05899	0.049374	Distal Intergenic	UNC5CL	unc-5 family C-terminal like
chr6	41635019	41635519	0.700941	0.0243394	Promoter (1-2kb)	MDFI	MyoD family inhibitor
chr6	42148227	42148727	1.32938	0.00102668	Distal Intergenic	C6orf132	chromosome 6 open reading frame 132
chr6	42157946	42158446	0.346426	0.0424701	Promoter (2-3kb)	LOC118142757	GUCA1ANB-GUCA1A readthrough
chr6	43509482	43509982	0.371216	0.0284062	Promoter (<=1kb)	POLR1C	RNA polymerase I and III subunit C
chr6	43702564	43703064	0.576725	0.00413769	Distal Intergenic	MRPS18A	mitochondrial ribosomal protein S18A
chr6	44275817	44276317	0.354832	0.0321839	Promoter (2-3kb)	SPATS1	spermatogenesis associated serine rich 1
chr6	47308500	47309000	0.905883	0.0050478	Promoter (<=1kb)	TNFRSF21	TNF receptor superfamily member 21
chr6	52352453	52352953	0.211956	0.015803	Distal Intergenic	PAQR8	progestin and adipoQ receptor family member 8
chr6	52512292	52512792	0.724331	0.00685101	Intron (ENST00000637353.1/114327, intron 10 of 10)	EFHC1	EF-hand domain containing 1
chr6	53500299	53500799	1.55263	0.0151745	Promoter (<=1kb)	GCLC	glutamate-cysteine ligase catalytic subunit
chr6	57040671	57041171	0.504432	0.0109216	Distal Intergenic	KIAA1586	KIAA1586
chr6	63598577	63599077	0.61301	0.0191753	Distal Intergenic	PTP4A1	protein tyrosine phosphatase 4A1
chr6	73300451	73300951	0.908075	0.013894	Exon (ENST00000662430.1/122539212, exon 3 of 3)	KHDC1	KH domain containing 1
chr6	73680635	73681135	1.71663	0.0143018	Distal Intergenic	CD109	CD109 molecule
chr6	73909662	73910162	1.13923	0.0258721	Distal Intergenic	CD109	CD109 molecule
chr6	76753369	76753869	1.032	0.0446534	Distal Intergenic	LOC105377862	uncharacterized LOC105377862
chr6	79234453	79234953	0.158835	0.0319649	Promoter (<=1kb)	HMGN3	high mobility group nucleosomal binding domain 3
chr6	80547905	80548405	0.424671	0.0492488	Distal Intergenic	BCKDHB	branched chain keto acid dehydrogenase E1 subunit beta
chr6	83512018	83512518	0.641715	0.0310454	Promoter (<=1kb)	PRSS35	serine protease 35
chr6	84115126	84115626	1.14242	0.0281455	Distal Intergenic	CEP162	centrosomal protein 162
chr6	85034789	85035289	1.03901	0.0457577	Distal Intergenic	TBX18	T-box transcription factor 18
chr6	87155657	87156157	0.415016	0.0417193	Promoter (<=1kb)	ZNF292	zinc finger protein 292
chr6	99013096	99013596	1.23701	0.0232189	Distal Intergenic	FBXL4	F-box and leucine rich repeat protein 4
chr6	101392049	101392549	1.64413	0.0326747	Promoter (1-2kb)	GRIK2	glutamate ionotropic receptor kainate type subunit 2
chr6	106824974	106825474	0.40831	0.0286435	Distal Intergenic	LINC02532	long intergenic non-protein coding RNA 2532
chr6	107028059	107028559	0.3135	0.045332	Promoter (<=1kb)	MTRES1	mitochondrial transcription rescue factor 1
chr6	107665356	107665856	0.996555	0.00606958	Distal Intergenic	SOBP	sine oculis binding protein homolog
chr6	108260344	108260844	0.229909	0.0499846	Promoter (<=1kb)	SNX3	sorting nexin 3
chr6	110430637	110431137	0.589834	0.0130432	Intron (ENST00000451557.5/85413, intron 6 of 6)	SLC22A16	solute carrier family 22 member 16
chr6	111591570	111592070	0.206692	0.00427719	Exon (ENST00000368761.11/10758, exon 2 of 9)	TRAF3IP2	TRAF3 interacting protein 2
chr6	111603749	111604249	0.418254	0.0114671	Promoter (1-2kb)	TRAF3IP2	TRAF3 interacting protein 2
chr6	111873262	111873762	0.137816	0.021321	Promoter (<=1kb)	FYN	FYN proto-oncogene, Src family tyrosine kinase
chr6	113650926	113651426	1.55042	0.0119878	Promoter (<=1kb)	LINC02541	long intergenic non-protein coding RNA 2541
chr6	125956596	125957096	0.556365	0.00239995	Promoter (<=1kb)	HINT3	histidine triad nucleotide binding protein 3
chr6	134003047	134003547	1.53028	0.0194464	Intron (ENST00000275230.6/154091, intron 3 of 4)	TBPL1	TATA-box binding protein like 1
chr6	134422646	134423146	0.283297	0.0340419	Intron (ENST00000660399.1/154092, intron 1 of 2)	LINC01010	long intergenic non-protein coding RNA 1010
chr6	136593291	136593791	0.973409	0.0487651	Intron (ENST00000359015.5/4217, intron 21 of 29)	MAP3K5	mitogen-activated protein kinase kinase kinase 5
chr6	136640463	136640963	0.780779	0.0320333	Intron (ENST00000432477.2/101928461, intron 2 of 2)	MAP3K5-AS1	MAP3K5 antisense RNA 1
chr6	138465097	138465597	0.561539	0.0131938	Intron (ENST00000343505.10/57224, intron 3 of 7)	MIR3145	microRNA 3145
chr6	149129714	149130214	0.832015	0.0356716	Distal Intergenic	UST	uronyl 2-sulfotransferase
chr6	149248829	149249329	0.556331	0.0294242	Intron (ENST00000606202.1/23118, intron 1 of 1)	TAB2-AS1	TAB2 antisense RNA 1
chr6	150042661	150043161	0.890594	0.0434174	Exon (ENST00000392260.2/ENST00000392260.2, exon 1 of 1)	RAET1L	retinoic acid early transcript 1L
chr6	151763546	151764046	1.41167	0.00966559	Intron (ENST00000473497.5/2099, intron 2 of 2)	ESR1	estrogen receptor 1
chr6	151764059	151764559	0.818112	0.0114957	Intron (ENST00000473497.5/2099, intron 2 of 2)	ESR1	estrogen receptor 1
chr6	154705468	154705968	1.14778	0.0433843	Distal Intergenic	SCAF8	SR-related CTD associated factor 8
chr6	155314378	155314878	0.102961	0.0348816	Promoter (<=1kb)	TFB1M	transcription factor B1, mitochondrial
chr6	157644187	157644687	0.71822	0.00579518	Intron (ENST00000414563.6/79683, intron 5 of 8)	ZDHHC14	zinc finger DHHC-type palmitoyltransferase 14
chr6	158060655	158061155	0.504431	0.0378758	Intron (ENST00000355585.9/8871, intron 7 of 26)	SYNJ2	synaptojanin 2
chr6	158518273	158518773	0.905372	0.0227828	Distal Intergenic	TMEM181	transmembrane protein 181
chr6	158869599	158870099	0.0805769	0.0226955	Promoter (<=1kb)	LINC02901	long intergenic non-protein coding RNA 2901
chr6	162868381	162868881	0.946856	0.0480353	Intron (ENST00000337019.7/135138, intron 3 of 6)	PACRG	parkin coregulated
chr6	163600370	163600870	1.048	0.0458202	Distal Intergenic	QKI	QKI, KH domain containing RNA binding
chr6	167300093	167300593	0.568137	0.0260251	Intron (ENST00000230256.8/54346, intron 4 of 7)	UNC93A	unc-93 homolog A
chr6	167791623	167792123	1.13655	0.0354918	Exon (ENST00000701277.1/26238, exon 2 of 5)	LOC441179	uncharacterized LOC441179
chr6	168199208	168199708	0.976054	0.0107439	Intron (ENST00000457340.1/ENST00000457340.1, intron 1 of 1)	LOC105378137	uncharacterized LOC105378137
chr6	168239651	168240151	1.05897	0.00533336	Promoter (2-3kb)	LOC101929420	uncharacterized LOC101929420
chr6	168453741	168454241	1.00786	0.0297844	Intron (ENST00000354536.9/64094, intron 1 of 12)	SMOC2	SPARC related modular calcium binding 2
chr6	169172017	169172517	0.202592	0.0462572	Distal Intergenic	LINC01615	long intergenic non-protein coding RNA 1615
chr6	169233046	169233546	0.769838	0.0470088	Intron (ENST00000660724.1/101929523, intron 2 of 3)	THBS2	thrombospondin 2
chr6	169934323	169934823	1.31054	0.0406243	Distal Intergenic	LINC00242	long intergenic non-protein coding RNA 242
chr6	170108379	170108879	0.392667	0.0228875	Distal Intergenic	LOC101929614	proline-rich receptor-like protein kinase PERK10
chr7	318055	318555	0.598212	0.0246751	Distal Intergenic	LOC105375118	uncharacterized LOC105375118
chr7	593678	594178	0.535009	0.0447724	Intron (ENST00000544935.5/5575, intron 7 of 10)	PRKAR1B	protein kinase cAMP-dependent type I regulatory subunit beta
chr7	867460	867960	0.450319	0.0413437	Promoter (<=1kb)	SUN1	Sad1 and UNC84 domain containing 1
chr7	1418430	1418930	0.545509	0.00860323	Distal Intergenic	MICALL2	MICAL like 2
chr7	2157523	2158023	0.496761	0.00320743	Intron (ENST00000402746.5/8379, intron 8 of 16)	MAD1L1	mitotic arrest deficient 1 like 1
chr7	2723329	2723829	0.619072	0.00794005	Intron (ENST00000489665.1/155185, intron 4 of 4)	AMZ1	archaelysin family metallopeptidase 1
chr7	2887505	2888005	1.01807	0.00489382	Distal Intergenic	CARD11	caspase recruitment domain family member 11
chr7	3054307	3054807	0.803856	0.0179913	Distal Intergenic	CARD11	caspase recruitment domain family member 11
chr7	3966669	3967169	0.819837	0.0443858	Intron (ENST00000404826.7/221935, intron 9 of 44)	SDK1	sidekick cell adhesion molecule 1
chr7	4557390	4557890	0.847973	0.0248088	Distal Intergenic	FOXK1	forkhead box K1
chr7	4958646	4959146	0.868764	0.0291695	Promoter (<=1kb)	MMD2	monocyte to macrophage differentiation associated 2
chr7	5390310	5390810	0.542012	0.0409538	Promoter (2-3kb)	TNRC18	trinucleotide repeat containing 18
chr7	5427792	5428292	0.282132	0.00630146	Promoter (<=1kb)	LINC02983	long intergenic non-protein coding RNA 2983
chr7	5766188	5766688	0.632779	0.0451542	Intron (ENST00000389902.8/54476, intron 1 of 16)	RNF216	ring finger protein 216
chr7	6341898	6342398	0.749562	0.0362391	Exon (ENST00000533877.1/122526779, exon 2 of 3)	SAGSIN1	salivary gland specific protein SAGSIN1
chr7	6650226	6650726	0.589605	0.0188513	Intron (ENST00000382252.6/100131017, intron 8 of 8)	ZNF316	zinc finger protein 316
chr7	7051269	7051769	0.63303	0.00406666	Intron (ENST00000701933.1/112267992, intron 1 of 5)	MIR3683	microRNA 3683
chr7	12092421	12092921	1.10981	0.0355359	Distal Intergenic	TMEM106B	transmembrane protein 106B
chr7	22393872	22394372	0.69091	0.0020967	Distal Intergenic	RAPGEF5	Rap guanine nucleotide exchange factor 5
chr7	22858631	22859131	0.384754	0.0336124	Promoter (2-3kb)	SNORD93	small nucleolar RNA, C/D box 93
chr7	23597322	23597822	0.31989	0.0277411	Promoter (<=1kb)	CCDC126	coiled-coil domain containing 126
chr7	25539912	25540412	0.820407	0.00448937	Distal Intergenic	LINC03007	long intergenic non-protein coding RNA 3007
chr7	28642477	28642977	0.310939	0.0488448	Intron (ENST00000396299.6/9586, intron 4 of 9)	CREB5	cAMP responsive element binding protein 5
chr7	34813990	34814490	1.04747	0.00531794	Intron (ENST00000360581.6/387129, intron 4 of 8)	NPSR1-AS1	NPSR1 antisense RNA 1
chr7	36303179	36303679	0.274129	0.0378916	Distal Intergenic	EEPD1	endonuclease/exonuclease/phosphatase family domain containing 1
chr7	36547086	36547586	0.944705	0.0287235	Promoter (2-3kb)	AOAH	acyloxyacyl hydrolase
chr7	38556748	38557248	1.04462	0.0014557	Intron (ENST00000356264.7/273, intron 1 of 20)	AMPH	amphiphysin
chr7	43705535	43706035	1.05971	0.0049876	Intron (ENST00000415076.6/55744, intron 1 of 6)	COA1	cytochrome c oxidase assembly factor 1
chr7	43876756	43877256	0.288705	0.0288241	Exon (ENST00000497914.5/55665, exon 7 of 7)	URGCP	upregulator of cell proliferation
chr7	44292163	44292663	0.955047	0.0300268	Intron (ENST00000700284.1/816, intron 1 of 19)	CAMK2B	calcium/calmodulin dependent protein kinase II beta
chr7	44294381	44294881	0.895127	0.0361678	Intron (ENST00000700284.1/816, intron 1 of 19)	CAMK2B	calcium/calmodulin dependent protein kinase II beta
chr7	44678469	44678969	0.177428	0.0331572	Intron (ENST00000439616.6/4967, intron 6 of 19)	OGDH	oxoglutarate dehydrogenase
chr7	44955969	44956469	1.35594	0.0250432	Distal Intergenic	MYO1G	myosin IG
chr7	44970704	44971204	0.784302	0.0478862	3' UTR	MYO1G	myosin IG
chr7	44979546	44980046	0.592508	0.0383627	Promoter (<=1kb)	MYO1G	myosin IG
chr7	45123978	45124478	1.07208	0.0258769	Distal Intergenic	TBRG4	transforming growth factor beta regulator 4
chr7	45715993	45716493	0.824825	0.0303809	3' UTR	SEPTIN7P2	septin 7 pseudogene 2
chr7	46586297	46586797	1.17683	0.0131316	Distal Intergenic	LOC105375266	uncharacterized LOC105375266
chr7	47511642	47512142	0.757537	0.000339928	Intron (ENST00000311160.14/64759, intron 2 of 30)	TNS3	tensin 3
chr7	49803365	49803865	0.642661	0.0486053	Intron (ENST00000340652.5/375567, intron 3 of 3)	VWC2	von Willebrand factor C domain containing 2
chr7	50538336	50538836	0.868472	0.0244952	Promoter (1-2kb)	DDC	dopa decarboxylase
chr7	51276517	51277017	0.908829	0.0170682	Intron (ENST00000265136.12/23242, intron 1 of 12)	COBL	cordon-bleu WH2 repeat protein
chr7	51386895	51387395	0.776367	0.0457747	Exon (ENST00000444843.1/ENST00000444843.1, exon 1 of 1)	COBL	cordon-bleu WH2 repeat protein
chr7	56079340	56079840	0.733287	0.00606262	Promoter (2-3kb)	SUMF2	sulfatase modifying factor 2
chr7	66518707	66519207	0.883511	0.0487751	Exon (ENST00000448776.1/ENST00000448776.1, exon 4 of 8)	RABGEF1P1	RABGEF1 pseudogene 1
chr7	66960942	66961442	0.948913	0.0146629	Distal Intergenic	TMEM248	transmembrane protein 248
chr7	68811264	68811764	1.54911	0.0414821	Distal Intergenic	LOC105375342	uncharacterized LOC105375342
chr7	68823026	68823526	1.72159	0.0134138	Distal Intergenic	LOC105375342	uncharacterized LOC105375342
chr7	69518299	69518799	0.623927	0.0277992	Distal Intergenic	CT66	cancer/testis associated transcript 66
chr7	71488186	71488686	0.746871	0.00569495	Intron (ENST00000333538.10/64409, intron 5 of 10)	GALNT17	polypeptide N-acetylgalactosaminyltransferase 17
chr7	71521512	71522012	0.306123	0.023618	Intron (ENST00000333538.10/64409, intron 5 of 10)	GALNT17	polypeptide N-acetylgalactosaminyltransferase 17
chr7	72828111	72828611	0.324123	0.0251756	Promoter (<=1kb)	TYW1B	tRNA-yW synthesizing protein 1 homolog B
chr7	73364495	73364995	0.776367	0.0457747	Distal Intergenic	FKBP6	FKBP prolyl isomerase family member 6 (inactive)
chr7	73622814	73623314	1.37392	0.040697	Promoter (1-2kb)	MLXIPL	MLX interacting protein like
chr7	76213829	76214329	1.19237	0.0177303	Intron (ENST00000611745.2/222183, intron 1 of 14)	SRRM3	serine/arginine repetitive matrix 3
chr7	76262761	76263261	0.35969	0.041359	Promoter (2-3kb)	SRRM3	serine/arginine repetitive matrix 3
chr7	77821655	77822155	0.820665	0.0203672	Intron (ENST00000422959.7/57157, intron 1 of 18)	PHTF2	putative homeodomain transcription factor 2
chr7	85648527	85649027	1.67329	0.00580636	Distal Intergenic	LINC00972	long intergenic non-protein coding RNA 972
chr7	92178928	92179428	0.497592	0.0122744	Promoter (<=1kb)	LRRD1	leucine rich repeats and death domain containing 1
chr7	93574885	93575385	0.726971	0.0273568	Promoter (<=1kb)	CALCR	calcitonin receptor
chr7	98540209	98540709	0.563586	0.0103901	Distal Intergenic	NPTX2	neuronal pentraxin 2
chr7	100665214	100665714	0.9828	0.0393977	Distal Intergenic	GNB2	G protein subunit beta 2
chr7	100827548	100828048	0.0933154	0.0480107	Promoter (<=1kb)	EPHB4	EPH receptor B4
chr7	100972405	100972905	0.632273	0.000571019	Promoter (2-3kb)	MUC12	mucin 12, cell surface associated
chr7	101562606	101563106	1.17691	0.0136444	Exon (ENST00000451953.1/100506527, exon 3 of 3)	LINC01007	long intergenic non-protein coding RNA 1007
chr7	101599180	101599680	0.510912	0.000801856	Distal Intergenic	MYL10	myosin light chain 10
chr7	106165251	106165751	0.21342	0.00411926	Distal Intergenic	SYPL1	synaptophysin like 1
chr7	106952924	106953424	0.876194	0.0187503	Distal Intergenic	PIK3CG	phosphatidylinositol-4,5-bisphosphate 3-kinase catalytic subunit gamma
chr7	107884036	107884536	1.31843	0.0273158	Distal Intergenic	DLD	dihydrolipoamide dehydrogenase
chr7	114944719	114945219	0.901573	0.0247587	Intron (ENST00000393486.6/29969, intron 3 of 4)	MDFIC	MyoD family inhibitor domain containing
chr7	116500207	116500707	1.28382	0.0395044	Promoter (<=1kb)	CAV2	caveolin 2
chr7	116524584	116525084	0.0814665	0.0217969	Promoter (<=1kb)	CAV1	caveolin 1
chr7	127600042	127600542	1.34142	0.0326209	Exon (ENST00000265825.6/29999, exon 6 of 7)	FSCN3	fascin actin-bundling protein 3
chr7	128170859	128171359	0.832668	0.0388016	Distal Intergenic	MIR129-1	microRNA 129-1
chr7	128679376	128679876	0.516278	0.0240244	Intron (ENST00000684390.1/346653, intron 4 of 6)	GARIN1A	golgi associated RAB2 interactor 1A
chr7	130286653	130287153	1.39268	0.0282281	Intron (ENST00000222481.9/1358, intron 10 of 10)	CPA4	carboxypeptidase A4
chr7	132504830	132505330	0.334924	0.006496	Intron (ENST00000321063.9/91584, intron 2 of 31)	PLXNA4	plexin A4
chr7	134618821	134619321	0.54157	0.0397759	Distal Intergenic	BPGM	bisphosphoglycerate mutase
chr7	134737652	134738152	0.565287	0.00437724	Distal Intergenic	CALD1	caldesmon 1
chr7	134779216	134779716	0.365058	0.0084986	Promoter (<=1kb)	CALD1	caldesmon 1
chr7	137454583	137455083	0.391324	0.0485062	Promoter (<=1kb)	DGKI	diacylglycerol kinase iota
chr7	138980172	138980672	1.00159	0.015753	Promoter (<=1kb)	KIAA1549	KIAA1549
chr7	139109356	139109856	0.177272	0.010626	Promoter (<=1kb)	ZC3HAV1	zinc finger CCCH-type containing, antiviral 1
chr7	139499929	139500429	0.142666	0.0232895	Distal Intergenic	KLRG2	killer cell lectin like receptor G2
chr7	140696573	140697073	0.115368	0.0186146	Promoter (<=1kb)	NDUFB2	NADH:ubiquinone oxidoreductase subunit B2
chr7	148198018	148198518	0.965696	0.0289409	Intron (ENST00000361727.8/26047, intron 18 of 23)	CNTNAP2	contactin associated protein 2
chr7	149125414	149125914	1.22222	0.0172533	Promoter (<=1kb)	ZNF425	zinc finger protein 425
chr7	149716206	149716706	1.18612	0.0157202	Promoter (1-2kb)	KRBA1	KRAB-A domain containing 1
chr7	150970175	150970675	0.848587	0.0319171	Intron (ENST00000262186.10/3757, intron 2 of 14)	KCNH2	potassium voltage-gated channel subfamily H member 2
chr7	151587964	151588464	1.22838	0.000867543	Intron (ENST00000418337.6/51422, intron 2 of 11)	PRKAG2	protein kinase AMP-activated non-catalytic subunit gamma 2
chr7	152744206	152744706	0.753434	0.00648424	Intron (ENST00000685293.2/ENST00000685293.2, intron 1 of 1)	ACTR3B	actin related protein 3B
chr7	155590125	155590625	0.727354	0.0411381	Intron (ENST00000636307.1/285888, intron 2 of 6)	CNPY1	canopy FGF signaling regulator 1
chr7	157628210	157628710	0.977063	0.0289077	Intron (ENST00000389413.7/5799, intron 13 of 21)	PTPRN2	protein tyrosine phosphatase receptor type N2
chr7	157658597	157659097	1.09154	0.0210177	Intron (ENST00000389413.7/5799, intron 12 of 21)	PTPRN2	protein tyrosine phosphatase receptor type N2
chr7	158175010	158175510	0.835668	0.00417524	Intron (ENST00000389413.7/5799, intron 5 of 21)	PTPRN2	protein tyrosine phosphatase receptor type N2
chr7	158818526	158819026	0.352928	0.0181492	Intron (ENST00000251527.10/57488, intron 1 of 21)	ESYT2	extended synaptotagmin 2
chr7	159030639	159031139	0.705132	0.0369393	Exon (ENST00000262178.7/7434, exon 13 of 13)	LINC00689	long intergenic non-protein coding RNA 689
chr8	22102666	22103166	0.273241	0.0466888	Promoter (<=1kb)	FHIP2B	FHF complex subunit HOOK interacting protein 2B
chr8	22126238	22126738	1.72039	0.0401933	Promoter (1-2kb)	HR	HR lysine demethylase and nuclear receptor corepressor
chr8	22383664	22384164	0.19522	0.0127898	Intron (ENST00000520644.1/23516, intron 1 of 1)	SLC39A14	solute carrier family 39 member 14
chr8	22561562	22562062	0.825421	0.0140854	Promoter (<=1kb)	SORBS3	sorbin and SH3 domain containing 3
chr8	22918194	22918694	0.692474	0.0167823	Intron (ENST00000256404.8/157310, intron 3 of 6)	PEBP4	phosphatidylethanolamine binding protein 4
chr8	22930573	22931073	2.23136	0.0382132	Promoter (2-3kb)	PEBP4	phosphatidylethanolamine binding protein 4
chr8	23147048	23147548	1.28805	0.042474	Exon (ENST00000312584.4/8793, exon 4 of 9)	TNFRSF10D	TNF receptor superfamily member 10d
chr8	26064627	26065127	0.970622	0.0448799	Distal Intergenic	EBF2	EBF transcription factor 2
chr8	26133843	26134343	0.797586	0.0288602	Distal Intergenic	EBF2	EBF transcription factor 2
chr8	26514863	26515363	0.955986	0.0113542	Promoter (<=1kb)	PNMA2	PNMA family member 2
chr8	26696972	26697472	0.340728	0.0289305	Distal Intergenic	DPYSL2	dihydropyrimidinase like 2
chr8	27576327	27576827	0.846723	0.0203264	Intron (ENST00000454030.1/ENST00000454030.1, intron 2 of 5)	CLU	clusterin
chr8	27992016	27992516	0.384592	0.0121121	Promoter (<=1kb)	SCARA5	scavenger receptor class A member 5
chr8	28072759	28073259	0.817167	0.0261619	Intron (ENST00000413272.7/389643, intron 2 of 18)	NUGGC	nuclear GTPase, germinal center associated
chr8	29055097	29055597	0.550319	0.0492539	Intron (ENST00000522468.1/ENST00000522468.1, intron 1 of 2)	HMBOX1	homeobox containing 1
chr8	30282561	30283061	1.28186	0.00493967	Distal Intergenic	RBPMS	RNA binding protein, mRNA processing factor
chr8	36923785	36924285	0.883511	0.0487751	Intron (ENST00000399881.8/157855, intron 24 of 26)	KCNU1	potassium calcium-activated channel subfamily U member 1
chr8	37533717	37534217	0.919518	0.011183	Intron (ENST00000519738.5/100507420, intron 1 of 5)	LINC01605	long intergenic non-protein coding RNA 1605
chr8	37796670	37797170	0.291571	0.0162388	Promoter (<=1kb)	ADGRA2	adhesion G protein-coupled receptor A2
chr8	38105410	38105910	0.34666	0.0215745	Promoter (<=1kb)	ASH2L	ASH2 like, histone lysine methyltransferase complex subunit
chr8	38565413	38565913	0.317541	0.0459634	Distal Intergenic	LINC03042	long intergenic non-protein coding RNA 3042
chr8	38937155	38937655	0.285165	0.0274139	Intron (ENST00000521746.5/59339, intron 3 of 8)	PLEKHA2	pleckstrin homology domain containing A2
chr8	42326276	42326776	0.977518	0.0350544	Promoter (<=1kb)	IKBKB	inhibitor of nuclear factor kappa B kinase subunit beta
chr8	42652657	42653157	1.01983	0.0118262	Distal Intergenic	CHRNB3	cholinergic receptor nicotinic beta 3 subunit
chr8	43043699	43044199	0.924179	0.027151	Intron (ENST00000534420.1/2339, intron 1 of 5)	FNTA	farnesyltransferase, CAAX box, alpha
chr8	46825633	46826133	1.11374	0.00723759	Promoter (1-2kb)	LINC00293	long intergenic non-protein coding RNA 293
chr8	47512422	47512922	1.0925	0.0398423	Intron (ENST00000541342.2/23514, intron 7 of 18)	SPIDR	scaffold protein involved in DNA repair
chr8	47627584	47628084	0.595304	0.00779577	Intron (ENST00000541342.2/23514, intron 9 of 18)	SPIDR	scaffold protein involved in DNA repair
chr8	47965945	47966445	0.668112	0.0394056	Promoter (<=1kb)	MCM4	minichromosome maintenance complex component 4
chr8	48074991	48075491	0.407931	0.0403455	Distal Intergenic	UBE2V2	ubiquitin conjugating enzyme E2 V2
chr8	48238924	48239424	1.26314	0.0453866	Distal Intergenic	UBE2V2	ubiquitin conjugating enzyme E2 V2
chr8	48428270	48428770	0.500368	0.00372907	Exon (ENST00000622926.1/ENST00000622926.1, exon 1 of 1)	LINC02947	long intergenic non-protein coding RNA 2947
chr8	55948187	55948687	0.456488	0.0107943	Intron (ENST00000520220.6/4067, intron 4 of 12)	LYN	LYN proto-oncogene, Src family tyrosine kinase
chr8	56113614	56114114	1.28611	0.0481262	Promoter (<=1kb)	MOS	MOS proto-oncogene, serine/threonine kinase
chr8	56402256	56402756	1.36852	0.0277726	Distal Intergenic	SDR16C6P	short chain dehydrogenase/reductase family 16C member 6, pseudogene
[truncated: 243 more rows]

## Sheet: D7 IR
Supplementary Data 4. List of chromatin regions with IR-induced accessibility in fibroblasts (D7 IR vs D7 control).
Chromosome	Peak_start	Peak_end	log2Foldchange	p-value	Annotation	Gene symbol	Description	Genes in this table overlap with RT+ up domains annotated genes (Supplementary Data 2)
chr1	927377	927877	0.208376	0.038643	Promoter (1-2kb)	SAMD11	sterile alpha motif domain containing 11
chr1	1044499	1044999	0.52353	0.0310405	Promoter (<=1kb)	AGRN	agrin
chr1	1091318	1091818	0.698583	0.0409909	Promoter (<=1kb)	C1orf159	chromosome 1 open reading frame 159
chr1	1357969	1358469	0.572402	0.0213802	Promoter (<=1kb)	MXRA8	matrix remodeling associated 8
chr1	1407043	1407543	0.274091	0.0145475	Promoter (<=1kb)	MRPL20	mitochondrial ribosomal protein L20
chr1	1614418	1614918	0.60901	0.0276094	Promoter (<=1kb)	MIB2	MIB E3 ubiquitin protein ligase 2
chr1	1959875	1960375	0.510174	0.012447	Promoter (<=1kb)	CFAP74	cilia and flagella associated protein 74
chr1	2052779	2053279	0.701331	0.00123288	Promoter (1-2kb)	PRKCZ	protein kinase C zeta
chr1	2139820	2140320	0.422065	0.0113536	Intron (ENST00000378567.8/5590, intron 5 of 17)	PRKCZ	protein kinase C zeta
chr1	2189553	2190053	0.349906	0.00251832	3' UTR	FAAP20	FA core complex associated protein 20
chr1	2973073	2973573	1.10838	0.029125	Distal Intergenic	ACTRT2	actin related protein T2
chr1	2978031	2978531	1.28856	0.0493008	Distal Intergenic	ACTRT2	actin related protein T2
chr1	3186485	3186985	1.01018	0.0094992	Exon (ENST00000607632.1/63976, exon 2 of 2)	PRDM16	PR/SET domain 16
chr1	3206231	3206731	0.777016	0.0435905	Exon (ENST00000624175.1/ENST00000624175.1, exon 1 of 1)	PRDM16	PR/SET domain 16
chr1	3512112	3512612	0.897974	0.0357906	Exon (ENST00000356575.9/1953, exon 8 of 37)	MEGF6	multiple EGF like domains 6
chr1	3573488	3573988	0.505996	0.00584365	Intron (ENST00000356575.9/1953, intron 4 of 36)	MIR551A	microRNA 551a
chr1	3651644	3652144	0.4665	0.0229587	Promoter (<=1kb)	TP73	tumor protein p73
chr1	4171277	4171777	1.44767	0.006745	Distal Intergenic	LINC02780	long intergenic non-protein coding RNA 2780
chr1	5967342	5967842	0.551776	0.0395063	Exon (ENST00000478423.6/261734, exon 3 of 26)	KCNAB2	potassium voltage-gated channel subfamily A regulatory beta subunit 2
chr1	6177631	6178131	0.595218	0.0125176	Promoter (1-2kb)	CHD5	chromodomain helicase DNA binding protein 5
chr1	6248959	6249459	0.262219	0.00562885	3' UTR	HES3	hes family bHLH transcription factor 3
chr1	6489979	6490479	0.331334	0.0033732	Promoter (<=1kb)	PLEKHG5	pleckstrin homology and RhoGEF domain containing G5
chr1	6491648	6492148	0.285036	0.0179066	Promoter (<=1kb)	PLEKHG5	pleckstrin homology and RhoGEF domain containing G5
chr1	6520028	6520528	0.39231	0.0399892	Promoter (<=1kb)	PLEKHG5	pleckstrin homology and RhoGEF domain containing G5
chr1	6579620	6580120	0.491747	6.40386e-05	Promoter (<=1kb)	ZBTB48	zinc finger and BTB domain containing 48
chr1	6674271	6674771	1.05183	0.0425746	Intron (ENST00000451196.5/55735, intron 2 of 7)	DNAJC11	DnaJ heat shock protein family (Hsp40) member C11
chr1	7007587	7008087	0.836198	0.0197486	Intron (ENST00000303635.12/23261, intron 3 of 22)	CAMTA1	calmodulin binding transcription activator 1
chr1	7117606	7118106	0.457108	0.0349619	Intron (ENST00000303635.12/23261, intron 4 of 22)	CAMTA1	calmodulin binding transcription activator 1
chr1	7193176	7193676	1.51992	0.0293083	Intron (ENST00000303635.12/23261, intron 4 of 22)	CAMTA1	calmodulin binding transcription activator 1
chr1	7594504	7595004	0.750183	0.0271608	Intron (ENST00000303635.12/23261, intron 6 of 22)	CAMTA1	calmodulin binding transcription activator 1
chr1	8004887	8005387	0.248961	0.0284665	Exon (ENST00000641354.1/ENST00000641354.1, exon 6 of 6)	ERRFI1	ERBB receptor feedback inhibitor 1
chr1	8238113	8238613	0.781102	0.0043359	Distal Intergenic	LINC01714	long intergenic non-protein coding RNA 1714
chr1	8329874	8330374	1.09348	0.0446699	Promoter (<=1kb)	SLC45A1	solute carrier family 45 member 1
chr1	8343310	8343810	0.409158	0.0402103	Exon (ENST00000471889.7/50651, exon 9 of 9)	SLC45A1	solute carrier family 45 member 1
chr1	8396916	8397416	0.468664	0.0102943	Intron (ENST00000337907.7/473, intron 13 of 23)	RERE	arginine-glutamic acid dipeptide repeats
chr1	9128865	9129365	0.689124	0.0100359	Promoter (<=1kb)	GPR157	G protein-coupled receptor 157
chr1	9272313	9272813	0.393417	0.011908	Distal Intergenic	SPSB1	splA/ryanodine receptor domain and SOCS box containing 1
chr1	10083111	10083611	1.03713	0.00109352	Intron (ENST00000253251.12/10277, intron 2 of 26)	UBE4B	ubiquitination factor E4B
chr1	10168046	10168546	0.627144	0.0143399	Promoter (2-3kb)	UBE4B	ubiquitination factor E4B
chr1	10253694	10254194	0.393734	0.0208183	Intron (ENST00000377093.9/23095, intron 2 of 20)	KIF1B	kinesin family member 1B
chr1	10788553	10789053	1.38379	0.0028048	Intron (ENST00000377022.8/54897, intron 1 of 20)	CASZ1	castor zinc finger 1
chr1	10818238	10818738	0.456473	0.0189271	Distal Intergenic	CASZ1	castor zinc finger 1
chr1	10918300	10918800	0.725708	0.000865184	Distal Intergenic	C1orf127	chromosome 1 open reading frame 127
chr1	11654289	11654789	0.47501	0.0142686	Promoter (<=1kb)	FBXO44	F-box protein 44
chr1	11692291	11692791	0.553955	0.0115434	Promoter (<=1kb)	MAD2L2	mitotic arrest deficient 2 like 2
chr1	11711225	11711725	0.319159	0.030661	Intron (ENST00000294485.6/374946, intron 3 of 6)	MAD2L2	mitotic arrest deficient 2 like 2
chr1	11752670	11753170	0.852651	0.00975998	Intron (ENST00000471765.1/57085, intron 3 of 3)	AGTRAP	angiotensin II receptor associated protein
chr1	11785159	11785659	1.19092	0.0139337	Promoter (<=1kb)	C1orf167	chromosome 1 open reading frame 167
chr1	12019105	12019605	0.213163	0.0382314	Promoter (<=1kb)	MIIP	migration and invasion inhibitory protein
chr1	14732920	14733420	0.554436	0.0376669	Intron (ENST00000636203.1/23254, intron 3 of 16)	KAZN	kazrin, periplakin interacting protein
chr1	15154549	15155049	0.54307	0.0308005	Promoter (<=1kb)	TMEM51	transmembrane protein 51
chr1	15680742	15681242	0.292919	0.0408854	Distal Intergenic	PLEKHM2	pleckstrin homology and RUN domain containing M2
chr1	15798837	15799337	0.25213	0.0327028	Distal Intergenic	UQCRHL	ubiquinol-cytochrome c reductase hinge protein like
chr1	15800737	15801237	0.697756	0.0299261	Distal Intergenic	UQCRHL	ubiquinol-cytochrome c reductase hinge protein like
chr1	16187681	16188181	0.204473	0.0197583	Distal Intergenic	ARHGEF19	Rho guanine nucleotide exchange factor 19
chr1	16428607	16429107	1.0061	0.0452863	Promoter (2-3kb)	SPATA21	spermatogenesis associated 21
chr1	16607299	16607799	0.631239	0.0447777	Promoter (<=1kb)	NBPF1	NBPF member 1
chr1	16623372	16623872	0.319553	0.022084	Promoter (2-3kb)	CROCCP2	CROCC pseudogene 2
chr1	17003839	17004339	0.702111	0.0472718	Promoter (<=1kb)	ATP13A2	ATPase cation transporting 13A2
chr1	17010599	17011099	0.66957	0.0402592	Promoter (<=1kb)	ATP13A2	ATPase cation transporting 13A2
chr1	17792895	17793395	1.52536	0.0485367	Intron (ENST00000375406.2/81569, intron 1 of 2)	ACTL8	actin like 8
chr1	17874574	17875074	0.486395	0.0171763	Distal Intergenic	ACTL8	actin like 8
chr1	18130443	18130943	1.14145	0.0251717	Intron (ENST00000251296.4/84966, intron 1 of 9)	IGSF21	immunoglobin superfamily member 21
chr1	18902466	18902966	0.159161	0.00457448	Promoter (<=1kb)	ALDH4A1	aldehyde dehydrogenase 4 family member A1
chr1	18938998	18939498	0.661866	0.0201536	Intron (ENST00000455833.7/126917, intron 1 of 8)	IFFO2	intermediate filament family orphan 2
chr1	19311169	19311669	0.547698	0.0221662	Promoter (<=1kb)	AKR7A2	aldo-keto reductase family 7 member A2
chr1	20100739	20101239	0.398248	0.0483297	Distal Intergenic	PLA2G2D	phospholipase A2 group IID
chr1	20459218	20459718	1.20166	0.00747335	Distal Intergenic	CAMK2N1	calcium/calmodulin dependent protein kinase II inhibitor 1
chr1	20589480	20589980	0.410297	0.040039	Promoter (<=1kb)	CDA	cytidine deaminase
chr1	20732267	20732767	0.773677	0.00632511	Promoter (<=1kb)	SH2D5	SH2 domain containing 5
chr1	20732937	20733437	0.506992	0.00238887	Promoter (<=1kb)	SH2D5	SH2 domain containing 5
chr1	21821420	21821920	1.31098	0.0181782	Promoter (<=1kb)	LDLRAD2	low density lipoprotein receptor class A domain containing 2
chr1	21965883	21966383	0.815674	0.0321962	Distal Intergenic	CELA3B	chymotrypsin like elastase 3B
chr1	22205135	22205635	0.621689	0.0210656	Distal Intergenic	MIR4418	microRNA 4418
chr1	22603619	22604119	1.14145	0.0251717	Downstream (<=300bp)	MIR6127	microRNA 6127
chr1	22685428	22685928	1.14239	0.0178779	Distal Intergenic	EPHB2	EPH receptor B2
chr1	22788215	22788715	0.851209	0.0230341	Intron (ENST00000544305.5/2048, intron 3 of 6)	EPHB2	EPH receptor B2
chr1	23874331	23874831	1.30275	0.0415371	3' UTR	FUCA1	alpha-L-fucosidase 1
chr1	24185491	24185991	0.418228	0.00698834	Promoter (1-2kb)	IFNLR1	interferon lambda receptor 1
chr1	24266470	24266970	0.601779	0.0217231	Intron (ENST00000690803.1/57822, intron 2 of 15)	GRHL3	grainyhead like transcription factor 3
chr1	24683544	24684044	0.560115	0.038429	Distal Intergenic	SRRM1	serine and arginine repetitive matrix 1
chr1	25107086	25107586	0.604239	0.0279765	Intron (ENST00000424084.1/ENST00000424084.1, intron 1 of 2)	LINC02793	long intergenic non-protein coding RNA 2793
chr1	25198737	25199237	0.838474	0.015637	Distal Intergenic	SYF2	SYF2 pre-mRNA splicing factor
chr1	25232902	25233402	0.205064	0.0294322	Promoter (<=1kb)	SYF2	SYF2 pre-mRNA splicing factor
chr1	25640841	25641341	1.55702	0.0453695	Intron (ENST00000374332.9/57134, intron 1 of 11)	MAN1C1	mannosidase alpha class 1C member 1
chr1	25688535	25689035	0.416494	0.0184449	Promoter (2-3kb)	MAN1C1	mannosidase alpha class 1C member 1
chr1	25759463	25759963	0.939879	0.0383022	Exon (ENST00000473891.1/57134, exon 5 of 5)	MAN1C1	mannosidase alpha class 1C member 1
chr1	26148475	26148975	0.778826	0.0273817	Distal Intergenic	FAM110D	family with sequence similarity 110 member D
chr1	26772589	26773089	0.387005	0.0304197	Promoter (<=1kb)	ARID1A	AT-rich interaction domain 1A
chr1	26900099	26900599	0.63147	0.0488034	Promoter (<=1kb)	NUDC	nuclear distribution C, dynein complex regulator
chr1	26973516	26974016	0.393864	0.0145502	Distal Intergenic	KDF1	keratinocyte differentiation factor 1
chr1	27099613	27100113	0.574709	0.010188	Promoter (2-3kb)	SLC9A1	solute carrier family 9 member A1
chr1	27119651	27120151	0.333911	0.0421186	Intron (ENST00000263980.8/6548, intron 1 of 11)	SLC9A1	solute carrier family 9 member A1
chr1	27349618	27350118	0.222364	0.0251088	Promoter (<=1kb)	SYTL1	synaptotagmin like 1
chr1	27392404	27392904	0.103693	0.0431193	Promoter (<=1kb)	GPR3	G protein-coupled receptor 3
chr1	27540336	27540836	1.04193	0.0332027	Intron (ENST00000247087.10/27245, intron 5 of 5)	AHDC1	AT-hook DNA binding motif containing 1
chr1	27887070	27887570	0.615522	0.0169227	Distal Intergenic	THEMIS2	thymocyte selection associated family member 2
chr1	27914462	27914962	0.205179	0.0276674	Promoter (<=1kb)	RPA2	replication protein A2
chr1	27960819	27961319	0.481449	0.0476177	Promoter (<=1kb)	XKR8	XK related 8
chr1	28437663	28438163	0.31892	0.00616982	Promoter (<=1kb)	PHACTR4	phosphatase and actin regulator 4
chr1	28518096	28518596	0.187661	0.0348549	Promoter (<=1kb)	RCC1	regulator of chromosome condensation 1
chr1	28526569	28527069	0.413136	0.0393914	Exon (ENST00000447051.2/ENST00000447051.2, exon 1 of 2)	RCC1	regulator of chromosome condensation 1
chr1	29310638	29311138	0.908581	0.0223661	Promoter (<=1kb)	PTPRU	protein tyrosine phosphatase receptor type U
chr1	29684730	29685230	1.77656	0.00816156	Distal Intergenic	LINC01756	long intergenic non-protein coding RNA 1756
chr1	29926821	29927321	1.11148	0.00572481	Distal Intergenic	LINC01648	long intergenic non-protein coding RNA 1648
chr1	30487444	30487944	0.714946	0.0439669	Distal Intergenic	MATN1	matrilin 1
chr1	30763431	30763931	0.206633	0.0196604	Distal Intergenic	LAPTM5	lysosomal protein transmembrane 5
chr1	31170644	31171144	0.442534	0.000179024	Distal Intergenic	NKAIN1	sodium/potassium transporting ATPase interacting 1
chr1	31505777	31506277	0.864965	0.0262174	Promoter (<=1kb)	LDC1P	leucine decarboxylase 1, pseudogene
chr1	32199624	32200124	0.47027	0.0145476	Promoter (<=1kb)	CCDC28B	coiled-coil domain containing 28B
chr1	32248126	32248626	0.229746	0.0263235	Promoter (<=1kb)	FAM167B	family with sequence similarity 167 member B
chr1	32434919	32435419	0.649457	0.0326236	Distal Intergenic	ZBTB8A	zinc finger and BTB domain containing 8A
chr1	32448381	32448881	0.545918	0.0162114	Distal Intergenic	ZBTB8A	zinc finger and BTB domain containing 8A
chr1	32703551	32704051	0.279564	0.00783955	Promoter (<=1kb)	SYNC	syncoilin, intermediate filament protein
chr1	32749254	32749754	1.09197	0.045414	Intron (ENST00000401073.7/57648, intron 1 of 6)	KIAA1522	KIAA1522
chr1	32817982	32818482	0.378016	0.0391425	Promoter (<=1kb)	YARS1	tyrosyl-tRNA synthetase 1
chr1	33244215	33244715	1.38632	0.0358935	Distal Intergenic	ZNF362	zinc finger protein 362
chr1	33272991	33273491	0.588394	0.0326842	Promoter (2-3kb)	ZNF362	zinc finger protein 362
chr1	33354372	33354872	0.52108	0.0105823	Promoter (<=1kb)	PHC2	polyhomeotic homolog 2
chr1	34597783	34598283	0.798483	0.00757759	Distal Intergenic	MIR552	microRNA 552
chr1	34742700	34743200	0.852753	0.00644257	Intron (ENST00000426886.1/113444, intron 2 of 4)	GJB5	gap junction protein beta 5
chr1	34903222	34903722	1.06172	0.0152404	Promoter (1-2kb)	DLGAP3	DLG associated protein 3
chr1	35557316	35557816	0.137755	0.018257	Promoter (<=1kb)	KIAA0319L	KIAA0319 like
chr1	35725630	35726130	0.58113	0.0224578	Intron (ENST00000251195.9/63967, intron 24 of 24)	C1orf216	chromosome 1 open reading frame 216
chr1	35808707	35809207	0.683753	0.0411574	Promoter (<=1kb)	AGO4	argonaute RISC component 4
chr1	36160897	36161397	0.164955	0.04174	Intron (ENST00000429533.6/55700, intron 1 of 5)	MAP7D1	MAP7 domain containing 1
chr1	36597325	36597825	0.765985	0.00343968	Distal Intergenic	CSF3R	colony stimulating factor 3 receptor
chr1	36701636	36702136	0.542288	0.0327853	Distal Intergenic	GRIK3	glutamate ionotropic receptor kainate type subunit 3
chr1	36761088	36761588	1.37152	0.00761701	Distal Intergenic	GRIK3	glutamate ionotropic receptor kainate type subunit 3
chr1	36852202	36852702	0.830677	0.0374157	Promoter (<=1kb)	GRIK3	glutamate ionotropic receptor kainate type subunit 3
chr1	36960235	36960735	0.875362	0.0453445	Intron (ENST00000373091.8/2899, intron 1 of 15)	GRIK3	glutamate ionotropic receptor kainate type subunit 3
chr1	37005390	37005890	1.46762	0.0410384	Intron (ENST00000373091.8/2899, intron 1 of 15)	GRIK3	glutamate ionotropic receptor kainate type subunit 3
chr1	37612612	37613112	0.767891	0.0142667	3' UTR	GNL2	G protein nucleolar 2
chr1	37755480	37755980	0.697978	0.0164235	Promoter (<=1kb)	EPHA10	EPH receptor A10
chr1	38678122	38678622	1.23303	0.0418592	Distal Intergenic	RRAGC	Ras related GTP binding C
chr1	38962210	38962710	0.795365	0.0365524	Intron (ENST00000667635.1/ENST00000667635.1, intron 1 of 1)	RHBDL2	rhomboid like 2
chr1	39398473	39398973	0.553661	0.00329221	Intron (ENST00000361689.7/23499, intron 53 of 93)	MACF1	microtubule actin crosslinking factor 1
chr1	39616571	39617071	1.29136	0.0409076	Distal Intergenic	HEYL	hes related family bHLH transcription factor with YRPW motif like
chr1	40039620	40040120	0.38498	0.0255879	Promoter (<=1kb)	CAP1	cyclase associated actin cytoskeleton regulatory protein 1
chr1	40509119	40509619	0.538508	0.0247432	Promoter (<=1kb)	EXO5	exonuclease 5
chr1	40662977	40663477	0.903301	0.0147886	Promoter (1-2kb)	RIMS3	regulating synaptic membrane exocytosis 3
chr1	40979564	40980064	0.0850152	0.0348311	Promoter (<=1kb)	CTPS1	CTP synthase 1
chr1	41662775	41663275	0.869932	0.0222597	Promoter (<=1kb)	HIVEP3	HIVEP zinc finger 3
chr1	41750096	41750596	1.77169	0.0324695	Intron (ENST00000372584.5/59269, intron 1 of 7)	HIVEP3	HIVEP zinc finger 3
chr1	41802862	41803362	1.18594	0.0388936	Intron (ENST00000372584.5/59269, intron 1 of 7)	HIVEP3	HIVEP zinc finger 3
chr1	41918536	41919036	0.540554	0.041809	Promoter (<=1kb)	HIVEP3	HIVEP zinc finger 3
chr1	43284440	43284940	0.661704	0.00833053	Promoter (<=1kb)	C1orf210	chromosome 1 open reading frame 210
chr1	43368000	43368500	0.209689	0.0195066	Promoter (<=1kb)	ELOVL1	ELOVL fatty acid elongase 1
chr1	44047717	44048217	0.349996	0.0320605	Promoter (<=1kb)	KLF17	KLF transcription factor 17
chr1	44986330	44986830	0.24348	0.0027351	Promoter (<=1kb)	EIF2B3	eukaryotic translation initiation factor 2B subunit gamma
chr1	45686669	45687169	0.169458	0.0242114	Promoter (<=1kb)	GPBP1L1	GC-rich promoter binding protein 1 like 1
chr1	46347005	46347505	0.910367	0.03422	Promoter (2-3kb)	NSUN4	NOP2/Sun RNA methyltransferase 4
chr1	47333496	47333996	0.204004	0.0126699	Promoter (<=1kb)	CMPK1	cytidine/uridine monophosphate kinase 1
chr1	47424321	47424821	0.459112	0.00614124	Distal Intergenic	FOXE3	forkhead box E3
chr1	50328704	50329204	1.45227	0.0301838	Distal Intergenic	LINC02808	long intergenic non-protein coding RNA 2808
chr1	51637002	51637502	0.175851	0.0478081	Intron (ENST00000371714.5/114883, intron 4 of 25)	OSBPL9	oxysterol binding protein like 9
chr1	51729356	51729856	0.537013	0.0485997	Promoter (<=1kb)	OSBPL9	oxysterol binding protein like 9
chr1	52005443	52005943	0.596586	0.041285	Distal Intergenic	RAB3B	RAB3B, member RAS oncogene family
chr1	52032860	52033360	0.364521	0.0455359	Promoter (<=1kb)	TXNDC12	thioredoxin domain containing 12
chr1	53107446	53107946	0.714924	0.00630963	3' UTR	SLC1A7	solute carrier family 1 member 7
chr1	53172691	53173191	0.726969	0.0210614	Distal Intergenic	CPT2	carnitine palmitoyltransferase 2
chr1	53413384	53413884	0.6858	0.0449601	Intron (ENST00000563752.5/163742, intron 2 of 2)	SLC25A3P1	solute carrier family 25 member 3 pseudogene 1
chr1	53639256	53639756	0.81278	0.0186639	Intron (ENST00000312233.4/148979, intron 1 of 9)	GLIS1	GLIS family zinc finger 1
chr1	54220161	54220661	0.281314	0.00489807	Exon (ENST00000398219.2/51253, exon 4 of 4)	SSBP3	single stranded DNA binding protein 3
chr1	54297344	54297844	1.40429	0.0155339	Intron (ENST00000326956.12/23648, intron 1 of 13)	SSBP3	single stranded DNA binding protein 3
chr1	54604572	54605072	0.934315	0.000213978	Intron (ENST00000481208.5/26027, intron 11 of 14)	ACOT11	acyl-CoA thioesterase 11
chr1	54758759	54759259	1.4271	0.0453055	5' UTR	PARS2	prolyl-tRNA synthetase 2, mitochondrial
chr1	54795823	54796323	1.11429	0.0247755	Intron (ENST00000371276.9/55001, intron 1 of 6)	TTC22	tetratricopeptide repeat domain 22
chr1	54801247	54801747	0.536583	0.0108886	Promoter (<=1kb)	TTC22	tetratricopeptide repeat domain 22
chr1	54835711	54836211	1.09581	0.0187096	Intron (ENST00000358193.7/163747, intron 9 of 10)	LEXM	lymphocyte expansion molecule
chr1	54838547	54839047	0.568716	0.035061	Intron (ENST00000358193.7/163747, intron 9 of 10)	LEXM	lymphocyte expansion molecule
chr1	55263257	55263757	0.869456	0.00655384	Intron (ENST00000643232.1/109729135, intron 1 of 1)	MIR4422	microRNA 4422
chr1	56189667	56190167	1.36528	0.0215246	Intron (ENST00000641611.1/ENST00000641611.1, intron 3 of 7)	LINC01767	long intergenic non-protein coding RNA 1767
chr1	56411545	56412045	0.515065	0.00391118	Promoter (2-3kb)	LINC01767	long intergenic non-protein coding RNA 1767
chr1	59230602	59231102	0.759011	0.0148166	Intron (ENST00000625548.1/ENST00000625548.1, intron 4 of 4)	HSD52	uncharacterized LOC729467
chr1	63593286	63593786	0.198667	0.0358697	Promoter (<=1kb)	PGM1	phosphoglucomutase 1
chr1	65792430	65792930	0.386091	0.0232501	Promoter (<=1kb)	PDE4B	phosphodiesterase 4B
chr1	66752132	66752632	0.796994	0.0410904	Promoter (<=1kb)	DYNLT5	dynein light chain Tctex-type family member 5
chr1	67524493	67524993	0.558463	0.0135403	Promoter (2-3kb)	LINC01702	long intergenic non-protein coding RNA 1702
chr1	67614402	67614902	0.447399	0.00799516	Distal Intergenic	GADD45A	growth arrest and DNA damage inducible alpha
chr1	67686401	67686901	0.413592	0.0346796	Promoter (<=1kb)	GADD45A	growth arrest and DNA damage inducible alpha
chr1	68173854	68174354	0.25743	0.0356	Promoter (2-3kb)	WLS	Wnt ligand secretion mediator
chr1	80778527	80779027	1.78951	0.00501035	Distal Intergenic	LINC01781	long intergenic non-protein coding RNA 1781
chr1	81174852	81175352	1.14239	0.0178779	Distal Intergenic	ADGRL2	adhesion G protein-coupled receptor L2
chr1	82491352	82491852	0.405197	0.00553083	Intron (ENST00000653483.1/ENST00000653483.1, intron 4 of 4)	LINC01362	long intergenic non-protein coding RNA 1362
chr1	83164097	83164597	0.442574	0.0122535	Intron (ENST00000452901.5/103283057, intron 10 of 10)	LINC01361	long intergenic non-protein coding RNA 1361
chr1	85258986	85259486	0.808607	0.0393854	Promoter (<=1kb)	C1orf52	chromosome 1 open reading frame 52
chr1	85465840	85466340	0.413044	0.0425902	Promoter (<=1kb)	DDAH1	dimethylarginine dimethylaminohydrolase 1
chr1	85577777	85578277	0.340506	0.0360216	Promoter (<=1kb)	DDAH1	dimethylarginine dimethylaminohydrolase 1
chr1	85582462	85582962	0.520544	0.0352403	Promoter (<=1kb)	CCN1	cellular communication network factor 1
chr1	91253290	91253790	1.01109	0.049114	Distal Intergenic	HFM1	helicase for meiosis 1
chr1	91713077	91713577	0.862452	0.0461175	Promoter (<=1kb)	TGFBR3	transforming growth factor beta receptor 3
chr1	93670168	93670668	1.36877	0.0493626	Intron (ENST00000260502.11/8412, intron 2 of 11)	BCAR3	BCAR3 adaptor protein, NSP family member
chr1	93979895	93980395	0.41826	0.0180097	Distal Intergenic	ABCA4	ATP binding cassette subfamily A member 4
chr1	93988770	93989270	0.899955	0.025698	Distal Intergenic	ABCA4	ATP binding cassette subfamily A member 4
chr1	94118306	94118806	1.05769	0.0326612	Promoter (2-3kb)	ABCA4	ATP binding cassette subfamily A member 4
chr1	99685484	99685984	0.586162	0.00498662	Promoter (2-3kb)	PALMD	palmdelphin
chr1	99783355	99783855	0.589873	0.00798151	Distal Intergenic	FRRS1	ferric chelate reductase 1
chr1	109197209	109197709	0.777867	0.0228695	Promoter (2-3kb)	ELAPOR1	endosome-lysosome associated apoptosis and autophagy regulator 1
chr1	109371248	109371748	0.635532	0.0236619	Promoter (1-2kb)	SORT1	sortilin 1
chr1	109389612	109390112	1.45632	0.0349983	Promoter (<=1kb)	SORT1	sortilin 1
chr1	109548415	109548915	0.223885	0.0160985	Promoter (<=1kb)	GNAI3	G protein subunit alpha i3
chr1	109934477	109934977	0.38105	0.00266974	Distal Intergenic	CSF1	colony stimulating factor 1
chr1	111197172	111197672	1.38424	0.0410375	Promoter (2-3kb)	DENND2D	DENN domain containing 2D
chr1	111920276	111920776	0.731777	0.00974893	Intron (ENST00000369697.5/3752, intron 1 of 5)	KCND3-AS1	KCND3 antisense RNA 1
chr1	111999900	112000400	1.07983	0.00230772	Distal Intergenic	LINC01750	long intergenic non-protein coding RNA 1750
chr1	112637180	112637680	0.76391	0.00666367	Intron (ENST00000485542.5/829, intron 1 of 2)	ST7L	suppression of tumorigenicity 7 like
chr1	115481780	115482280	1.36252	0.030544	Distal Intergenic	LOC112268234	uncharacterized LOC112268234
chr1	115545859	115546359	0.77531	0.0256808	Distal Intergenic	VANGL1	VANGL planar cell polarity protein 1
chr1	115595679	115596179	0.434707	0.0422012	Distal Intergenic	VANGL1	VANGL planar cell polarity protein 1
chr1	116852395	116852895	0.911275	0.0098233	Distal Intergenic	PTGFRN	prostaglandin F2 receptor inhibitor
chr1	117077166	117077666	0.434819	0.0104299	Promoter (1-2kb)	TTF2	transcription termination factor 2
chr1	117591762	117592262	1.11866	0.0235355	Distal Intergenic	TENT5C-DT	TENT5C divergent transcript
chr1	118564209	118564709	0.811299	0.0157093	Distal Intergenic	TBX15	T-box transcription factor 15
chr1	119367381	119367881	0.364413	0.00617819	Promoter (<=1kb)	HAO2	hydroxyacid oxidase 2
chr1	119779848	119780348	0.250461	0.0170434	Distal Intergenic	HMGCS2	3-hydroxy-3-methylglutaryl-CoA synthase 2
chr1	119803714	119804214	1.59809	0.049696	Intron (ENST00000256585.10/83998, intron 2 of 5)	REG4	regenerating family member 4
chr1	145720647	145721147	0.942522	0.00174536	Promoter (1-2kb)	CD160	CD160 molecule
chr1	147495068	147495568	0.414122	0.0155936	Intron (ENST00000619867.4/100289211, intron 3 of 5)	LINC00624	long intergenic non-protein coding RNA 624
chr1	149936781	149937281	0.151935	0.0228831	Promoter (<=1kb)	MTMR11	myotubularin related protein 11
chr1	150561713	150562213	0.256746	0.0345597	Exon (ENST00000689641.2/ENST00000689641.2, exon 1 of 1)	ADAMTSL4	ADAMTS like 4
chr1	150786761	150787261	0.46749	0.0461547	Distal Intergenic	CTSK	cathepsin K
chr1	151293457	151293957	0.820373	0.0405814	Promoter (<=1kb)	PI4KB	phosphatidylinositol 4-kinase beta
chr1	152034610	152035110	0.243815	0.0337232	Promoter (1-2kb)	S100A11	S100 calcium binding protein A11
chr1	152167854	152168354	0.520437	0.0459182	Promoter (<=1kb)	FLG-AS1	FLG antisense RNA 1
chr1	152440726	152441226	0.339166	0.00784513	Intron (ENST00000411804.1/ENST00000411804.1, intron 1 of 1)	CRNN	cornulin
chr1	153254387	153254887	1.58094	0.00123159	Distal Intergenic	LORICRIN	loricrin cornified envelope precursor protein
chr1	153259343	153259843	1.18592	0.00544411	Promoter (<=1kb)	LORICRIN	loricrin cornified envelope precursor protein
chr1	153338497	153338997	0.573674	0.0205461	Intron (ENST00000368739.3/57115, intron 7 of 8)	PGLYRP4	peptidoglycan recognition protein 4
chr1	153649904	153650404	0.461892	0.00788564	Distal Intergenic	SNAPIN	SNAP associated protein
chr1	154182299	154182799	0.70086	0.0435345	Promoter (<=1kb)	TPM3	tropomyosin 3
chr1	154405844	154406344	0.571255	0.00883994	Promoter (<=1kb)	IL6R-AS1	IL6R antisense RNA 1
chr1	154799340	154799840	0.906305	0.0419015	Intron (ENST00000271915.9/3782, intron 2 of 7)	KCNN3	potassium calcium-activated channel subfamily N member 3
chr1	155651230	155651730	0.429602	0.0124985	Intron (ENST00000500626.2/ENST00000500626.2, intron 1 of 8)	YY1AP1	YY1 associated protein 1
chr1	155834362	155834862	0.71876	0.047773	Intron (ENST00000368331.6/54856, intron 2 of 31)	GON4L	gon-4 like
chr1	155983364	155983864	0.376299	0.0173452	Intron (ENST00000462460.6/9181, intron 4 of 25)	ARHGEF2	Rho/Rac guanine nucleotide exchange factor 2
chr1	156366795	156367295	0.586233	0.0248266	Promoter (<=1kb)	CCT3	chaperonin containing TCP1 subunit 3
chr1	156490398	156490898	0.738943	0.00354405	Promoter (<=1kb)	MEF2D	myocyte enhancer factor 2D
chr1	156677857	156678357	0.608035	0.0165243	Promoter (<=1kb)	NES	nestin
chr1	157172622	157173122	1.22761	0.0458423	Promoter (1-2kb)	LOC107985211	uncharacterized LOC107985211
chr1	157417322	157417822	1.85668	0.0261444	Distal Intergenic	FCRL5	Fc receptor like 5
chr1	160046556	160047056	0.218951	0.0181566	Intron (ENST00000639408.1/3766, intron 1 of 3)	PIGM	phosphatidylinositol glycan anchor biosynthesis class M
chr1	160124634	160125134	0.956259	0.029578	Promoter (<=1kb)	ATP1A2	ATPase Na+/K+ transporting subunit alpha 2
chr1	160607168	160607668	0.397021	0.0338351	Distal Intergenic	CD84	CD84 molecule
chr1	161216899	161217399	1.19624	0.0338591	Promoter (1-2kb)	FCER1G	Fc epsilon receptor Ig
chr1	161540006	161540506	0.696637	0.0159982	Intron (ENST00000537821.2/2212, intron 3 of 4)	FCGR3A	Fc gamma receptor IIIa
chr1	161706280	161706780	0.57887	0.0108641	Promoter (<=1kb)	FCRLA	Fc receptor like A
chr1	164637530	164638030	0.773196	0.00718068	Intron (ENST00000420696.7/5087, intron 2 of 8)	PBX1	PBX homeobox 1
chr1	164780695	164781195	0.479306	0.0200714	Intron (ENST00000420696.7/5087, intron 2 of 8)	PBX1-AS1	PBX1 antisense RNA 1
chr1	165413559	165414059	1.05438	0.0139089	Intron (ENST00000359842.10/6258, intron 4 of 9)	RXRG	retinoid X receptor gamma
chr1	166367553	166368053	0.838111	0.0319408	Distal Intergenic	LOC112268276	uncharacterized LOC112268276
chr1	166839084	166839584	0.333177	0.0253844	Promoter (<=1kb)	POGK	pogo transposable element derived with KRAB domain
chr1	167435969	167436469	0.726408	0.0282119	Promoter (<=1kb)	CD247	CD247 molecule
chr1	167540068	167540568	1.02879	0.0201957	Intron (ENST00000466652.2/107985224, intron 3 of 4)	CREG1	cellular repressor of E1A stimulated genes 1
chr1	167803287	167803787	0.31035	0.0252757	Distal Intergenic	MPZL1	myelin protein zero like 1
chr1	168079825	168080325	0.652428	0.0499634	3' UTR	GPR161	G protein-coupled receptor 161
chr1	168504032	168504532	0.422594	0.00252701	Distal Intergenic	LOC101928565	uncharacterized LOC101928565
chr1	171313732	171314232	0.186433	0.014345	Promoter (<=1kb)	FMO4	flavin containing dimethylaniline monoxygenase 4
chr1	173149798	173150298	0.239659	0.0270649	Distal Intergenic	TNFSF4	TNF superfamily member 4
chr1	173913114	173913614	1.77128	0.0197506	Promoter (1-2kb)	SERPINC1	serpin family C member 1
chr1	175497864	175498364	0.542443	0.00180479	Intron (ENST00000367674.7/7143, intron 2 of 22)	TNR	tenascin R
chr1	176857581	176858081	0.981739	0.0277162	3' UTR	PAPPA2	pappalysin 2
chr1	177800506	177801006	0.728713	0.0416747	Intron (ENST00000664407.1/ENST00000664407.1, intron 1 of 6)	LINC01741	long intergenic non-protein coding RNA 1741
chr1	177945815	177946315	0.50813	0.0452889	Promoter (2-3kb)	SEC16B	SEC16 homolog B, endoplasmic reticulum export factor
chr1	180028040	180028540	0.838146	0.018681	Intron (ENST00000367607.8/9857, intron 14 of 37)	CEP350	centrosomal protein 350
chr1	181042608	181043108	0.759011	0.0148166	Promoter (1-2kb)	MR1	major histocompatibility complex, class I-related
chr1	181122103	181122603	0.952155	0.016615	Distal Intergenic	IER5	immediate early response 5
chr1	181180053	181180553	0.761974	0.0158016	Intron (ENST00000435023.1/101928973, intron 2 of 2)	LINC01732	long intergenic non-protein coding RNA 1732
chr1	181997596	181998096	0.850835	0.0227676	Intron (ENST00000671017.1/ENST00000671017.1, intron 1 of 1)	ZNF648	zinc finger protein 648
chr1	182029645	182030145	0.390368	0.0381298	Distal Intergenic	ZNF648	zinc finger protein 648
chr1	182955980	182956480	0.632978	0.00935063	Promoter (2-3kb)	SHCBP1L	SHC binding and spindle associated 1 like
chr1	183205132	183205632	0.747659	0.0394942	Intron (ENST00000493293.5/3918, intron 1 of 21)	LAMC2	laminin subunit gamma 2
chr1	193058544	193059044	0.20889	0.0374249	Promoter (<=1kb)	UCHL5	ubiquitin C-terminal hydrolase L5
chr1	197800812	197801312	1.02343	0.0196417	Distal Intergenic	DENND1B	DENN domain containing 1B
chr1	200878086	200878586	0.54263	0.00274182	Distal Intergenic	GPR25	G protein-coupled receptor 25
chr1	200899099	200899599	1.17902	0.0343454	Exon (ENST00000532631.5/55765, exon 3 of 3)	INAVA	innate immunity activator
chr1	201056806	201057306	0.56871	0.0357775	Intron (ENST00000362061.4/779, intron 28 of 43)	CACNA1S	calcium voltage-gated channel subunit alpha1 S
chr1	201068813	201069313	0.669247	0.00519655	3' UTR	CACNA1S	calcium voltage-gated channel subunit alpha1 S
chr1	201302263	201302763	1.07983	0.00230772	Intron (ENST00000263946.7/5317, intron 2 of 14)	PKP1	plakophilin 1
chr1	201456720	201457220	0.305332	0.0497711	Distal Intergenic	PHLDA3	pleckstrin homology like domain family A member 3
chr1	202128038	202128538	0.652515	0.00815971	Promoter (1-2kb)	GPR37L1	G protein-coupled receptor 37 like 1
chr1	202320696	202321196	0.995761	0.0208179	Distal Intergenic	UBE2T	ubiquitin conjugating enzyme E2 T
chr1	202852102	202852602	0.50089	0.0248035	Exon (ENST00000443294.6/ENST00000443294.6, exon 3 of 3)	ACTG1P25	actin gamma 1 pseudogene 25
chr1	203039168	203039668	0.35484	0.0362751	Exon (ENST00000688357.1/8497, exon 2 of 30)	PPFIA4	PTPRF interacting protein alpha 4
chr1	203113849	203114349	1.12765	0.038291	Intron (ENST00000309502.7/134, intron 2 of 5)	ADORA1	adenosine A1 receptor
chr1	203228444	203228944	1.05674	0.0294549	Promoter (<=1kb)	CHIT1	chitinase 1
chr1	203311962	203312462	0.989279	0.0356568	Distal Intergenic	BTG2	BTG anti-proliferation factor 2
chr1	203425198	203425698	0.57281	0.0243355	Distal Intergenic	PRELP	proline and arginine rich end leucine rich repeat protein
chr1	203674001	203674501	0.456338	0.0128565	Intron (ENST00000367218.7/493, intron 1 of 21)	ATP2B4	ATPase plasma membrane Ca2+ transporting 4
chr1	205018465	205018965	1.03869	0.0423308	3' UTR	NFASC	neurofascin
chr1	205053843	205054343	0.623344	0.0194632	Intron (ENST00000640352.1/6900, intron 2 of 20)	CNTN2	contactin 2
chr1	205069994	205070494	1.34498	0.0128231	Promoter (<=1kb)	CNTN2	contactin 2
chr1	205211323	205211823	0.267127	0.0480868	Promoter (<=1kb)	DSTYK	dual serine/threonine and tyrosine protein kinase
chr1	205673533	205674033	0.950825	0.0449208	Intron (ENST00000367145.4/85414, intron 1 of 4)	SLC45A3	solute carrier family 45 member 3
chr1	205950230	205950730	0.377449	0.0396972	Distal Intergenic	SLC26A9	solute carrier family 26 member 9
chr1	207050674	207051174	0.305199	0.0395799	Promoter (<=1kb)	YOD1	YOD1 deubiquitinase
chr1	207346542	207347042	0.682246	0.0117193	Intron (ENST00000695822.1/1604, intron 10 of 10)	CD55	CD55 molecule (Cromer blood group)
chr1	209855736	209856236	1.47666	0.0323893	3' UTR	UTP25	UTP25 small subunit processome component
chr1	212367794	212368294	0.578926	0.0267081	Intron (ENST00000261455.9/55248, intron 7 of 7)	PACC1	proton activated chloride channel 1
chr1	212499942	212500442	1.00495	0.0410399	Distal Intergenic	LINC02771	long intergenic non-protein coding RNA 2771
chr1	214337374	214337874	0.659951	0.00838469	Downstream (<=300bp)	SMYD2	SET and MYND domain containing 2
chr1	221741526	221742026	0.36443	0.00220013	Promoter (<=1kb)	DUSP10	dual specificity phosphatase 10
chr1	223230047	223230547	0.87343	0.0114576	Promoter (<=1kb)	SUSD4	sushi domain containing 4
chr1	224623586	224624086	0.710042	0.0252835	Intron (ENST00000498382.5/149111, intron 1 of 5)	CNIH3	cornichon family AMPA receptor auxiliary protein 3
chr1	225988200	225988700	1.38512	0.0200717	Exon (ENST00000272091.8/163859, exon 6 of 7)	SDE2	SDE2 telomere maintenance homolog
chr1	226002434	226002934	0.297994	0.0383906	Distal Intergenic	SDE2	SDE2 telomere maintenance homolog
chr1	226939087	226939587	0.262345	0.00485178	Promoter (<=1kb)	COQ8A	coenzyme Q8A
chr1	227563395	227563895	0.453386	0.018634	Promoter (<=1kb)	ZNF678	zinc finger protein 678
chr1	228134233	228134733	1.27685	2.94485e-05	Distal Intergenic	GUK1	guanylate kinase 1
chr1	228758522	228759022	0.971464	0.0331741	Distal Intergenic	RHOU	ras homolog family member U
chr1	229508233	229508733	0.237153	0.0240359	Promoter (<=1kb)	NUP133	nucleoporin 133
chr1	229813327	229813827	0.712893	0.012261	Exon (ENST00000650825.1/105373162, exon 9 of 9)	LINC01682	long intergenic non-protein coding RNA 1682
chr1	230147615	230148115	1.0622	0.0215739	Intron (ENST00000494106.1/2590, intron 1 of 6)	GALNT2	polypeptide N-acetylgalactosaminyltransferase 2
chr1	234602674	234603174	0.637127	0.0191326	Distal Intergenic	IRF2BP2	interferon regulatory factor 2 binding protein 2
chr1	234772383	234772883	0.275834	0.0165688	Exon (ENST00000692297.1/ENST00000692297.1, exon 1 of 2)	LINC02961	long intergenic non-protein coding RNA 2961
chr1	236149657	236150157	0.752954	0.0455867	Intron (ENST00000419162.5/7107, intron 1 of 4)	GPR137B	G protein-coupled receptor 137B
chr1	243988149	243988649	0.41991	0.0187582	Intron (ENST00000440494.1/339529, intron 2 of 11)	ZBTB18	zinc finger and BTB domain containing 18
chr1	244047567	244048067	0.420113	0.0422455	Promoter (<=1kb)	ZBTB18	zinc finger and BTB domain containing 18
chr1	247104034	247104534	0.333655	0.0271574	Promoter (<=1kb)	ZNF669	zinc finger protein 669
chr1	247290939	247291439	1.54903	0.0457467	Distal Intergenic	LOC105373273	uncharacterized LOC105373273
chr1	248807030	248807530	0.56089	0.0402859	Distal Intergenic	SH3BP5L	SH3 binding domain protein 5 like
chr1	248821074	248821574	0.975385	0.0481865	Exon (ENST00000475978.1/80851, exon 2 of 9)	SH3BP5L	SH3 binding domain protein 5 like
chr1	248823444	248823944	1.07755	0.004104	Promoter (1-2kb)	SH3BP5L	SH3 binding domain protein 5 like
chr10	369876	370376	0.487514	0.0235728	Intron (ENST00000381496.7/22982, intron 16 of 35)	DIP2C	disco interacting protein 2 homolog C
chr10	397030	397530	0.696626	0.0265454	Intron (ENST00000381496.7/22982, intron 9 of 35)	DIP2C	disco interacting protein 2 homolog C
chr10	598446	598946	1.06658	0.0199659	Intron (ENST00000280886.12/22982, intron 1 of 36)	LOC101930421	uncharacterized LOC101930421
chr10	773883	774383	0.457437	0.0131101	Distal Intergenic	LARP4B	La ribonucleoprotein 4B
chr10	784586	785086	0.375865	0.043428	Distal Intergenic	LARP4B	La ribonucleoprotein 4B
chr10	1272850	1273350	1.05898	0.0122029	Intron (ENST00000655745.1/399706, intron 2 of 2)	ADARB2	adenosine deaminase RNA specific B2 (inactive)
chr10	1538452	1538952	1.4441	0.0351822	Intron (ENST00000421697.2/642394, intron 1 of 1)	ADARB2-AS1	ADARB2 antisense RNA 1
chr10	2895705	2896205	1.21827	0.0435603	Distal Intergenic	PFKP	phosphofructokinase, platelet
chr10	2980960	2981460	0.765852	0.0408266	Distal Intergenic	PFKP	phosphofructokinase, platelet
chr10	3064018	3064518	0.260362	0.0360763	Promoter (1-2kb)	PFKP	phosphofructokinase, platelet
chr10	3114396	3114896	1.02069	0.0105363	Promoter (<=1kb)	PFKP	phosphofructokinase, platelet
chr10	3476120	3476620	0.241743	0.00946322	Intron (ENST00000659295.1/101927880, intron 3 of 4)	LINC02669	long intergenic non-protein coding RNA 2669
chr10	5565212	5565712	0.823732	0.0453314	Promoter (1-2kb)	LOC105376381	uncharacterized LOC105376381
chr10	7572287	7572787	0.900468	0.0472	Promoter (1-2kb)	ITIH5	inter-alpha-trypsin inhibitor heavy chain 5
chr10	7606919	7607419	0.719572	0.0260674	Intron (ENST00000397146.7/80760, intron 7 of 13)	ITIH5	inter-alpha-trypsin inhibitor heavy chain 5
chr10	11729588	11730088	0.741391	0.00399185	Distal Intergenic	ECHDC3	enoyl-CoA hydratase domain containing 3
chr10	11787903	11788403	1.15657	0.00236611	Distal Intergenic	PROSER2	proline and serine rich 2
chr10	12484141	12484641	0.691898	0.00917815	Intron (ENST00000619168.5/57118, intron 1 of 10)	MIR4480	microRNA 4480
chr10	13439507	13440007	0.556696	0.0280895	Intron (ENST00000486542.5/222389, intron 3 of 3)	BEND7	BEN domain containing 7
chr10	14386068	14386568	0.722651	0.0448937	Promoter (2-3kb)	MIR4293	microRNA 4293
chr10	14738613	14739113	1.25737	0.0350637	Intron (ENST00000181796.7/83641, intron 1 of 4)	FAM107B	family with sequence similarity 107 member B
chr10	15096955	15097455	0.174346	0.00421074	Promoter (<=1kb)	RPP38	ribonuclease P/MRP subunit p38
chr10	21315888	21316388	0.416094	0.0452213	Distal Intergenic	NEBL	nebulette
chr10	21364430	21364930	0.688993	0.0155013	Intron (ENST00000433460.1/105376444, intron 3 of 4)	LINC02643	long intergenic non-protein coding RNA 2643
chr10	23304232	23304732	1.7371	0.0457831	Intron (ENST00000376501.7/256815, intron 4 of 14)	C10orf67-AS1	C10orf67 antisense RNA 1
chr10	29039608	29040108	0.881628	0.0270174	Distal Intergenic	C10orf126	chromosome 10 open reading frame 126
chr10	29595777	29596277	1.37399	0.0491434	Intron (ENST00000355867.9/6840, intron 1 of 37)	MIR938	microRNA 938
chr10	29735371	29735871	0.231262	0.00958026	Promoter (<=1kb)	SVIL	supervillin
chr10	30359726	30360226	0.145355	0.0328615	Intron (ENST00000488290.5/55149, intron 9 of 16)	MIR7162	microRNA 7162
chr10	30445607	30446107	0.545535	0.0284403	Intron (ENST00000542547.5/1326, intron 2 of 7)	MAP3K8	mitogen-activated protein kinase kinase kinase 8
chr10	32055488	32055988	0.50876	0.0105648	Promoter (<=1kb)	KIF5B	kinesin family member 5B
chr10	35246571	35247071	2.13183	0.0261141	Promoter (<=1kb)	CCNY	cyclin Y
chr10	35260031	35260531	0.560211	0.028248	Intron (ENST00000490012.6/219771, intron 3 of 9)	CCNY	cyclin Y
chr10	43044116	43044616	0.841468	0.0485109	Distal Intergenic	RET	ret proto-oncogene
chr10	43048586	43049086	0.332961	0.0412857	Distal Intergenic	RET	ret proto-oncogene
chr10	43293241	43293741	1.31889	0.0486947	Distal Intergenic	RASGEF1A	RasGEF domain family member 1A
chr10	43362247	43362747	0.148463	0.0452295	Distal Intergenic	FXYD4	FXYD domain containing ion transport regulator 4
chr10	43372553	43373053	0.546554	0.0458048	Promoter (<=1kb)	FXYD4	FXYD domain containing ion transport regulator 4
chr10	43648809	43649309	0.357029	0.047875	Promoter (<=1kb)	ZNF32	zinc finger protein 32
chr10	44510683	44511183	0.635123	0.0124711	Exon (ENST00000653121.1/ENST00000653121.1, exon 1 of 3)	CXCL12	C-X-C motif chemokine ligand 12
chr10	47300249	47300749	0.653454	0.048518	Promoter (<=1kb)	GDF10	growth differentiation factor 10
chr10	48604744	48605244	0.480219	0.0172217	Promoter (<=1kb)	ARHGAP22	Rho GTPase activating protein 22
chr10	48612644	48613144	1.58511	0.0179034	Intron (ENST00000435790.6/58504, intron 1 of 9)	ARHGAP22	Rho GTPase activating protein 22
chr10	48655516	48656016	0.508875	0.00907199	Promoter (<=1kb)	ARHGAP22	Rho GTPase activating protein 22
chr10	48767633	48768133	0.628856	0.017395	Intron (ENST00000325239.12/57705, intron 13 of 61)	WDFY4	WDFY family member 4
chr10	49535002	49535502	0.529844	0.0136035	Intron (ENST00000681632.1/2074, intron 1 of 17)	ERCC6	ERCC excision repair 6, chromatin remodeling factor
chr10	49762055	49762555	0.105944	0.0223182	Promoter (<=1kb)	OGDHL	oxoglutarate dehydrogenase L
chr10	50325474	50325974	0.249095	0.0486334	Exon (ENST00000657992.1/ENST00000657992.1, exon 1 of 3)	SGMS1	sphingomyelin synthase 1
chr10	51983234	51983734	1.01534	0.0223876	Intron (ENST00000401604.8/5592, intron 5 of 17)	PRKG1	protein kinase cGMP-dependent 1
chr10	54009766	54010266	0.593735	0.0289947	Intron (ENST00000644397.2/65217, intron 20 of 37)	PCDH15	protocadherin related 15
chr10	56807939	56808439	0.842282	0.0445411	Distal Intergenic	ZWINT	ZW10 interacting kinetochore protein
chr10	62894934	62895434	0.861975	0.0478446	Exon (ENST00000690352.1/107984012, exon 5 of 8)	LOC107984012	uncharacterized LOC107984012
chr10	69042223	69042723	1.25583	0.0271434	3' UTR	KIFBP	kinesin family binding protein
chr10	69069152	69069652	0.91543	0.0182081	Distal Intergenic	SRGN	serglycin
chr10	69319251	69319751	0.601695	0.0431267	Promoter (<=1kb)	HK1	hexokinase 1
chr10	69349089	69349589	0.23626	0.00944408	Intron (ENST00000436817.6/3098, intron 5 of 20)	HK1	hexokinase 1
chr10	70098884	70099384	0.996296	0.0310188	Promoter (<=1kb)	MACROH2A2	macroH2A.2 histone
chr10	70105221	70105721	0.699027	0.0101298	Promoter (1-2kb)	MACROH2A2	macroH2A.2 histone
chr10	70130927	70131427	0.943733	0.00110271	Promoter (1-2kb)	AIFM2	apoptosis inducing factor mitochondria associated 2
chr10	70458258	70458758	0.366384	0.0455743	Distal Intergenic	NODAL	nodal growth differentiation factor
chr10	70678806	70679306	0.922643	0.0200626	Intron (ENST00000373207.2/140766, intron 2 of 21)	ADAMTS14	ADAM metallopeptidase with thrombospondin type 1 motif 14
chr10	71270326	71270826	0.204757	0.0057057	Intron (ENST00000335350.10/219699, intron 1 of 16)	SLC29A3	solute carrier family 29 member 3
chr10	71377242	71377742	0.642156	0.0218516	Intron (ENST00000644895.1/55315, intron 5 of 5)	CDH23	cadherin related 23
chr10	71620628	71621128	0.94987	0.018433	Intron (ENST00000224721.12/64072, intron 11 of 69)	CDH23	cadherin related 23
chr10	71759258	71759758	0.765079	0.0349906	Promoter (1-2kb)	VSIR	V-set immunoregulatory receptor
chr10	71766873	71767373	0.698806	0.00106322	Intron (ENST00000224721.12/64072, intron 38 of 69)	VSIR	V-set immunoregulatory receptor
chr10	71773327	71773827	0.235377	0.000143445	Promoter (<=1kb)	VSIR	V-set immunoregulatory receptor
chr10	71817536	71818036	1.1696	0.0273005	Promoter (1-2kb)	PSAP	prosaposin
chr10	71974414	71974914	0.331874	0.0250123	Intron (ENST00000373115.5/9469, intron 1 of 2)	CHST3	carbohydrate sulfotransferase 3
chr10	72073975	72074475	0.551905	0.0051906	Intron (ENST00000373109.7/9806, intron 1 of 10)	SPOCK2	SPARC (osteonectin), cwcv and kazal like domains proteoglycan 2
chr10	72348412	72348912	1.08065	0.0314323	Intron (ENST00000338820.7/54788, intron 1 of 7)	DNAJB12	DnaJ heat shock protein family (Hsp40) member B12
chr10	72981726	72982226	1.08729	0.00259869	Distal Intergenic	PLA2G12B	phospholipase A2 group XIIB
chr10	73771601	73772101	0.634238	0.0495856	Promoter (<=1kb)	FUT11	fucosyltransferase 11
chr10	73781657	73782157	0.294892	0.0174578	Promoter (<=1kb)	CHCHD1	coiled-coil-helix-coiled-coil-helix domain containing 1
chr10	73810878	73811378	0.250701	0.0135345	Promoter (<=1kb)	NDST2	N-deacetylase and N-sulfotransferase 2
chr10	73811527	73812027	0.184715	0.0290728	Promoter (<=1kb)	NDST2	N-deacetylase and N-sulfotransferase 2
chr10	74266081	74266581	0.429966	0.0357443	Intron (ENST00000672429.1/132, intron 3 of 9)	ADK	adenosine kinase
chr10	75234258	75234758	0.490754	0.0476664	Promoter (<=1kb)	COMTD1	catechol-O-methyltransferase domain containing 1
chr10	75352658	75353158	0.45725	0.0117555	Intron (ENST00000666247.1/253264, intron 2 of 3)	ZNF503-AS1	ZNF503 antisense RNA 1
chr10	75358977	75359477	0.692408	0.0420291	Exon (ENST00000671219.1/253264, exon 3 of 4)	ZNF503-AS1	ZNF503 antisense RNA 1
chr10	75788330	75788830	0.14087	0.0372634	Intron (ENST00000611255.5/83938, intron 2 of 6)	LRMDA	leucine rich melanocyte differentiation associated
chr10	75804512	75805012	1.62504	0.0067	Intron (ENST00000611255.5/83938, intron 2 of 6)	LRMDA	leucine rich melanocyte differentiation associated
chr10	77029712	77030212	0.32237	0.0216213	Intron (ENST00000604624.6/3778, intron 14 of 27)	KCNMA1	potassium calcium-activated channel subfamily M alpha 1
chr10	77409531	77410031	0.821173	0.0477462	Intron (ENST00000639601.1/3778, intron 1 of 27)	KCNMA1	potassium calcium-activated channel subfamily M alpha 1
chr10	77732710	77733210	0.936064	0.0464428	Exon (ENST00000394628.2/ENST00000394628.2, exon 2 of 2)	DLG5	discs large MAGUK scaffold protein 5
chr10	78960403	78960903	0.541472	0.0218493	Promoter (1-2kb)	ZMIZ1-AS1	ZMIZ1 antisense RNA 1
chr10	79094825	79095325	1.26828	0.00424375	Intron (ENST00000334512.10/57178, intron 1 of 24)	ZMIZ1	zinc finger MIZ-type containing 1
chr10	79336056	79336556	0.682499	0.01292	Distal Intergenic	PPIF	peptidylprolyl isomerase F
chr10	80268264	80268764	1.16931	0.0267323	Distal Intergenic	MAT1A	methionine adenosyltransferase 1A
chr10	80283020	80283520	0.673109	0.00812918	Intron (ENST00000372213.8/4143, intron 3 of 8)	MAT1A	methionine adenosyltransferase 1A
chr10	80695920	80696420	0.611261	0.0143391	Distal Intergenic	LINC02655	long intergenic non-protein coding RNA 2655
chr10	84084169	84084669	0.940925	0.0465	Distal Intergenic	GHITM	growth hormone inducible transmembrane protein
chr10	85642740	85643240	1.17563	0.0275596	Intron (ENST00000327946.12/2894, intron 13 of 15)	GRID1	glutamate ionotropic receptor delta type subunit 1
chr10	85849825	85850325	1.63447	0.0458529	Intron (ENST00000327946.12/2894, intron 8 of 15)	GRID1	glutamate ionotropic receptor delta type subunit 1
chr10	86214030	86214530	1.29368	0.0425057	Intron (ENST00000327946.12/2894, intron 2 of 15)	MIR346	microRNA 346
chr10	86399949	86400449	0.413368	0.0320762	Exon (ENST00000670831.1/ENST00000670831.1, exon 1 of 3)	GRID1	glutamate ionotropic receptor delta type subunit 1
chr10	86411382	86411882	1.0741	0.0370556	Distal Intergenic	WAPL	WAPL cohesin release factor
chr10	86879395	86879895	1.00431	0.0480437	Intron (ENST00000638429.1/657, intron 3 of 13)	BMPR1A	bone morphogenetic protein receptor type 1A
chr10	89643940	89644440	0.228721	0.0203651	Promoter (<=1kb)	PANK1	pantothenate kinase 1
chr10	91633011	91633511	0.154833	0.033807	Promoter (<=1kb)	PPP1R3C	protein phosphatase 1 regulatory subunit 3C
chr10	92573052	92573552	0.51343	0.0400703	Promoter (<=1kb)	IDE	insulin degrading enzyme
chr10	93106699	93107199	0.26046	0.0249793	Exon (ENST00000433227.1/ENST00000433227.1, exon 1 of 1)	CYP26A1	cytochrome P450 family 26 subfamily A member 1
chr10	93465910	93466410	0.392053	0.00315101	Intron (ENST00000359263.9/26509, intron 1 of 53)	MYOF	myoferlin
chr10	93596563	93597063	1.10727	0.0456331	Intron (ENST00000604414.1/338557, intron 2 of 2)	RBP4	retinol binding protein 4
chr10	93599462	93599962	1.22944	0.00295859	Promoter (1-2kb)	RBP4	retinol binding protein 4
chr10	96224915	96225415	0.879286	0.00855177	Intron (ENST00000224337.10/29760, intron 5 of 16)	BLNK	B cell linker
chr10	97319954	97320454	0.794246	0.0102413	Promoter (<=1kb)	FRAT1	FRAT regulator of WNT signaling pathway 1
chr10	97356375	97356875	0.779692	0.0132919	3' UTR	RRP12	ribosomal RNA processing 12 homolog
chr10	97445985	97446485	0.22182	0.0445649	Promoter (<=1kb)	EXOSC1	exosome component 1
chr10	97452688	97453188	0.248402	0.0408998	Promoter (<=1kb)	ZDHHC16	zinc finger DHHC-type palmitoyltransferase 16
chr10	97781996	97782496	1.07646	0.0127493	Distal Intergenic	SFRP5	secreted frizzled related protein 5
chr10	97816570	97817070	1.48772	0.00402378	Distal Intergenic	GOLGA7B-DT	GOLGA7B divergent transcript
chr10	98603384	98603884	1.76035	0.0170642	Intron (ENST00000404542.5/60495, intron 6 of 8)	HPSE2	heparanase 2 (inactive)
chr10	99888595	99889095	1.01637	0.0168579	Promoter (<=1kb)	DNMBP	dynamin binding protein
chr10	100433656	100434156	0.319954	0.0290254	Intron (ENST00000641571.1/90271, intron 3 of 5)	WNT8B	Wnt family member 8B
chr10	100806299	100806799	0.810823	0.0232579	Exon (ENST00000679374.1/5076, exon 6 of 10)	PAX2	paired box 2
chr10	100827137	100827637	0.978695	0.0212692	3' UTR	PAX2	paired box 2
chr10	100871507	100872007	0.739908	0.0267908	Distal Intergenic	SLF2	SMC5-SMC6 complex localization factor 2
chr10	101001272	101001772	0.254561	0.0484478	Promoter (1-2kb)	LZTS2	leucine zipper tumor suppressor 2
chr10	101304867	101305367	0.815584	0.0343134	Distal Intergenic	LOC105378453	uncharacterized LOC105378453
chr10	102064952	102065452	0.236437	0.040876	Promoter (<=1kb)	HPS6	HPS6 biogenesis of lysosomal organelles complex 2 subunit 3
chr10	102127868	102128368	0.772744	0.0307048	Distal Intergenic	PPRC1	PPARG related coactivator 1
chr10	102471338	102471838	0.251681	0.0400844	Promoter (<=1kb)	MFSD13A	major facilitator superfamily domain containing 13A
chr10	102503662	102504162	0.370547	0.0463943	Promoter (<=1kb)	SUFU	SUFU negative regulator of hedgehog signaling
chr10	102613400	102613900	1.01469	0.0354012	Intron (ENST00000369902.8/51684, intron 8 of 11)	SUFU	SUFU negative regulator of hedgehog signaling
chr10	102869379	102869879	0.601237	0.0199974	Promoter (<=1kb)	AS3MT	arsenite methyltransferase
chr10	103175884	103176384	0.81803	0.037671	Promoter (<=1kb)	NT5C2	5'-nucleotidase, cytosolic II
chr10	103546439	103546939	0.641807	0.0391554	Intron (ENST00000369780.9/9148, intron 1 of 5)	NEURL1	neuralized E3 ubiquitin protein ligase 1
chr10	104732729	104733229	1.46207	0.00758545	Intron (ENST00000369701.8/22986, intron 1 of 26)	SORCS3-AS1	SORCS3 antisense RNA 1
chr10	105984698	105985198	1.05696	0.0418334	Distal Intergenic	LINC02624	long intergenic non-protein coding RNA 2624
chr10	106398230	106398730	0.604662	0.0256029	Distal Intergenic	SORCS1	sortilin related VPS10 domain containing receptor 1
chr10	110168983	110169483	0.542288	0.0327853	Distal Intergenic	MXI1	MAX interactor 1, dimerization protein
chr10	110399167	110399667	0.360328	0.0497057	Distal Intergenic	SMNDC1	survival motor neuron domain containing 1
chr10	110536162	110536662	0.731436	0.0419358	Distal Intergenic	SMC3	structural maintenance of chromosomes 3
chr10	111076235	111076735	0.305705	0.047489	Promoter (<=1kb)	ADRA2A	adrenoceptor alpha 2A
chr10	111076926	111077426	0.318121	0.0271803	Promoter (<=1kb)	ADRA2A	adrenoceptor alpha 2A
chr10	112446827	112447327	0.0931022	0.0163499	Promoter (<=1kb)	ZDHHC6	zinc finger DHHC-type palmitoyltransferase 6
chr10	113680688	113681188	0.255721	0.00682027	Promoter (<=1kb)	CASP7	caspase 7
chr10	114174142	114174642	0.535243	0.0285228	Promoter (<=1kb)	MIR2110	microRNA 2110
chr10	114304029	114304529	0.567955	0.0154398	Promoter (<=1kb)	AFAP1L2	actin filament associated protein 1 like 2
chr10	116183773	116184273	0.826341	0.0405078	Intron (ENST00000369236.5/2674, intron 3 of 8)	GFRA1	GDNF family receptor alpha 1
chr10	118607822	118608322	1.71722	0.0461624	Distal Intergenic	PRLHR	prolactin releasing hormone receptor
chr10	118831985	118832485	0.578283	0.035396	Intron (ENST00000663084.1/ENST00000663084.1, intron 3 of 3)	CACUL1	CDK2 associated cullin domain 1
chr10	119139280	119139780	0.675648	0.0119404	Promoter (2-3kb)	DENND10	DENN domain containing 10
chr10	119190405	119190905	0.510306	0.0388577	Distal Intergenic	PRDX3	peroxiredoxin 3
chr10	121491023	121491523	0.437858	0.0448837	Intron (ENST00000358487.10/2263, intron 13 of 17)	FGFR2	fibroblast growth factor receptor 2
chr10	122051719	122052219	0.473347	0.0179027	Exon (ENST00000492689.5/10579, exon 3 of 3)	TACC2	transforming acidic coiled-coil containing protein 2
chr10	122498608	122499108	0.436014	0.00443852	Intron (ENST00000648167.1/5654, intron 3 of 8)	HTRA1	HtrA serine peptidase 1
chr10	123582177	123582677	0.768614	0.0271286	Intron (ENST00000451295.1/ENST00000451295.1, intron 2 of 2)	LINC02641	long intergenic non-protein coding RNA 2641
chr10	123622411	123622911	0.91375	0.0113618	Distal Intergenic	GPR26	G protein-coupled receptor 26
chr10	123637060	123637560	0.406875	0.0444523	Distal Intergenic	GPR26	G protein-coupled receptor 26
chr10	124645490	124645990	1.39509	0.0360931	Intron (ENST00000494792.1/9679, intron 9 of 9)	LHPP	phospholysine phosphohistidine inorganic pyrophosphate phosphatase
chr10	124801646	124802146	0.420442	0.0294217	Promoter (<=1kb)	ABRAXAS2	abraxas 2, BRISC complex subunit
chr10	125758263	125758763	1.10407	0.0166697	3' UTR	EDRF1	erythroid differentiation regulatory factor 1
chr10	126090862	126091362	0.364595	0.0125999	Exon (ENST00000485388.2/8038, exon 4 of 4)	ADAM12	ADAM metallopeptidase domain 12
chr10	126799956	126800456	0.718505	0.00899992	Promoter (1-2kb)	C10orf90	chromosome 10 open reading frame 90
chr10	127149251	127149751	1.15797	0.00814368	Intron (ENST00000280333.9/1793, intron 27 of 51)	INSYN2A	inhibitory synaptic factor 2A
chr10	127196095	127196595	0.483705	0.0451704	Promoter (<=1kb)	INSYN2A	inhibitory synaptic factor 2A
chr10	127426591	127427091	0.754885	0.0448071	Intron (ENST00000280333.9/1793, intron 47 of 51)	NPS	neuropeptide S
chr10	127524837	127525337	0.31006	0.0496513	Distal Intergenic	NPS	neuropeptide S
chr10	127569912	127570412	1.1062	0.000950734	Distal Intergenic	NPS	neuropeptide S
chr10	128211936	128212436	0.459572	0.00239366	Intron (ENST00000626518.2/101927381, intron 1 of 3)	LINC01163	long intergenic non-protein coding RNA 1163
chr10	128364254	128364754	0.893688	0.0225354	Distal Intergenic	LINC01163	long intergenic non-protein coding RNA 1163
chr10	131264301	131264801	0.747632	0.00853433	Intron (ENST00000368642.4/256536, intron 3 of 11)	TCERG1L	transcription elongation regulator 1 like
chr10	131515549	131516049	0.606703	0.0123412	Distal Intergenic	TCERG1L	transcription elongation regulator 1 like
chr10	131765201	131765701	1.18648	0.0362727	Distal Intergenic	LINC01164	long intergenic non-protein coding RNA 1164
chr10	131765773	131766273	1.30656	0.0244808	Distal Intergenic	LINC01164	long intergenic non-protein coding RNA 1164
chr10	132023163	132023663	0.344923	0.00483088	Distal Intergenic	JAKMIP3	Janus kinase and microtubule interacting protein 3
chr10	132036124	132036624	1.17145	0.0383519	Promoter (<=1kb)	JAKMIP3	Janus kinase and microtubule interacting protein 3
chr10	132163774	132164274	1.0873	0.00119272	Promoter (1-2kb)	JAKMIP3	Janus kinase and microtubule interacting protein 3
chr10	132213391	132213891	0.81391	0.0368264	Intron (ENST00000462160.5/282974, intron 10 of 12)	DPYSL4	dihydropyrimidinase like 4
chr10	132368836	132369336	0.853202	0.00557882	Intron (ENST00000368614.8/80313, intron 10 of 10)	LRRC27	leucine rich repeat containing 27
chr10	132586229	132586729	1.47434	0.0496917	Intron (ENST00000368594.8/3632, intron 1 of 15)	INPP5A	inositol polyphosphate-5-phosphatase A
chr10	132666022	132666522	0.593327	0.000506106	Intron (ENST00000368594.8/3632, intron 4 of 15)	INPP5A	inositol polyphosphate-5-phosphatase A
chr10	132704243	132704743	1.1302	0.0101338	Intron (ENST00000368594.8/3632, intron 6 of 15)	INPP5A	inositol polyphosphate-5-phosphatase A
chr10	132835082	132835582	0.999112	0.0294906	Promoter (<=1kb)	CFAP46	cilia and flagella associated protein 46
chr10	132909127	132909627	1.12193	0.0349284	Promoter (<=1kb)	CFAP46	cilia and flagella associated protein 46
chr10	133318494	133318994	0.423678	0.0128383	Promoter (<=1kb)	TUBGCP2	tubulin gamma complex associated protein 2
chr10	133320928	133321428	0.968557	0.0356437	Promoter (2-3kb)	TUBGCP2	tubulin gamma complex associated protein 2
chr10	133358608	133359108	0.712118	0.0186934	Promoter (<=1kb)	FUOM	fucose mutarotase
chr10	133437872	133438372	1.28287	0.00672513	Distal Intergenic	SPRN	shadow of prion protein
chr10	133453752	133454252	1.66763	0.0373932	Promoter (<=1kb)	SCART1	scavenger receptor family member expressed on T cells 1
chr11	236460	236960	0.287209	0.0199233	Promoter (<=1kb)	SIRT3	sirtuin 3
chr11	320510	321010	0.359707	0.0303738	Promoter (<=1kb)	IFITM3	interferon induced transmembrane protein 3
chr11	450134	450634	0.176158	0.0173681	Promoter (<=1kb)	PTDSS2	phosphatidylserine synthase 2
chr11	706636	707136	0.328232	0.0479447	Promoter (<=1kb)	DEAF1	DEAF1 transcription factor
chr11	765214	765714	0.87627	0.0223102	Promoter (<=1kb)	TALDO1	transaldolase 1
chr11	818787	819287	0.236404	0.0480291	Promoter (<=1kb)	PNPLA2	patatin like phospholipase domain containing 2
chr11	1381747	1382247	0.868244	0.0304833	Distal Intergenic	BRSK2	BR serine/threonine kinase 2
chr11	1382942	1383442	0.568443	0.0284932	Distal Intergenic	BRSK2	BR serine/threonine kinase 2
chr11	2089375	2089875	0.282601	0.0203044	Distal Intergenic	MIR483	microRNA 483
chr11	2183137	2183637	0.980773	0.0184051	Distal Intergenic	MIR4686	microRNA 4686
chr11	2198291	2198791	0.227846	0.0477934	Distal Intergenic	MIR4686	microRNA 4686
chr11	2532859	2533359	0.276582	0.00445376	Intron (ENST00000496887.6/3784, intron 3 of 6)	KCNQ1	potassium voltage-gated channel subfamily Q member 1
chr11	2750441	2750941	0.666425	0.00978593	Intron (ENST00000155840.12/3784, intron 11 of 15)	KCNQ1	potassium voltage-gated channel subfamily Q member 1
chr11	3232306	3232806	0.329478	0.0137058	Promoter (<=1kb)	MRGPRE	MAS related GPR family member E
chr11	4551102	4551602	0.936507	0.0276313	Distal Intergenic	OR52M1	olfactory receptor family 52 subfamily M member 1
chr11	4636927	4637427	0.321148	0.0186599	Promoter (<=1kb)	OR51D1	olfactory receptor family 51 subfamily D member 1
chr11	6403859	6404359	1.05917	0.0488188	Promoter (<=1kb)	APBB1	amyloid beta precursor protein binding family B member 1
chr11	6586478	6586978	0.408088	0.0327651	Intron (ENST00000534210.6/144132, intron 6 of 6)	RRP8	ribosomal RNA processing 8
chr11	7154863	7155363	1.38794	0.0189172	Distal Intergenic	RBMXL2	RBMX like 2
chr11	7657113	7657613	0.958242	0.0268735	Exon (ENST00000530582.5/8495, exon 16 of 16)	PPFIBP2	PPFIA binding protein 2
chr11	8718892	8719392	0.36759	0.0206492	Promoter (<=1kb)	DENND2B	DENN domain containing 2B
chr11	9015599	9016099	0.549937	0.00816111	Intron (ENST00000670061.1/105376541, intron 1 of 2)	SCUBE2	signal peptide, CUB domain and EGF like domain containing 2
chr11	9095444	9095944	1.05822	0.017499	Promoter (1-2kb)	KRT8P41	keratin 8 pseudogene 41
chr11	9140056	9140556	1.33723	0.0369166	Promoter (1-2kb)	SCUBE2	signal peptide, CUB domain and EGF like domain containing 2
chr11	9330862	9331362	0.168964	0.0251506	Distal Intergenic	TMEM41B	transmembrane protein 41B
chr11	9617980	9618480	0.283647	0.0237718	Distal Intergenic	WEE1	WEE1 G2 checkpoint kinase
chr11	10857716	10858216	0.297137	0.0215081	Promoter (<=1kb)	ZBED5	zinc finger BED-type containing 5
chr11	10858454	10858954	0.39998	0.0412941	Promoter (<=1kb)	ZBED5-AS1	ZBED5 antisense RNA 1
chr11	11993909	11994409	0.251104	0.0398933	Promoter (<=1kb)	DKK3	dickkopf WNT signaling pathway inhibitor 3
chr11	12044086	12044586	0.219886	0.0412027	Intron (ENST00000531559.1/105376554, intron 1 of 1)	LINC02547	long intergenic non-protein coding RNA 2547
chr11	12086911	12087411	0.492478	0.0283966	Exon (ENST00000527997.1/ENST00000527997.1, exon 1 of 2)	MICAL2	microtubule associated monooxygenase, calponin and LIM domain containing 2
chr11	12087969	12088469	0.473575	0.016998	Intron (ENST00000527997.1/ENST00000527997.1, intron 1 of 1)	MICAL2	microtubule associated monooxygenase, calponin and LIM domain containing 2
chr11	12288409	12288909	0.450023	0.0271745	Promoter (1-2kb)	MICAL2	microtubule associated monooxygenase, calponin and LIM domain containing 2
chr11	12540878	12541378	0.372216	0.0133118	Exon (ENST00000526112.1/ENST00000526112.1, exon 1 of 2)	PARVA	parvin alpha
chr11	12962289	12962789	1.14321	0.0494372	Exon (ENST00000658243.1/100506305, exon 3 of 3)	LINC00958	long intergenic non-protein coding RNA 958
chr11	13010025	13010525	0.543886	0.0232465	Promoter (<=1kb)	RASSF10	Ras association domain family member 10
chr11	14374104	14374604	0.62407	0.0180901	Distal Intergenic	RRAS2	RAS related 2
chr11	17385597	17386097	1.36936	0.0137204	Promoter (2-3kb)	KCNJ11	potassium inwardly rectifying channel subfamily J member 11
chr11	17460152	17460652	0.96809	0.0269662	Promoter (<=1kb)	ABCC8	ATP binding cassette subfamily C member 8
chr11	17504476	17504976	0.449203	0.0379946	Promoter (2-3kb)	USH1C	USH1 protein network component harmonin
chr11	17587147	17587647	0.871514	0.0198035	Intron (ENST00000399397.6/340990, intron 24 of 55)	OTOG	otogelin
chr11	17778428	17778928	0.712846	0.00986106	Promoter (<=1kb)	KCNC1	potassium voltage-gated channel subfamily C member 1
chr11	18938766	18939266	0.927333	0.039158	Promoter (<=1kb)	MRGPRX1	MAS related GPR family member X1
chr11	20031377	20031877	0.283752	0.0441411	Intron (ENST00000360655.8/89797, intron 11 of 37)	NAV2	neuron navigator 2
chr11	20238740	20239240	1.17395	0.0100155	Distal Intergenic	DBX1	developing brain homeobox 1
chr11	20363633	20364133	0.348264	0.0408335	Promoter (<=1kb)	HTATIP2	HIV-1 Tat interactive protein 2
chr11	32081102	32081602	0.491904	0.000313369	Intron (ENST00000530348.5/5954, intron 1 of 3)	RCN1	reticulocalbin 1
chr11	32087766	32088266	0.461808	0.00166386	Promoter (2-3kb)	RCN1	reticulocalbin 1
chr11	34165969	34166469	1.22543	0.0424253	Intron (ENST00000435224.3/25841, intron 7 of 16)	NAT10	N-acetyltransferase 10
chr11	34359041	34359541	0.221694	0.0191983	Promoter (1-2kb)	ABTB2	ankyrin repeat and BTB domain containing 2
chr11	35111082	35111582	0.618471	0.0100394	Distal Intergenic	CD44-DT	CD44 divergent transcript
chr11	35189654	35190154	1.05468	0.00361511	Promoter (<=1kb)	CD44	CD44 molecule (Indian blood group)
chr11	35856594	35857094	1.05184	0.00485144	Distal Intergenic	LDLRAD3	low density lipoprotein receptor class A domain containing 3
chr11	36500262	36500762	0.257029	0.0101273	Intron (ENST00000526995.6/7189, intron 2 of 6)	TRAF6	TNF receptor associated factor 6
chr11	36508971	36509471	0.343014	0.0450777	Promoter (<=1kb)	TRAF6	TNF receptor associated factor 6
chr11	36594327	36594827	0.509437	0.0338472	Promoter (<=1kb)	IFTAP	intraflagellar transport associated protein
chr11	43547891	43548391	1.26781	0.025169	Distal Intergenic	HSD17B12	hydroxysteroid 17-beta dehydrogenase 12
chr11	43989521	43990021	0.482591	0.0457701	Intron (ENST00000526408.1/ENST00000526408.1, intron 4 of 6)	C11orf96	chromosome 11 open reading frame 96
chr11	44007861	44008361	0.593207	0.0244741	Distal Intergenic	ACCSL	1-aminocyclopropane-1-carboxylate synthase homolog (inactive) like
chr11	44370197	44370697	1.27238	0.0173708	Distal Intergenic	ALX4	ALX homeobox 4
chr11	44514828	44515328	0.226906	0.00254437	Distal Intergenic	CD82	CD82 molecule
chr11	45536708	45537208	1.34557	0.0263502	Intron (ENST00000662539.1/105376654, intron 1 of 4)	LOC105376654	uncharacterized LOC105376654
chr11	45665485	45665985	0.433161	0.0494463	Promoter (<=1kb)	CHST1	carbohydrate sulfotransferase 1
chr11	46845920	46846420	0.5584	0.000306205	Promoter (<=1kb)	CKAP5	cytoskeleton associated protein 5
chr11	47234089	47234589	1.01194	0.0102259	Promoter (<=1kb)	DDB2	damage specific DNA binding protein 2
chr11	47333836	47334336	0.77984	0.0478232	Exon (ENST00000399249.6/4607, exon 27 of 34)	MADD	MAP kinase activating death domain
chr11	48081238	48081738	0.868737	0.0042489	Intron (ENST00000698881.1/5795, intron 1 of 24)	MIR3161	microRNA 3161
chr11	57277923	57278423	0.23034	0.0130491	Distal Intergenic	TNKS1BP1	tankyrase 1 binding protein 1
chr11	57370845	57371345	1.22461	0.013942	3' UTR	PRG3	proteoglycan 3, pro eosinophil major basic protein 2
chr11	57417087	57417587	0.526792	0.010848	Promoter (<=1kb)	SLC43A3	solute carrier family 43 member 3
chr11	57513014	57513514	1.07514	0.0433586	Promoter (1-2kb)	SLC43A1	solute carrier family 43 member 1
chr11	59142706	59143206	0.217805	0.0159997	Promoter (<=1kb)	FAM111A	FAM111 trypsin like peptidase A
chr11	61258276	61258776	0.364914	0.0113701	3' UTR	PGA5	pepsinogen A5
chr11	61491329	61491829	0.959869	0.00674753	Promoter (2-3kb)	PPP1R32	protein phosphatase 1 regulatory subunit 32
chr11	61816178	61816678	0.211145	0.033965	Promoter (<=1kb)	FADS2	fatty acid desaturase 2
chr11	61888040	61888540	0.58682	0.0140378	Promoter (1-2kb)	FADS3	fatty acid desaturase 3
chr11	61891391	61891891	0.344004	0.0236607	Promoter (<=1kb)	FADS3	fatty acid desaturase 3
chr11	61922649	61923149	0.278708	0.0366428	Promoter (2-3kb)	RAB3IL1	RAB3A interacting protein like 1
chr11	61963236	61963736	0.994174	0.0233047	3' UTR	FTH1	ferritin heavy chain 1
chr11	62489366	62489866	0.536598	0.0412344	Intron (ENST00000530124.5/79026, intron 2 of 2)	AHNAK	AHNAK nucleoprotein
chr11	62645794	62646294	0.690176	0.0133921	Promoter (<=1kb)	GANAB	glucosidase II alpha subunit
chr11	62762001	62762501	0.974863	0.00622708	Promoter (<=1kb)	POLR2G	RNA polymerase II subunit G
chr11	62839180	62839680	0.559759	0.00617331	Promoter (<=1kb)	WDR74	WD repeat domain 74
chr11	63567153	63567653	0.660863	0.0409228	Distal Intergenic	PLAAT2	phospholipase A and acyltransferase 2
chr11	63671376	63671876	0.242009	0.0248079	Promoter (<=1kb)	ATL3	atlastin GTPase 3
chr11	63979583	63980083	0.69905	0.015894	Intron (ENST00000535431.1/1351, intron 1 of 2)	COX8A	cytochrome c oxidase subunit 8A
chr11	64029794	64030294	0.533726	0.0374051	Intron (ENST00000255681.7/28992, intron 3 of 10)	FLRT1	fibronectin leucine rich transmembrane protein 1
chr11	64628330	64628830	0.551404	0.038475	Intron (ENST00000301894.6/9379, intron 3 of 6)	NRXN2	neurexin 2
chr11	64826831	64827331	0.36341	0.00861788	Exon (ENST00000342711.6/55561, exon 33 of 37)	CDC42BPG	CDC42 binding protein kinase gamma
chr11	64856492	64856992	0.398529	0.0371894	Promoter (<=1kb)	EHD1	EH domain containing 1
chr11	64924087	64924587	0.0967218	0.0256997	Promoter (<=1kb)	PPP2R5B	protein phosphatase 2 regulatory subunit B'beta
chr11	64971884	64972384	0.48204	0.0427849	Promoter (<=1kb)	MAJIN	membrane anchored junction protein
chr11	65006688	65007188	0.624262	0.0369764	Distal Intergenic	ARL2	ADP ribosylation factor like GTPase 2
chr11	65150671	65151171	0.440363	0.0270673	Distal Intergenic	SYVN1	synoviolin 1
chr11	65418740	65419240	0.421136	0.0291309	Distal Intergenic	NEAT1	nuclear paraspeckle assembly transcript 1
chr11	65423402	65423902	0.626142	0.0212777	Promoter (<=1kb)	NEAT1	nuclear paraspeckle assembly transcript 1
chr11	65448906	65449406	0.35153	0.0251143	Distal Intergenic	MIR612	microRNA 612
chr11	65558051	65558551	0.313284	0.0424675	Promoter (<=1kb)	LTBP3	latent transforming growth factor beta binding protein 3
chr11	65903117	65903617	0.342647	0.0349408	Promoter (2-3kb)	FOSL1	FOS like 1, AP-1 transcription factor subunit
chr11	65927900	65928400	0.81832	0.0247345	Distal Intergenic	DRAP1	DR1 associated protein 1
chr11	66347758	66348258	0.142552	0.0141382	Promoter (<=1kb)	B4GAT1-DT	B4GAT1 divergent transcript
chr11	66616912	66617412	0.4196	0.0412585	Promoter (<=1kb)	RBM14	RNA binding motif protein 14
chr11	66686290	66686790	0.300332	0.046165	Promoter (<=1kb)	SPTBN2	spectrin beta, non-erythrocytic 2
chr11	66842995	66843495	0.473734	0.0302587	Promoter (<=1kb)	RCE1	Ras converting CAAX endopeptidase 1
chr11	67240916	67241416	0.177741	0.0340496	Promoter (<=1kb)	KDM2A	lysine demethylase 2A
chr11	67262457	67262957	0.27438	0.0364798	Distal Intergenic	GRK2	G protein-coupled receptor kinase 2
chr11	67482897	67483397	0.230514	0.0281469	Promoter (<=1kb)	AIP	aryl hydrocarbon receptor interacting protein
chr11	68002807	68003307	0.424312	0.042803	Promoter (<=1kb)	UNC93B1	unc-93 homolog B1, TLR signaling regulator
chr11	68010122	68010622	0.214193	0.0310461	Promoter (<=1kb)	ALDH3B1	aldehyde dehydrogenase 3 family member B1
chr11	68014383	68014883	0.814178	0.0192795	Promoter (<=1kb)	ALDH3B1	aldehyde dehydrogenase 3 family member B1
chr11	69018916	69019416	0.995887	0.0222505	Distal Intergenic	MRGPRF	MAS related GPR family member F
chr11	69044075	69044575	0.637938	0.0305877	Distal Intergenic	TPCN2	two pore segment channel 2
chr11	69449297	69449797	0.565605	0.0192175	Distal Intergenic	LINC02953	long intergenic non-protein coding RNA 2953
chr11	69656791	69657291	0.955583	0.00385015	Exon (ENST00000542515.5/ENST00000542515.5, exon 1 of 3)	CCND1	cyclin D1
chr11	69832753	69833253	1.24825	0.0480076	Distal Intergenic	FGF3	fibroblast growth factor 3
chr11	70191459	70191959	0.521974	0.00384243	Distal Intergenic	FADD	Fas associated via death domain
chr11	70518152	70518652	0.858503	0.0125874	Intron (ENST00000601538.6/22941, intron 17 of 25)	SHANK2	SH3 and multiple ankyrin repeat domains 2
chr11	70685330	70685830	0.899865	0.0437714	Intron (ENST00000601538.6/22941, intron 15 of 25)	SHANK2	SH3 and multiple ankyrin repeat domains 2
chr11	70755578	70756078	0.651518	0.0275938	Intron (ENST00000601538.6/22941, intron 14 of 25)	SHANK2	SH3 and multiple ankyrin repeat domains 2
chr11	71287013	71287513	0.252926	0.0462432	Distal Intergenic	SHANK2	SH3 and multiple ankyrin repeat domains 2
chr11	71340311	71340811	1.45726	0.0434069	Distal Intergenic	ACTE1P	actin epsilon 1, pseudogene
chr11	71447412	71447912	0.541685	0.0296529	Promoter (<=1kb)	DHCR7	7-dehydrocholesterol reductase
chr11	71519278	71519778	0.783072	0.0386658	Intron (ENST00000527963.1/55191, intron 2 of 3)	KRTAP5-7	keratin associated protein 5-7
chr11	71794350	71794850	0.513472	0.0347998	Exon (ENST00000675931.1/55199, exon 5 of 8)	FAM86C1P	family with sequence similarity 86 member C1, pseudogene
chr11	72080475	72080975	0.0831352	0.0344726	Promoter (<=1kb)	NUMA1	nuclear mitotic apparatus protein 1
chr11	72292232	72292732	0.933674	0.0266695	3' UTR	CLPB	caseinolytic mitochondrial matrix peptidase chaperone subunit B
chr11	72787533	72788033	0.50326	0.0210532	Promoter (1-2kb)	STARD10	StAR related lipid transfer domain containing 10
chr11	73218156	73218656	0.18302	0.0194437	Promoter (<=1kb)	P2RY2	purinergic receptor P2Y2
chr11	73257400	73257900	0.827098	0.0212192	Distal Intergenic	P2RY6	pyrimidinergic receptor P2Y6
chr11	73321964	73322464	0.648504	0.0140157	Intron (ENST00000263674.4/9828, intron 1 of 20)	ARHGEF17	Rho guanine nucleotide exchange factor 17
chr11	73359373	73359873	0.142014	0.0335007	Promoter (2-3kb)	ARHGEF17	Rho guanine nucleotide exchange factor 17
chr11	73372492	73372992	0.877166	0.0261599	Distal Intergenic	RELT	RELT TNF receptor
chr11	73376055	73376555	0.228665	0.0167246	Promoter (<=1kb)	RELT	RELT TNF receptor
chr11	73598142	73598642	0.0821921	0.0153007	Promoter (<=1kb)	FAM168A	family with sequence similarity 168 member A
chr11	75159448	75159948	0.845002	0.0324421	Promoter (<=1kb)	SLCO2B1	solute carrier organic anion transporter family member 2B1
chr11	75263890	75264390	0.590638	0.0217206	3' UTR	ARRB1	arrestin beta 1
chr11	75340522	75341022	0.375112	0.00172849	Intron (ENST00000420843.7/408, intron 1 of 15)	MIR326	microRNA 326
chr11	75562154	75562654	0.455906	0.035719	Promoter (<=1kb)	SERPINH1	serpin family H member 1
chr11	75563858	75564358	0.430928	0.0179584	Promoter (<=1kb)	SERPINH1	serpin family H member 1
chr11	75574768	75575268	0.353599	0.011048	Distal Intergenic	SERPINH1	serpin family H member 1
chr11	75667500	75668000	0.583513	0.0106754	Promoter (<=1kb)	MAP6	microtubule associated protein 6
chr11	75782454	75782954	0.695215	0.0102679	Promoter (1-2kb)	DGAT2	diacylglycerol O-acyltransferase 2
chr11	77127118	77127618	0.321111	0.00771364	Promoter (<=1kb)	MYO7A	myosin VIIA
chr11	78149789	78150289	0.629915	0.0346686	Intron (ENST00000701360.1/100289388, intron 2 of 2)	KCTD21-AS1	KCTD21 antisense RNA 1
chr11	79173606	79174106	0.636755	0.0226409	Intron (ENST00000278550.12/26011, intron 3 of 33)	TENM4	teneurin transmembrane protein 4
chr11	79502900	79503400	0.566038	0.0448288	Distal Intergenic	TENM4	teneurin transmembrane protein 4
chr11	81661311	81661811	1.321	0.0177642	Distal Intergenic	MIR4300	microRNA 4300
chr11	83193363	83193863	0.319912	0.0249295	Promoter (<=1kb)	ANKRD42-DT	ANKRD42 divergent transcript
chr11	93772939	93773439	0.971556	0.00129799	Intron (ENST00000638767.1/9440, intron 7 of 18)	MED17	mediator complex subunit 17
chr11	94926672	94927172	0.587853	0.0256027	Distal Intergenic	CWC15	CWC15 spliceosome associated protein homolog
chr11	97059891	97060391	0.664087	0.0227046	Distal Intergenic	LINC02737	long intergenic non-protein coding RNA 2737
chr11	102789246	102789746	0.837869	0.0423369	Exon (ENST00000681643.1/4312, exon 4 of 4)	MMP1	matrix metallopeptidase 1
chr11	108467138	108467638	0.197148	0.0280482	Promoter (<=1kb)	C11orf65	chromosome 11 open reading frame 65
chr11	108589114	108589614	0.508225	0.0213075	Intron (ENST00000265843.9/23086, intron 1 of 5)	EXPH5	exophilin 5
chr11	108647758	108648258	0.233251	0.00369003	Distal Intergenic	DDX10	DEAD-box helicase 10
chr11	109538893	109539393	1.40437	0.0407189	Intron (ENST00000532992.5/ENST00000532992.5, intron 2 of 4)	C11orf87	chromosome 11 open reading frame 87
chr11	111793745	111794245	0.568671	0.0358193	Intron (ENST00000532425.6/79796, intron 4 of 5)	ALG9	ALG9 alpha-1,2-mannosyltransferase
chr11	111911760	111912260	0.416872	0.0111141	Promoter (<=1kb)	CRYAB	crystallin alpha B
chr11	114140479	114140979	1.14032	0.00041177	Intron (ENST00000682278.1/7704, intron 3 of 7)	ZBTB16	zinc finger and BTB domain containing 16
chr11	114236932	114237432	1.90474	0.0071903	Promoter (<=1kb)	ZBTB16	zinc finger and BTB domain containing 16
chr11	115504394	115504894	0.344904	0.0126033	Promoter (<=1kb)	CADM1	cell adhesion molecule 1
chr11	116641191	116641691	0.998652	0.0268054	Promoter (1-2kb)	LINC02702	long intergenic non-protein coding RNA 2702
chr11	116693173	116693673	0.297823	0.0282809	Distal Intergenic	LINC02702	long intergenic non-protein coding RNA 2702
chr11	117199074	117199574	0.598092	0.0392726	Promoter (<=1kb)	TAGLN	transgelin
chr11	117429154	117429654	1.01866	0.0351165	Intron (ENST00000651296.2/57453, intron 32 of 32)	CEP164	centrosomal protein 164
chr11	117560813	117561313	0.863519	0.0445504	Intron (ENST00000651296.2/57453, intron 3 of 32)	CEP164	centrosomal protein 164
chr11	117908850	117909350	1.65731	0.0101591	Intron (ENST00000524993.6/84000, intron 8 of 12)	TMPRSS13	transmembrane serine protease 13
chr11	118622744	118623244	0.649489	0.000753595	Promoter (<=1kb)	PHLDB1	pleckstrin homology like domain family B member 1
chr11	118901841	118902341	0.387737	0.0249607	Exon (ENST00000334801.7/283149, exon 6 of 8)	BCL9L	BCL9 like
chr11	118956393	118956893	0.404745	0.0371326	Promoter (<=1kb)	UPK2	uroplakin 2
chr11	119417425	119417925	0.529789	0.0351711	3' UTR	THY1	Thy-1 cell surface antigen
chr11	121098020	121098520	1.14145	0.0251717	Promoter (2-3kb)	TECTA	tectorin alpha
chr11	123475477	123475977	0.909076	0.0206961	Intron (ENST00000638157.1/57476, intron 1 of 20)	GRAMD1B	GRAM domain containing 1B
chr11	126332105	126332605	0.416226	0.0429931	Promoter (<=1kb)	DCPS	decapping enzyme, scavenger
chr11	128453334	128453834	0.236646	0.0378689	Distal Intergenic	ETS1	ETS proto-oncogene 1, transcription factor
chr11	128467572	128468072	0.669206	0.000566487	Intron (ENST00000535549.5/2113, intron 2 of 3)	ETS1	ETS proto-oncogene 1, transcription factor
chr11	128496615	128497115	0.258242	0.0309741	Intron (ENST00000535549.5/2113, intron 1 of 3)	ETS1	ETS proto-oncogene 1, transcription factor
chr11	128924127	128924627	1.15552	0.0254571	Distal Intergenic	KCNJ5	potassium inwardly rectifying channel subfamily J member 5
chr11	129729509	129730009	1.01025	0.000338067	Distal Intergenic	TMEM45B	transmembrane protein 45B
chr11	129971561	129972061	1.10392	0.0251205	Intron (ENST00000358825.9/56980, intron 1 of 21)	PRDM10	PR/SET domain 10
chr11	130166295	130166795	0.67057	0.029529	Intron (ENST00000278742.6/6768, intron 1 of 18)	ST14	ST14 transmembrane serine protease matriptase
chr11	131302740	131303240	0.736215	0.0337453	Intron (ENST00000606885.1/ENST00000606885.1, intron 1 of 1)	NTM	neurotrimin
chr11	131303454	131303954	0.397091	0.019629	Intron (ENST00000606885.1/ENST00000606885.1, intron 1 of 1)	NTM	neurotrimin
chr11	131504202	131504702	0.74828	0.0439889	Intron (ENST00000374791.7/50863, intron 1 of 7)	LOC101929653	uncharacterized LOC101929653
chr11	133902740	133903240	1.24144	0.0042482	3' UTR	MIR4697	microRNA 4697
chr11	133927649	133928149	0.499567	0.00847839	Intron (ENST00000533871.8/22997, intron 12 of 19)	IGSF9B	immunoglobulin superfamily member 9B
chr12	176178	176678	1.19915	0.00141265	Promoter (<=1kb)	IQSEC3	IQ motif and Sec7 domain ArfGEF 3
chr12	2834925	2835425	0.440844	0.0394592	Promoter (<=1kb)	NRIP2	nuclear receptor interacting protein 2
chr12	3119844	3120344	0.785032	0.00704161	Intron (ENST00000537971.5/10867, intron 1 of 7)	TSPAN9	tetraspanin 9
chr12	3186875	3187375	0.478108	0.0405901	Intron (ENST00000537971.5/10867, intron 1 of 7)	TSPAN9	tetraspanin 9
chr12	3267459	3267959	1.01317	0.0420533	Intron (ENST00000537971.5/10867, intron 2 of 7)	TSPAN9	tetraspanin 9
chr12	4240373	4240873	1.00862	0.024942	Distal Intergenic	CCND2-AS1	CCND2 antisense RNA 1
chr12	5456462	5456962	0.984414	0.0188831	Intron (ENST00000423158.4/4908, intron 1 of 1)	NTF3	neurotrophin 3
chr12	5505892	5506392	0.942631	0.00162069	Intron (ENST00000535299.5/4908, intron 1 of 4)	NTF3	neurotrophin 3
chr12	5723948	5724448	0.696626	0.0265454	Intron (ENST00000327087.12/57101, intron 16 of 26)	ANO2	anoctamin 2
chr12	6215755	6216255	0.513551	0.00391382	Intron (ENST00000382518.6/928, intron 2 of 8)	CD9	CD9 molecule
chr12	6753237	6753737	0.200341	0.00853553	Promoter (<=1kb)	MLF2	myeloid leukemia factor 2
chr12	6788506	6789006	0.828367	0.00445998	Promoter (<=1kb)	CD4	CD4 molecule
chr12	6944338	6944838	0.0972153	0.0413239	Promoter (<=1kb)	C12orf57	chromosome 12 open reading frame 57
chr12	7498792	7499292	0.613724	0.0367386	Exon (ENST00000432237.3/9332, exon 4 of 17)	CD163	CD163 molecule
chr12	8197649	8198149	0.778507	0.0205539	Intron (ENST00000456135.6/440078, intron 3 of 3)	FAM66C	family with sequence similarity 66 member C
chr12	8949628	8950128	0.128571	0.0456176	Promoter (<=1kb)	M6PR	mannose-6-phosphate receptor, cation dependent
chr12	12723982	12724482	0.598051	0.00128847	Promoter (1-2kb)	APOLD1	apolipoprotein L domain containing 1
chr12	12839761	12840261	0.502814	0.00647034	Distal Intergenic	DDX47	DEAD-box helicase 47
chr12	12908295	12908795	0.850523	0.0237918	Promoter (<=1kb)	GPRC5A	G protein-coupled receptor class C group 5 member A
chr12	13255821	13256321	0.473081	0.00263643	Intron (ENST00000664966.1/ENST00000664966.1, intron 1 of 3)	EMP1	epithelial membrane protein 1
chr12	15279041	15279541	0.518472	0.0340921	Intron (ENST00000393736.3/105369673, intron 2 of 3)	PTPRO	protein tyrosine phosphatase receptor type O
chr12	19398773	19399273	0.258208	0.0266221	Distal Intergenic	AEBP2	AE binding protein 2
chr12	19967358	19967858	0.423469	0.0222848	Intron (ENST00000535764.1/ENST00000535764.1, intron 3 of 4)	LINC02398	long intergenic non-protein coding RNA 2398
chr12	25250983	25251483	0.2475	0.0160012	Promoter (<=1kb)	KRAS	KRAS proto-oncogene, GTPase
chr12	29380913	29381413	0.634234	0.0278144	Promoter (<=1kb)	ERGIC2	ERGIC and golgi 2
chr12	29743822	29744322	0.420705	0.0261634	Intron (ENST00000539277.6/83857, intron 5 of 17)	TMTC1	transmembrane O-mannosyltransferase targeting cadherins 1
chr12	32051531	32052031	0.519043	0.035248	Distal Intergenic	BICD1	BICD cargo adaptor 1
chr12	41605988	41606488	1.28537	0.0233286	Distal Intergenic	PDZRN4	PDZ domain containing ring finger 4
chr12	47838338	47838838	0.668251	0.031145	Distal Intergenic	HDAC7	histone deacetylase 7
chr12	48681889	48682389	0.196909	0.0232781	Promoter (<=1kb)	KANSL2	KAT8 regulatory NSL complex subunit 2
chr12	48795799	48796299	0.582524	0.0404961	Distal Intergenic	ADCY6-DT	ADCY6 divergent transcript
chr12	48956475	48956975	0.227936	0.0144419	Promoter (<=1kb)	ARF3	ADP ribosylation factor 3
chr12	49603377	49603877	1.39172	0.00077158	Promoter (1-2kb)	FAM186B	family with sequence similarity 186 member B
chr12	49741410	49741910	0.235698	0.0248614	Promoter (<=1kb)	TMBIM6	transmembrane BAX inhibitor motif containing 6
chr12	49750431	49750931	1.37734	0.00444055	Promoter (<=1kb)	TMBIM6	transmembrane BAX inhibitor motif containing 6
chr12	49827498	49827998	0.299625	0.0336987	Promoter (<=1kb)	BCDIN3D-AS1	BCDIN3D antisense RNA 1
chr12	49828294	49828794	0.0495627	0.00234582	Promoter (<=1kb)	NCKAP5L	NCK associated protein 5 like
chr12	49842709	49843209	0.360566	0.0429504	Promoter (<=1kb)	BCDIN3D	BCDIN3 domain containing RNA methyltransferase
chr12	49950856	49951356	0.619304	0.00422676	Promoter (<=1kb)	AQP2	aquaporin 2
chr12	51047800	51048300	0.155508	0.036368	Promoter (<=1kb)	LETMD1	LETM1 domain containing 1
chr12	51394043	51394543	0.554495	0.04047	Promoter (1-2kb)	GALNT6	polypeptide N-acetylgalactosaminyltransferase 6
chr12	51847035	51847535	0.568142	0.0122966	Promoter (<=1kb)	FIGNL2-DT	FIGNL2 divergent transcript
chr12	53179965	53180465	0.30404	0.000232964	Promoter (<=1kb)	CSAD	cysteine sulfinic acid decarboxylase
chr12	53441191	53441691	0.100766	0.0261607	Promoter (<=1kb)	PRR13	proline rich 13
chr12	54658410	54658910	0.615705	0.0402585	Distal Intergenic	DCD	dermcidin
chr12	55414409	55414909	0.752954	0.0455867	Exon (ENST00000554937.1/ENST00000554937.1, exon 1 of 1)	OR6C76	olfactory receptor family 6 subfamily C member 76
chr12	55729260	55729760	0.366572	0.0486705	Promoter (<=1kb)	CD63	CD63 molecule
chr12	55842649	55843149	0.35341	0.0242677	Promoter (<=1kb)	MMP19	matrix metallopeptidase 19
chr12	56152090	56152590	0.320959	0.0451167	Promoter (<=1kb)	MYL6B	myosin light chain 6B
chr12	56236654	56237154	0.539229	0.0375655	Promoter (<=1kb)	SLC39A5	solute carrier family 39 member 5
chr12	56410244	56410744	1.18035	0.041468	Distal Intergenic	TIMELESS	timeless circadian regulator
chr12	56979828	56980328	1.56486	0.0161159	Distal Intergenic	GPR182	G protein-coupled receptor 182
chr12	57136480	57136980	0.775742	0.0194707	Intron (ENST00000243077.8/4035, intron 1 of 88)	STAT6	signal transducer and activator of transcription 6
chr12	57165086	57165586	0.647138	0.0108637	Promoter (<=1kb)	LRP1	LDL receptor related protein 1
chr12	57452680	57453180	0.175668	0.0142896	Promoter (<=1kb)	INHBE	inhibin subunit beta E
chr12	57546866	57547366	0.392013	0.0067236	Promoter (<=1kb)	DCTN2	dynactin subunit 2
chr12	57621513	57622013	0.521463	0.0121959	Promoter (<=1kb)	SLC26A10P	solute carrier family 26 member 10, pseudogene
chr12	57693686	57694186	0.175053	0.000394677	Promoter (<=1kb)	OS9	OS9 endoplasmic reticulum lectin
chr12	57844727	57845227	0.488242	0.0418798	Promoter (<=1kb)	CTDSP2	CTD small phosphatase 2
chr12	59929062	59929562	0.68822	0.0456572	Distal Intergenic	SLC16A7	solute carrier family 16 member 7
chr12	62631594	62632094	0.209446	0.0344518	Distal Intergenic	LINC01465	long intergenic non-protein coding RNA 1465
chr12	68011694	68012194	1.16599	0.036025	Intron (ENST00000538665.5/100885789, intron 3 of 3)	IFNG-AS1	IFNG antisense RNA 1
chr12	68862994	68863494	0.871042	0.0137556	Intron (ENST00000551897.5/1368, intron 3 of 5)	CPM	carboxypeptidase M
chr12	68865723	68866223	1.24904	0.0239917	Intron (ENST00000551897.5/1368, intron 3 of 5)	CPM	carboxypeptidase M
chr12	68867637	68868137	0.640387	0.0300336	Promoter (2-3kb)	CPM	carboxypeptidase M
chr12	71865169	71865669	0.618986	0.00932718	Intron (ENST00000482439.6/64786, intron 2 of 6)	TBC1D15	TBC1 domain family member 15
chr12	73433978	73434478	1.45005	0.0258796	Distal Intergenic	LINC02444	long intergenic non-protein coding RNA 2444
chr12	76012489	76012989	1.09065	0.0323235	Distal Intergenic	PHLDA1	pleckstrin homology like domain family A member 1
chr12	89067460	89067960	0.612756	0.0131775	Intron (ENST00000549278.2/728084, intron 2 of 6)	LINC02458	long intergenic non-protein coding RNA 2458
chr12	93714345	93714845	0.337111	0.0472992	Exon (ENST00000551107.1/101928731, exon 2 of 2)	CRADD	CASP2 and RIPK1 domain containing adaptor with death domain
chr12	94834249	94834749	0.89264	0.0141712	Promoter (<=1kb)	MIR492	microRNA 492
chr12	95623477	95623977	0.568126	0.0323954	Intron (ENST00000626376.2/100132594, intron 1 of 1)	PGAM1P5	phosphoglycerate mutase 1 pseudogene 5
chr12	95986571	95987071	1.28625	0.0381566	Promoter (<=1kb)	HAL	histidine ammonia-lyase
chr12	95989910	95990410	1.68222	0.00661666	Promoter (<=1kb)	HAL	histidine ammonia-lyase
chr12	96070677	96071177	0.921834	0.0214859	Distal Intergenic	LTA4H	leukotriene A4 hydrolase
chr12	97961613	97962113	1.54269	0.033758	Distal Intergenic	MIR4495	microRNA 4495
chr12	98983575	98984075	0.661491	0.00661166	Intron (ENST00000549558.6/56899, intron 3 of 10)	ANKS1B	ankyrin repeat and sterile alpha motif domain containing 1B
chr12	101407150	101407650	0.107166	0.0190012	Promoter (<=1kb)	ARL1	ADP ribosylation factor like GTPase 1
chr12	101941857	101942357	0.625516	0.0030193	Intron (ENST00000549066.1/55332, intron 2 of 2)	LOC107984548	uncharacterized LOC107984548
chr12	101945338	101945838	0.34586	0.0453903	Intron (ENST00000549066.1/55332, intron 2 of 2)	LOC107984548	uncharacterized LOC107984548
chr12	102539636	102540136	0.73796	0.0190759	Distal Intergenic	IGF1	insulin like growth factor 1
chr12	104352029	104352529	0.195604	0.0151209	Distal Intergenic	TXNRD1	thioredoxin reductase 1
chr12	104361401	104361901	1.2003	0.0326186	Distal Intergenic	TXNRD1	thioredoxin reductase 1
chr12	104376670	104377170	0.294337	0.0338074	Distal Intergenic	TXNRD1	thioredoxin reductase 1
chr12	105084288	105084788	0.380451	0.0123913	Promoter (<=1kb)	ALDH1L2	aldehyde dehydrogenase 1 family member L2
chr12	105107623	105108123	0.201343	0.02182	Promoter (<=1kb)	ALDH1L2	aldehyde dehydrogenase 1 family member L2
chr12	107406244	107406744	0.845002	0.0324421	Intron (ENST00000420571.6/121551, intron 1 of 14)	ABTB3	ankyrin repeat and BTB domain containing 3
chr12	107415709	107416209	0.313817	0.0394175	Intron (ENST00000420571.6/121551, intron 1 of 14)	ABTB3	ankyrin repeat and BTB domain containing 3
chr12	107448724	107449224	1.00575	0.0168787	Intron (ENST00000420571.6/121551, intron 1 of 14)	ABTB3	ankyrin repeat and BTB domain containing 3
chr12	108563323	108563823	0.249345	0.00150406	Promoter (<=1kb)	ISCU	iron-sulfur cluster assembly enzyme
chr12	108826310	108826810	0.567805	0.010336	Promoter (<=1kb)	SSH1	slingshot protein phosphatase 1
chr12	108856377	108856877	0.244704	0.0187439	Promoter (<=1kb)	SSH1	slingshot protein phosphatase 1
chr12	109488196	109488696	1.05177	0.0164685	Exon (ENST00000434735.6/89910, exon 7 of 28)	UBE3B	ubiquitin protein ligase E3B
chr12	109625066	109625566	0.88876	0.0402413	Distal Intergenic	MVK	mevalonate kinase
chr12	109772963	109773463	0.192567	0.0239998	Promoter (<=1kb)	FAM222A-AS1	FAM222A antisense RNA 1
chr12	110256946	110257446	1.00173	0.0201058	Distal Intergenic	ATP2A2	ATPase sarcoplasmic/endoplasmic reticulum Ca2+ transporting 2
chr12	111265684	111266184	1.11533	0.0316702	Intron (ENST00000261726.11/23316, intron 4 of 21)	MIR6760	microRNA 6760
chr12	111322477	111322977	0.36382	0.0344309	Exon (ENST00000261726.11/23316, exon 18 of 22)	MIR6760	microRNA 6760
chr12	112116620	112117120	0.935296	0.0036924	Distal Intergenic	NAA25	N-alpha-acetyltransferase 25, NatB auxiliary subunit
chr12	112813615	112814115	0.534405	0.00262413	Intron (ENST00000549736.5/22895, intron 4 of 6)	RPH3A	rabphilin 3A
chr12	113096716	113097216	0.578647	0.0262986	Promoter (1-2kb)	DTX1	deltex E3 ubiquitin ligase 1
chr12	113149422	113149922	0.193342	0.0441743	Promoter (<=1kb)	CFAP73	cilia and flagella associated protein 73
chr12	113358310	113358810	0.390229	0.0184156	Promoter (<=1kb)	PLBD2	phospholipase B domain containing 2
chr12	113394747	113395247	0.934315	0.000213978	Intron (ENST00000257549.9/10993, intron 6 of 7)	SDS	serine dehydratase
chr12	113719400	113719900	0.452129	0.0249927	Intron (ENST00000661760.1/100506465, intron 2 of 3)	LINC01234	long intergenic non-protein coding RNA 1234
chr12	113889215	113889715	1.07461	0.0146356	Intron (ENST00000545145.6/9904, intron 21 of 24)	RBM19	RNA binding motif protein 19
chr12	116374689	116375189	0.552509	0.0167316	Intron (ENST00000548506.1/ENST00000548506.1, intron 1 of 4)	MIR4472-2	microRNA 4472-2
chr12	117188959	117189459	0.543294	0.0134226	Promoter (<=1kb)	FBXO21	F-box protein 21
chr12	117220531	117221031	1.495	0.0346332	Intron (ENST00000317775.11/4842, intron 26 of 28)	FBXO21	F-box protein 21
chr12	117968870	117969370	0.863401	0.00540874	Promoter (<=1kb)	KSR2	kinase suppressor of ras 2
chr12	119100565	119101065	1.18978	0.0450249	Intron (ENST00000267260.5/84530, intron 1 of 12)	SRRM4	serine/arginine repetitive matrix 4
chr12	119484975	119485475	1.1633	0.0396055	Intron (ENST00000327554.3/160777, intron 4 of 13)	TMEM233	transmembrane protein 233
chr12	119704168	119704668	0.571912	0.00568664	3' UTR	CIT	citron rho-interacting serine/threonine kinase
chr12	120446277	120446777	0.409421	0.0222021	Promoter (<=1kb)	TRIAP1	TP53 regulated inhibitor of apoptosis 1
chr12	120711059	120711559	0.643373	0.036685	Promoter (<=1kb)	UNC119B	unc-119 lipid binding chaperone B
chr12	121287104	121287604	0.222951	0.0271603	Intron (ENST00000652382.1/10645, intron 1 of 18)	CAMKK2	calcium/calmodulin dependent protein kinase kinase 2
chr12	121888561	121889061	0.146551	0.0426604	Promoter (<=1kb)	PSMD9	proteasome 26S subunit, non-ATPase 9
chr12	122190456	122190956	1.22281	0.0212191	Intron (ENST00000537729.5/254050, intron 5 of 5)	LRRC43	leucine rich repeat containing 43
chr12	122203860	122204360	0.479651	0.0332218	Promoter (<=1kb)	B3GNT4	UDP-GlcNAc:betaGal beta-1,3-N-acetylglucosaminyltransferase 4
chr12	122400465	122400965	0.279162	0.00253836	Promoter (<=1kb)	CLIP1	CAP-Gly domain containing linker protein 1
chr12	122437387	122437887	0.291911	0.0446904	Distal Intergenic	CLIP1	CAP-Gly domain containing linker protein 1
chr12	122895779	122896279	0.343351	0.0156188	Promoter (<=1kb)	VPS37B	VPS37B subunit of ESCRT-I
chr12	123519349	123519849	1.15478	0.0353697	Exon (ENST00000615987.1/ENST00000615987.1, exon 1 of 1)	RILPL1	Rab interacting lysosomal protein like 1
chr12	124175051	124175551	0.342396	0.0310102	Intron (ENST00000389727.8/100533183, intron 3 of 4)	RFLNA	refilin A
chr12	124341500	124342000	0.923391	0.0374402	Promoter (<=1kb)	NCOR2	nuclear receptor corepressor 2
chr12	124389352	124389852	0.225225	0.0162039	Promoter (<=1kb)	NCOR2	nuclear receptor corepressor 2
chr12	124829103	124829603	0.736278	0.0027541	Intron (ENST00000261693.11/949, intron 1 of 12)	SCARB1	scavenger receptor class B member 1
chr12	125049486	125049986	0.298421	0.000185669	Distal Intergenic	AACS	acetoacetyl-CoA synthetase
chr12	128810294	128810794	0.784251	0.016071	Promoter (<=1kb)	SLC15A4	solute carrier family 15 member 4
chr12	131852736	131853236	0.706643	0.00702167	Distal Intergenic	MMP17	matrix metallopeptidase 17
chr12	131907461	131907961	1.30427	0.0285309	Promoter (<=1kb)	ULK1	unc-51 like autophagy activating kinase 1
chr12	132083913	132084413	0.183795	0.0423745	Promoter (<=1kb)	EP400P1	EP400 pseudogene 1
chr12	132404194	132404694	0.579976	0.043576	Distal Intergenic	LOC101928416	uncharacterized LOC101928416
chr12	132638565	132639065	0.599874	0.00933343	Promoter (2-3kb)	POLE	DNA polymerase epsilon, catalytic subunit
chr12	132724754	132725254	0.833648	0.0406936	Distal Intergenic	ANKLE2	ankyrin repeat and LEM domain containing 2
chr12	132908520	132909020	0.329273	0.0366307	Promoter (<=1kb)	CHFR	checkpoint with forkhead and ring finger domains
chr13	20227118	20227618	0.585665	0.0303881	Promoter (1-2kb)	GJB6	gap junction protein beta 6
chr13	23100147	23100647	1.44695	0.0346742	Distal Intergenic	SGCG	sarcoglycan gamma
chr13	25213502	25214002	2.15547	0.0488371	Distal Intergenic	LINC01053	long intergenic non-protein coding RNA 1053
chr13	25249086	25249586	0.446094	0.0134156	3' UTR	MTMR6	myotubularin related protein 6
chr13	26872607	26873107	1.04906	0.0140505	Distal Intergenic	GPR12	G protein-coupled receptor 12
chr13	26897452	26897952	0.928556	0.0484592	Distal Intergenic	GPR12	G protein-coupled receptor 12
chr13	26941480	26941980	0.4206	0.0307356	Distal Intergenic	USP12	ubiquitin specific peptidase 12
chr13	27387528	27388028	0.545311	0.0391072	Distal Intergenic	GTF3A	general transcription factor IIIA
chr13	27533015	27533515	0.88986	0.0374581	Distal Intergenic	LNX2	ligand of numb-protein X 2
chr13	29428309	29428809	0.4978	0.0302965	Promoter (<=1kb)	MTUS2	microtubule associated scaffold protein 2
chr13	30314953	30315453	1.28672	0.0121252	Distal Intergenic	KATNAL1	katanin catalytic subunit A1 like 1
chr13	30445650	30446150	0.525238	0.0455246	Distal Intergenic	HMGB1	high mobility group box 1
chr13	31116110	31116610	0.442379	0.00983123	Distal Intergenic	HSPH1	heat shock protein family H (Hsp110) member 1
chr13	33927202	33927702	0.210174	0.000586425	Intron (ENST00000434425.5/5983, intron 8 of 8)	RFC3	replication factor C subunit 3
chr13	34357360	34357860	0.457459	0.0337262	Intron (ENST00000664334.1/105370158, intron 1 of 2)	LINC02343	long intergenic non-protein coding RNA 2343
chr13	35927500	35928000	0.761423	0.00118193	Intron (ENST00000360631.8/9201, intron 4 of 16)	DCLK1	doublecortin like kinase 1
chr13	36944999	36945499	1.25542	0.0324312	Distal Intergenic	ALG5	ALG5 dolichyl-phosphate beta-glucosyltransferase
chr13	37546969	37547469	1.26171	0.0335685	Intron (ENST00000612438.1/400121, intron 2 of 4)	LINC00547	long intergenic non-protein coding RNA 547
chr13	41284922	41285422	1.45961	0.0121366	Distal Intergenic	MTRF1	mitochondrial translation release factor 1
chr13	43786840	43787340	0.258194	0.0341322	Promoter (<=1kb)	ENOX1	ecto-NOX disulfide-thiol exchanger 1
chr13	45547711	45548211	0.993021	0.0485641	Promoter (2-3kb)	ERICH6B	glutamate rich 6B
chr13	45838160	45838660	0.469218	0.00971089	Intron (ENST00000400405.4/283514, intron 1 of 1)	SIAH3	siah E3 ubiquitin protein ligase family member 3
chr13	48233038	48233538	0.493559	0.00142292	Promoter (<=1kb)	ITM2B	integral membrane protein 2B
chr13	49443884	49444384	0.25625	0.024087	Promoter (<=1kb)	CAB39L	calcium binding protein 39 like
chr13	51943676	51944176	1.06804	0.0434863	Promoter (2-3kb)	ATP7B	ATPase copper transporting beta
chr13	51995937	51996437	0.733809	0.000651924	Intron (ENST00000242839.10/540, intron 1 of 20)	ATP7B	ATPase copper transporting beta
chr13	75226789	75227289	0.52567	0.0166567	Distal Intergenic	CTAGE11P	CTAGE family member 11, pseudogene
chr13	75968070	75968570	0.939403	0.0143852	Distal Intergenic	LINC00561	long intergenic non-protein coding RNA 561
chr13	87671021	87671521	0.358	0.0392902	Promoter (<=1kb)	MIR4500HG	MIR4500 host gene
chr13	94549432	94549932	0.52004	0.0325702	Distal Intergenic	TGDS	TDP-glucose 4,6-dehydratase
chr13	95256051	95256551	0.88836	0.0482699	Intron (ENST00000645237.2/10257, intron 1 of 30)	ABCC4	ATP binding cassette subfamily C member 4
chr13	95587184	95587684	1.93161	0.02793	Promoter (<=1kb)	DZIP1	DAZ interacting zinc finger protein 1
chr13	96127119	96127619	1.13869	0.0490343	Intron (ENST00000376705.4/266722, intron 1 of 1)	HS6ST3	heparan sulfate 6-O-sulfotransferase 3
chr13	97367244	97367744	0.298986	0.0215915	Intron (ENST00000397601.5/10150, intron 6 of 6)	MBNL2	muscleblind like splicing regulator 2
chr13	99178538	99179038	0.813817	0.0390492	Distal Intergenic	UBAC2-AS1	UBAC2 antisense RNA 1
chr13	99741283	99741783	0.60023	0.02517	Intron (ENST00000376355.7/171425, intron 1 of 7)	CLYBL-AS1	CLYBL antisense RNA 1
chr13	100548800	100549300	1.38239	0.00848228	Intron (ENST00000683975.1/87769, intron 2 of 2)	GGACT	gamma-glutamylamine cyclotransferase
chr13	101556621	101557121	1.55212	0.02173	Intron (ENST00000618057.4/9358, intron 2 of 9)	ITGBL1	integrin subunit beta like 1
chr13	106596384	106596884	0.477255	0.00115466	Intron (ENST00000653952.1/283483, intron 2 of 2)	LINC00551	long intergenic non-protein coding RNA 551
chr13	107099741	107100241	0.437137	0.0315401	Distal Intergenic	SNORD31B	small nucleolar RNA, C/D box 31B
chr13	109810611	109811111	0.899342	0.0479276	Distal Intergenic	IRS2	insulin receptor substrate 2
chr13	110306922	110307422	0.133359	0.0276963	Promoter (<=1kb)	COL4A1	collagen type IV alpha 1 chain
chr13	110507536	110508036	1.44484	0.0169677	Promoter (<=1kb)	COL4A2	collagen type IV alpha 2 chain
chr13	111895685	111896185	0.998151	0.00102135	Promoter (1-2kb)	LINC00354	long intergenic non-protein coding RNA 354
chr13	111969342	111969842	1.31873	0.0212346	Distal Intergenic	LINC00354	long intergenic non-protein coding RNA 354
chr13	112627266	112627766	1.092	0.0423194	Distal Intergenic	ATP11AUN	ATP11A upstream neighbor lncRNA
chr13	112885847	112886347	0.494686	0.0123479	3' UTR	ATP11A	ATPase phospholipid transporting 11A
chr13	112974599	112975099	0.465432	0.0104032	Intron (ENST00000375608.7/23263, intron 2 of 29)	MCF2L	MCF.2 cell line derived transforming sequence like
chr13	113001295	113001795	0.657409	0.0216178	Promoter (<=1kb)	MCF2L	MCF.2 cell line derived transforming sequence like
chr13	113015648	113016148	1.04613	0.0442876	Intron (ENST00000375608.7/23263, intron 3 of 29)	MCF2L	MCF.2 cell line derived transforming sequence like
chr13	113055437	113055937	0.470641	0.0169914	Intron (ENST00000375608.7/23263, intron 5 of 29)	MCF2L	MCF.2 cell line derived transforming sequence like
chr13	113105213	113105713	0.828817	0.0467274	Promoter (<=1kb)	F7	coagulation factor VII
chr13	113187199	113187699	0.329332	0.0293374	Promoter (<=1kb)	PCID2	PCI domain containing 2
chr13	113393763	113394263	0.313176	0.0438583	Distal Intergenic	ADPRHL1	ADP-ribosylhydrolase like 1
chr13	113411192	113411692	0.519154	0.0144156	Promoter (<=1kb)	ADPRHL1	ADP-ribosylhydrolase like 1
chr13	113837418	113837918	0.137799	0.0119697	Promoter (1-2kb)	GAS6	growth arrest specific 6
chr13	113862883	113863383	0.436657	0.00454238	Promoter (<=1kb)	GAS6	growth arrest specific 6
chr14	20332931	20333431	0.423202	0.036304	Promoter (<=1kb)	CCNB1IP1	cyclin B1 interacting protein 1
chr14	20613264	20613764	0.548157	0.0230905	Distal Intergenic	RNASE11	ribonuclease A family member 11 (inactive)
chr14	20681264	20681764	0.58542	0.0200162	Promoter (2-3kb)	ANG	angiogenin
chr14	20684019	20684519	0.361409	0.0237527	Promoter (<=1kb)	ANG	angiogenin
chr14	21192031	21192531	0.699979	0.0271472	Distal Intergenic	LINC00641	long intergenic non-protein coding RNA 641
chr14	22851121	22851621	0.726677	0.0149741	Distal Intergenic	MMP14	matrix metallopeptidase 14
chr14	22871630	22872130	0.49364	0.0219433	Promoter (<=1kb)	LRP10	LDL receptor related protein 10
chr14	22882699	22883199	0.606385	0.0040032	Promoter (<=1kb)	REM2	RRAD and GEM like GTPase 2
chr14	22977512	22978012	1.16728	0.0211985	Promoter (<=1kb)	AJUBA	ajuba LIM protein
chr14	23006858	23007358	0.244436	0.0443072	Promoter (<=1kb)	C14orf93	chromosome 14 open reading frame 93
chr14	23538821	23539321	0.577605	0.0406507	Intron (ENST00000556354.5/79178, intron 4 of 4)	ZFHX2	zinc finger homeobox 2
chr14	23580112	23580612	0.689606	0.0178117	Promoter (1-2kb)	JPH4	junctophilin 4
chr14	24441953	24442453	0.352012	0.00470702	Promoter (<=1kb)	SDR39U1	short chain dehydrogenase/reductase family 39U member 1
chr14	25069942	25070442	0.475513	0.00700117	Distal Intergenic	STXBP6	syntaxin binding protein 6
chr14	31420414	31420914	0.376536	0.0100103	Promoter (<=1kb)	HEATR5A	HEAT repeat containing 5A
chr14	32593306	32593806	0.821329	0.0257419	Intron (ENST00000280979.9/9472, intron 5 of 13)	AKAP6	A-kinase anchoring protein 6
chr14	32611680	32612180	0.529304	0.0297297	Intron (ENST00000280979.9/9472, intron 7 of 13)	AKAP6	A-kinase anchoring protein 6
chr14	33799602	33800102	0.561491	0.0296561	3' UTR	NPAS3	neuronal PAS domain protein 3
chr14	34714505	34715005	0.32085	0.0213949	Promoter (<=1kb)	CFL2	cofilin 2
chr14	34873414	34873914	0.333091	0.00135042	Promoter (<=1kb)	BAZ1A-AS1	BAZ1A antisense RNA 1
chr14	35342452	35342952	0.455116	0.031324	Distal Intergenic	PSMA6	proteasome 20S subunit alpha 6
chr14	36581073	36581573	0.14119	0.0271718	Promoter (1-2kb)	NKX2-8	NK2 homeobox 8
chr14	36662817	36663317	0.448233	0.028972	Promoter (<=1kb)	PAX9	paired box 9
chr14	38210727	38211227	0.299702	0.0457508	Promoter (2-3kb)	SSTR1	somatostatin receptor 1
chr14	44961838	44962338	0.182262	0.0302704	Promoter (<=1kb)	KLHL28	kelch like family member 28
chr14	51395362	51395862	0.216029	0.0402702	Promoter (1-2kb)	LINC02310	long intergenic non-protein coding RNA 2310
chr14	51448914	51449414	0.463245	0.0276785	Intron (ENST00000697566.1/105370496, intron 1 of 4)	FRMD6	FERM domain containing 6
chr14	51733433	51733933	0.837584	0.00161543	Distal Intergenic	FRMD6	FERM domain containing 6
chr14	52706774	52707274	0.177125	0.0344789	Promoter (<=1kb)	PSMC6	proteasome 26S subunit, ATPase 6
chr14	55129517	55130017	0.245463	0.0419773	Promoter (<=1kb)	LGALS3	galectin 3
chr14	55371161	55371661	0.580251	0.0210993	Intron (ENST00000247178.6/22863, intron 9 of 9)	ATG14	autophagy related 14
chr14	55715854	55716354	0.751846	0.00706909	Distal Intergenic	KTN1	kinectin 1
chr14	55794237	55794737	1.1381	0.0410427	Promoter (<=1kb)	LINC00520	long intergenic non-protein coding RNA 520
chr14	57430918	57431418	1.09845	0.036297	Distal Intergenic	NAA30	N-alpha-acetyltransferase 30, NatC catalytic subunit
chr14	60649154	60649654	0.292099	0.0286871	Promoter (<=1kb)	SIX1	SIX homeobox 1
chr14	61178530	61179030	0.372961	0.0152909	Distal Intergenic	PRKCH	protein kinase C eta
chr14	64745844	64746344	1.23623	0.0215393	3' UTR	PLEKHG3	pleckstrin homology and RhoGEF domain containing G3
chr14	65239227	65239727	0.543145	0.0361044	Intron (ENST00000555736.1/ENST00000555736.1, intron 3 of 3)	LINC02324	long intergenic non-protein coding RNA 2324
chr14	67411909	67412409	0.574126	0.040318	Promoter (<=1kb)	PLEK2	pleckstrin 2
chr14	67619607	67620107	0.2876	0.00731099	Promoter (<=1kb)	ARG2	arginase 2
chr14	67816497	67816997	0.129497	0.0155782	Promoter (<=1kb)	ZFYVE26	zinc finger FYVE-type containing 26
chr14	68547516	68548016	0.453824	0.0130639	Promoter (1-2kb)	RAD51B	RAD51 paralog B
chr14	68824647	68825147	0.629699	0.03206	Distal Intergenic	ZFP36L1	ZFP36 ring finger protein like 1
chr14	68977622	68978122	0.854676	0.0148283	Promoter (<=1kb)	ACTN1	actinin alpha 1
chr14	69343954	69344454	0.902207	0.0151034	Intron (ENST00000337827.8/57452, intron 12 of 15)	GALNT16	polypeptide N-acetylgalactosaminyltransferase 16
chr14	69710207	69710707	0.986064	0.0196525	Intron (ENST00000342745.5/9766, intron 5 of 5)	SRSF5	serine and arginine rich splicing factor 5
chr14	70821847	70822347	0.240892	0.0432991	Exon (ENST00000622856.1/ENST00000622856.1, exon 1 of 2)	MAP3K9-DT	MAP3K9 divergent transcript
chr14	71716081	71716581	1.46332	0.00995548	Intron (ENST00000381232.8/26037, intron 17 of 23)	SIPA1L1	signal induced proliferation associated 1 like 1
chr14	71871528	71872028	0.914214	0.021957	Intron (ENST00000555581.1/9628, intron 1 of 1)	RGS6	regulator of G protein signaling 6
chr14	72665197	72665697	0.968468	0.0342584	Intron (ENST00000556509.6/8110, intron 8 of 10)	DPF3	double PHD fingers 3
chr14	72699848	72700348	1.07367	0.0376074	Intron (ENST00000556509.6/8110, intron 6 of 10)	DPF3	double PHD fingers 3
chr14	72962664	72963164	0.391548	0.0167295	Distal Intergenic	DCAF4	DDB1 and CUL4 associated factor 4
chr14	73770737	73771237	0.566632	0.00467821	Intron (ENST00000394071.6/91748, intron 1 of 11)	MIDEAS	mitotic deacetylase associated SANT domain protein
chr14	74235510	74236010	0.772849	0.016271	Distal Intergenic	VSX2	visual system homeobox 2
chr14	74275277	74275777	0.396064	0.0447813	Distal Intergenic	ABCD4	ATP binding cassette subfamily D member 4
chr14	74301910	74302410	0.285061	0.0287315	Promoter (<=1kb)	ABCD4	ATP binding cassette subfamily D member 4
chr14	74657619	74658119	1.2488	0.0171524	Exon (ENST00000555623.1/ENST00000555623.1, exon 1 of 1)	AREL1	apoptosis resistant E3 ubiquitin protein ligase 1
chr14	74939855	74940355	0.399607	0.00164614	Distal Intergenic	PGF	placental growth factor
chr14	74975433	74975933	0.971865	0.0067507	Distal Intergenic	PGF	placental growth factor
chr14	76540557	76541057	1.05779	0.0182271	Intron (ENST00000554926.1/ENST00000554926.1, intron 2 of 3)	ESRRB	estrogen related receptor beta
chr14	76784579	76785079	0.464958	0.0388825	Promoter (1-2kb)	VASH1-AS1	VASH1 antisense RNA 1
chr14	76879964	76880464	0.79281	0.0191037	Distal Intergenic	LRRC74A	leucine rich repeat containing 74A
chr14	76918862	76919362	0.0739048	0.0309588	Distal Intergenic	LINC01629	long intergenic non-protein coding RNA 1629
chr14	77238379	77238879	0.390824	0.0155478	Exon (ENST00000298351.5/57156, exon 10 of 24)	TMEM63C	transmembrane protein 63C
chr14	77799983	77800483	0.574415	0.0140663	Promoter (<=1kb)	ADCK1	aarF domain containing kinase 1
chr14	77857987	77858487	2.34655	0.00737187	Intron (ENST00000238561.10/57143, intron 3 of 10)	ADCK1	aarF domain containing kinase 1
chr14	87756711	87757211	0.547649	0.0220207	Intron (ENST00000554305.5/ENST00000554305.5, intron 4 of 6)	LINC02330	long intergenic non-protein coding RNA 2330
chr14	88831299	88831799	0.621398	0.0170118	Intron (ENST00000556077.5/123016, intron 2 of 8)	TTC8	tetratricopeptide repeat domain 8
chr14	90536238	90536738	0.476199	0.0379159	3' UTR	TTC7B	tetratricopeptide repeat domain 7B
chr14	91113939	91114439	0.117354	0.0378862	Promoter (<=1kb)	DGLUCY	D-glutamate cyclase
chr14	91114497	91114997	0.185182	0.032852	Promoter (<=1kb)	DGLUCY	D-glutamate cyclase
chr14	92866452	92866952	1.04541	0.0143728	Distal Intergenic	LINC02833	long intergenic non-protein coding RNA 2833
chr14	94394687	94395187	0.320369	0.0399726	Intron (ENST00000693506.1/ENST00000693506.1, intron 1 of 1)	SERPINA1	serpin family A member 1
chr14	94641881	94642381	0.616336	0.0492473	Promoter (<=1kb)	SERPINA13P	serpin family A member 13, pseudogene
chr14	96797277	96797777	0.48061	0.0287448	Promoter (<=1kb)	VRK1	VRK serine/threonine kinase 1
chr14	99230337	99230837	0.570277	0.0372103	Intron (ENST00000345514.2/64919, intron 2 of 2)	BCL11B	BAF chromatin remodeling complex subunit BCL11B
chr14	99391707	99392207	0.369093	0.0309987	Distal Intergenic	SETD3	SET domain containing 3, actin histidine methyltransferase
chr14	99514180	99514680	0.615518	0.0478509	3' UTR	CCDC85C	coiled-coil domain containing 85C
chr14	99517170	99517670	0.95921	0.0212942	5' UTR	CCDC85C	coiled-coil domain containing 85C
chr14	99647164	99647664	0.76941	0.0170353	Promoter (2-3kb)	HHIPL1	HHIP like 1
chr14	100871496	100871996	0.320773	0.0438457	Promoter (2-3kb)	MIR493	microRNA 493
chr14	101001385	101001885	0.476932	0.00211982	Intron (ENST00000636391.2/79104, intron 21 of 28)	SNORD114-31	small nucleolar RNA, C/D box 114-31
chr14	101577212	101577712	0.540996	0.0139265	Intron (ENST00000700197.1/64150, intron 2 of 8)	DIO3OS	DIO3 opposite strand upstream RNA
chr14	102032314	102032814	1.59372	0.00384079	Promoter (<=1kb)	DYNC1H1	dynein cytoplasmic 1 heavy chain 1
chr14	102046193	102046693	0.496818	0.0484527	Promoter (<=1kb)	DYNC1H1	dynein cytoplasmic 1 heavy chain 1
chr14	102187169	102187669	0.19353	0.0362029	Intron (ENST00000557485.5/91833, intron 1 of 2)	WDR20	WD repeat domain 20
chr14	102457975	102458475	0.809543	0.0449525	Intron (ENST00000359520.12/9895, intron 16 of 19)	TECPR2	tectonin beta-propeller repeat containing 2
chr14	102579659	102580159	0.401164	0.0012661	Intron (ENST00000701178.1/ENST00000701178.1, intron 1 of 1)	RCOR1	REST corepressor 1
chr14	102805184	102805684	1.17625	0.0367969	Intron (ENST00000392745.8/7187, intron 1 of 11)	TRAF3	TNF receptor associated factor 3
chr14	102949160	102949660	0.254873	0.012683	Intron (ENST00000559043.2/9578, intron 25 of 35)	CDC42BPB	CDC42 binding protein kinase beta
chr14	103519103	103519603	0.409444	0.0313041	Promoter (1-2kb)	CKB	creatine kinase B
chr14	103624892	103625392	0.473102	0.00688565	Intron (ENST00000557172.5/3831, intron 1 of 2)	KLC1	kinesin light chain 1
chr14	103663969	103664469	0.970485	0.0014936	Intron (ENST00000472726.3/3831, intron 8 of 17)	KLC1	kinesin light chain 1
chr14	103725576	103726076	0.461697	0.0234749	Promoter (1-2kb)	ZFYVE21	zinc finger FYVE-type containing 21
chr14	104005366	104005866	0.923165	0.00412005	Promoter (<=1kb)	TDRD9	tudor domain containing 9
chr14	104048771	104049271	0.635123	0.0124711	Promoter (<=1kb)	TDRD9	tudor domain containing 9
chr14	104167689	104168189	1.35325	0.0356296	Intron (ENST00000697132.1/26153, intron 5 of 14)	KIF26A	kinesin family member 26A
chr14	104275926	104276426	0.379912	0.00678051	Intron (ENST00000553757.1/145195, intron 1 of 2)	LINC02691	long intergenic non-protein coding RNA 2691
chr14	104689906	104690406	0.528636	0.0410425	Promoter (<=1kb)	INF2	inverted formin 2
chr14	104718936	104719436	0.979031	0.0273815	3' UTR	INF2	inverted formin 2
chr14	104725777	104726277	0.127833	0.0103847	Promoter (1-2kb)	ADSS1	adenylosuccinate synthase 1
chr14	104797261	104797761	0.544041	0.0321753	Promoter (1-2kb)	AKT1	AKT serine/threonine kinase 1
chr14	104895872	104896372	0.882871	0.0168929	Promoter (1-2kb)	CEP170B	centrosomal protein 170B
chr14	104934174	104934674	0.678274	0.000485797	Promoter (2-3kb)	PLD4	phospholipase D family member 4
chr14	105045638	105046138	0.20318	0.0169989	Distal Intergenic	GPR132	G protein-coupled receptor 132
chr14	105050425	105050925	0.395081	0.0488218	3' UTR	GPR132	G protein-coupled receptor 132
chr14	105070125	105070625	0.280567	0.0332232	Distal Intergenic	GPR132	G protein-coupled receptor 132
chr14	105171713	105172213	0.668128	0.0357833	Promoter (1-2kb)	NUDT14	nudix hydrolase 14
chr14	105197290	105197790	0.692222	0.0201156	Distal Intergenic	BRF1	BRF1 RNA polymerase III transcription initiation factor subunit
chr14	105203044	105203544	0.821764	0.0451296	Distal Intergenic	BRF1	BRF1 RNA polymerase III transcription initiation factor subunit
chr14	105212584	105213084	0.811866	0.0467692	Promoter (<=1kb)	BRF1	BRF1 RNA polymerase III transcription initiation factor subunit
chr14	105255080	105255580	0.518472	0.00489589	Intron (ENST00000379937.6/2972, intron 3 of 16)	BRF1	BRF1 RNA polymerase III transcription initiation factor subunit
chr14	105412372	105412872	1.05287	0.0121278	3' UTR	MTA1-DT	MTA1 divergent transcript
chr15	24954906	24955406	0.678693	0.0292869	Promoter (<=1kb)	SNRPN	small nuclear ribonucleoprotein polypeptide N
chr15	25204902	25205402	0.834925	0.017218	Promoter (<=1kb)	SNORD115-19	small nucleolar RNA, C/D box 115-19
chr15	25438872	25439372	0.129738	0.0215018	Promoter (<=1kb)	UBE3A	ubiquitin protein ligase E3A
chr15	25679633	25680133	0.892412	0.0221311	Exon (ENST00000356865.11/57194, exon 21 of 22)	ATP10A	ATPase phospholipid transporting 10A (putative)
chr15	25830876	25831376	0.141437	0.04166	Intron (ENST00000356865.11/57194, intron 2 of 21)	MIR4715	microRNA 4715
chr15	27029164	27029664	0.995712	0.0391599	Intron (ENST00000615808.5/2567, intron 3 of 9)	GABRG3	gamma-aminobutyric acid type A receptor subunit gamma3
chr15	27696415	27696915	1.20365	0.0169267	Distal Intergenic	GABRG3	gamma-aminobutyric acid type A receptor subunit gamma3
chr15	28875357	28875857	0.380259	0.0448289	Distal Intergenic	APBA2	amyloid beta precursor protein binding family A member 2
chr15	33737778	33738278	0.66751	0.0215926	Intron (ENST00000415757.7/6263, intron 49 of 102)	RYR3	ryanodine receptor 3
chr15	33742789	33743289	0.791503	0.0332939	Intron (ENST00000415757.7/6263, intron 52 of 102)	RYR3	ryanodine receptor 3
chr15	39581350	39581850	0.256553	0.0181618	Promoter (<=1kb)	THBS1	thrombospondin 1
chr15	39608847	39609347	0.81832	0.0247345	Intron (ENST00000642527.1/161835, intron 1 of 3)	FSIP1	fibrous sheath interacting protein 1
chr15	40251486	40251986	0.241743	0.00946322	Promoter (<=1kb)	PAK6	p21 (RAC1) activated kinase 6
chr15	40382764	40383264	0.339792	0.00675315	Promoter (<=1kb)	KNSTRN	kinetochore localized astrin (SPAG5) binding protein
chr15	40838759	40839259	0.726408	0.0282119	Promoter (1-2kb)	SPINT1-AS1	SPINT1 antisense RNA 1
chr15	41827936	41828436	0.15007	0.0142272	Promoter (<=1kb)	JMJD7	jumonji domain containing 7
chr15	42122816	42123316	1.16622	0.0330642	Distal Intergenic	PLA2G4F	phospholipase A2 group IVF
chr15	42130960	42131460	1.13323	0.0257957	Distal Intergenic	PLA2G4F	phospholipase A2 group IVF
chr15	42140827	42141327	0.303449	0.0316723	3' UTR	PLA2G4F	phospholipase A2 group IVF
chr15	43214864	43215364	0.883931	0.0114191	Promoter (<=1kb)	EPB42	erythrocyte membrane protein band 4.2
chr15	43226567	43227067	0.664973	0.00506922	Distal Intergenic	EPB42	erythrocyte membrane protein band 4.2
chr15	43524328	43524828	0.750357	0.0411199	Exon (ENST00000382031.5/4130, exon 5 of 7)	MAP1A	microtubule associated protein 1A
chr15	44194086	44194586	0.20521	0.0286736	Promoter (<=1kb)	FRMD5	FERM domain containing 5
chr15	45728751	45729251	1.14555	0.00341905	Intron (ENST00000560705.1/105370802, intron 2 of 4)	LOC105370802	uncharacterized LOC105370802
chr15	48592158	48592658	1.12337	0.0349807	Intron (ENST00000316623.10/2200, intron 6 of 65)	FBN1	fibrillin 1
chr15	48810957	48811457	0.158758	0.0110345	Promoter (<=1kb)	CEP152	centrosomal protein 152
chr15	49831469	49831969	0.846899	0.0315966	Distal Intergenic	ATP8B4	ATPase phospholipid transporting 8B4 (putative)
chr15	51089484	51089984	0.571745	0.0224968	Intron (ENST00000559909.1/109729174, intron 1 of 2)	TNFAIP8L3	TNF alpha induced protein 8 like 3
chr15	51228219	51228719	0.931669	0.0492167	Intron (ENST00000559909.1/109729174, intron 1 of 2)	CYP19A1	cytochrome P450 family 19 subfamily A member 1
chr15	52143670	52144170	1.16455	0.024537	Promoter (<=1kb)	GNB5	G protein subunit beta 5
chr15	52417382	52417882	1.11517	0.00591558	Intron (ENST00000399231.8/4644, intron 4 of 40)	MYO5A	myosin VA
chr15	54894856	54895356	1.15232	0.0119187	Distal Intergenic	LOC105370829	uncharacterized LOC105370829
chr15	55150649	55151149	1.76593	0.0392355	Distal Intergenic	RSL24D1	ribosomal L24 domain containing 1
chr15	55289184	55289684	0.861568	0.0166833	Promoter (<=1kb)	RAB27A	RAB27A, member RAS oncogene family
chr15	55407994	55408494	0.176834	0.0473067	Promoter (<=1kb)	CCPG1	cell cycle progression 1
chr15	60374366	60374866	0.20386	0.00292354	Promoter (<=1kb)	ANXA2	annexin A2
chr15	61824404	61824904	1.07323	0.0475392	Distal Intergenic	VPS13C	vacuolar protein sorting 13 homolog C
chr15	62928426	62928926	0.735452	0.000157393	Distal Intergenic	LOC105370854	uncharacterized LOC105370854
chr15	63042469	63042969	0.593483	0.0209087	Promoter (<=1kb)	TPM1	tropomyosin 1
chr15	63583002	63583502	0.357978	0.0341267	Intron (ENST00000540797.5/9960, intron 10 of 13)	USP3	ubiquitin specific peptidase 3
chr15	63950861	63951361	0.485284	0.0196067	Intron (ENST00000261891.7/23604, intron 3 of 10)	LOC101928988	uncharacterized LOC101928988
chr15	64112849	64113349	0.914111	0.00127581	Intron (ENST00000560829.5/6642, intron 2 of 13)	SNX1	sorting nexin 1
chr15	64893844	64894344	0.134079	0.0380249	Intron (ENST00000502574.1/80301, intron 5 of 5)	ANKDD1A	ankyrin repeat and death domain containing 1A
chr15	64984923	64985423	0.337761	0.00756564	Promoter (2-3kb)	SPG21	SPG21 abhydrolase domain containing, maspardin
chr15	65832744	65833244	0.393795	0.0471	Intron (ENST00000569304.1/8766, intron 2 of 2)	RAB11A	RAB11A, member RAS oncogene family
chr15	67131018	67131518	0.174562	0.0240235	Promoter (2-3kb)	SMAD3	SMAD family member 3
chr15	68200392	68200892	1.08739	0.044013	Promoter (<=1kb)	CALML4	calmodulin like 4
chr15	68586136	68586636	0.429085	0.0328532	Intron (ENST00000261861.10/10391, intron 1 of 11)	CORO2B	coronin 2B
chr15	69014268	69014768	0.439056	0.0428798	Promoter (<=1kb)	NOX5	NADPH oxidase 5
chr15	69388328	69388828	0.757918	0.030081	Intron (ENST00000395407.7/54852, intron 5 of 8)	KIF23-AS1	KIF23 and PAQR5 antisense RNA 1
chr15	70214788	70215288	0.765807	0.0167918	Distal Intergenic	TLE3	TLE family member 3, transcriptional corepressor
chr15	71747329	71747829	0.470486	0.0480076	Intron (ENST00000355327.7/79875, intron 13 of 17)	NR2E3	nuclear receptor subfamily 2 group E member 3
chr15	71752626	71753126	0.606918	0.0228595	Intron (ENST00000355327.7/79875, intron 14 of 17)	NR2E3	nuclear receptor subfamily 2 group E member 3
chr15	72155827	72156327	0.449066	0.0496819	Distal Intergenic	GRAMD2A	GRAM domain containing 2A
chr15	72197414	72197914	0.62245	0.0108803	Promoter (<=1kb)	GRAMD2A	GRAM domain containing 2A
chr15	72796855	72797355	0.245337	0.0445864	Intron (ENST00000563592.5/100287559, intron 2 of 2)	ADPGK-AS1	ADPGK antisense RNA 1
chr15	73639431	73639931	0.386915	0.022152	Distal Intergenic	NPTN	neuroplastin
chr15	73956725	73957225	0.962803	0.0398633	Distal Intergenic	LOXL1	lysyl oxidase like 1
chr15	73972888	73973388	0.274793	0.0463578	Distal Intergenic	STOML1	stomatin like 1
chr15	73981885	73982385	0.220717	0.0199983	3' UTR	STOML1	stomatin like 1
chr15	73982400	73982900	0.139402	0.034381	3' UTR	STOML1	stomatin like 1
chr15	74570237	74570737	0.71911	0.041278	Intron (ENST00000622429.1/10620, intron 2 of 8)	ARID3B	AT-rich interaction domain 3B
chr15	74588679	74589179	0.373024	0.0461194	Promoter (2-3kb)	ARID3B	AT-rich interaction domain 3B
chr15	74985841	74986341	1.21911	0.01446	Intron (ENST00000568423.5/192683, intron 1 of 5)	SCAMP5	secretory carrier membrane protein 5
chr15	75138395	75138895	0.287542	0.0351616	Distal Intergenic	C15orf39	chromosome 15 open reading frame 39
chr15	75182630	75183130	1.21776	0.0273515	Distal Intergenic	C15orf39	chromosome 15 open reading frame 39
chr15	75204542	75205042	0.360479	0.0188939	Promoter (1-2kb)	C15orf39	chromosome 15 open reading frame 39
chr15	75247713	75248213	0.735971	0.034598	Distal Intergenic	GOLGA6C	golgin A6 family member C
chr15	75367946	75368446	0.511994	0.0264161	Promoter (<=1kb)	MAN2C1	mannosidase alpha class 2C member 1
chr15	75660226	75660726	0.174727	0.0376879	3' UTR	SNX33	sorting nexin 33
chr15	75681348	75681848	0.714336	0.026319	Intron (ENST00000308508.5/1464, intron 8 of 9)	CSPG4	chondroitin sulfate proteoglycan 4
chr15	76190573	76191073	0.656818	0.0054194	Promoter (<=1kb)	TMEM266	transmembrane protein 266
chr15	76199027	76199527	0.669548	0.0439443	Intron (ENST00000484722.5/123591, intron 9 of 10)	TMEM266	transmembrane protein 266
chr15	76913338	76913838	1.22135	0.0198565	Distal Intergenic	SCAPER	S-phase cyclin A associated protein in the ER
chr15	76983938	76984438	1.00591	0.0145724	Distal Intergenic	PSTPIP1	proline-serine-threonine phosphatase interacting protein 1
chr15	77567364	77567864	0.34691	0.043559	Promoter (1-2kb)	LOC105370906	uncharacterized LOC105370906
chr15	78049783	78050283	0.516897	0.0112476	Intron (ENST00000300584.8/23102, intron 2 of 12)	TBC1D2B	TBC1 domain family member 2B
chr15	78093344	78093844	0.49928	0.00552839	Promoter (<=1kb)	SH2D7	SH2 domain containing 7
chr15	78810386	78810886	0.355562	0.00193395	Promoter (<=1kb)	MORF4L1	mortality factor 4 like 1
chr15	79192692	79193192	0.211271	0.0481737	Intron (ENST00000692103.1/729911, intron 1 of 2)	MIR184	microRNA 184
chr15	79923641	79924141	0.183142	0.0441372	Promoter (<=1kb)	ST20	suppressor of tumorigenicity 20
chr15	80929614	80930114	0.264044	0.0202925	Intron (ENST00000220244.7/57214, intron 20 of 28)	CEMIP	cell migration inducing hyaluronidase 1
chr15	80945240	80945740	0.496052	0.0210764	Promoter (1-2kb)	CEMIP	cell migration inducing hyaluronidase 1
chr15	82750076	82750576	0.442503	0.00679769	Promoter (<=1kb)	SNHG21	small nucleolar RNA host gene 21
chr15	82771905	82772405	0.83056	0.0349137	Exon (ENST00000334574.12/123722, exon 7 of 13)	SCARNA15	small Cajal body-specific RNA 15
chr15	83673091	83673591	1.54596	0.00974969	Intron (ENST00000567476.1/57188, intron 2 of 29)	ADAMTSL3	ADAMTS like 3
chr15	83977030	83977530	0.935402	0.0458545	Intron (ENST00000567476.1/57188, intron 20 of 29)	ADAMTSL3	ADAMTS like 3
chr15	84955407	84955907	0.323021	0.0259606	Distal Intergenic	PDE8A	phosphodiesterase 8A
chr15	85044304	85044804	0.204027	0.00385551	Intron (ENST00000310298.8/5151, intron 2 of 22)	PDE8A	phosphodiesterase 8A
chr15	85296651	85297151	0.46862	0.0315595	Intron (ENST00000559518.1/ENST00000559518.1, intron 1 of 3)	GOLGA6L3	golgin A6 family like 3
chr15	85742289	85742789	1.07924	0.0467712	Intron (ENST00000394518.7/11214, intron 35 of 36)	AKAP13	A-kinase anchoring protein 13
chr15	86624533	86625033	0.837657	0.00293964	Intron (ENST00000614907.3/123624, intron 21 of 22)	AGBL1	AGBL carboxypeptidase 1
chr15	88274531	88275031	0.694157	0.045541	Distal Intergenic	NTRK3	neurotrophic receptor tyrosine kinase 3
chr15	88881622	88882122	0.801448	0.034669	Exon (ENST00000359595.8/145864, exon 3 of 5)	ACAN	aggrecan
chr15	89496444	89496944	0.34863	0.0231661	Promoter (<=1kb)	RHCG	Rh family C glycoprotein
chr15	90100414	90100914	0.487401	0.0357309	Promoter (<=1kb)	IDH2	isocitrate dehydrogenase (NADP(+)) 2
chr15	90165531	90166031	0.862814	0.0131532	Intron (ENST00000559322.5/10509, intron 1 of 3)	SEMA4B	semaphorin 4B
chr15	98503856	98504356	0.531409	0.0126933	Intron (ENST00000558256.5/283777, intron 2 of 6)	FAM169BP	protein FAM169B
chr15	99564902	99565402	0.520029	0.0230276	Promoter (<=1kb)	MEF2A	myocyte enhancer factor 2A
chr15	100339143	100339643	1.01565	0.011764	Promoter (<=1kb)	ADAMTS17	ADAM metallopeptidase with thrombospondin type 1 motif 17
chr15	101378404	101378904	0.724043	0.00436596	Intron (ENST00000677364.1/5046, intron 4 of 15)	PCSK6	proprotein convertase subtilisin/kexin type 6
chr16	298028	298528	0.724043	0.00436596	Exon (ENST00000461023.5/8312, exon 5 of 8)	AXIN1	axin 1
chr16	362266	362766	0.515793	0.0433372	Distal Intergenic	MRPL28	mitochondrial ribosomal protein L28
chr16	399489	399989	0.972048	0.0217696	Promoter (1-2kb)	NME4	NME/NM23 nucleoside diphosphate kinase 4
chr16	700660	701160	0.368951	0.0304124	Intron (ENST00000397621.6/146330, intron 1 of 5)	FBXL16	F-box and leucine rich repeat protein 16
chr16	880813	881313	1.00304	0.036271	Intron (ENST00000262301.16/64788, intron 5 of 10)	LMF1	lipase maturation factor 1
chr16	920435	920935	0.637325	0.0366126	Promoter (<=1kb)	LMF1-AS1	LMF1 antisense RNA 1
chr16	1106090	1106590	0.547622	0.0355018	Distal Intergenic	C1QTNF8	C1q and TNF related 8
chr16	1782527	1783027	0.226511	0.0145739	Promoter (<=1kb)	SPSB3	splA/ryanodine receptor domain and SOCS box containing 3
chr16	2487252	2487752	0.485617	0.0159939	Intron (ENST00000567020.6/57465, intron 1 of 6)	TBC1D24	TBC1 domain family member 24
chr16	2769938	2770438	0.430805	0.0331135	Promoter (<=1kb)	SRRM2	serine/arginine repetitive matrix 2
chr16	2777211	2777711	0.437827	0.026231	Promoter (<=1kb)	ELOB	elongin B
chr16	2799679	2800179	0.680698	0.0421728	Promoter (1-2kb)	PRSS41	serine protease 41
chr16	3020866	3021366	0.287164	0.0383456	Promoter (<=1kb)	TNFRSF12A	TNF receptor superfamily member 12A
chr16	3022039	3022539	0.187169	0.00463002	Promoter (1-2kb)	HCFC1R1	host cell factor C1 regulator 1
chr16	3049566	3050066	0.399496	0.0203227	Promoter (2-3kb)	MMP25	matrix metallopeptidase 25
chr16	3182622	3183122	1.09213	0.0311119	Intron (ENST00000576762.1/ENST00000576762.1, intron 1 of 1)	OR1F1	olfactory receptor family 1 subfamily F member 1
chr16	3183161	3183661	0.449663	0.0136877	Intron (ENST00000576762.1/ENST00000576762.1, intron 1 of 1)	OR1F1	olfactory receptor family 1 subfamily F member 1
chr16	3189087	3189587	0.445897	0.0396072	Promoter (<=1kb)	OR1F1	olfactory receptor family 1 subfamily F member 1
chr16	3374503	3375003	0.617236	0.0341111	Intron (ENST00000576906.1/105371059, intron 1 of 1)	NAA60	N-alpha-acetyltransferase 60, NatF catalytic subunit
chr16	3443541	3444041	0.183625	0.0389185	Promoter (<=1kb)	NAA60	N-alpha-acetyltransferase 60, NatF catalytic subunit
chr16	3527799	3528299	0.992095	0.0263821	Promoter (2-3kb)	CLUAP1	clusterin associated protein 1
chr16	3670950	3671450	1.48125	0.0337121	Intron (ENST00000575479.1/1773, intron 2 of 2)	TRAP1	TNF receptor associated protein 1
chr16	3880576	3881076	0.198705	0.0127943	Promoter (<=1kb)	CREBBP	CREB binding protein
chr16	4299109	4299609	0.444103	0.0132532	Distal Intergenic	GLIS2	GLIS family zinc finger 2
chr16	5040998	5041498	1.20882	0.0112591	Intron (ENST00000588778.1/9717, intron 1 of 1)	NAGPA	N-acetylglucosamine-1-phosphodiester alpha-N-acetylglucosaminidase
chr16	5076070	5076570	0.980178	0.00763225	Intron (ENST00000683433.1/56052, intron 2 of 8)	ALG1	ALG1 chitobiosyldiphosphodolichol beta-mannosyltransferase
chr16	7517714	7518214	2.03704	0.0324171	5' UTR	RBFOX1	RNA binding fox-1 homolog 1
chr16	8777828	8778328	0.773162	0.0201341	Intron (ENST00000268251.13/18, intron 14 of 15)	PMM2	phosphomannomutase 2
chr16	8850266	8850766	0.457924	0.0285901	Promoter (<=1kb)	LOC100130283	uncharacterized LOC100130283
chr16	8858217	8858717	0.985328	0.0257468	Promoter (2-3kb)	CARHSP1	calcium regulated heat stable protein 1
chr16	10509618	10510118	0.564695	0.0262403	Distal Intergenic	LINC01290	long intergenic non-protein coding RNA 1290
chr16	10618716	10619216	0.846972	0.0167585	Distal Intergenic	EMP2	epithelial membrane protein 2
chr16	10678476	10678976	0.69699	0.0339634	Intron (ENST00000283025.7/146279, intron 4 of 6)	TEKT5	tektin 5
chr16	10876868	10877368	0.465175	0.030796	Promoter (<=1kb)	CIITA	class II major histocompatibility complex transactivator
chr16	10981987	10982487	1.09413	0.0209519	Intron (ENST00000703130.1/23274, intron 8 of 22)	CLEC16A	C-type lectin domain containing 16A
chr16	11460820	11461320	0.190349	0.0239467	3' UTR	LOC400499	putative uncharacterized protein LOC400499
chr16	11994491	11994991	1.43188	0.0232424	Intron (ENST00000566228.6/92017, intron 1 of 20)	SNX29	sorting nexin 29
chr16	12228514	12229014	0.48308	0.0177309	Intron (ENST00000566228.6/92017, intron 14 of 20)	SNX29	sorting nexin 29
chr16	12362600	12363100	0.786619	0.028726	Intron (ENST00000566228.6/92017, intron 16 of 20)	SNX29	sorting nexin 29
chr16	13873557	13874057	1.03575	0.0237731	Distal Intergenic	ERCC4	ERCC excision repair 4, endonuclease catalytic subunit
chr16	14307705	14308205	0.534	0.0370629	Promoter (1-2kb)	MIR365A	microRNA 365a
chr16	14377280	14377780	0.61467	0.0239303	Distal Intergenic	LINC02130	long intergenic non-protein coding RNA 2130
chr16	17633384	17633884	1.34704	0.045902	Distal Intergenic	XYLT1	xylosyltransferase 1
chr16	18801468	18801968	0.217639	0.026416	Promoter (<=1kb)	ARL6IP1	ADP ribosylation factor like GTPase 6 interacting protein 1
chr16	19092057	19092557	0.512997	0.0134421	Intron (ENST00000568032.2/ENST00000568032.2, intron 1 of 2)	COQ7	coenzyme Q7, hydroxylase
chr16	19243101	19243601	0.479099	0.0316074	Intron (ENST00000355377.7/51760, intron 7 of 7)	SYT17	synaptotagmin 17
chr16	20336863	20337363	2.05594	0.0493411	Exon (ENST00000396138.9/7369, exon 8 of 11)	UMOD	uromodulin
chr16	20984704	20985204	0.586872	0.0448187	Exon (ENST00000698260.1/55567, exon 48 of 62)	DNAH3	dynein axonemal heavy chain 3
chr16	23363312	23363812	0.641951	0.0211334	Intron (ENST00000343070.7/6338, intron 4 of 12)	SCNN1B	sodium channel epithelial 1 subunit beta
chr16	23678444	23678944	0.397698	0.0496159	Promoter (<=1kb)	PLK1	polo like kinase 1
chr16	23694772	23695272	0.350945	0.0231654	Promoter (<=1kb)	ERN2	endoplasmic reticulum to nucleus signaling 2
chr16	27549700	27550200	0.15803	0.0480476	Promoter (<=1kb)	GTF3C1	general transcription factor IIIC subunit 1
chr16	28835907	28836407	1.57067	0.049992	Promoter (<=1kb)	ATXN2L	ataxin 2 like
chr16	30065671	30066171	0.149521	0.0390908	Promoter (<=1kb)	ALDOA	aldolase, fructose-bisphosphate A
chr16	30075552	30076052	0.649197	0.0253294	Promoter (<=1kb)	PPP4C	protein phosphatase 4 catalytic subunit
chr16	30091777	30092277	0.206587	0.0439237	Promoter (<=1kb)	TBX6	T-box transcription factor 6
chr16	30140354	30140854	1.1116	0.0395139	Distal Intergenic	MAPK3	mitogen-activated protein kinase 3
chr16	30355179	30355679	0.134545	0.0312982	Promoter (<=1kb)	CD2BP2	CD2 cytoplasmic tail binding protein 2
chr16	30786413	30786913	0.319466	0.0167214	Promoter (<=1kb)	ZNF629	zinc finger protein 629
chr16	30793661	30794161	0.508011	0.0101464	Distal Intergenic	ZNF629	zinc finger protein 629
chr16	30896739	30897239	0.378547	0.0255563	Promoter (<=1kb)	CTF1	cardiotrophin 1
chr16	30932484	30932984	0.974528	0.00812171	Intron (ENST00000471231.6/54620, intron 7 of 10)	FBXL19	F-box and leucine rich repeat protein 19
chr16	30948258	30948758	0.355156	0.0395676	Promoter (<=1kb)	ORAI3	ORAI calcium release-activated calcium modulator 3
chr16	31063761	31064261	1.4464	0.0024494	Promoter (<=1kb)	ZNF668	zinc finger protein 668
chr16	31094576	31095076	0.0639188	0.0434952	Promoter (<=1kb)	PRSS53	serine protease 53
chr16	31361410	31361910	0.616957	0.0451103	Promoter (1-2kb)	ITGAX	integrin subunit alpha X
chr16	31513192	31513692	0.803621	0.0133384	Distal Intergenic	RUSF1	RUS family member 1
chr16	46894960	46895460	1.11533	0.0437981	Intron (ENST00000340124.9/84706, intron 2 of 11)	GPT2	glutamic--pyruvic transaminase 2
chr16	48123185	48123685	0.303717	0.00290804	Intron (ENST00000311303.8/94160, intron 12 of 30)	ABCC12	ATP binding cassette subfamily C member 12
chr16	49781631	49782131	1.07117	0.0339576	Promoter (1-2kb)	ZNF423	zinc finger protein 423
chr16	50372272	50372772	0.447428	0.0391297	Distal Intergenic	BRD7	bromodomain containing 7
chr16	50373384	50373884	1.02436	0.0318017	Distal Intergenic	BRD7	bromodomain containing 7
chr16	50625266	50625766	1.59305	0.0233804	Promoter (<=1kb)	NKD1	NKD inhibitor of WNT signaling pathway 1
chr16	53052584	53053084	0.457418	0.00472089	Promoter (<=1kb)	LOC105371267	uncharacterized LOC105371267
chr16	55494909	55495409	0.392701	0.0434122	Intron (ENST00000570308.5/4313, intron 10 of 13)	MMP2	matrix metallopeptidase 2
chr16	56688875	56689375	0.640776	0.0272849	Distal Intergenic	MT1X	metallothionein 1X
chr16	56871124	56871624	0.576669	0.0176911	Intron (ENST00000566786.5/6559, intron 6 of 25)	SLC12A3	solute carrier family 12 member 3
chr16	56950095	56950595	0.532943	0.00370488	Distal Intergenic	HERPUD1	homocysteine inducible ER protein with ubiquitin like domain 1
chr16	57070037	57070537	0.936992	0.0203033	Promoter (<=1kb)	NLRC5	NLR family CARD domain containing 5
chr16	57123265	57123765	1.62802	0.0316133	Promoter (<=1kb)	CPNE2	copine 2
chr16	57357908	57358408	1.02448	0.0206346	Promoter (<=1kb)	CCL22	C-C motif chemokine ligand 22
chr16	57515115	57515615	0.545346	0.0146214	Promoter (<=1kb)	CCDC102A	coiled-coil domain containing 102A
chr16	57816296	57816796	0.249085	0.0471456	Exon (ENST00000335616.3/388282, exon 4 of 4)	LOC388282	uncharacterized LOC388282
chr16	57966095	57966595	0.811179	0.019771	Promoter (<=1kb)	CNGB1	cyclic nucleotide gated channel subunit beta 1
chr16	66293541	66294041	0.828884	0.0233446	Distal Intergenic	CDH5	cadherin 5
chr16	66478764	66479264	0.291574	0.0420918	Promoter (<=1kb)	BEAN1-AS1	BEAN1 antisense RNA 1
chr16	67173875	67174375	0.742697	0.0130192	Promoter (<=1kb)	NOL3	nucleolar protein 3
chr16	67192034	67192534	0.619025	0.0238734	Promoter (<=1kb)	E2F4	E2F transcription factor 4
chr16	67431456	67431956	0.617599	0.0382649	Promoter (<=1kb)	HSD11B2	hydroxysteroid 11-beta dehydrogenase 2
chr16	67521186	67521686	0.28875	0.0258071	Promoter (2-3kb)	RIPOR1	RHO family interacting cell polarization regulator 1
chr16	67548244	67548744	1.06447	0.00599108	Promoter (2-3kb)	RIPOR1	RHO family interacting cell polarization regulator 1
chr16	67935714	67936214	0.699829	0.00481467	Promoter (<=1kb)	PSMB10	proteasome 20S subunit beta 10
chr16	68299025	68299525	0.67815	0.00144229	3' UTR	SLC7A6	solute carrier family 7 member 6
chr16	68528510	68529010	0.347573	0.00729817	Promoter (1-2kb)	ZFP90	ZFP90 zinc finger protein
chr16	68626462	68626962	0.965553	0.0497404	Distal Intergenic	CDH3	cadherin 3
chr16	69339323	69339823	0.167181	0.0357415	Promoter (<=1kb)	COG8	component of oligomeric golgi complex 8
chr16	69726563	69727063	0.31341	0.0158969	Promoter (<=1kb)	NQO1	NAD(P)H quinone dehydrogenase 1
chr16	70251091	70251591	0.284995	0.0116169	Promoter (<=1kb)	EXOSC6	exosome component 6
chr16	70460708	70461208	0.508786	0.00869265	Intron (ENST00000572784.5/197258, intron 1 of 5)	FCSK	fucose kinase
chr16	70725603	70726103	0.737331	0.00614047	Intron (ENST00000568886.5/55697, intron 8 of 12)	VAC14	VAC14 component of PIKFYVE complex
chr16	70789248	70789748	0.463627	0.0396726	Promoter (2-3kb)	VAC14	VAC14 component of PIKFYVE complex
chr16	71515984	71516484	0.930258	0.031172	Promoter (2-3kb)	LOC105371335	uncharacterized LOC105371335
chr16	71526060	71526560	1.11644	0.00685548	Promoter (<=1kb)	CHST4	carbohydrate sulfotransferase 4
chr16	72008428	72008928	0.43512	0.0398082	Promoter (<=1kb)	DHODH	dihydroorotate dehydrogenase (quinone)
chr16	74364088	74364588	0.533289	0.0377881	Intron (ENST00000566802.5/283922, intron 1 of 13)	PDPR2P	pyruvate dehydrogenase phosphatase regulatory subunit 2, pseudogene
chr16	75377934	75378434	0.410545	0.00310686	Promoter (2-3kb)	CFDP1	craniofacial development protein 1
chr16	75565019	75565519	0.510764	0.00973504	Promoter (<=1kb)	GABARAPL2	GABA type A receptor associated protein like 2
chr16	80718797	80719297	1.51697	0.0152072	Intron (ENST00000570137.7/124359, intron 1 of 6)	CDYL2	chromodomain Y like 2
chr16	81076848	81077348	0.178345	0.0105969	Promoter (<=1kb)	C16orf46	chromosome 16 open reading frame 46
chr16	81397334	81397834	0.452943	0.0315273	Distal Intergenic	MIR4720	microRNA 4720
chr16	84017859	84018359	0.906842	0.0394317	Promoter (1-2kb)	SLC38A8	solute carrier family 38 member 8
chr16	84084867	84085367	0.430285	0.0392408	Promoter (<=1kb)	MBTPS1	membrane bound transcription factor peptidase, site 1
chr16	84212685	84213185	0.999839	0.0072516	Distal Intergenic	LOC654780	splicing factor proline/glutamine-rich
chr16	84214703	84215203	0.454122	0.00732363	Distal Intergenic	LOC654780	splicing factor proline/glutamine-rich
chr16	84333814	84334314	1.50404	0.0042055	Distal Intergenic	WFDC1	WAP four-disulfide core domain 1
chr16	84344630	84345130	1.08805	0.00719572	Distal Intergenic	ATP2C2	ATPase secretory pathway Ca2+ transporting 2
chr16	84670438	84670938	0.5437	0.0223823	Distal Intergenic	KLHL36	kelch like family member 36
chr16	85174912	85175412	0.515033	0.0392003	Intron (ENST00000637419.1/23199, intron 1 of 2)	GSE1	Gse1 coiled-coil protein
chr16	85187085	85187585	0.655812	1.05218e-06	Intron (ENST00000637419.1/23199, intron 1 of 2)	GSE1	Gse1 coiled-coil protein
chr16	85259464	85259964	0.919576	0.025453	Intron (ENST00000637419.1/23199, intron 1 of 2)	LINC00311	long intergenic non-protein coding RNA 311
chr16	85542498	85542998	0.846741	0.0349026	Intron (ENST00000637419.1/23199, intron 2 of 2)	GSE1	Gse1 coiled-coil protein
chr16	85610424	85610924	0.3289	0.00929144	Promoter (<=1kb)	GSE1	Gse1 coiled-coil protein
chr16	85612219	85612719	0.603282	0.0138211	Promoter (<=1kb)	GSE1	Gse1 coiled-coil protein
chr16	85767368	85767868	0.41248	0.00138533	Distal Intergenic	EMC8	ER membrane protein complex subunit 8
chr16	85798786	85799286	0.187368	0.0389004	Promoter (<=1kb)	EMC8	ER membrane protein complex subunit 8
chr16	85800122	85800622	0.702125	0.0162321	Promoter (<=1kb)	COX4I1	cytochrome c oxidase subunit 4I1
chr16	85838988	85839488	1.66482	0.0296852	Distal Intergenic	COX4I1	cytochrome c oxidase subunit 4I1
chr16	85878964	85879464	0.273167	0.0327974	Distal Intergenic	IRF8	interferon regulatory factor 8
chr16	85898677	85899177	0.438246	0.0430349	Promoter (<=1kb)	IRF8	interferon regulatory factor 8
chr16	85983251	85983751	1.06108	0.00136116	Intron (ENST00000599411.2/ENST00000599411.2, intron 1 of 1)	LINC02132	long intergenic non-protein coding RNA 2132
chr16	87028189	87028689	0.971023	0.00994899	Distal Intergenic	LINC02181	long intergenic non-protein coding RNA 2181
chr16	87350703	87351203	0.343261	0.024428	Intron (ENST00000311635.12/79791, intron 2 of 8)	FBXO31	F-box protein 31
chr16	87652596	87653096	0.523239	0.00833872	Promoter (<=1kb)	JPH3	junctophilin 3
chr16	87831721	87832221	0.848073	0.00864133	Promoter (2-3kb)	MIR6775	microRNA 6775
chr16	88432354	88432854	1.07725	0.0489167	Exon (ENST00000565624.3/84627, exon 3 of 3)	ZFPM1	zinc finger protein, FOG family member 1
chr16	88685039	88685539	0.5075	0.00602132	Promoter (<=1kb)	SNAI3	snail family transcriptional repressor 3
chr16	88811442	88811942	0.23612	0.0375278	Promoter (<=1kb)	APRT	adenine phosphoribosyltransferase
chr16	88871641	88872141	1.06823	0.0172403	Distal Intergenic	PABPN1L	PABPN1 like, cytoplasmic
chr16	88983107	88983607	0.618986	0.0444827	Distal Intergenic	CBFA2T3	CBFA2/RUNX1 partner transcriptional co-repressor 3
chr16	89101280	89101780	0.834138	0.0353925	Promoter (<=1kb)	ACSF3	acyl-CoA synthetase family member 3
chr16	89142494	89142994	0.33702	0.0194137	Promoter (2-3kb)	ACSF3	acyl-CoA synthetase family member 3
chr16	89256730	89257230	0.426998	0.0346333	Distal Intergenic	ANKRD11	ankyrin repeat domain containing 11
chr16	89490532	89491032	0.126093	0.0321918	Promoter (<=1kb)	ANKRD11	ankyrin repeat domain containing 11
chr16	89569467	89569967	0.566381	0.0447121	Distal Intergenic	CPNE7	copine 7
chr16	89633193	89633693	0.177919	0.00780425	Promoter (2-3kb)	DPEP1	dipeptidase 1
chr16	89657651	89658151	0.27924	0.0235497	Promoter (<=1kb)	CHMP1A	charged multivesicular body protein 1A
chr16	89918619	89919119	0.520345	0.0162467	Promoter (<=1kb)	MC1R	melanocortin 1 receptor
chr16	90082004	90082504	0.260123	0.0123109	Intron (ENST00000569206.1/11105, intron 3 of 3)	PRDM7	PR/SET domain 7
chr17	951579	952079	0.536369	0.00915676	Intron (ENST00000336868.8/64359, intron 1 of 7)	NXN	nucleoredoxin
chr17	953424	953924	0.972177	0.0410011	Intron (ENST00000336868.8/64359, intron 1 of 7)	NXN	nucleoredoxin
chr17	1455276	1455776	0.254231	0.0220904	Promoter (<=1kb)	CRK	CRK proto-oncogene, adaptor protein
chr17	1468560	1469060	0.393164	0.0160047	Promoter (<=1kb)	MYO1C	myosin IC
chr17	1783828	1784328	0.223292	0.0474791	Promoter (<=1kb)	SMYD4	SET and MYND domain containing 4
chr17	2011870	2012370	0.217576	0.0436794	Intron (ENST00000331238.7/146760, intron 1 of 1)	LOC105371485	uncharacterized LOC105371485
chr17	2055539	2056039	0.28002	0.0250806	Promoter (<=1kb)	HIC1	HIC ZBTB transcriptional repressor 1
chr17	2524333	2524833	0.566063	0.00533253	Distal Intergenic	METTL16	methyltransferase 16, N6-methyladenosine
chr17	2812030	2812530	0.672966	0.0171293	Intron (ENST00000637138.1/23108, intron 3 of 25)	RAP1GAP2	RAP1 GTPase activating protein 2
chr17	2867450	2867950	0.330584	0.00121659	Intron (ENST00000637138.1/23108, intron 3 of 25)	RAP1GAP2	RAP1 GTPase activating protein 2
chr17	3846076	3846576	0.103319	0.00449605	Promoter (<=1kb)	NCBP3	nuclear cap binding subunit 3
chr17	3892106	3892606	0.123262	0.0479801	Promoter (<=1kb)	CAMKK1	calcium/calmodulin dependent protein kinase kinase 1
chr17	3918782	3919282	0.895281	0.0386043	Promoter (2-3kb)	P2RX1	purinergic receptor P2X 1
chr17	4533281	4533781	0.363877	0.0242244	Promoter (<=1kb)	SPNS2	sphingolipid transporter 2
chr17	4821924	4822424	0.518876	0.0153457	Promoter (<=1kb)	PLD2	phospholipase D2
chr17	5191551	5192051	0.236717	0.0331411	Promoter (<=1kb)	ZNF594	zinc finger protein 594
chr17	5797393	5797893	1.9082	0.034058	Intron (ENST00000563763.5/339166, intron 1 of 3)	WSCD1	WSC domain containing 1
chr17	6061284	6061784	0.46737	0.0229968	Intron (ENST00000573619.1/23302, intron 4 of 4)	WSCD1	WSC domain containing 1
chr17	6575119	6575619	0.735009	0.0238304	Distal Intergenic	PITPNM3	PITPNM family member 3
chr17	6701579	6702079	0.764823	0.0374774	Intron (ENST00000433363.7/284111, intron 5 of 11)	SLC13A5	solute carrier family 13 member 5
chr17	7220718	7221218	0.550561	0.0247386	Promoter (<=1kb)	ACADVL	acyl-CoA dehydrogenase very long chain
chr17	7587475	7587975	0.412616	0.0493441	Promoter (1-2kb)	MPDU1	mannose-P-dolichol utilization defect 1
chr17	7675112	7675612	0.925553	0.0245864	Promoter (<=1kb)	TP53	tumor protein p53
chr17	7843261	7843761	0.318134	0.00566117	Promoter (<=1kb)	KDM6B	lysine demethylase 6B
chr17	7922711	7923211	0.392615	0.0150459	Promoter (<=1kb)	KCNAB3	potassium voltage-gated channel subfamily A regulatory beta subunit 3
chr17	7932791	7933291	0.396633	0.0380708	Promoter (<=1kb)	CNTROB	centrobin, centriole duplication and spindle assembly protein
chr17	8118138	8118638	0.363937	0.0327105	Promoter (<=1kb)	ALOXE3	arachidonate lipoxygenase 3
chr17	8118807	8119307	0.265498	0.0146085	Promoter (<=1kb)	ALOXE3	arachidonate lipoxygenase 3
chr17	8120294	8120794	0.440222	0.010412	Promoter (1-2kb)	ALOXE3	arachidonate lipoxygenase 3
chr17	8226524	8227024	0.791054	0.0169428	Promoter (2-3kb)	LINC00324	long intergenic non-protein coding RNA 324
chr17	8391688	8392188	0.632557	0.0345637	3' UTR	RNF222	ring finger protein 222
chr17	8649493	8649993	0.916663	0.0342768	Distal Intergenic	MYH10	myosin heavy chain 10
chr17	8859264	8859764	0.324877	0.0113472	Intron (ENST00000619866.5/146850, intron 1 of 19)	PIK3R6	phosphoinositide-3-kinase regulatory subunit 6
chr17	9124133	9124633	0.51193	0.0265124	Intron (ENST00000173229.7/9423, intron 2 of 6)	NTN1	netrin 1
chr17	9196018	9196518	0.940223	0.0304704	Intron (ENST00000173229.7/9423, intron 5 of 6)	LOC101928266	uncharacterized LOC101928266
chr17	9900692	9901192	0.0764333	0.0108859	Promoter (<=1kb)	RCVRN	recoverin
chr17	10218022	10218522	0.573349	0.0457329	Distal Intergenic	GAS7	growth arrest specific 7
chr17	10513429	10513929	0.814282	0.047405	Exon (ENST00000226207.6/4619, exon 8 of 40)	MYH1	myosin heavy chain 1
chr17	10745298	10745798	0.45965	0.0114927	Exon (ENST00000478739.2/ENST00000478739.2, exon 2 of 2)	TMEM220	transmembrane protein 220
chr17	13346018	13346518	0.495789	0.00514778	Distal Intergenic	LINC02093	long intergenic non-protein coding RNA 2093
chr17	15510059	15510559	0.481088	0.0348753	Intron (ENST00000522212.6/100533496, intron 5 of 6)	CDRT4	CMT1A duplicated region transcript 4
chr17	16536687	16537187	0.325768	0.0299625	Distal Intergenic	ZNF287	zinc finger protein 287
chr17	17097647	17098147	0.925171	0.010163	Intron (ENST00000651222.2/23164, intron 3 of 23)	MPRIP	myosin phosphatase Rho interacting protein
chr17	17229731	17230231	1.52228	0.0343628	Promoter (<=1kb)	FLCN	folliculin
chr17	17236306	17236806	0.569078	0.0423645	Promoter (<=1kb)	FLCN	folliculin
chr17	17326563	17327063	0.635385	0.0217248	Intron (ENST00000616989.1/56953, intron 3 of 4)	NT5M	5',3'-nucleotidase, mitochondrial
chr17	17364292	17364792	0.677733	0.0230411	Distal Intergenic	NT5M	5',3'-nucleotidase, mitochondrial
chr17	17445921	17446421	0.433071	0.0414532	Distal Intergenic	MED9	mediator complex subunit 9
chr17	17496519	17497019	0.385694	0.0310432	Promoter (<=1kb)	RASD1	ras related dexamethasone induced 1
chr17	17580820	17581320	0.621283	0.000209175	Promoter (1-2kb)	PEMT	phosphatidylethanolamine N-methyltransferase
chr17	18188117	18188617	1.15043	0.0084196	Intron (ENST00000541285.1/54890, intron 1 of 3)	ALKBH5	alkB homolog 5, RNA demethylase
chr17	18197236	18197736	0.841499	0.0379997	Intron (ENST00000541285.1/54890, intron 2 of 3)	ALKBH5	alkB homolog 5, RNA demethylase
chr17	19022070	19022570	1.13516	0.00638418	3' UTR	SLC5A10	solute carrier family 5 member 10
chr17	19771127	19771627	0.782826	0.0386194	3' UTR	ULK2	unc-51 like autophagy activating kinase 2
chr17	20632867	20633367	1.07257	0.0234162	Promoter (<=1kb)	LINC02088	long intergenic non-protein coding RNA 2088
chr17	20635828	20636328	1.17252	0.0442948	Promoter (2-3kb)	LINC02088	long intergenic non-protein coding RNA 2088
chr17	20988644	20989144	0.529699	0.0456794	Intron (ENST00000439794.6/339260, intron 3 of 3)	USP22	ubiquitin specific peptidase 22
chr17	21040749	21041249	0.412175	0.0373981	Promoter (1-2kb)	USP22	ubiquitin specific peptidase 22
chr17	21287749	21288249	0.61103	0.00593467	Promoter (<=1kb)	MAP2K3	mitogen-activated protein kinase kinase 3
chr17	21678063	21678563	0.600301	0.0488497	Exon (ENST00000598588.2/ENST00000598588.2, exon 1 of 1)	KCNJ18	potassium inwardly rectifying channel subfamily J member 18
chr17	27332901	27333401	0.268296	0.0404249	Exon (ENST00000666005.1/ENST00000666005.1, exon 1 of 4)	WSB1	WD repeat and SOCS box containing 1
chr17	27502468	27502968	0.75171	0.0152765	Intron (ENST00000644974.2/8844, intron 1 of 20)	KSR1	kinase suppressor of ras 1
chr17	27907049	27907549	0.993383	0.0210019	Distal Intergenic	LYRM9	LYR motif containing 9
chr17	27954970	27955470	0.85204	0.0336855	Intron (ENST00000661257.1/105371708, intron 2 of 4)	LINC01992	long intergenic non-protein coding RNA 1992
chr17	28424215	28424715	0.770135	0.0200066	Distal Intergenic	SLC46A1	solute carrier family 46 member 1
chr17	28571444	28571944	0.464849	0.0140638	Promoter (<=1kb)	PIGS	phosphatidylinositol glycan anchor biosynthesis class S
chr17	28645153	28645653	0.30581	0.0101881	Promoter (<=1kb)	BLTP2	bridge-like lipid transfer protein family member 2
chr17	28965488	28965988	0.36341	0.00861788	Intron (ENST00000580241.5/51268, intron 2 of 9)	SEZ6	seizure related 6 homolog
chr17	29155971	29156471	0.58789	0.0244951	Intron (ENST00000527372.7/399687, intron 2 of 41)	MYO18A	myosin XVIIIA
chr17	29252068	29252568	0.575459	0.014273	Exon (ENST00000225387.8/1411, exon 4 of 6)	CRYBA1	crystallin beta A1
chr17	29379460	29379960	0.502142	0.0107367	Intron (ENST00000584958.2/ENST00000584958.2, intron 1 of 1)	TAOK1	TAO kinase 1
chr17	30950616	30951116	0.370591	0.0223981	Intron (ENST00000585130.5/55803, intron 6 of 9)	ADAP2	ArfGAP with dual PH domains 2
chr17	31511348	31511848	1.0086	0.00210643	Intron (ENST00000621161.5/84440, intron 3 of 14)	RAB11FIP4	RAB11 family interacting protein 4
chr17	31549796	31550296	0.23912	0.0446342	Distal Intergenic	MIR193A	microRNA 193a
chr17	31593811	31594311	0.807322	0.0386956	Intron (ENST00000578650.1/ENST00000578650.1, intron 2 of 3)	MIR365B	microRNA 365b
chr17	32518993	32519493	0.321833	0.0428563	Exon (ENST00000584219.1/ENST00000584219.1, exon 1 of 2)	LOC105371734	uncharacterized LOC105371734
chr17	33291355	33291855	0.658819	0.0321197	Promoter (<=1kb)	ASIC2	acid sensing ion channel subunit 2
chr17	34619699	34620199	1.2942	0.00204554	Intron (ENST00000321639.7/124842, intron 1 of 9)	TMEM132E	transmembrane protein 132E
chr17	34913002	34913502	0.902369	0.0478605	Distal Intergenic	CCT6B	chaperonin containing TCP1 subunit 6B
chr17	35183215	35183715	0.724707	0.0375628	Exon (ENST00000394570.7/146862, exon 19 of 20)	SLC35G3	solute carrier family 35 member G3
chr17	35587141	35587641	0.271711	0.0337283	Promoter (<=1kb)	AP2B1	adaptor related protein complex 2 subunit beta 1
chr17	39206783	39207283	0.607881	0.0390327	Distal Intergenic	RPL19	ribosomal protein L19
chr17	39608438	39608938	0.797463	0.00916018	Promoter (<=1kb)	NEUROD2	neuronal differentiation 2
chr17	40005400	40005900	0.40191	0.0431106	Distal Intergenic	CSF3	colony stimulating factor 3
chr17	40013697	40014197	0.564549	0.0324927	Promoter (1-2kb)	CSF3	colony stimulating factor 3
chr17	40191435	40191935	0.326203	0.0275999	Promoter (<=1kb)	RAPGEFL1	Rap guanine nucleotide exchange factor like 1
chr17	40381297	40381797	1.57381	0.0276658	Exon (ENST00000612552.1/ENST00000612552.1, exon 1 of 2)	TOP2A	DNA topoisomerase II alpha
chr17	41484333	41484833	1.11111	0.0194856	Distal Intergenic	KRT35	keratin 35
chr17	41678863	41679363	0.732491	0.0315564	Distal Intergenic	EIF1	eukaryotic translation initiation factor 1
chr17	41865009	41865509	0.145287	0.0130736	Promoter (<=1kb)	KLHL11	kelch like family member 11
chr17	41973472	41973972	1.04845	0.0496213	Promoter (1-2kb)	CNP	2',3'-cyclic nucleotide 3' phosphodiesterase
chr17	42017341	42017841	0.336815	0.0413893	Promoter (<=1kb)	DNAJC7	DnaJ heat shock protein family (Hsp40) member C7
chr17	42193060	42193560	1.00833	0.024473	Promoter (<=1kb)	GHDC	GH3 domain containing
chr17	42409441	42409941	0.284002	0.00108486	Exon (ENST00000691590.1/ENST00000691590.1, exon 1 of 1)	CAVIN1	caveolae associated protein 1
chr17	42554418	42554918	0.614259	0.0316408	Promoter (<=1kb)	HSD17B1-AS1	HSD17B1 antisense RNA 1
chr17	42864374	42864874	0.195975	0.0216335	Promoter (2-3kb)	AOC4P	amine oxidase copper containing 4, pseudogene
chr17	42980963	42981463	0.619412	0.0334891	Promoter (<=1kb)	RUNDC1	RUN domain containing 1
chr17	43034334	43034834	0.60753	0.0173822	Distal Intergenic	RND2	Rho family GTPase 2
chr17	43388268	43388768	0.438003	0.0427281	Promoter (<=1kb)	LINC00910	long intergenic non-protein coding RNA 910
chr17	43545424	43545924	0.314114	0.0283428	Promoter (<=1kb)	ETV4	ETS variant transcription factor 4
chr17	43579510	43580010	1.26988	0.0141397	Promoter (<=1kb)	ETV4	ETS variant transcription factor 4
chr17	43855152	43855652	0.778776	0.0392697	Promoter (<=1kb)	CD300LG	CD300 molecule like family member g
chr17	43878507	43879007	0.329041	0.0131358	Intron (ENST00000377184.7/4355, intron 11 of 11)	MPP2	MAGUK p55 scaffold protein 2
chr17	44355321	44355821	0.462992	0.0209563	Exon (ENST00000293443.12/284069, exon 7 of 8)	GRN	granulin precursor
chr17	44733445	44733945	1.14838	0.048613	Promoter (<=1kb)	DBF4B	DBF4 zinc finger B
chr17	44738490	44738990	0.848546	0.0180437	Intron (ENST00000393547.6/80174, intron 9 of 14)	DBF4B	DBF4 zinc finger B
chr17	44921339	44921839	0.357777	0.0183685	Distal Intergenic	GFAP	glial fibrillary acidic protein
chr17	45170776	45171276	0.70874	0.0113391	Promoter (<=1kb)	LOC105371795	uncharacterized LOC105371795
chr17	45172560	45173060	0.255704	0.00128759	Promoter (1-2kb)	LOC105371795	uncharacterized LOC105371795
chr17	47802226	47802726	0.513972	0.0103267	Distal Intergenic	OSBPL7	oxysterol binding protein like 7
chr17	47916316	47916816	1.04296	0.00434072	Exon (ENST00000637314.1/6668, exon 4 of 4)	SP2	Sp2 transcription factor
chr17	48018382	48018882	0.633214	0.031394	Distal Intergenic	COPZ2	COPI coat complex subunit zeta 2
chr17	49556118	49556618	0.281983	0.010193	Intron (ENST00000514506.1/100288866, intron 1 of 2)	NGFR-AS1	NGFR antisense RNA 1
chr17	50027711	50028211	0.765028	0.0244329	Distal Intergenic	PICART1	p53 inducible cancer associated RNA transcript 1
chr17	50056145	50056645	0.786636	0.0497632	Promoter (<=1kb)	ITGA3	integrin subunit alpha 3
chr17	50178177	50178677	0.255697	0.0181351	Intron (ENST00000504307.3/ENST00000504307.3, intron 1 of 1)	SGCA	sarcoglycan alpha
chr17	50517932	50518432	0.402346	0.0155763	Promoter (<=1kb)	MYCBPAP	MYCBP associated protein
chr17	50550723	50551223	0.347019	0.0302964	Promoter (<=1kb)	SPATA20	spermatogenesis associated 20
chr17	50668202	50668702	0.88214	0.0299504	Promoter (<=1kb)	ABCC3	ATP binding cassette subfamily C member 3
chr17	50719244	50719744	0.0943812	0.0352372	Promoter (<=1kb)	LUC7L3	LUC7 like 3 pre-mRNA splicing factor
chr17	50917029	50917529	0.916789	0.046287	Distal Intergenic	TOB1	transducer of ERBB2, 1
chr17	51121558	51122058	0.248955	0.0378366	Promoter (<=1kb)	SPAG9	sperm associated antigen 9
chr17	51347242	51347742	1.70135	0.0445322	Intron (ENST00000663733.1/440446, intron 3 of 4)	LINC02072	long intergenic non-protein coding RNA 2072
chr17	56653728	56654228	0.58762	0.0470539	Distal Intergenic	NOG	noggin
chr17	57050114	57050614	0.661013	0.0184084	Distal Intergenic	RNF126P1	ring finger protein 126 pseudogene 1
chr17	57121795	57122295	2.06085	0.0263916	Distal Intergenic	AKAP1	A-kinase anchoring protein 1
chr17	57707961	57708461	0.825041	0.0268509	Distal Intergenic	MSI2	musashi RNA binding protein 2
chr17	57890277	57890777	0.823579	0.0217074	Promoter (1-2kb)	CUEDC1	CUE domain containing 1
chr17	58115127	58115627	0.807384	0.0225538	Distal Intergenic	DYNLL2	dynein light chain LC8-type 2
chr17	58525216	58525716	0.208198	0.0348213	Promoter (<=1kb)	SEPTIN4-AS1	SEPTIN4 antisense RNA 1
chr17	60142906	60143406	0.473184	0.0122002	Distal Intergenic	CA4	carbonic anhydrase 4
chr17	61393771	61394271	0.721217	0.0431711	Promoter (<=1kb)	TBX2-AS1	TBX2 antisense RNA 1
chr17	61492934	61493434	0.892386	0.0415793	Distal Intergenic	TBX4	T-box transcription factor 4
chr17	62064914	62065414	0.217524	0.0498586	Promoter (<=1kb)	MED13	mediator complex subunit 13
chr17	62652362	62652862	0.793831	0.00281122	Intron (ENST00000303375.10/9902, intron 1 of 29)	MRC2	mannose receptor C type 2
chr17	62690610	62691110	0.955654	0.0235699	Promoter (1-2kb)	MRC2	mannose receptor C type 2
chr17	62739745	62740245	0.509501	0.02333	Intron (ENST00000660412.1/105371855, intron 1 of 2)	MARCHF10	membrane associated ring-CH-type finger 10
chr17	63696815	63697315	0.644256	0.000681728	Promoter (1-2kb)	LIMD2	LIM domain containing 2
chr17	64988850	64989350	0.546889	0.010818	Distal Intergenic	AMZ2P1	AMZ2 pseudogene 1
chr17	64991012	64991512	0.343035	0.0302156	Distal Intergenic	AMZ2P1	AMZ2 pseudogene 1
chr17	66963251	66963751	0.406645	0.0310884	Promoter (<=1kb)	CACNG4	calcium voltage-gated channel auxiliary subunit gamma 4
chr17	67441022	67441522	0.653266	0.0338866	Intron (ENST00000581322.6/26207, intron 1 of 8)	PITPNC1	phosphatidylinositol transfer protein cytoplasmic 1
chr17	67475182	67475682	0.743935	0.0135924	Intron (ENST00000581322.6/26207, intron 1 of 8)	MIR548D2	microRNA 548d-2
chr17	74273921	74274421	1.01803	0.0179617	Promoter (<=1kb)	DNAI2	dynein axonemal intermediate chain 2
chr17	74287031	74287531	0.780942	0.0386243	Exon (ENST00000311014.11/64446, exon 4 of 14)	DNAI2	dynein axonemal intermediate chain 2
chr17	74430641	74431141	0.797961	0.00491019	Promoter (<=1kb)	GPRC5C	G protein-coupled receptor class C group 5 member C
chr17	74473871	74474371	1.03736	0.0487737	5' UTR	CD300A	CD300a molecule
chr17	74744679	74745179	0.331226	0.00525394	Promoter (<=1kb)	RAB37	RAB37, member RAS oncogene family
chr17	75012301	75012801	0.436416	0.00441643	Promoter (<=1kb)	MRPL58	mitochondrial ribosomal protein L58
chr17	75034812	75035312	0.117303	0.0493259	Promoter (2-3kb)	KCTD2	potassium channel tetramerization domain containing 2
chr17	75693694	75694194	0.53948	0.0187075	Promoter (1-2kb)	SAP30BP	SAP30 binding protein
chr17	75752637	75753137	0.396396	0.0180323	Promoter (<=1kb)	ITGB4	integrin subunit beta 4
chr17	75764692	75765192	0.28918	0.0430202	Promoter (<=1kb)	GALK1	galactokinase 1
chr17	75840729	75841229	0.204432	0.0242702	Promoter (<=1kb)	UNC13D	unc-13 homolog D
chr17	75877870	75878370	0.351106	0.020499	Promoter (<=1kb)	TRIM47	tripartite motif containing 47
chr17	76077238	76077738	0.440879	0.0387467	Promoter (1-2kb)	ZACN	zinc activated ion channel
chr17	76279356	76279856	0.684043	0.0306901	Promoter (<=1kb)	QRICH2	glutamine rich 2
chr17	76291527	76292027	0.676344	0.0223095	Promoter (<=1kb)	QRICH2	glutamine rich 2
chr17	76452094	76452594	0.611716	0.0152446	Promoter (<=1kb)	UBE2O	ubiquitin conjugating enzyme E2 O
chr17	76585757	76586257	0.39264	0.0404192	Promoter (<=1kb)	ST6GALNAC2	ST6 N-acetylgalactosaminide alpha-2,6-sialyltransferase 2
chr17	76671576	76672076	0.291565	0.00857923	Promoter (<=1kb)	LOC105274304	uncharacterized LOC105274304
chr17	76688647	76689147	0.202323	0.0343334	Promoter (<=1kb)	MXRA7	matrix remodeling associated 7
chr17	76872359	76872859	0.205243	0.0264187	Promoter (<=1kb)	MGAT5B	alpha-1,6-mannosylglycoprotein 6-beta-N-acetylglucosaminyltransferase B
chr17	77396599	77397099	0.561691	0.0179098	Promoter (<=1kb)	MIR4316	microRNA 4316
chr17	77459902	77460402	0.820182	0.0286458	Intron (ENST00000591198.5/10801, intron 2 of 10)	SEPTIN9	septin 9
chr17	77510071	77510571	1.28464	0.0164971	Distal Intergenic	LOC400622	uncharacterized LOC400622
chr17	77784344	77784844	0.985822	0.00212751	Distal Intergenic	LINC01987	long intergenic non-protein coding RNA 1987
chr17	78140300	78140800	0.486748	0.00134515	Promoter (1-2kb)	TMC8	transmembrane channel like 8
chr17	78163951	78164451	0.748231	0.0366327	Promoter (<=1kb)	C17orf99	chromosome 17 open reading frame 99
chr17	78272515	78273015	0.81755	0.0438291	Intron (ENST00000374945.1/100996291, intron 1 of 6)	LINC01993	long intergenic non-protein coding RNA 1993
chr17	78415868	78416368	1.55622	0.0192868	Intron (ENST00000589425.5/9489, intron 7 of 8)	PGS1	phosphatidylglycerophosphate synthase 1
chr17	78681193	78681693	1.43885	0.0154889	Promoter (<=1kb)	CYTH1	cytohesin 1
chr17	79087662	79088162	0.7591	0.023404	Promoter (2-3kb)	ENGASE	endo-beta-N-acetylglucosaminidase
chr17	79515347	79515847	0.72007	0.0301362	Promoter (<=1kb)	RBFOX3	RNA binding fox-1 homolog 3
chr17	79581314	79581814	0.588343	0.0205089	Intron (ENST00000693108.1/146713, intron 1 of 14)	RBFOX3	RNA binding fox-1 homolog 3
chr17	80105816	80106316	0.210115	0.0306399	Exon (ENST00000570803.5/2548, exon 3 of 4)	GAA	alpha glucosidase
chr17	80245296	80245796	0.763984	0.0325946	Promoter (2-3kb)	SLC26A11	solute carrier family 26 member 11
chr17	80248755	80249255	0.483814	0.0140876	Promoter (<=1kb)	SLC26A11	solute carrier family 26 member 11
chr17	80752005	80752505	0.284008	0.0302045	Intron (ENST00000574767.5/57521, intron 4 of 11)	RPTOR	regulatory associated protein of MTOR complex 1
chr17	80984665	80985165	0.648277	0.0328466	Distal Intergenic	CHMP6	charged multivesicular body protein 6
chr17	80992146	80992646	0.415961	0.0152659	Promoter (<=1kb)	CHMP6	charged multivesicular body protein 6
chr17	81097414	81097914	0.558356	0.000462747	Promoter (<=1kb)	BAIAP2	BAR/IMD domain containing adaptor protein 2
chr17	81285190	81285690	0.281455	0.0227208	Promoter (<=1kb)	SLC38A10	solute carrier family 38 member 10
chr17	81553145	81553645	0.609048	0.0138715	Promoter (<=1kb)	FAAP100	FA core complex associated protein 100
chr17	81696022	81696522	0.937945	0.0164189	Promoter (<=1kb)	HGS	hepatocyte growth factor-regulated tyrosine kinase substrate
chr17	81886096	81886596	0.466923	0.032536	Promoter (2-3kb)	ALYREF	Aly/REF export factor
chr17	81991622	81992122	0.414091	0.00154424	Intron (ENST00000581484.5/79058, intron 4 of 6)	ASPSCR1	ASPSCR1 tether for SLC2A4, UBX domain containing
chr17	82051769	82052269	0.629791	0.00103474	Promoter (<=1kb)	RFNG	RFNG O-fucosylpeptide 3-beta-N-acetylglucosaminyltransferase
chr17	82057418	82057918	0.739586	0.00709057	Promoter (<=1kb)	GPS1	G protein pathway suppressor 1
chr17	82439353	82439853	0.86671	0.0348958	Promoter (<=1kb)	HEXD	hexosaminidase D
chr17	82909961	82910461	0.400106	0.0135373	Promoter (1-2kb)	TBCD	tubulin folding cofactor D
chr17	83106026	83106526	0.299823	0.0131781	Exon (ENST00000573312.1/ENST00000573312.1, exon 1 of 1)	METRNL	meteorin like, glial cell differentiation regulator
chr18	158327	158827	0.147966	0.0157206	Promoter (<=1kb)	USP14	ubiquitin specific peptidase 14
chr18	2655466	2655966	0.265257	0.0100123	Promoter (<=1kb)	SMCHD1	structural maintenance of chromosomes flexible hinge domain containing 1
chr18	3402963	3403463	0.633144	0.0428651	Distal Intergenic	TGIF1	TGFB induced factor homeobox 1
chr18	3448125	3448625	0.175919	0.00277245	Promoter (<=1kb)	TGIF1	TGFB induced factor homeobox 1
chr18	6406368	6406868	0.474052	0.0201183	Intron (ENST00000317931.12/91133, intron 1 of 18)	L3MBTL4	L3MBTL histone methyl-lysine binding protein 4
chr18	7946746	7947246	0.913148	0.0499035	Promoter (<=1kb)	PTPRM	protein tyrosine phosphatase receptor type M
chr18	12307222	12307722	0.200669	0.0240148	Promoter (<=1kb)	TUBB6	tubulin beta 6 class V
chr18	13480871	13481371	1.09047	0.0286598	Intron (ENST00000679177.1/753, intron 3 of 5)	LDLRAD4	low density lipoprotein receptor class A domain containing 4
chr18	13624988	13625488	0.777658	0.0262516	Intron (ENST00000679177.1/753, intron 4 of 5)	LDLRAD4	low density lipoprotein receptor class A domain containing 4
chr18	32018506	32019006	0.536003	0.00981481	Promoter (<=1kb)	RNF125	ring finger protein 125
chr18	32506881	32507381	1.23169	0.0463102	Intron (ENST00000646805.1/112268208, intron 1 of 6)	WBP11P1	WBP11 pseudogene 1
chr18	34767597	34768097	0.533443	0.0298313	Exon (ENST00000596954.1/ENST00000596954.1, exon 1 of 5)	DTNA	dystrobrevin alpha
chr18	35458839	35459339	0.595425	0.0443865	Intron (ENST00000593122.5/ENST00000593122.5, intron 1 of 2)	INO80C	INO80 complex subunit C
chr18	35940785	35941285	0.263905	0.0429162	Distal Intergenic	MIR3929	microRNA 3929
chr18	36355006	36355506	0.448101	0.0419897	Intron (ENST00000590592.6/80206, intron 1 of 28)	FHOD3	formin homology 2 domain containing 3
chr18	36761260	36761760	0.707735	0.0138314	Intron (ENST00000590592.6/80206, intron 27 of 28)	FHOD3	formin homology 2 domain containing 3
chr18	37249633	37250133	0.665405	0.0247562	Intron (ENST00000420428.7/56853, intron 12 of 12)	CELF4	CUGBP Elav-like family member 4
chr18	37402880	37403380	0.411894	0.0337139	Intron (ENST00000420428.7/56853, intron 2 of 12)	CELF4	CUGBP Elav-like family member 4
chr18	43841110	43841610	1.69405	0.0151442	Distal Intergenic	SYT4	synaptotagmin 4
chr18	45642742	45643242	1.66336	0.048177	3' UTR	SLC14A2	solute carrier family 14 member 2
chr18	46332716	46333216	0.744195	0.00991258	Promoter (<=1kb)	RNF165	ring finger protein 165
chr18	46620486	46620986	1.05618	0.0136286	Intron (ENST00000536736.5/125336, intron 4 of 39)	LOXHD1	lipoxygenase homology PLAT domains 1
chr18	46661109	46661609	0.461463	0.0446746	Distal Intergenic	LOXHD1	lipoxygenase homology PLAT domains 1
chr18	47191845	47192345	0.703475	0.0417824	Distal Intergenic	IER3IP1	immediate early response 3 interacting protein 1
chr18	47254449	47254949	0.479867	0.037406	Promoter (2-3kb)	SKOR2	SKI family transcriptional corepressor 2
chr18	47585417	47585917	0.930747	0.0406376	Intron (ENST00000586905.3/110175910, intron 2 of 2)	MIR4527	microRNA 4527
chr18	49052844	49053344	0.479597	0.0409758	Intron (ENST00000675505.1/54808, intron 17 of 17)	MIR4744	microRNA 4744
chr18	49459750	49460250	0.383182	0.0433957	Promoter (<=1kb)	DYM	dymeclin
chr18	57094042	57094542	1.14116	0.0487403	Distal Intergenic	LINC-ROR	long intergenic non-protein coding RNA, regulator of reprogramming
chr18	57621761	57622261	0.277061	0.0410173	Promoter (<=1kb)	NARS1	asparaginyl-tRNA synthetase 1
chr18	58176872	58177372	0.848577	0.00799326	Intron (ENST00000400345.8/23327, intron 2 of 30)	NEDD4L	NEDD4 like E3 ubiquitin protein ligase
chr18	58379340	58379840	1.33769	0.0225126	Intron (ENST00000400345.8/23327, intron 24 of 30)	NEDD4L	NEDD4 like E3 ubiquitin protein ligase
chr18	58392916	58393416	1.09265	0.02289	Promoter (1-2kb)	NEDD4L	NEDD4 like E3 ubiquitin protein ligase
chr18	59448487	59448987	0.241035	0.034782	Intron (ENST00000439986.9/147372, intron 6 of 10)	CCBE1	collagen and calcium binding EGF domains 1
chr18	62451018	62451518	0.455565	0.0274216	Distal Intergenic	ZCCHC2	zinc finger CCHC-type containing 2
chr18	63004398	63004898	1.07604	0.0258343	Distal Intergenic	PHLPP1	PH domain and leucine rich repeat protein phosphatase 1
chr18	63552967	63553467	0.282131	0.0339975	Intron (ENST00000269491.6/89777, intron 1 of 7)	SERPINB12	serpin family B member 12
chr18	63848152	63848652	0.738939	0.0203919	Distal Intergenic	SERPINB2	serpin family B member 2
chr18	77092499	77092999	1.49584	0.0498003	Intron (ENST00000355994.7/4155, intron 2 of 8)	MBP	myelin basic protein
chr18	79346978	79347478	1.0624	0.00729836	Promoter (<=1kb)	ATP9B	ATPase phospholipid transporting 9B (putative)
chr18	79421779	79422279	0.398567	0.0185979	Exon (ENST00000624177.1/ENST00000624177.1, exon 1 of 1)	NFATC1	nuclear factor of activated T cells 1
chr18	79765624	79766124	0.455252	0.043434	Distal Intergenic	CTDP1	CTD phosphatase subunit 1
chr18	80244967	80245467	0.202583	0.025843	Promoter (1-2kb)	PARD6G	par-6 family cell polarity regulator gamma
chr19	382492	382992	0.448099	0.0423255	Exon (ENST00000662087.1/ENST00000662087.1, exon 1 of 4)	THEG	theg spermatid protein
chr19	452880	453380	0.728525	0.0217755	Exon (ENST00000516730.1/ENST00000516730.1, exon 1 of 1)	SHC2	SHC adaptor protein 2
chr19	933037	933537	0.467163	0.0236247	Promoter (<=1kb)	ARID3A	AT-rich interaction domain 3A
chr19	963772	964272	0.774973	0.0306938	Promoter (<=1kb)	ARID3A	AT-rich interaction domain 3A
chr19	1039643	1040143	0.261564	0.0124509	Promoter (<=1kb)	ABCA7	ATP binding cassette subfamily A member 7
chr19	1040720	1041220	0.489002	0.0230503	Promoter (<=1kb)	ABCA7	ATP binding cassette subfamily A member 7
chr19	1308381	1308881	0.615127	0.00895777	Distal Intergenic	EFNA2	ephrin A2
chr19	1395645	1396145	0.323849	0.0238794	Exon (ENST00000501448.5/ENST00000501448.5, exon 1 of 3)	GAMT	guanidinoacetate N-methyltransferase
chr19	1465522	1466022	0.431342	0.0144686	Exon (ENST00000590469.6/10297, exon 15 of 15)	APC2	APC regulator of WNT signaling pathway 2
chr19	1598505	1599005	0.496362	0.0122957	3' UTR	UQCR11	ubiquinol-cytochrome c reductase, complex III subunit XI
chr19	1697954	1698454	0.865948	0.0217848	Distal Intergenic	TCF3	transcription factor 3
chr19	1729222	1729722	1.19289	0.0320916	Distal Intergenic	ONECUT3	one cut homeobox 3
chr19	2041979	2042479	0.456906	0.0334894	Promoter (<=1kb)	MKNK2	MAPK interacting serine/threonine kinase 2
chr19	2059634	2060134	0.908263	0.0139171	Distal Intergenic	MKNK2	MAPK interacting serine/threonine kinase 2
chr19	2069753	2070253	0.380212	0.04573	Distal Intergenic	MOB3A	MOB kinase activator 3A
chr19	2532561	2533061	1.70285	0.0191636	Intron (ENST00000382159.8/2788, intron 3 of 4)	GADD45B	growth arrest and DNA damage inducible beta
chr19	2550780	2551280	1.02297	0.0239605	Intron (ENST00000382159.8/2788, intron 3 of 4)	GADD45B	growth arrest and DNA damage inducible beta
chr19	3132995	3133495	0.722958	0.00553746	Promoter (2-3kb)	GNA15	G protein subunit alpha 15
chr19	3268481	3268981	0.510531	0.0257915	Promoter (1-2kb)	CELF5	CUGBP Elav-like family member 5
chr19	3343897	3344397	0.498984	0.0188477	Intron (ENST00000641145.1/4782, intron 1 of 10)	NFIC	nuclear factor I C
chr19	3580111	3580611	0.319326	0.0165619	Distal Intergenic	HMG20B	high mobility group 20B
chr19	3620320	3620820	1.25304	0.0224199	Promoter (<=1kb)	CACTIN	cactin, spliceosome C complex subunit
chr19	3625847	3626347	0.99633	0.035917	Promoter (<=1kb)	CACTIN	cactin, spliceosome C complex subunit
chr19	4035227	4035727	0.930485	0.00470352	Intron (ENST00000262971.3/51588, intron 9 of 10)	PIAS4	protein inhibitor of activated STAT 4
chr19	4456708	4457208	0.148338	0.0458256	Promoter (<=1kb)	UBXN6	UBX domain protein 6
chr19	4495963	4496463	0.849518	0.0423023	Promoter (<=1kb)	HDGFL2	HDGF like 2
chr19	4513340	4513840	0.58784	0.0352859	Exon (ENST00000633942.1/729359, exon 5 of 8)	PLIN4	perilipin 4
chr19	4548330	4548830	0.327151	0.0454686	Promoter (1-2kb)	SEMA6B	semaphorin 6B
chr19	4615379	4615879	1.16484	0.0247259	Distal Intergenic	TNFAIP8L1	TNF alpha induced protein 8 like 1
chr19	4634488	4634988	0.368727	0.04504	Distal Intergenic	TNFAIP8L1	TNF alpha induced protein 8 like 1
chr19	5048170	5048670	0.207453	0.0460188	Promoter (1-2kb)	KDM4B	lysine demethylase 4B
chr19	5148136	5148636	0.330085	0.0194391	Intron (ENST00000611640.4/23030, intron 22 of 23)	KDM4B	lysine demethylase 4B
chr19	5545222	5545722	1.34148	0.00399089	Distal Intergenic	TINCR	TINCR ubiquitin domain containing
chr19	5586202	5586702	0.51692	0.0118883	Promoter (2-3kb)	SAFB2	scaffold attachment factor B2
chr19	5703921	5704421	0.931429	0.014677	Intron (ENST00000587552.5/9361, intron 7 of 15)	LONP1	lon peptidase 1, mitochondrial
chr19	5781015	5781515	0.354924	0.0385668	Distal Intergenic	PRR22	proline rich 22
chr19	5790664	5791164	0.138097	0.0099716	Promoter (<=1kb)	DUS3L	dihydrouridine synthase 3 like
chr19	5954382	5954882	0.576743	0.0175148	Intron (ENST00000439268.6/8498, intron 2 of 16)	RANBP3	RAN binding protein 3
chr19	6271359	6271859	0.315317	0.0141494	Intron (ENST00000252674.9/4298, intron 1 of 11)	MLLT1	MLLT1 super elongation complex subunit
chr19	6863383	6863883	0.924092	0.0160559	Distal Intergenic	ADGRE1	adhesion G protein-coupled receptor E1
chr19	7069285	7069785	0.138147	0.0271835	Promoter (<=1kb)	MBD3L3	methyl-CpG binding domain protein 3 like 3
chr19	7152228	7152728	0.418909	0.0186546	Exon (ENST00000341500.9/3643, exon 10 of 21)	INSR	insulin receptor
chr19	7471484	7471984	1.37637	0.0372809	3' UTR	PEX11G	peroxisomal biogenesis factor 11 gamma
chr19	7515736	7516236	0.812653	0.0395156	Promoter (<=1kb)	ZNF358	zinc finger protein 358
chr19	7709934	7710434	1.04689	0.0207838	Distal Intergenic	FCER2	Fc epsilon receptor II
chr19	7852390	7852890	1.07913	0.0397681	Promoter (<=1kb)	EVI5L	ecotropic viral integration site 5 like
chr19	7868899	7869399	0.512052	0.03088	3' UTR	PRR36	proline rich 36
chr19	7916438	7916938	0.656804	0.0471275	Promoter (<=1kb)	TGFBR3L	transforming growth factor beta receptor 3 like
chr19	8614863	8615363	0.533844	0.0397595	Distal Intergenic	ADAMTS10	ADAM metallopeptidase with thrombospondin type 1 motif 10
chr19	8846694	8847194	0.71329	0.0144117	Distal Intergenic	MBD3L1	methyl-CpG binding domain protein 3 like 1
chr19	9584161	9584661	0.451866	0.0126604	Promoter (<=1kb)	ZNF121	zinc finger protein 121
chr19	9827478	9827978	0.857	0.0332569	Promoter (<=1kb)	FBXL12	F-box and leucine rich repeat protein 12
chr19	10374714	10375214	1.61991	0.0345985	Intron (ENST00000524462.5/7297, intron 1 of 20)	TYK2	tyrosine kinase 2
chr19	10646572	10647072	1.09626	0.0492956	Distal Intergenic	SLC44A2	solute carrier family 44 member 2
chr19	10818217	10818717	0.469889	0.0294446	Promoter (<=1kb)	MIR199A1	microRNA 199a-1
chr19	10928583	10929083	0.464749	0.00859674	Promoter (<=1kb)	YIPF2	Yip1 domain family member 2
chr19	11035688	11036188	0.618146	0.0494193	Promoter (<=1kb)	SMARCA4	SWI/SNF related, matrix associated, actin dependent regulator of chromatin, subfamily a, member 4
chr19	11085380	11085880	0.545997	0.0279834	Distal Intergenic	LDLR	low density lipoprotein receptor
chr19	11089371	11089871	0.356731	0.0114264	Promoter (<=1kb)	LDLR	low density lipoprotein receptor
chr19	11138632	11139132	0.500037	0.0392357	Intron (ENST00000585567.5/147841, intron 4 of 5)	SPC24	SPC24 component of NDC80 kinetochore complex
chr19	11243310	11243810	0.446711	0.0201392	Exon (ENST00000294618.12/57572, exon 10 of 48)	ANGPTL8	angiopoietin like 8
chr19	11798374	11798874	0.305413	0.0477897	Promoter (<=1kb)	ZNF491	zinc finger protein 491
chr19	12035640	12036140	0.341153	0.0152132	Promoter (<=1kb)	ZNF433	zinc finger protein 433
chr19	12116711	12117211	1.12088	0.0242747	Intron (ENST00000601686.1/388507, intron 1 of 2)	ZNF20	zinc finger protein 20
chr19	12156459	12156959	0.591071	0.0149287	Promoter (<=1kb)	ZNF625	zinc finger protein 625
chr19	12400347	12400847	0.418971	0.0111316	Promoter (<=1kb)	ZNF799	zinc finger protein 799
chr19	12400895	12401395	0.237645	0.0155945	Promoter (<=1kb)	ZNF799	zinc finger protein 799
chr19	12495266	12495766	0.637206	0.0055622	Exon (ENST00000493776.1/ENST00000493776.1, exon 2 of 2)	ZNF709	zinc finger protein 709
chr19	12610744	12611244	0.34681	0.0251659	Promoter (<=1kb)	ZNF490	zinc finger protein 490
chr19	12669316	12669816	0.239152	0.029211	Promoter (<=1kb)	MAN2B1	mannosidase alpha class 2B member 1
chr19	12710036	12710536	1.06335	0.0207185	Intron (ENST00000356861.9/30000, intron 12 of 24)	TNPO2	transportin 2
chr19	12757578	12758078	0.188188	0.00566911	Promoter (1-2kb)	BEST2	bestrophin 2
chr19	12983510	12984010	0.281757	0.0268262	Distal Intergenic	NFIX	nuclear factor I X
chr19	13002447	13002947	0.269224	0.00556637	Intron (ENST00000592199.6/4784, intron 1 of 10)	NFIX	nuclear factor I X
chr19	13181672	13182172	0.405357	0.014351	Distal Intergenic	IER2	immediate early response 2
chr19	13637685	13638185	1.12171	0.0328122	Distal Intergenic	CACNA1A	calcium voltage-gated channel subunit alpha1 A
chr19	14497427	14497927	0.383713	0.0151286	Promoter (1-2kb)	GIPC1	GIPC PDZ domain containing family member 1
chr19	15088137	15088637	1.08661	0.0337965	3' UTR	OR1I1	olfactory receptor family 1 subfamily I member 1
chr19	15452288	15452788	0.530141	0.0184951	Promoter (1-2kb)	RASAL3	RAS protein activator like 3
chr19	16435432	16435932	0.257325	0.0195944	Promoter (<=1kb)	EPS15L1	epidermal growth factor receptor pathway substrate 15 like 1
chr19	16516925	16517425	0.715227	0.00676629	Promoter (2-3kb)	CHERP	calcium homeostasis endoplasmic reticulum protein
chr19	16587082	16587582	0.669468	0.0407591	Promoter (<=1kb)	MED26	mediator complex subunit 26
chr19	16859977	16860477	0.77849	0.0391712	Promoter (2-3kb)	SIN3B	SIN3 transcription regulator family member B
chr19	17094903	17095403	0.619077	0.00471386	Intron (ENST00000682292.1/4650, intron 1 of 39)	MYO9B	myosin IXB
chr19	17108017	17108517	0.35554	0.0461435	Intron (ENST00000682292.1/4650, intron 2 of 39)	MYO9B	myosin IXB
chr19	17215258	17215758	0.550568	0.0406211	Promoter (<=1kb)	USE1	unconventional SNARE in the ER 1
chr19	18021954	18022454	0.712716	0.0437956	Exon (ENST00000621646.1/ENST00000621646.1, exon 1 of 2)	ARRDC2	arrestin domain containing 2
chr19	18171630	18172130	1.06338	0.0412092	Promoter (1-2kb)	IFI30	IFI30 lysosomal thiol reductase
[truncated: 1,700 more rows]

## Sheet: D14 IR
Supplementary Data 4. List of chromatin regions with IR-induced accessibility in fibroblasts (D14 IR vs D14 control).
[truncated: 1,641 more rows]

[truncated: 1 more sheets: In vitro IR vs RT+ up domains]
