# Supplementary material for: Epigenetic memory of radiotherapy in dermal fibroblasts impairs wound repair capacity in cancer survivors
Source: Nat Commun. 2024 Oct 28;15:9286. doi: 10.1038/s41467-024-53295-1 (PMC11519383; doi:10.1038/s41467-024-53295-1)
Supplement: Supplementary file 7 — Supplementary Data 5 [file 41467_2024_53295_MOESM7_ESM.xlsx]

## Sheet: GO Enrichment RT+ up
Supplementary Data 5. Gene Ontology analysis of differential accessibility domains annotated genes (RT+ up).
Term	Description	Log10(P-value)	Log10(q-value)	In list/In term	Symbols
GO:0050770	regulation of axonogenesis	-5.00929	-0.821123	5/156	EFNA5,SHOX2,TRPC5,KIF13B,LRRC4C,PRKCH,TENM4,HECW2
GO:0050770	regulation of axonogenesis	-5.00929	-0.821123	5/156	EFNA5,SHOX2,TRPC5,KIF13B,LRRC4C
GO:0050769	positive regulation of neurogenesis	-4.19259	-0.481538	5/231	EFNA5,PRKCH,SHOX2,TRPC5,TENM4
GO:0051962	positive regulation of nervous system development	-3.80807	-0.448554	5/279	EFNA5,PRKCH,SHOX2,TRPC5,TENM4
GO:0010975	regulation of neuron projection development	-3.79973	-0.448554	6/446	EFNA5,SHOX2,TRPC5,KIF13B,HECW2,LRRC4C
GO:0010720	positive regulation of cell development	-3.61571	-0.427542	5/307	EFNA5,PRKCH,SHOX2,TRPC5,TENM4
GO:0050767	regulation of neurogenesis	-3.20887	-0.140871	5/377	EFNA5,PRKCH,SHOX2,TRPC5,TENM4
GO:0120035	regulation of plasma membrane bounded cell projection organization	-2.96446	-0.0550404	6/642	EFNA5,SHOX2,TRPC5,KIF13B,HECW2,LRRC4C
GO:0031344	regulation of cell projection organization	-2.90635	-0.0192144	6/659	EFNA5,SHOX2,TRPC5,KIF13B,HECW2,LRRC4C
GO:0051960	regulation of nervous system development	-2.84089	0	5/456	EFNA5,PRKCH,SHOX2,TRPC5,TENM4
GO:0060284	regulation of cell development	-2.60711	0	5/516	EFNA5,PRKCH,SHOX2,TRPC5,TENM4
GO:0048704	embryonic skeletal system morphogenesis	-4.57373	-0.686587	4/94	HOXA3,HOXA5,SHOX2,TBX15,ANGPT1,APBA2,GNA12,EVC,TENM4
GO:0048704	embryonic skeletal system morphogenesis	-4.57373	-0.686587	4/94	HOXA3,HOXA5,SHOX2,TBX15
GO:0048706	embryonic skeletal system development	-4.04979	-0.463684	4/128	HOXA3,HOXA5,SHOX2,TBX15
GO:0043009	chordate embryonic development	-3.79162	-0.448554	7/643	ANGPT1,APBA2,GNA12,HOXA3,HOXA5,SHOX2,TBX15
GO:0009792	embryo development ending in birth or egg hatching	-3.70223	-0.427542	7/665	ANGPT1,APBA2,GNA12,HOXA3,HOXA5,SHOX2,TBX15
GO:0051216	cartilage development	-3.62571	-0.427542	4/165	EVC,HOXA3,HOXA5,SHOX2
GO:0048598	embryonic morphogenesis	-3.18495	-0.140871	6/582	GNA12,HOXA3,HOXA5,SHOX2,TBX15,TENM4
GO:0061448	connective tissue development	-3.1541	-0.140871	4/220	EVC,HOXA3,HOXA5,SHOX2
GO:0048705	skeletal system morphogenesis	-3.12492	-0.140871	4/224	HOXA3,HOXA5,SHOX2,TBX15
GO:0048562	embryonic organ morphogenesis	-2.7013	0	4/292	HOXA3,HOXA5,SHOX2,TBX15
GO:0001501	skeletal system development	-2.62536	0	5/511	EVC,HOXA3,HOXA5,SHOX2,TBX15
GO:0048568	embryonic organ development	-2.05181	0	4/446	HOXA3,HOXA5,SHOX2,TBX15
GO:0044057	regulation of system process	-3.15405	-0.140871	6/590	SHOX2,CELF2,TENM4,FBXO32,NPSR1,SHISA9
GO:0044057	regulation of system process	-3.15405	-0.140871	6/590	SHOX2,CELF2,TENM4,FBXO32,NPSR1,SHISA9
GO:0007610	behavior	-3.13879	-0.140871	6/594	APBA2,DACH1,GRIK2,MEIS2,THBS1,NPSR1
GO:0007610	behavior	-3.13879	-0.140871	6/594	APBA2,DACH1,GRIK2,MEIS2,THBS1,NPSR1
GO:0040007	growth	-3.05966	-0.126767	5/407	APBA2,EFNA5,EVC,HOXA5,TENM4
GO:0040007	growth	-3.05966	-0.126767	5/407	APBA2,EFNA5,EVC,HOXA5,TENM4
GO:0048589	developmental growth	-3.05966	-0.126767	5/407	APBA2,EFNA5,EVC,HOXA5,TENM4
GO:0035239	tube morphogenesis	-2.86969	-0.00374427	6/670	ANGPT1,HOXA3,HOXA5,SHOX2,THBS1,AMOTL2,EFNA5,PAG1
GO:0035239	tube morphogenesis	-2.86969	-0.00374427	6/670	ANGPT1,HOXA3,HOXA5,SHOX2,THBS1,AMOTL2
GO:0007162	negative regulation of cell adhesion	-2.61747	0	4/308	ANGPT1,EFNA5,THBS1,PAG1
GO:0001525	angiogenesis	-2.53359	0	4/325	ANGPT1,HOXA3,THBS1,AMOTL2
GO:0048514	blood vessel morphogenesis	-2.13789	0	4/421	ANGPT1,HOXA3,THBS1,AMOTL2
GO:0051051	negative regulation of transport	-2.74729	0	5/479	ANGPT1,THBS1,FRMD4A,HECW2,NPSR1,CACNA2D3,SHISA9
GO:0051051	negative regulation of transport	-2.74729	0	5/479	ANGPT1,THBS1,FRMD4A,HECW2,NPSR1
GO:0034762	regulation of transmembrane transport	-2.27471	0	5/618	THBS1,CACNA2D3,HECW2,NPSR1,SHISA9
GO:0030336	negative regulation of cell migration	-2.34178	0	4/368	DACH1,GNA12,THBS1,SIN3B
GO:0030336	negative regulation of cell migration	-2.34178	0	4/368	DACH1,GNA12,THBS1,SIN3B
GO:2000146	negative regulation of cell motility	-2.2808	0	4/383	DACH1,GNA12,THBS1,SIN3B
GO:0040013	negative regulation of locomotion	-2.14503	0	4/419	DACH1,GNA12,THBS1,SIN3B
GO:1905114	cell surface receptor signaling pathway involved in cell-cell signaling	-2.31705	0	4/374	GABRG3,GRIK2,AMOTL2,TMEM170B,APBA2,HTR7,LRRC4C,SHISA9
GO:1905114	cell surface receptor signaling pathway involved in cell-cell signaling	-2.31705	0	4/374	GABRG3,GRIK2,AMOTL2,TMEM170B
GO:0007268	chemical synaptic transmission	-2.17767	0	4/410	APBA2,GABRG3,GRIK2,HTR7
GO:0098916	anterograde trans-synaptic signaling	-2.17767	0	4/410	APBA2,GABRG3,GRIK2,HTR7
GO:0099537	trans-synaptic signaling	-2.1202	0	4/426	APBA2,GABRG3,GRIK2,HTR7
GO:0050804	modulation of chemical synaptic transmission	-2.04517	0	4/448	APBA2,GRIK2,LRRC4C,SHISA9
GO:0099177	regulation of trans-synaptic signaling	-2.04186	0	4/449	APBA2,GRIK2,LRRC4C,SHISA9
GO:0099536	synaptic signaling	-2.02545	0	4/454	APBA2,GABRG3,GRIK2,HTR7

## Sheet: GO Enrichment RT- up
Supplementary Data 5. Gene Ontology analysis of differential accessibility domains annotated genes (RT- up).
Term	Description	Log10(P-value)	Log10(q-value)	In list/In term	Symbols
GO:0048732	gland development	-3.27476	0	6/418	HLX,HOXA9,HOXA10,APLN,ONECUT2,CCDC39,MFAP5
GO:0048732	gland development	-3.27476	0	6/418	HLX,HOXA9,HOXA10,APLN,ONECUT2,CCDC39
GO:0048598	embryonic morphogenesis	-2.54254	0	6/582	HLX,HOXA9,HOXA10,MFAP5,APLN,CCDC39
GO:0048562	embryonic organ morphogenesis	-2.25615	0	4/292	HLX,HOXA9,MFAP5,CCDC39
GO:0007548	sex differentiation	-3.21752	0	5/281	GFRA1,HOXA9,HOXA10,SLIT3,DMRTB1,HOXA6,MLLT3,CCDC39,SIM1
GO:0007548	sex differentiation	-3.21752	0	5/281	GFRA1,HOXA9,HOXA10,SLIT3,DMRTB1
GO:0009952	anterior/posterior pattern specification	-2.7455	0	4/213	HOXA6,HOXA9,HOXA10,MLLT3
GO:0008406	gonad development	-2.65906	0	4/225	GFRA1,HOXA9,HOXA10,SLIT3
GO:0045137	development of primary sexual characteristics	-2.62456	0	4/230	GFRA1,HOXA9,HOXA10,SLIT3
GO:0007389	pattern specification process	-2.31355	0	5/453	HOXA6,HOXA9,HOXA10,MLLT3,CCDC39
GO:0048608	reproductive structure development	-2.23552	0	4/296	GFRA1,HOXA9,HOXA10,SLIT3
GO:0061458	reproductive system development	-2.21521	0	4/300	GFRA1,HOXA9,HOXA10,SLIT3
GO:0003002	regionalization	-2.03238	0	4/339	HOXA6,HOXA9,HOXA10,MLLT3
GO:0001655	urogenital system development	-2.00645	0	4/345	GFRA1,HOXA9,HOXA10,SIM1
GO:0051056	regulation of small GTPase mediated signal transduction	-3.05775	0	5/305	CHN2,AUTS2,CYRIB,ARAP1,ARHGEF19,ACTN2,NUMA1
GO:0051056	regulation of small GTPase mediated signal transduction	-3.05775	0	5/305	CHN2,AUTS2,CYRIB,ARAP1,ARHGEF19
GO:0051493	regulation of cytoskeleton organization	-2.00367	0	5/539	ACTN2,NUMA1,CYRIB,ARAP1,ARHGEF19
GO:0044089	positive regulation of cellular component biogenesis	-2.88168	0	6/498	NTRK2,NUMA1,ICE1,AUTS2,ARAP1,TRABD2B
GO:0044089	positive regulation of cellular component biogenesis	-2.88168	0	6/498	NTRK2,NUMA1,ICE1,AUTS2,ARAP1,TRABD2B
GO:0007507	heart development	-2.64084	0	6/556	ACTN2,SLIT3,APLN,PDLIM5,WDR11,CCDC39,HLX,AUTS2
GO:0007507	heart development	-2.64084	0	6/556	ACTN2,SLIT3,APLN,PDLIM5,WDR11,CCDC39
GO:0040007	growth	-2.51009	0	5/407	HLX,SLIT3,PDLIM5,AUTS2,WDR11
GO:0048589	developmental growth	-2.51009	0	5/407	HLX,SLIT3,PDLIM5,AUTS2,WDR11
GO:0090287	regulation of cellular response to growth factor stimulus	-2.03675	0	4/338	NUMA1,APLN,ONECUT2,HTRA3
GO:0090287	regulation of cellular response to growth factor stimulus	-2.03675	0	4/338	NUMA1,APLN,ONECUT2,HTRA3
