# Supplementary material for: Epigenetic memory of radiotherapy in dermal fibroblasts impairs wound repair capacity in cancer survivors
Source: Nat Commun. 2024 Oct 28;15:9286. doi: 10.1038/s41467-024-53295-1 (PMC11519383; doi:10.1038/s41467-024-53295-1)
Supplement: Supplementary file 8 — Supplementary Data 6 [file 41467_2024_53295_MOESM8_ESM.xlsx]

## Sheet: Sheet1
Supplementary Data 6. List of differentially expressed genes in RT+ versus RT- fibroblasts.
Ensembl ID	Gene symbol	Gene type	Type	log2FoldChange	p-value	padj	RS1_RT-_norm	RS1_RT+_norm	RS2_RT-_norm	RS2_RT+_norm	RS3_RT-_norm	RS3_RT+_norm	RS4_RT-_norm	RS4_RT+_norm	RS6_RT-_norm	RS6_RT+_norm
ENSG00000141338.14	ABCA8	protein_coding	Down	-1.96361	0.00109667	0.0116854	0.0286622	0.00154931	0.10587	0.0193664	0.0550005	0.0185917	0.0529348	0.034343	0.0116198	0.00645546
ENSG00000278546.1	AC003101.2	lncRNA	Up	1.00659	0.00198019	0.0176387	0.262799	0.394198	0.118259	0.335068	0.144539	0.446757	0.262799	0.367918	0.243089	0.716126
ENSG00000236886.2	AC007563.2	lncRNA	Down	-1.09942	0.00352266	0.0269661	0.0706707	0.0032123	0.388689	0.314806	0.224861	0.12528	0.346929	0.276258	0.0803076	0.032123
ENSG00000250619.1	AC021088.1	lncRNA	Up	1.22337	0.00069742	0.00847091	0.050503	0.111828	0.0829692	0.202012	0.162331	0.306625	0.0288589	0.0757545	0.0432883	0.187583
ENSG00000285600.1	AC023593.1	lncRNA	Up	1.00237	0.0021316	0.0186364	0.0188091	0.0794164	0.00835962	0.0261238	0.0188091	0.0271688	0.0794164	0.106585	0.0543375	0.125394
ENSG00000248265.2	AC023794.2	lncRNA	Down	-1.17149	0.000199778	0.00335565	0.0232559	0.0116279	0.0465117	0.0318238	0.0526317	0.0232559	0.0465117	0.0122399	0.0226439	0.0146879
ENSG00000263986.1	AC087393.2	lncRNA	Up	1.04841	9.88259e-05	0.00202386	0.115235	0.305373	0.213185	0.501273	0.190138	0.478225	0.36299	0.587699	0.259279	0.628031
ENSG00000253837.1	AC090197.1	lncRNA	Up	1.0987	7.90216e-16	9.19933e-13	0.174913	0.410955	0.119837	0.364957	0.180966	0.356484	0.184597	0.370405	0.112574	0.285066
ENSG00000287916.1	AC091607.2	lncRNA	Up	1.01895	0.00251465	0.0211543	0.0434864	0.0990523	0.0362386	0.113548	0.0628137	0.0821409	0.079725	0.166698	0.0628137	0.173946
ENSG00000224888.4	AC138028.2	lncRNA	Up	1.00756	1.74558e-13	1.10074e-10	0.0950419	0.245777	0.0938312	0.222773	0.128942	0.229432	0.215509	0.388037	0.142866	0.378957
ENSG00000166106.3	ADAMTS15	protein_coding	Down	-1.76227	6.63766e-06	0.000258903	0.0317369	0.00767827	0.039927	0.0148447	0.0419746	0.00614262	0.0685926	0.0127971	0.0255942	0.0358319
ENSG00000069122.19	ADGRF5	protein_coding	Up	3.2045	0.000126352	0.00243905	0	0.00131977	0.00307945	0.216881	0.00219961	0.0101182	0.0105581	0.0743468	0.000879844	0.00263953
ENSG00000196616.14	ADH1B	protein_coding	Down	-3.18857	0.000220504	0.00360303	0.121064	0.00215705	0.791366	0.0396357	0.490458	0.515804	0.0231882	0.00485335	0.0293898	0.00431409
ENSG00000148671.14	ADIRF	protein_coding	Down	-1.27785	2.08072e-07	1.5824e-05	1.56306	0.674262	0.509527	0.6666	1.68949	0.394596	1.39067	0.467386	1.17613	0.536345
ENSG00000085662.14	AKR1B1	protein_coding	Up	1.05123	0.00614103	0.0397512	2.30947	16.6932	2.29437	6.51992	1.73091	2.54232	5.91752	6.87198	11.7413	21.4631
ENSG00000286289.1	AL133482.1	lncRNA	Down	-1.50756	7.86392e-05	0.00170505	0.0160838	0.000804188	0.286291	0.0932858	0.210697	0.124649	0.00402094	0.00241256	0.00241256	0.00160838
ENSG00000237938.5	AL450998.3	lncRNA	Up	1.01352	2.9189e-05	0.000815029	0.0700882	0.178062	0.0814538	0.161013	0.100397	0.178062	0.109868	0.223524	0.0814538	0.236784
ENSG00000153930.12	ANKFN1	protein_coding	Down	-1.16966	0.00302471	0.0241689	0.0194664	0.0057254	0.0171762	0.00801556	0.0259552	0.0110691	0.00877895	0.00496201	0.00496201	0.00458032
ENSG00000134343.14	ANO3	protein_coding	Down	-1.13958	3.58342e-06	0.000160448	0.0406065	0.0465671	0.215326	0.0450769	0.0476847	0.0134113	0.453005	0.244012	0.225757	0.175092
ENSG00000254422.1	AP000942.2	lncRNA	Up	1.04655	0.000111158	0.0022077	0.110978	0.332934	0.171091	0.291317	0.194211	0.393047	0.217332	0.43004	0.180339	0.522521
ENSG00000255299.5	AP003557.1	lncRNA	Up	1.10756	9.3761e-05	0.00195721	0.0579625	0.257933	0.0550644	0.162295	0.121721	0.13911	0.188378	0.399942	0.188378	0.460802
ENSG00000100336.17	APOL4	protein_coding	Down	-1.61136	5.65603e-05	0.00133004	0.0902293	0.0119421	0.0696623	0.0179132	0.0583837	0.0437877	0.0305187	0.0225573	0.0218939	0.00597106
ENSG00000248682.1	ARHGAP22-IT1	lncRNA	Up	1.17763	0.00113122	0.0119424	0.160643	0.698177	0.105036	0.228607	0.247142	0.308928	0.0864998	0.518999	0.376892	0.562249
ENSG00000106819.13	ASPN	protein_coding	Down	-1.77741	5.62823e-08	5.4601e-06	0.114041	0.0235136	0.375041	0.076419	0.129325	0.0387974	0.0846488	0.0646623	0.0270406	0.00940542
ENSG00000152092.16	ASTN1	protein_coding	Up	1.52337	8.253e-08	7.6159e-06	0.00757463	0.0321922	0.0211458	0.0612283	0.0132556	0.0773243	0.00599658	0.0170429	0.0628063	0.105098
ENSG00000224093.5	BCAR3-AS1	lncRNA	Up	1.06565	0.00652483	0.0415407	0.010403	0.093627	0.0222921	0.0445843	0.0267506	0.0371536	0.0535011	0.0891686	0.062418	0.120378
ENSG00000133169.6	BEX1	protein_coding	Up	1.07054	0.00247189	0.0208875	0.0657492	0.193595	0.00365273	0.124193	0.0694019	0.138804	0.745158	1.136	0.763421	0.887614
ENSG00000023445.16	BIRC3	protein_coding	Up	1.02717	4.42679e-05	0.00111025	0.0540768	0.383173	0.0768663	0.20047	0.0509867	0.0830465	0.0343774	0.0536905	0.210513	0.259182
ENSG00000198797.7	BRINP2	protein_coding	Up	1.12127	0.00303724	0.0242307	0.00452526	0.0271516	0.0142222	0.0523637	0.0109899	0.027798	0.00969698	0.0116364	0.0607678	0.0821011
ENSG00000130303.13	BST2	protein_coding	Up	1.23856	6.40994e-23	3.2336e-19	0.669933	2.50566	1.31085	3.67145	2.40279	5.35155	0.933687	1.84891	0.785985	1.95969
ENSG00000214688.6	C10orf105	protein_coding	Down	-1.05639	0.00189293	0.0170809	0.0540292	0.013062	0.0795595	0.0759972	0.135964	0.133589	0.0142495	0.0041561	0.0284989	0.0118746
ENSG00000196557.13	CACNA1H	protein_coding	Down	-1.23592	0.00322259	0.025296	0.00808517	0.00437947	0.0208867	0.0148228	0.022908	0.0121278	0.0128015	0.00168441	0.00336882	0.00202129
ENSG00000165995.21	CACNB2	protein_coding	Down	-1.28932	1.85643e-05	0.000582888	0.0218067	0.0075285	0.0719101	0.0184318	0.0885248	0.0272584	0.0244027	0.0324504	0.0303736	0.0158358
ENSG00000182389.19	CACNB4	protein_coding	Down	-1.09212	0.00160096	0.0153153	0.00232199	0.00200171	0.00552472	0.00296253	0.00616527	0.00112096	0.00720616	0.00408349	0.00200171	0.00144123
ENSG00000204397.8	CARD16	protein_coding	Down	-1.32612	3.73981e-05	0.000982609	0.149669	0.092898	0.061932	0.025805	0.072254	0.0172033	0.10494	0.056771	0.118703	0.0498897
ENSG00000151468.11	CCDC3	protein_coding	Down	-1.06453	0.00360663	0.0273735	0.131889	0.0180563	0.234732	0.295966	0.0722252	0.0329724	0.0368976	0.0376827	0.027477	0.0102057
ENSG00000153140.8	CETN3	protein_coding	Down	-1.26565	1.37196e-10	3.57986e-08	0.14959	0.0794699	0.132761	0.0766651	0.154265	0.0495518	0.186053	0.0719904	0.172029	0.0878844
ENSG00000163815.6	CLEC3B	protein_coding	Down	-1.67272	1.15123e-06	6.62463e-05	0.268281	0.0442222	0.235852	0.0913925	0.421585	0.170992	0.0913925	0.0235852	0.103185	0.0648592
ENSG00000153132.13	CLGN	protein_coding	Down	-1.14165	1.26777e-06	7.1591e-05	0.128629	0.13789	0.151267	0.0637999	0.109077	0.0257258	0.242851	0.0967288	0.373538	0.235648
ENSG00000120885.22	CLU	protein_coding	Down	-1.36449	1.42121e-13	9.7766e-11	0.631609	0.188974	0.658407	0.279072	0.366398	0.24673	0.256432	0.100725	0.351151	0.147391
ENSG00000187955.12	COL14A1	protein_coding	Down	-1.92832	5.81055e-07	3.79038e-05	1.0547	0.130235	1.83554	0.57423	0.841254	0.434591	0.903095	0.265599	0.473348	0.153318
ENSG00000124749.17	COL21A1	protein_coding	Down	-2.2797	1.93447e-11	7.14056e-09	0.182335	0.0121837	0.0978898	0.0176454	0.0646997	0.0344505	0.0571374	0.013024	0.0575575	0.0205863
ENSG00000163739.5	CXCL1	protein_coding	Up	1.56487	0.0043768	0.0316174	3.25572	51.0724	1.66304	9.10621	0.12153	0.183361	0.381646	0.771821	25.2334	39.0132
ENSG00000133083.14	DCLK1	protein_coding	Down	-1.27057	1.14972e-10	3.38862e-08	0.251303	0.0690881	0.492505	0.184437	0.330896	0.194336	0.760777	0.560381	0.372914	0.158781
ENSG00000161249.21	DMKN	protein_coding	Down	-1.01653	1.27895e-05	0.000431083	0.0604659	0.026527	0.187639	0.0694383	0.0725591	0.0741195	0.224309	0.15331	0.26683	0.110789
ENSG00000187957.8	DNER	protein_coding	Up	1.28574	0.00635095	0.0407085	0.00664682	0.0376653	0	0.00590829	0.000738536	0.00369268	0.0775463	0.0745921	0.041358	0.0856702
ENSG00000046604.13	DSG2	protein_coding	Down	-1.14057	0.00600515	0.0390722	0.0115083	0.021578	0.0268527	0.0115083	0.00479512	0.000479512	0.0819965	0.0517873	0.0287707	0.00671317
ENSG00000206195.11	DUXAP8	lncRNA	Up	1.28487	2.20109e-08	2.58237e-06	0.00172272	0.00172272	0.105086	0.219359	0.0186627	0.0439292	0.031296	0.107383	0.0132075	0.0473747
ENSG00000221818.9	EBF2	protein_coding	Down	-1.87041	4.11621e-05	0.00105228	0.00981885	0.00777325	0.0458213	0.00613678	0.0417301	0.00409119	0.131736	0.0188195	0.00859149	0.0184103
ENSG00000115380.20	EFEMP1	protein_coding	Down	-1.80548	0.00334058	0.0259397	2.67305	0.260195	5.12548	1.02539	2.19663	1.53845	1.92544	1.84629	3.4573	0.820164
ENSG00000049540.17	ELN	protein_coding	Up	1.04061	1.97726e-15	1.99493e-12	1.77911	4.43845	1.99306	5.7932	2.93722	3.63812	1.44264	3.58574	1.06267	2.75833
ENSG00000232415.1	ELN-AS1	lncRNA	Up	1.14613	3.88447e-06	0.000170894	0.245633	0.485807	0.354803	0.889736	0.322052	0.671396	0.201965	0.704147	0.234716	0.54585
ENSG00000142627.13	EPHA2	protein_coding	Up	1.12262	0.00546143	0.0367353	0.220196	1.52104	0.373071	1.4481	0.622019	0.625525	0.767881	1.08625	0.493688	1.03857
ENSG00000044524.11	EPHA3	protein_coding	Down	-2.70702	3.15388e-11	1.13645e-08	0.0865393	0.00573985	0.0710859	0.0304654	0.0512171	0.00309069	0.0225179	0.00529832	0.00706443	0.00220764
ENSG00000121769.8	FABP3	protein_coding	Down	-1.27489	3.75346e-08	3.89075e-06	0.650163	0.172407	1.16739	0.679244	2.12705	1.83209	1.17569	0.477756	0.754023	0.249264
ENSG00000108950.12	FAM20A	protein_coding	Down	-1.35283	0.00661042	0.0418925	0.327931	0.0418135	1.05098	0.40451	0.384778	0.338736	0.184637	0.108527	0.509749	0.258398
ENSG00000140285.10	FGF7	protein_coding	Down	-1.02131	0.00113719	0.0119765	1.14302	0.689433	3.60793	1.26359	2.04843	0.680159	1.38593	1.57894	2.07095	1.22826
ENSG00000102678.7	FGF9	protein_coding	Down	-1.25544	0.00797144	0.0476085	0.00958193	0.00179661	0.0670735	0.0485085	0.133548	0.0281469	0.00718645	0.0197627	0.0101808	0.00179661
ENSG00000156466.10	GDF6	protein_coding	Down	-1.03674	7.22446e-05	0.00159149	0.0711899	0.0320746	0.130645	0.139251	0.503806	0.303535	0.112652	0.0625846	0.132992	0.03051
ENSG00000134317.18	GRHL1	protein_coding	Down	-1.33926	1.42348e-06	7.8912e-05	0.0299449	0.0157028	0.136578	0.0405351	0.0314056	0.0153376	0.00803399	0.00620809	0.0292145	0.00949472
ENSG00000152578.13	GRIA4	protein_coding	Down	-1.20951	1.25202e-08	1.66211e-06	0.0768965	0.0509763	0.0236162	0.00950406	0.0426243	0.0192961	0.0763205	0.0253442	0.0198721	0.0115201
ENSG00000183454.17	GRIN2A	protein_coding	Up	1.10166	0.00181012	0.0165425	0.030745	0.0510679	0.00243181	0.0149382	0.00677432	0.00347401	0.013896	0.030745	0.00607951	0.0366508
ENSG00000164116.16	GUCY1A1	protein_coding	Down	-1.98406	2.191e-07	1.64968e-05	0.0599318	0.0115835	0.0956895	0.0130943	0.0251814	0.0261887	0.0423048	0.0151089	0.080077	0.0151089
ENSG00000061918.13	GUCY1B1	protein_coding	Down	-1.24674	2.1722e-07	1.6437e-05	0.405078	0.126354	0.435551	0.122638	0.185815	0.167977	0.337441	0.188788	0.290615	0.140476
ENSG00000019991.18	HGF	protein_coding	Down	-2.28474	6.34405e-23	3.2336e-19	0.0256062	0.0116121	0.278393	0.0452575	0.0464485	0.0125054	0.108678	0.0133986	0.0592516	0.0157806
ENSG00000221887.6	HMSD	protein_coding	Down	-2.5391	1.07354e-08	1.48088e-06	0.0765498	0.00298246	0.0328071	0.00596492	0.0745615	0.0119298	0.0755557	0.0178948	0.0536843	0.0268422
ENSG00000143452.16	HORMAD1	protein_coding	Down	-1.75796	1.60631e-09	3.03873e-07	0.071033	0.00842764	0.291356	0.0854803	0.32627	0.122803	0.00722369	0.00481579	0.307007	0.138454
ENSG00000106031.9	HOXA13	protein_coding	Down	-1.01001	0.000482583	0.00640715	0.0452396	0.0194702	0.0240514	0.0137437	0.0715816	0.0246241	0.0675731	0.0337865	0.0332139	0.0372224
ENSG00000105997.22	HOXA3	protein_coding	Down	-1.39476	6.25202e-07	3.99232e-05	0.0984609	0.0195573	0.0539512	0.0384402	0.0809268	0.0330451	0.108577	0.0384402	0.0944146	0.0539512
ENSG00000106004.5	HOXA5	protein_coding	Down	-1.19867	5.37544e-08	5.24851e-06	0.231301	0.0844164	0.239743	0.0911697	0.205976	0.0996113	0.450783	0.217794	0.322471	0.232989
ENSG00000106006.6	HOXA6	protein_coding	Down	-1.30413	1.09298e-05	0.000383785	0.151411	0.0316381	0.15819	0.0903945	0.185309	0.0745755	0.305081	0.146891	0.196608	0.122033
ENSG00000180818.5	HOXC10	protein_coding	Down	-1.40842	1.65457e-14	1.31791e-11	0.924699	0.322114	0.963892	0.766704	1.33255	0.551145	1.37296	0.361306	1.18557	0.469086
ENSG00000123388.4	HOXC11	protein_coding	Down	-3.15128	1.47503e-11	5.58077e-09	0.049807	0.00978351	0.0515858	0.01512	0.134301	0.019567	0.109397	0	0.0506964	0.00711528
ENSG00000251151.2	HOXC-AS3	lncRNA	Down	-1.12824	0.00230576	0.0198608	0.0289552	0.0130765	0.0270871	0.0186808	0.049504	0.0270871	0.0560423	0.0196148	0.0270871	0.0140106
ENSG00000148680.16	HTR7	protein_coding	Up	1.25853	0.00433651	0.0314164	0.0125458	0.14804	0.00585468	0.028437	0.0175641	0.0167277	0.0928386	0.0677471	0.021746	0.07862
ENSG00000206478.5	IER3	protein_coding	Up	1.0705	4.11046e-06	0.000176727	0.548233	2.25075	0.648886	1.47338	0.505403	0.524676	0.087803	0.256984	0.00642461	0.0107077
ENSG00000126709.15	IFI6	protein_coding	Up	1.34396	0.000426255	0.00584325	1.71062	14.0264	6.57349	25.011	3.05222	4.98357	1.86582	2.45213	2.73148	7.03219
ENSG00000115457.10	IGFBP2	protein_coding	Up	1.05952	0.00028606	0.00443114	0.00918576	0.0146972	0.0398049	0.15677	0.110841	0.149422	0.00612384	0.023883	0.015922	0.0306192
ENSG00000245067.7	IGFBP7-AS1	lncRNA	Up	1.09033	1.5878e-13	1.04477e-10	0.13697	0.267643	0.415633	1.07136	0.388869	0.917857	0.170819	0.448695	0.184988	0.395954
ENSG00000152580.8	IGSF10	protein_coding	Down	-1.44501	0.000729569	0.00877686	0.0960793	0.0250103	0.55419	0.114899	0.245646	0.210483	0.0443253	0.025258	0.0482873	0.0198102
ENSG00000123496.8	IL13RA2	protein_coding	Down	-1.00936	1.28868e-10	3.42157e-08	0.275033	0.239315	0.635791	0.289321	0.42148	0.175021	2.14312	1.18229	0.725088	0.385761
ENSG00000056736.10	IL17RB	protein_coding	Up	1.22715	3.67375e-06	0.000162569	0.0581929	0.0887204	0.056285	0.360605	0.180303	0.30432	0.0448372	0.109708	0.054377	0.150729
ENSG00000125538.12	IL1B	protein_coding	Up	1.40542	0.00125517	0.0128523	0.0260571	0.275048	0.0511492	0.205562	0.00772063	0.011581	0.012546	0.00386032	0.0221968	0.0907175
ENSG00000174564.13	IL20RB	protein_coding	Down	-1.30219	4.99191e-13	2.90568e-10	0.542034	0.168791	1.25405	0.528959	0.507563	0.175923	0.330451	0.200885	0.465959	0.291224
ENSG00000162892.16	IL24	protein_coding	Up	1.22347	0.000479159	0.00637783	0.039619	0.0983137	0.0293474	0.121792	0.0264126	0.039619	0.0440211	0.0616295	0.0337495	0.164345
ENSG00000187608.10	ISG15	protein_coding	Up	1.2205	0.000486542	0.00642524	1.21918	7.94476	1.77853	6.30356	1.46703	1.98954	1.3766	1.76513	1.46034	3.99248
ENSG00000182255.7	KCNA4	protein_coding	Down	-1.19211	0.000179918	0.00313707	0.00413566	0.000689277	0.154398	0.0496279	0.863664	0.559004	0.00206783	0.00206783	0.00275711	0.000689277
ENSG00000171385.9	KCND3	protein_coding	Down	-1.14597	0.00137535	0.0137208	0.0842038	0.033977	1.00786	0.340139	0.917009	0.733829	0.0926981	0.0749709	0.132953	0.0450564
ENSG00000171435.14	KSR2	protein_coding	Up	1.28434	0.00133549	0.0134294	0.00428424	0.0158676	0.000476027	0.00190411	0.000476027	0.00111073	0.00460159	0.00825114	0.00444292	0.0120594
ENSG00000106003.13	LFNG	protein_coding	Up	1.06639	3.2353e-09	5.38055e-07	0.188264	0.378193	0.140781	0.543965	0.303221	0.634765	0.205757	0.274898	0.325713	0.946316
ENSG00000185904.12	LINC00839	lncRNA	Up	1.33129	1.12565e-07	9.73464e-06	0.0106876	0.0865351	0.0637808	0.181344	0.0699865	0.186171	0.105842	0.243746	0.0324076	0.038958
ENSG00000224259.7	LINC01133	lncRNA	Down	-2.41402	1.78312e-07	1.41287e-05	0.0663573	0.00394984	0.0537178	0.023699	0.0521379	0.00947962	0.0363385	0.0165893	0.025279	0.0023699
ENSG00000264301.1	LINC01444	lncRNA	Up	1.34151	0.00252898	0.0212277	0.0239095	0.0739022	0.00434719	0.0434719	0.0173888	0.0825966	0.117374	0.180408	0.0586871	0.0869438
ENSG00000246223.9	LINC01550	lncRNA	Down	-1.62916	9.92426e-08	8.83493e-06	0.0432669	0.0159625	0.0231037	0.0050408	0.0159625	0.00546087	0.0483077	0.0176428	0.0285646	0.0147023
ENSG00000128606.13	LRRC17	protein_coding	Down	-1.38688	0.000192195	0.00326934	0.0338979	0.0164354	0.0595782	0.0359524	0.0338979	0.0143809	0.0914217	0.0184898	0.0277347	0.0143809
ENSG00000128594.8	LRRC4	protein_coding	Up	1.17768	0.00066764	0.00824148	0.0125311	0.0422101	0.00725486	0.0323171	0.0171479	0.0237432	0.0336362	0.0586984	0.00989299	0.0283599
ENSG00000173114.13	LRRN3	protein_coding	Up	1.42412	0.000149063	0.0027748	0.0277278	0.303507	0.0119904	0.0629496	0.0367206	0.0614508	0.0502098	0.0307254	0.063699	0.22482
ENSG00000079257.8	LXN	protein_coding	Down	-1.01295	0.00247514	0.0209033	0.133354	0.123402	0.0855851	0.0358263	0.0975272	0.0517492	0.0636913	0.033836	0.121411	0.0497588
ENSG00000150556.17	LYPD6B	protein_coding	Up	1.37598	2.94574e-18	5.5726e-15	0.159187	0.727827	0.479201	1.75105	0.7467	1.13564	0.20924	0.509561	0.148519	0.452943
ENSG00000106484.16	MEST	protein_coding	Down	-1.59955	0.00641983	0.0410121	0.0304586	0.0127926	0.462971	0.0852841	0.205291	0.126099	0.498303	0.0493429	0.0280219	0.0377687
ENSG00000197614.11	MFAP5	protein_coding	Down	-1.47962	3.8406e-17	5.28396e-14	0.608562	0.14038	1.86974	0.891562	1.59047	0.50029	1.04538	0.578694	0.56376	0.262092
ENSG00000111341.10	MGP	protein_coding	Down	-2.13721	9.2621e-07	5.51861e-05	0.05834	0.00704103	0.154903	0.0392286	0.134786	0.0191114	0.0281641	0.0160938	0	0.00100586
ENSG00000253522.6	MIR3142HG	lncRNA	Up	1.93744	0.000354838	0.00518677	0.0109951	0.162483	0.00244335	0.0329852	0.00122168	0.0122168	0.0146601	0.0122168	0.0989557	0.18203
ENSG00000196611.5	MMP1	protein_coding	Up	1.09206	0.00472565	0.0332591	35.1255	228.938	17.1082	60.6995	20.6074	30.9546	130.862	135.788	115.428	228.189
ENSG00000066382.16	MPPED2	protein_coding	Down	-1.50072	2.16866e-06	0.000109767	0.00991947	0.0031884	0.0177133	0.00602253	0.0680192	0.0198389	0.0237359	0.0116908	0.0095652	0.00495973
ENSG00000134056.12	MRPS36	protein_coding	Down	-1.03022	7.59642e-05	0.00165178	0.121074	0.0875461	0.143427	0.0856834	0.160191	0.070782	0.167642	0.0838208	0.156465	0.0726447
ENSG00000198938.2	MT-CO3	protein_coding	Down	-1.27403	8.53542e-19	2.15292e-15	45.4923	25.1278	50.552	36.6806	49.3	15.8382	60.9676	27.0206	61.9825	20.7201
ENSG00000157601.14	MX1	protein_coding	Up	1.30216	0.00512934	0.0351733	0.292886	2.53554	0.158071	0.666999	0.158745	0.176608	0.101449	0.110886	0.114593	0.37445
ENSG00000169418.10	NPR1	protein_coding	Down	-1.6538	2.109e-05	0.000636749	0.00586414	0.000586414	0.0152468	0.00703697	0.0322528	0.00938263	0.149536	0.0832708	0.017006	0.00351849
ENSG00000171246.6	NPTX1	protein_coding	Up	1.7901	1.61347e-05	0.000516588	0.0612223	0.288324	0.0128236	0.0967975	0.225033	0.253163	0.256472	0.696197	0.0335068	0.243648
ENSG00000106236.4	NPTX2	protein_coding	Up	1.02612	5.20757e-09	8.12489e-07	0.695063	2.28364	0.324043	1.11018	0.624118	1.36712	1.24632	1.35465	1.58858	3.28357
ENSG00000135114.12	OASL	protein_coding	Up	1.4227	0.00476396	0.033394	0.00743114	0.136238	0.0115595	0.0652289	0.0115595	0.00577977	0.0140366	0.0189907	0.0173393	0.0478896
ENSG00000163710.9	PCOLCE2	protein_coding	Down	-1.27045	1.84585e-07	1.43257e-05	0.0764407	0.0830162	0.294255	0.0961673	0.308229	0.0624676	0.303297	0.130689	0.124113	0.0805504
ENSG00000115252.18	PDE1A	protein_coding	Down	-1.39484	0.000797524	0.00936364	0.0202108	0.00275602	0.0257228	0.0160768	0.0312349	0.00551203	0.046393	0.0372062	0.00734938	0.00551203
ENSG00000104213.13	PDGFRL	protein_coding	Down	-1.12426	3.80714e-05	0.000991692	0.247193	0.0587985	0.568785	0.212394	0.349191	0.308392	0.245994	0.205195	0.249593	0.113997
ENSG00000241360.2	PDXP	protein_coding	Up	1.22716	8.44656e-06	0.000313309	0.0381922	0.117211	0.0223885	0.119844	0.0539959	0.0777014	0.101407	0.198863	0.0777014	0.208082
ENSG00000181195.11	PENK	protein_coding	Down	-1.72621	0.000559771	0.00716269	0.0205466	0.00428055	0.0359566	0.0196905	0.0333883	0.0359566	0.0684888	0.00684888	0.0205466	0.00513666
ENSG00000164530.15	PI16	protein_coding	Down	-4.80257	2.21063e-13	1.33823e-10	0.0982673	0	0.0478738	0.00503935	0.187716	0.0100787	0.0302361	0.00251967	0.054173	0
ENSG00000182621.18	PLCB1	protein_coding	Down	-1.05906	1.51964e-09	2.91117e-07	0.0952297	0.0813872	0.0672112	0.0380252	0.0495328	0.0156771	0.102068	0.0345229	0.0847228	0.0627082
ENSG00000143850.16	PLEKHA6	protein_coding	Down	-1.56025	1.5475e-05	0.000497237	0.0279686	0.00992435	0.0150369	0.00992435	0.0129317	0.00421033	0.0246605	0.00300738	0.019548	0.012631
ENSG00000203805.11	PLPP4	protein_coding	Up	1.33354	5.58488e-06	0.000225391	0.0366696	0.138096	0.0241864	0.0764601	0.0639768	0.0507133	0.095185	0.273852	0.0234062	0.134975
ENSG00000118898.16	PPL	protein_coding	Down	-1.84416	0.00114147	0.0119882	0.233098	0.0214994	0.425084	0.14861	0.274966	0.219897	0.0958042	0.0475249	0.147101	0.0282886
ENSG00000158528.12	PPP1R9A	protein_coding	Up	1.12625	0.000968922	0.0108299	0.00570719	0.014268	0.0140086	0.0635574	0.00907963	0.0215317	0.00596661	0.020494	0.0272389	0.0225694
ENSG00000142611.17	PRDM16	protein_coding	Down	-1.00827	0.00048409	0.00641191	0.0217044	0.0110008	0.015758	0.013974	0.0484631	0.015758	0.0291374	0.0110008	0.0115955	0.0107035
ENSG00000253649.5	PRSS51	protein_coding	Down	-1.1948	0.000555589	0.00713776	0.0516508	0.0162604	0.0478248	0.0306079	0.0573898	0.0219994	0.0860847	0.0487813	0.0124345	0.00669548
ENSG00000124212.6	PTGIS	protein_coding	Down	-1.09141	3.14693e-15	2.97661e-12	2.33304	1.98635	2.9936	1.12768	4.4174	1.55623	5.39702	2.91383	4.21095	2.47537
ENSG00000105894.12	PTN	protein_coding	Down	-1.2437	1.93147e-09	3.56473e-07	0.442213	0.275712	0.796699	0.381341	0.685698	0.187985	0.273921	0.209469	0.594391	0.205889
ENSG00000041353.10	RAB27B	protein_coding	Down	-1.10827	5.81259e-09	8.97629e-07	0.0795595	0.0759063	0.0576401	0.0235431	0.0446508	0.0133952	0.268311	0.131517	0.260192	0.1372
ENSG00000198774.5	RASSF9	protein_coding	Down	-1.0322	0.002948	0.023744	0.021062	0.0136903	0.0489692	0.0205355	0.0221151	0.0094779	0.0168496	0.01527	0.021062	0.00895135
ENSG00000178882.15	RFLNA	protein_coding	Up	1.04404	1.37e-07	1.13298e-05	0.0685136	0.320609	0.166892	0.498041	0.123852	0.192365	0.166014	0.224865	0.335541	0.69919
ENSG00000101282.9	RSPO4	protein_coding	Up	2.17081	7.54774e-18	1.2692e-14	0.0294922	0.338106	0.090583	0.729931	0.0937429	0.226458	0.0516113	0.229617	0.090583	0.287548
ENSG00000164764.11	SBSPON	protein_coding	Down	-1.3008	0.00844694	0.0496065	0.00474941	0.00271395	0.0325674	0.023747	0.0834539	0.00814184	0.0820969	0.0196761	0.00271395	0.00814184
ENSG00000149212.12	SESN3	protein_coding	Down	-1.13124	7.89792e-10	1.63736e-07	0.613014	0.230875	0.778278	0.249818	0.385982	0.172676	0.642937	0.392845	0.437044	0.412611
ENSG00000156463.18	SH3RF2	protein_coding	Up	1.18952	0.000284006	0.00440384	0.00725075	0.0487411	0.00725075	0.0257804	0.00241692	0.00362537	0.0326284	0.0531721	0.0463242	0.080161
ENSG00000237515.9	SHISA9	protein_coding	Up	1.16078	0.000795045	0.00934177	0.00399361	0.00770196	0.00798722	0.0228206	0.0054199	0.0128366	0.00684619	0.0134071	0.00513464	0.0168302
ENSG00000112246.10	SIM1	protein_coding	Down	-2.93886	1.82493e-18	3.9455e-15	0.0363304	0.00125277	0.0717211	0.00751663	0.097403	0.016286	0.0811169	0.0278742	0.0441602	0.00657705
ENSG00000104888.10	SLC17A7	protein_coding	Up	1.05591	9.87131e-06	0.000354851	0.011637	0.019395	0.0552759	0.153706	0.0732163	0.181344	0.0203648	0.0577003	0.0218194	0.0339413
ENSG00000172940.13	SLC22A13	protein_coding	Up	1.14355	0.00463123	0.0329831	0.0116273	0.067826	0.0222857	0.0697639	0.00968943	0.0271304	0.0271304	0.0436025	0.0290683	0.0319751
ENSG00000146411.6	SLC2A12	protein_coding	Down	-1.00567	0.00013601	0.00257593	0.0505529	0.0307487	0.0469047	0.0177196	0.0416931	0.025537	0.0432566	0.0244947	0.0401296	0.0239735
ENSG00000101187.16	SLCO4A1	protein_coding	Up	1.13141	0.00070954	0.00858368	0.0101867	0.0567542	0.0101867	0.0283771	0.0203733	0.0261942	0.0538437	0.0654856	0.034198	0.122967
ENSG00000137571.11	SLCO5A1	protein_coding	Up	1.09441	0.00721903	0.0446659	0.00468989	0.0301912	0.00146559	0.00498301	0.00439678	0.00615549	0.00820731	0.00879355	0.0120179	0.0281394
ENSG00000230184.1	SMYD3-IT1	lncRNA	Up	1.11484	0.00284854	0.0232774	0.209147	0.530911	0.0643529	0.241323	0.209147	0.201103	0.152838	0.611352	0.281544	0.619396
ENSG00000120833.14	SOCS2	protein_coding	Down	-1.28543	1.29151e-11	5.26194e-09	0.297252	0.0793569	0.213412	0.0946006	0.332671	0.144815	0.266316	0.128675	0.153782	0.110741
ENSG00000176170.14	SPHK1	protein_coding	Up	1.04738	1.22658e-10	3.38862e-08	0.545801	2.53173	0.512264	1.31913	0.560268	0.712171	1.04097	1.82416	1.09818	2.47715
ENSG00000127954.12	STEAP4	protein_coding	Down	-2.58119	0.000668797	0.00824904	0.125764	0.00387362	0.743477	0.103038	0.19678	0.215115	0.0712746	0.0204011	0.194197	0.0302142
ENSG00000173597.9	SULT1B1	protein_coding	Down	-1.47998	0.000247204	0.00395056	0.0100011	0.00160018	0.0224025	0.00600067	0.00920103	0.00400045	0.0204023	0.0132015	0.0332037	0.018002
ENSG00000120156.21	TEK	protein_coding	Down	-1.09673	0.00622289	0.0400754	0.0253882	0.015112	0.0132986	0.00241792	0.0108806	0.0030224	0.0429181	0.0265971	0.0392912	0.0411047
ENSG00000226674.11	TEX41	lncRNA	Up	1.20329	2.68328e-05	0.000766204	0.00292669	0.00758771	0.00498621	0.0175601	0.0100808	0.0149586	0.0024931	0.0100808	0.0024931	0.00466102
ENSG00000169908.12	TM4SF1	protein_coding	Down	-1.52685	0.000230219	0.00371839	0.0191102	0.0191102	0.0573307	0.0141249	0.0357278	0.00581616	0.225168	0.0307425	0.0573307	0.0789335
ENSG00000249992.2	TMEM158	protein_coding	Up	1.03395	0.00714298	0.0443222	0.648681	3.75502	0.607242	2.38275	0.581741	0.77778	3.02346	3.24022	2.96927	5.32811
ENSG00000121858.11	TNFSF10	protein_coding	Down	-1.23083	0.000916647	0.0103526	0.0354446	0.0388203	0.0978945	0.0227858	0.0286932	0.0151905	0.0160345	0.00675135	0.0708892	0.0286932
ENSG00000198846.6	TOX	protein_coding	Down	-1.05604	5.81817e-05	0.00135465	0.453115	0.137502	0.210884	0.227982	0.200909	0.132515	0.151751	0.0954676	0.13109	0.0363347
ENSG00000111907.21	TPD52L1	protein_coding	Down	-1.1666	0.000913754	0.0103283	0.0183526	0.00305877	0.0997925	0.0902338	0.0233232	0.0107057	0.0156762	0.0114704	0.00726459	0.00229408
ENSG00000133107.15	TRPC4	protein_coding	Down	-1.03553	4.82495e-07	3.23101e-05	0.058755	0.0484284	0.0765596	0.0299117	0.0398822	0.0124632	0.134602	0.097569	0.145641	0.0790522
ENSG00000158125.10	XDH	protein_coding	Up	1.01946	0.0027996	0.0230142	0.00814095	0.0220284	0.0153241	0.0301694	0.00718319	0.0234651	0.0114931	0.0220284	0.0177185	0.0311271
ENSG00000171044.11	XKR6	protein_coding	Up	1.08294	0.00494148	0.0342733	0.00460453	0.01586	0.00767422	0.0317201	0.0127904	0.0240459	0.01586	0.0173949	0.0102323	0.0250691
ENSG00000122121.11	XPNPEP2	protein_coding	Down	-1.25902	0.00108403	0.0115862	0.0315463	0.00830167	0.0821865	0.0290558	0.0290558	0.0116223	0.0232447	0.0215843	0.0323765	0.0182637
ENSG00000146757.14	ZNF92	protein_coding	Down	-1.10018	3.11037e-06	0.000145285	0.184337	0.235587	0.213269	0.11738	0.243854	0.0537304	0.235587	0.0991947	0.2546	0.131433
