# Supplementary material for: Epigenetic memory of radiotherapy in dermal fibroblasts impairs wound repair capacity in cancer survivors
Source: Nat Commun. 2024 Oct 28;15:9286. doi: 10.1038/s41467-024-53295-1 (PMC11519383; doi:10.1038/s41467-024-53295-1)
Supplement: Supplementary file 9 — Supplementary Data 7 [file 41467_2024_53295_MOESM9_ESM.xlsx]

## Sheet: Sheet1
Supplementary Data 7. List of differentially expressed genes in RT- and RT+ fibroblasts treated with or not with TGFb.
Gene symbol	Module
AARS1	M1
ABAT	M1
ABCA1	M1
ABCA8	M1
ABCC1	M1
ACACB	M1
ACKR3	M1
ACOX1	M1
ACTA2	M1
ACVR2B	M1
ADA	M1
ADAMTS18	M1
ADAMTS5	M1
ADCY7	M1
ADGRA3	M1
ADNP	M1
AFF3	M1
AGTR1	M1
AJUBA	M1
AKNA	M1
ALDH18A1	M1
ALDH1B1	M1
ALDH1L2	M1
ALG11	M1
AMACR	M1
AMTN	M1
ANGPTL2	M1
ANKH	M1
ANKRD10	M1
ANKRD11	M1
ANKRD18A	M1
ANKRD30B	M1
ANKRD44	M1
ANKUB1	M1
ANTXR1	M1
AOPEP	M1
AP2M1	M1
AP3B2	M1
APBB2	M1
AQP1	M1
AQP9	M1
ARHGAP31	M1
ARHGAP9	M1
ARSI	M1
ASIC4	M1
ASPN	M1
ASTN2	M1
ATF4	M1
ATMIN	M1
ATXN1	M1
AZIN2	M1
B3GAT2	M1
B4GALT1	M1
B4GALT1-AS1	M1
BCL2L15	M1
BCOR	M1
BDP1	M1
BET1	M1
BHLHE40	M1
BICD1	M1
BMF	M1
BMP2	M1
BMP6	M1
BNC2	M1
BRD2	M1
C10orf67	M1
C12orf57	M1
C20orf144	M1
C2orf74-AS1	M1
C3orf80	M1
C6orf62	M1
CACHD1	M1
CALHM5	M1
CAMSAP2	M1
CAP2	M1
CARD14	M1
CARMN	M1
CASC15	M1
CASK	M1
CBFA2T2	M1
CBX4	M1
CCDC3	M1
CCDC54-AS1	M1
CCDC92	M1
CCL11	M1
CCN2	M1
CDH11	M1
CDK14	M1
CDKN1A	M1
CDR2	M1
CDYL2	M1
CEBPG	M1
CFAP54	M1
CGGBP1	M1
CHAC1	M1
CHML	M1
CHST8	M1
CILP2	M1
CIRBP-AS1	M1
CKAP4	M1
CLCN4	M1
CLMAT3	M1
CLSTN2	M1
CMIP	M1
CNOT8	M1
COG3	M1
COL11A1	M1
COL12A1	M1
COL1A2	M1
COL20A1	M1
COL3A1	M1
COL4A2	M1
COL4A2-AS2	M1
COL5A1	M1
COL5A2	M1
COPA	M1
CPM	M1
CREB3L2	M1
CRIP2	M1
CRISPLD2	M1
CRY2	M1
CSDC2	M1
CSGALNACT2	M1
CSMD2	M1
CSNK1G3	M1
CSNK2A3	M1
CST1	M1
CTH	M1
CTHRC1	M1
CTTNBP2NL	M1
CWC25	M1
CXCR4	M1
CXCR5	M1
CXXC5	M1
CYTH2	M1
DAAM1	M1
DAP-DT	M1
DDIT4	M1
DERL3	M1
DIO2	M1
DIO2-AS1	M1
DKK3	M1
DNAJC12	M1
DOK6	M1
DPEP1	M1
DPT	M1
DPYSL3	M1
DPYSL4	M1
DRAXIN	M1
DSE	M1
DYRK2	M1
EBLN3P	M1
EDIL3	M1
EDNRA	M1
EDNRB	M1
EGR2	M1
EIF1	M1
EIF4EBP1	M1
ELFN2	M1
ELN	M1
EML4	M1
ENC1	M1
EPHB3	M1
EPRS1	M1
ERBB4	M1
ERG	M1
ERLEC1	M1
EXOSC9	M1
F2RL2	M1
FAM107B	M1
FAM114A1	M1
FAM167A	M1
FAT3	M1
FBLN5	M1
FBXO32	M1
FER1L6	M1
FGF10	M1
FGF13-AS1	M1
FHOD1	M1
FIBCD1	M1
FIBIN	M1
FKBP10	M1
FKBP7	M1
FLNC	M1
FMNL3	M1
FN1	M1
FNDC1	M1
FNIP2	M1
FOXP4	M1
FPR3	M1
FRRS1	M1
FSTL3	M1
FUT10	M1
FUT8-AS1	M1
GAL	M1
GALNT2	M1
GALNT6	M1
GAP43	M1
GARIN5B	M1
GARS1	M1
GAS7	M1
GCLC	M1
GDF10	M1
GDF15	M1
GFPT1	M1
GGCX	M1
GJA1	M1
GLA	M1
GLYCTK	M1
GMCL1	M1
GNA13	M1
GNAO1	M1
GNAQ	M1
GNG2	M1
GOLGA2	M1
GOLGA6L10	M1
GPC6	M1
GPR146	M1
GPR161	M1
GPR68	M1
GPT2	M1
GPX8	M1
GRB10	M1
GRHL1	M1
GRIA3	M1
GSE1	M1
GTPBP2	M1
GXYLT2	M1
H2AC16	M1
H2BC21	M1
HDLBP	M1
HECW1	M1
HECW1-IT1	M1
HEMK1	M1
HENMT1	M1
HERPUD1	M1
HIP1	M1
HIVEP1	M1
HM13-IT1	M1
HMCN1	M1
HMOX1	M1
HOMER1	M1
HS3ST2	M1
HSFX3	M1
HSFX4	M1
HUNK	M1
IARS1	M1
ID1	M1
ID2	M1
IFITM10	M1
IGF1	M1
IGSF3	M1
IL11	M1
INHBE	M1
INPP5F	M1
INSYN2A	M1
INTS3	M1
IP6K2	M1
ITFG1-AS1	M1
ITGA10	M1
IVNS1ABP	M1
JCAD	M1
JDP2	M1
JPH3	M1
KALRN	M1
KANK4	M1
KATNAL1	M1
KAZALD1	M1
KCMF1	M1
KCNE4	M1
KCNK1	M1
KCNK9	M1
KCNMB2-AS1	M1
KDELR3	M1
KDR	M1
KIF26B	M1
KIF5A	M1
KLF10	M1
KLF12	M1
KLF7	M1
KRT7	M1
KRT7-AS	M1
L3MBTL2-AS1	M1
LDHA	M1
LDLRAD4	M1
LFNG	M1
LGI2	M1
LGR4	M1
LHFPL2	M1
LIMCH1	M1
LIMD2	M1
LINC00310	M1
LINC00595	M1
LINC00662	M1
LINC00824	M1
LINC01081	M1
LINC01140	M1
LINC01352	M1
LINC01415	M1
LINC01416	M1
LINC01562	M1
LINC01910	M1
LINC01914	M1
LINC02296	M1
LINC02470	M1
LINC02541	M1
LINC02593	M1
LINC03047	M1
LINC03082	M1
LIPG	M1
LMO4	M1
LOXL2	M1
LRP4	M1
LRRC15	M1
LRRC61	M1
LTBP1	M1
LTBP2	M1
LYZ	M1
MACF1	M1
MACO1	M1
MADD	M1
MAGED1	M1
MAGED2	M1
MAML2	M1
MAP4K5	M1
MARS1	M1
MBTD1	M1
MDFI	M1
MEG8	M1
MEGF6	M1
MEIS3	M1
MEX3A	M1
MIAT	M1
MIF	M1
MIR503HG	M1
MIRLET7IHG	M1
MLLT11	M1
MMADHC-DT	M1
MMP10	M1
MMP14	M1
MMP15	M1
MN1	M1
MORN5	M1
MPRIP	M1
MPZL1	M1
MRPS6	M1
MSL3	M1
MT1X	M1
MTCH1	M1
MTHFD1L	M1
MTHFD2	M1
MXRA5	M1
MYDGF	M1
MYO10	M1
MYO6	M1
N6AMT1	M1
NAGK	M1
NAIP	M1
NBAT1	M1
NBL1	M1
NCAN	M1
NCK2	M1
NDRG1	M1
NDUFA6-DT	M1
NEBL	M1
NEXN-AS1	M1
NFXL1	M1
NHERF2	M1
NKD1	M1
NOTCH2	M1
NOTCH3	M1
NOTUM	M1
NOX4	M1
NOXO1	M1
NPFFR2	M1
NPIPA1	M1
NPPA	M1
NPTXR	M1
NUPR1	M1
OCIAD1-AS1	M1
OLFML2B	M1
OMD	M1
OSBPL10	M1
OSBPL2	M1
OSTC	M1
P3H1	M1
P3H2	M1
P4HA3	M1
P4HA3-AS1	M1
PAPPA	M1
PARVB	M1
PCDHB9	M1
PCMTD1	M1
PCSK5	M1
PDE1A	M1
PDE3A	M1
PDLIM5	M1
PDXDC1	M1
PDZD4	M1
PEF1-AS1	M1
PFKFB3	M1
PFKL	M1
PGK1	M1
PHACTR3	M1
PHEX	M1
PHGDH	M1
PI16	M1
PID1	M1
PIGC	M1
PIK3IP1	M1
PKNOX2	M1
PLCG1	M1
PLCH1	M1
PLEKHA1	M1
PLG	M1
PLN	M1
PLOD2	M1
PLPP4	M1
PLXDC2	M1
PLXNA2	M1
PMAIP1	M1
PODNL1	M1
POLM	M1
POLR2G	M1
POU3F3	M1
PPFIA1	M1
PPM1H	M1
PPP1R12A-AS2	M1
PPP1R13L	M1
PPP3CA	M1
PPP3R1	M1
PRDX1	M1
PRDX4	M1
PRICKLE1	M1
PRKAB2	M1
PRKCA	M1
PRL	M1
PRPS1	M1
PRR15-DT	M1
PSAT1	M1
PSD2	M1
PSMD14-DT	M1
PTEN	M1
PTGR3	M1
PTGS1	M1
PTOV1-AS1	M1
PTPN13	M1
PTPN14	M1
PTPN6	M1
PTPRJ	M1
PTPRN	M1
PWWP3A	M1
PXDN	M1
RAB30	M1
RABIF	M1
RAI14	M1
RAP2B	M1
RASGRF2	M1
RBM18	M1
RBPJ	M1
RCVRN	M1
RFTN2	M1
RFXANK	M1
RGL1	M1
RGS2	M1
RGS9	M1
RIC1	M1
RNF103	M1
RNF14	M1
RNF187	M1
RNF216-IT1	M1
ROBO1	M1
RTL6	M1
RUNX2	M1
RWDD2A	M1
RYBP	M1
S100P	M1
SALL4	M1
SARAF	M1
SARS1	M1
SAT1	M1
SCHIP1	M1
SDC1	M1
SEC61G-DT	M1
SERINC5	M1
SERPINE1	M1
SERPINF1	M1
SESN2	M1
SESN3	M1
SETBP1-DT	M1
SFT2D2	M1
SGCD	M1
SGTB	M1
SH2D6	M1
SH3BP4	M1
SHF	M1
SHMT2	M1
SIAH2	M1
SIPA1L1	M1
SIX4	M1
SKI	M1
SLC19A2	M1
SLC1A4	M1
SLC1A5	M1
SLC25A15	M1
SLC25A2	M1
SLC25A30	M1
SLC25A30-AS1	M1
SLC27A6	M1
SLC2A13	M1
SLC35F1	M1
SLC38A2	M1
SLC38A3	M1
SLC38A5	M1
SLC3A2	M1
SLC44A1	M1
SLC49A4	M1
SLC5A12	M1
SLC7A1	M1
SLC7A11	M1
SLC7A5	M1
SLC9B1	M1
SLFN5	M1
SMIM10L2B-AS1	M1
SMIM43	M1
SMOX	M1
SMURF1	M1
SMYD3	M1
SND1	M1
SNF8	M1
SNHG14	M1
SNX24	M1
SNX30	M1
SOWAHD	M1
SOX4	M1
SPACA6	M1
SPARC	M1
SPARCL1	M1
SPIN1	M1
SPON1	M1
SRPX2	M1
SSPN	M1
ST14	M1
ST3GAL5	M1
STARD10	M1
STIM2	M1
STT3A	M1
SULF1	M1
SULF2	M1
SYBU	M1
SYNDIG1L	M1
TAFA2	M1
TBC1D19	M1
TBX19	M1
TBX3	M1
TCF12	M1
TCF4	M1
TEAD1	M1
TES	M1
TET2	M1
TGFBR2	M1
THAP5	M1
THBS4-AS1	M1
TIMP1	M1
TIMP3	M1
TIPARP	M1
TMCC1	M1
TMED8	M1
TMEM117	M1
TMEM132C	M1
TMEM167B-DT	M1
TMEM254-AS1	M1
TMEM263	M1
TMEM268	M1
TMEM45A	M1
TMEM9	M1
TMEM92	M1
TNK2	M1
TP53I3	M1
TPI1	M1
TPST1	M1
TRABD2B	M1
TRIB2	M1
TRIB3	M1
TRIM23	M1
TRIM39	M1
TRIO	M1
TSC22D3	M1
TSHZ1	M1
TSPAN13	M1
TSPAN2	M1
TUBA1A	M1
TXNDC12	M1
UBL7	M1
UBR5	M1
UBTD2	M1
UCHL1	M1
UNC5B	M1
USP22	M1
USP6	M1
VEGFA	M1
VIPAS39	M1
VLDLR	M1
VPS39-DT	M1
VPS52	M1
VWA8	M1
WARS1	M1
WFDC1	M1
WNT2	M1
WWC2	M1
WWTR1	M1
XPOT	M1
YIPF3	M1
YPEL1	M1
ZFHX3	M1
ZNF286A	M1
ZNF32-AS2	M1
ZNF385B	M1
ZNF45	M1
ZNF484	M1
ZNF497	M1
ZNF503	M1
ZNF521	M1
ZNF528-AS1	M1
ZNF552	M1
ZNF555	M1
ZNF579	M1
ZNF596	M1
ZNF711	M1
ZNF713	M1
ZPLD1	M1
ZSWIM6	M1
ZXDC	M1
AAMDC	M2
AATK	M2
ABALON	M2
ABCG2	M2
ABI1	M2
ABTB1	M2
ACOT12	M2
ACTR10	M2
ACVR1C	M2
ADAM8	M2
ADAMTS14	M2
ADAMTS2	M2
ADAMTS9	M2
ADGRE1	M2
ADGRG1	M2
ADIRF	M2
AFAP1-AS1	M2
AGL	M2
AHRR	M2
AJM1	M2
AKAP13	M2
AKR1C1	M2
ALDH2	M2
ALKBH8	M2
AMMECR1	M2
ANGPT2	M2
ANK1	M2
ANKRA2	M2
ANKRD13C	M2
ANKRD53	M2
ANKZF1	M2
ANO4	M2
ANXA2	M2
ANXA5	M2
AP2A2	M2
AR	M2
ARAP1	M2
ARAP1-AS1	M2
ARC	M2
ARHGAP12	M2
ARHGEF2	M2
ARL17A	M2
ARL17B	M2
ARMC9	M2
ARRDC3	M2
ARSL	M2
ASB9	M2
ATG10	M2
ATG16L1	M2
ATG16L2	M2
ATG9A	M2
ATP2A3	M2
ATP6V1A	M2
ATRN	M2
ATXN1-AS1	M2
ATXN7L3-AS1	M2
B3GALT5	M2
B3GLCT	M2
B3GNT5	M2
B4GALT4-AS1	M2
B9D2	M2
BBS12	M2
BBS4	M2
BFAR	M2
BLOC1S5	M2
BORCS5	M2
BTG4	M2
C10orf55	M2
C11orf71	M2
C15orf40	M2
C1orf50-AS1	M2
C1QTNF1	M2
C1QTNF12	M2
C2orf68	M2
C6orf89	M2
CA5B	M2
CABP7	M2
CACNA1A	M2
CARD10	M2
CARS1	M2
CAT	M2
CAV2	M2
CCDC125	M2
CCDC126	M2
CCDC28A	M2
CCNDBP1	M2
CCNG2	M2
CCNY-AS1	M2
CCR10	M2
CCZ1B	M2
CD22	M2
CDC42BPA	M2
CDH8-AS1	M2
CDKL1	M2
CDKL5	M2
CEP104	M2
CFH	M2
CHD2	M2
CHMP3-AS1	M2
CHRM2	M2
CHRNA10	M2
CKAP2-DT	M2
CLCN2	M2
CLEC2D	M2
CLIP4	M2
CLK4	M2
CLUAP1	M2
CMC4	M2
CMKLR1	M2
CMKLR2	M2
CNIH3	M2
CNKSR3	M2
CNPY2-AS1	M2
CNPY4	M2
CNTN3	M2
COA7	M2
COG8	M2
COL13A1	M2
COL5A3	M2
COL6A6	M2
COL8A1	M2
COLGALT2	M2
COPB2-DT	M2
CPSF1	M2
CRABP2	M2
CRAMP1	M2
CT69	M2
CTBP1-AS	M2
CTBS	M2
CTNNA1-AS1	M2
CTNNA3	M2
CTSB	M2
CUL4B	M2
CUL7	M2
CUTA	M2
CXADR	M2
CXXC5-AS1	M2
CYLD	M2
CYP1B1-AS1	M2
CYTL1	M2
DBNDD1	M2
DCC	M2
DCHS1-AS1	M2
DDX39B	M2
DECR1	M2
DEPTOR	M2
DHRS3	M2
DLGAP4-AS1	M2
DLX3	M2
DMGDH	M2
DNAJC22	M2
DND1	M2
DNMT3A	M2
DTD1	M2
DTNA	M2
DUSP10	M2
EID2B	M2
EIF1B	M2
ENHO	M2
ENO3	M2
ENTPD3-AS1	M2
EOGT-DT	M2
EOMES	M2
EPS8	M2
ERFE	M2
ERICH6-AS1	M2
ETFB	M2
ETFBKMT	M2
ETS1	M2
ETV1	M2
EXT2	M2
FALEC	M2
FAM131C	M2
FAM13A	M2
FAM151B	M2
FAM166A	M2
FAM193B-DT	M2
FAM200B	M2
FAM228B	M2
FAM241A	M2
FAM3A	M2
FAM43A	M2
FAM88F	M2
FARS2	M2
FBXL20	M2
FBXL4	M2
FBXO11	M2
FBXW7	M2
FCRLA	M2
FENDRR	M2
FILIP1L	M2
FLJ20021	M2
FLNC-AS1	M2
FMN2	M2
FOXF2-DT	M2
FOXQ1	M2
FRMD3	M2
FRRS1L	M2
FZD10	M2
GAREM1	M2
GDF9	M2
GDPGP1	M2
GET4	M2
GHITM	M2
GKAP1	M2
GLCCI1	M2
GLIS2	M2
GLT8D1	M2
GLT8D2	M2
GNAT2	M2
GNGT2	M2
GNPDA2	M2
GOLM2	M2
GPATCH3	M2
GPR107	M2
GPR137B	M2
GPR84-AS1	M2
GPRC5A	M2
GRAMD1C	M2
GREB1L	M2
GREM2	M2
GRIN2A	M2
GSR	M2
GTF2IRD2B	M2
GTF3C2-AS2	M2
GUCY1A2	M2
GULP1	M2
H2AC6	M2
HACL1	M2
HCAR1	M2
HDAC6	M2
HEATR6	M2
HECW2	M2
HEPH	M2
HERC4	M2
HGF	M2
HHIPL2	M2
HIF1AN	M2
HIPK3	M2
HIPK4	M2
HMGN5	M2
HMSD	M2
HOOK2	M2
HOXB-AS3	M2
HOXB3	M2
HOXB5	M2
HOXB8	M2
HOXC8	M2
HOXC9	M2
HOXD3	M2
HSD17B13	M2
HSD17B2-AS1	M2
HSF2	M2
HSPA12A-AS1	M2
HSPB7	M2
HSPG2	M2
HTR2B	M2
HTRA3	M2
IGDCC4	M2
IGFN1	M2
IGIP	M2
IKZF2	M2
IL11RA	M2
IL17RA	M2
ILRUN-AS1	M2
IMPACT	M2
INA	M2
ING3	M2
ING4	M2
INSIG2	M2
IRF2BPL	M2
ITGA7	M2
ITGAX	M2
ITSN1	M2
JAK1	M2
JARID2	M2
JMY	M2
JOSD1	M2
JSRP1	M2
JUP	M2
KANTR	M2
KBTBD7	M2
KCNJ2	M2
KCNJ5	M2
KCNN2	M2
KCNQ5-DT	M2
KCNS1	M2
KCTD12	M2
KCTD7	M2
KDM4A	M2
KDM5A	M2
KDM6B	M2
KHNYN	M2
KIAA1217	M2
KIAA1549	M2
KIAA1549L	M2
KIFAP3	M2
KLHDC2	M2
KLHL24	M2
KRBOX1	M2
KRT19	M2
KRT81	M2
LACC1	M2
LAMA2	M2
LAMA5	M2
LAMB1	M2
LAMB3	M2
LBX2-AS1	M2
LCA5	M2
LCDR	M2
LDHD	M2
LDLRAD2	M2
LIFR-AS1	M2
LIMASI	M2
LINC00028	M2
LINC00526	M2
LINC00863	M2
LINC00973	M2
LINC01023	M2
LINC01058	M2
LINC01119	M2
LINC01293	M2
LINC01305	M2
LINC01359	M2
LINC01381	M2
LINC01422	M2
LINC01569	M2
LINC01615	M2
LINC02245	M2
LINC02614	M2
LINC02749	M2
LINC02980	M2
LINGO2	M2
LIPF	M2
LMF1-AS1	M2
LNX1	M2
LPAR1	M2
LRIG3	M2
LRRC24	M2
LRRC39	M2
LRRC56	M2
LRRC8B	M2
LSM2	M2
LURAP1L	M2
LY6K	M2
LYRM1	M2
MAP3K14	M2
MAP3K15	M2
MARF1	M2
MARK3	M2
MAST3-AS1	M2
MATN2	M2
MC4R	M2
MCTP2	M2
MCU	M2
MED20	M2
MEIS1-AS2	M2
METTL22	M2
METTL7B	M2
MICU1	M2
MID1	M2
MID2	M2
MINDY2	M2
MIR1915HG	M2
MKNK2	M2
MLANA	M2
MLH1	M2
MME	M2
MMP3	M2
MPL	M2
MRPS11	M2
MRPS18B	M2
MRPS28	M2
MTA3	M2
MTM1	M2
MTMR14	M2
MTSS1	M2
MTURN	M2
MTUS1	M2
MTX3	M2
MVB12B	M2
MXD4	M2
MXRA8	M2
MYCBP2-AS1	M2
MYL12-AS1	M2
MYO18A	M2
MYO1F	M2
MYPN	M2
MYZAP	M2
NAA35	M2
NABP1	M2
NALF1	M2
NAPA-AS1	M2
NAXD	M2
NCOA4	M2
NDNF	M2
NDRG4	M2
NEK1	M2
NFAT5	M2
NFATC2IP-AS1	M2
NFE2L1	M2
NFKBIL1	M2
NFS1	M2
NHSL1	M2
NHSL1-AS1	M2
NIBAN1	M2
NKX6-1	M2
NOMO1	M2
NOP2	M2
NORAD	M2
NPAS3	M2
NPTN	M2
NR1D2	M2
NR2F2	M2
NRDE2	M2
NRG2	M2
NRP1	M2
NTNG1	M2
NTNG2	M2
NXT1-AS1	M2
NYAP1	M2
OAT	M2
OCEL1	M2
OSTF1	M2
OXR1	M2
PAMR1	M2
PANX2	M2
PATL2	M2
PBLD	M2
PCBP1-AS1	M2
PCMTD1-DT	M2
PDE5A	M2
PDE7A	M2
PDGFRA	M2
PDIA5	M2
PEX11B	M2
PFKFB1	M2
PGD	M2
PHF13	M2
PHLDA1	M2
PHLDA1-AS1	M2
PHTF1	M2
PIK3R1	M2
PIR	M2
PITPNC1	M2
PKP4-AS1	M2
PLAT	M2
PLAU	M2
PLEKHG5	M2
PLPP1	M2
PLPPR4	M2
PNPLA4	M2
PNPLA5	M2
PPFIA4	M2
PPFIBP1	M2
PPM1N	M2
PPP1R15A	M2
PPP1R3G	M2
PPP4R1-AS1	M2
PRADX	M2
PREX1	M2
PRKCD	M2
PRKCZ	M2
PRKD1	M2
PRKG1	M2
PRMT5-DT	M2
PROCA1	M2
PRORP	M2
PRR16	M2
PRRX1	M2
PRSS12	M2
PSD3	M2
PSMD6-AS2	M2
PTGER2	M2
PTGFR	M2
PTK6	M2
PTPN22	M2
PTPRG-AS1	M2
PURPL	M2
PXMP4	M2
RAB2B	M2
RAB31	M2
RAB3A	M2
RAB40AL	M2
RAB40B	M2
RANBP9	M2
RAP2C-AS1	M2
RAPGEF3	M2
RARG	M2
RASGRP3	M2
RB1CC1	M2
RBM12B-DT	M2
RBM26-AS1	M2
RBM43	M2
RCAN1	M2
RCCD1-AS1	M2
RET	M2
RGL2	M2
RGL4	M2
RGS17	M2
RHD	M2
RIMS2	M2
RIPK2-DT	M2
RIPK4	M2
RMND1	M2
RNF139	M2
RNF170	M2
RNF19B	M2
ROR2	M2
RORA	M2
RPH3AL	M2
RPS6KA5	M2
RPS9	M2
RTN4	M2
S100PBP	M2
SACS-AS1	M2
SCFD2	M2
SCG5	M2
SCN2A	M2
SCYL3	M2
SDSL	M2
SEC22B	M2
SELENOO-AS1	M2
SEMA3B	M2
SEMA4F	M2
SEMA6C	M2
SEMA6D	M2
SEPSECS	M2
SERPINB2	M2
SESTD1	M2
SGIP1	M2
SH2D7	M2
SH3BP5-AS1	M2
SH3RF2	M2
SH3TC2	M2
SH3YL1	M2
SHISAL1	M2
SHPK	M2
SHPRH	M2
SIGLEC9	M2
SIK2	M2
SIK3	M2
SLC12A6	M2
SLC12A8	M2
SLC16A4	M2
SLC16A6	M2
SLC22A15	M2
SLC37A3	M2
SLC4A5	M2
SLC5A2	M2
SLC9A3-AS1	M2
SLC9B2	M2
SLIT2	M2
SMAD1	M2
SMAD9	M2
SMARCA1	M2
SMARCA5-AS1	M2
SMIM11	M2
SMIM14	M2
SMO	M2
SMUG1	M2
SNAI3	M2
SNAP47	M2
SNAP91	M2
SNCG	M2
SNHG31	M2
SNN	M2
SNTB1	M2
SOCS5	M2
SPACA9	M2
SPCS3-AS1	M2
SPEF2	M2
SPRY2	M2
SRPK2	M2
SSBP2	M2
SSH1	M2
SSX2IP	M2
ST7L	M2
STAC	M2
STARD5	M2
STAT3	M2
STEAP3-AS1	M2
STK17A	M2
STK24-AS1	M2
STK32B	M2
STMN2	M2
STON1	M2
STRN	M2
STX1B	M2
STXBP5-AS1	M2
SUCLG2-DT	M2
SULT2B1	M2
SUMF2	M2
SURF1	M2
SYCP2	M2
SYNGAP1	M2
SYNJ2	M2
SYT12	M2
TACR3	M2
TARID	M2
TASP1	M2
TBC1D9	M2
TBCEL	M2
TCF7	M2
TCP11L2	M2
TEF	M2
TENT5A	M2
TEX14	M2
THBD	M2
THBS2	M2
THBS3	M2
THBS3-AS1	M2
THOC1	M2
THSD7A	M2
TJP2	M2
TLE4	M2
TMEM130	M2
TMEM184A	M2
TMEM256	M2
TMEM26	M2
TMEM59	M2
TMLHE	M2
TMPRSS9	M2
TNK2-AS1	M2
TNKS2-DT	M2
TNS2	M2
TP53TG1	M2
TRAPPC11	M2
TRIM26	M2
TRIP10	M2
TRPM7	M2
TSC22D1	M2
TSG101	M2
TSNAXIP1	M2
TSTD3	M2
TTLL1	M2
TTLL1-AS1	M2
TUB	M2
TVP23A	M2
TXLNB	M2
TXNRD1	M2
UBAC2-AS1	M2
UBE2H	M2
UBE2Q1-AS1	M2
UFD1-AS1	M2
UNKL	M2
UPK3B	M2
UPK3BL2	M2
USP12	M2
USP20	M2
USP34	M2
USP54	M2
VAMP1	M2
VHL	M2
VIL1	M2
VIRMA-DT	M2
VPS39	M2
WAC-AS1	M2
WAKMAR2	M2
WDR26	M2
WDR37	M2
WDR45	M2
WDR47	M2
WNT2B	M2
WNT9A	M2
YAE1-DT	M2
YIPF4	M2
YPEL3	M2
YPEL3-DT	M2
YPEL5	M2
ZBTB11-AS1	M2
ZBTB22	M2
ZFAND2A-DT	M2
ZFHX4-AS1	M2
ZFP28	M2
ZFP92	M2
ZFYVE1	M2
ZFYVE9	M2
ZIC4	M2
ZMYM5	M2
ZNF117	M2
ZNF135	M2
ZNF155	M2
ZNF160	M2
ZNF211	M2
ZNF227	M2
ZNF229	M2
ZNF250	M2
ZNF252P-AS1	M2
ZNF322	M2
ZNF354C	M2
ZNF416	M2
ZNF426	M2
ZNF426-DT	M2
ZNF436	M2
ZNF493	M2
ZNF536	M2
ZNF543	M2
ZNF544	M2
ZNF561-AS1	M2
ZNF599	M2
ZNF605	M2
ZNF607	M2
ZNF608	M2
ZNF624	M2
ZNF737	M2
ZNF775-AS1	M2
ZXDB	M2
ZZZ3	M2
ABCA10	M3
ABR	M3
ACAN	M3
ACOT7	M3
ACTG2	M3
ACTL8	M3
ACTR5	M3
ADAMDEC1	M3
ADGRD1	M3
ADGRG6	M3
ADH1B	M3
AEN	M3
AFG3L2	M3
AGAP3	M3
AIFM1	M3
AJUBA-DT	M3
AK2	M3
AK7	M3
AKAP8	M3
ALKBH3	M3
AMD1	M3
AMY2B	M3
ANAPC1	M3
ANGPTL4	M3
ANKRD9	M3
ANO5	M3
ANO9	M3
ANXA6	M3
AP1S2	M3
AP5B1	M3
APOBR	M3
APRG1	M3
APRT	M3
AQP7	M3
ARF4-AS1	M3
ARFGEF1-DT	M3
ARFGEF3	M3
ARHGAP11B-DT	M3
ARHGAP28-AS1	M3
ARHGEF3	M3
ARID3C	M3
ARIH2	M3
ARL16	M3
ASB6	M3
ASL	M3
ASPA	M3
ASTN1	M3
ASXL1	M3
ATP2A2	M3
ATP6V1B1	M3
ATP8B4	M3
ATR	M3
B3GNT2	M3
B4GALT5	M3
BATF2	M3
BATF3	M3
BAZ1B	M3
BCAS1	M3
BCL2	M3
BCL6	M3
BHLHE22	M3
BHLHE22-AS1	M3
BIN1	M3
BIRC6-AS1	M3
BMAL2	M3
BMP4	M3
BMP8A	M3
BOLA3	M3
BORA	M3
BRINP1	M3
BRINP2	M3
BTC	M3
BTG3	M3
BUB3	M3
BUD23	M3
C10orf105	M3
C19orf73	M3
C1orf159	M3
C1orf167	M3
C1orf21-DT	M3
C1QL1	M3
C1R	M3
C21orf91	M3
C2CD2	M3
C8orf44-SGK3	M3
CA11	M3
CABLES2	M3
CACNA2D2	M3
CACNB2	M3
CACYBP	M3
CAMK1D	M3
CAPN10-DT	M3
CASP2	M3
CAVIN1	M3
CBX5	M3
CCN6	M3
CCNE2	M3
CCS	M3
CDC42BPG	M3
CDCA3	M3
CDCA8	M3
CDH24	M3
CDH3	M3
CDHR1	M3
CDKN2A	M3
CDON	M3
CEBPA	M3
CENPI	M3
CENPW	M3
CEP85	M3
CEP97	M3
CES1	M3
CFAP221	M3
CFI	M3
CHAC2	M3
CHCHD4	M3
CHI3L1	M3
CHMP6	M3
CHST10	M3
CHST2	M3
CHST3	M3
CIITA	M3
CLEC3B	M3
CLN6	M3
CLUH	M3
CNGA4	M3
CNIH4	M3
CNOT3	M3
COA6	M3
COLGALT1	M3
COMMD6	M3
COX10	M3
CP	M3
CPB1	M3
CPOX	M3
CRADD-AS1	M3
CRIP3	M3
CSNK1G1	M3
CTNNBL1	M3
CTNND1	M3
CXCL1	M3
CXCL3	M3
CXCL6	M3
CXorf38	M3
CYB5B	M3
CYP19A1	M3
CYP24A1	M3
CYP46A1	M3
CYP51A1	M3
CYP7B1	M3
DANCR	M3
DAXX	M3
DBF4B	M3
DCTPP1	M3
DDI2	M3
DDN-AS1	M3
DDX47	M3
DHCR24	M3
DHCR7	M3
DHRS7B	M3
DHX15	M3
DIAPH3	M3
DISC1	M3
DLAT	M3
DNASE1L3	M3
DNHD1	M3
DNTTIP1	M3
DPH7	M3
DTL	M3
DUSP3	M3
DUSP4	M3
DVL1	M3
DYNLL2	M3
DYNLRB2	M3
EBP	M3
ECT2	M3
EDC4	M3
EEFSEC	M3
EEIG2	M3
EFCAB13	M3
EFNB1	M3
EFNB2	M3
EFNB3	M3
EHD4	M3
EI24	M3
EIF4A3	M3
EIF4EBP2	M3
ELAPOR2	M3
ELAVL1	M3
ELK3	M3
EMD	M3
EMILIN1	M3
ENKD1	M3
ENPEP	M3
ENTPD1-AS1	M3
EPB41L4B	M3
EPHB6	M3
EPOR	M3
ESPL1	M3
ETV7	M3
EWSAT1	M3
EWSR1	M3
EXPH5	M3
FADS1	M3
FAF1	M3
FAM104A	M3
FAM104B	M3
FAM118A	M3
FAM131B	M3
FAM181B	M3
FAM20A	M3
FAM76A	M3
FANCM	M3
FBXL15	M3
FBXO28	M3
FBXO6	M3
FDPS	M3
FGF1	M3
FGF14-AS2	M3
FGF7	M3
FGF9	M3
FH	M3
FHIT	M3
FIGNL1	M3
FKBP5	M3
FNDC7	M3
FOXP2	M3
FTO	M3
FXN	M3
FZD4	M3
G0S2	M3
GALK2	M3
GATAD2A	M3
GBP1	M3
GDNF-AS1	M3
GDPD4	M3
GEMIN4	M3
GEMIN6	M3
GFRA1	M3
GK	M3
GLDN	M3
GLIPR1-AS1	M3
GMPS	M3
GNGT1	M3
GON7	M3
GPN2	M3
GPR4	M3
GPRC5B	M3
GPRIN3	M3
GPSM2	M3
GRAMD2B	M3
GRIA1	M3
GRM2	M3
GRM3-AS1	M3
GSPT1	M3
GSTCD	M3
GTF2H2	M3
GTF3C2	M3
HABP2	M3
HAPLN3	M3
HAUS6	M3
HCFC1	M3
HDAC3	M3
HES2	M3
HLA-A	M3
HLA-B	M3
HLA-C	M3
HLA-E	M3
HNRNPR	M3
HS3ST1	M3
HSD11B1-AS1	M3
HSPA1A	M3
HSPA8	M3
HSPB2	M3
HSPH1	M3
HYLS1	M3
IBTK	M3
ICAM1	M3
ICAM3	M3
ICMT	M3
IDH3A	M3
IDH3G	M3
IDO1	M3
IGSF10	M3
IL10RB	M3
IL12RB1	M3
IL17RD	M3
IL18R1	M3
IL34	M3
IMP3	M3
INHBB	M3
INTS11	M3
INTS6L	M3
IQCK	M3
IQUB	M3
IRX6	M3
ITGB3	M3
ITGB8	M3
ITPKB	M3
JMJD7	M3
JPT2	M3
KATNB1	M3
KBTBD6	M3
KCND3	M3
KCTD10	M3
KCTD6	M3
KDM7A-DT	M3
KIAA0586	M3
KIAA2013	M3
KICS2	M3
KIF13B	M3
KIF21B	M3
KIZ	M3
KLHL38	M3
KLHL42	M3
KLHL5	M3
KPNA2	M3
KPNA4	M3
KRT36	M3
L3MBTL4	M3
LAMC1	M3
LAMC2	M3
LAP3	M3
LARP4B	M3
LBR	M3
LCORL	M3
LDLR	M3
LDLRAD3	M3
LENG8	M3
LEP	M3
LETM1	M3
LGALS9B	M3
LIMS2	M3
LIN52	M3
LINC00491	M3
LINC00887	M3
LINC01138	M3
LINC01229	M3
LINC01311	M3
LINC01315	M3
LINC01376	M3
LINC01482	M3
LINC01526	M3
LINC01768	M3
LINC01858	M3
LINC01963	M3
LINC02008	M3
LINC02048	M3
LINC02176	M3
LINC02519	M3
LINC02568	M3
LINC02621	M3
LINC02701	M3
LINC02773	M3
LINC02818	M3
LINC02823	M3
LINC02864	M3
LINC02871	M3
LINC02889	M3
LINC02914	M3
LINC03049	M3
LMNB1	M3
LMNB2	M3
LMO2	M3
LPP-AS2	M3
LRFN4	M3
LRP5	M3
LRRC37A	M3
LRRC37A2	M3
LRRC8D	M3
LSAMP	M3
LSM10	M3
LSM14A	M3
LVRN	M3
LYL1	M3
LYSMD2	M3
M6PR	M3
MAF	M3
MAFTRR	M3
MAGEB17	M3
MAOB	M3
MAPKAPK5	M3
MAST1	M3
MATN1-AS1	M3
MBD2	M3
MBNL3	M3
MDGA2	M3
MDH1	M3
MDH1B	M3
MDN1	M3
MED21	M3
MED4	M3
MED9	M3
MESD	M3
METTL3	M3
MFN2	M3
MFSD2A	M3
MGAT4B	M3
MITF	M3
MKI67	M3
MKX-AS1	M3
MLEC	M3
MLF1	M3
MLLT6	M3
MMAB	M3
MMP8	M3
MRE11	M3
MRM1	M3
MROH7	M3
MRPL11	M3
MRPL20-AS1	M3
MRPL49	M3
MRPS2	M3
MRPS27	M3
MST1R	M3
MTARC2	M3
MTDH	M3
MTFMT	M3
MTHFD1	M3
MTRR	M3
MUC19	M3
MVD	M3
MVK	M3
MYEF2	M3
MYH7B	M3
MYL3	M3
MYL9	M3
MYOZ3	M3
NAA40	M3
NAE1	M3
NAMA	M3
NAMPT	M3
NAT10	M3
NBPF15	M3
NCAL1	M3
NCAPD3	M3
NCAPG2	M3
NCF1	M3
NDRG2	M3
NDUFA9	M3
NEK10	M3
NELFCD	M3
NF2	M3
NFAM1	M3
NFYB	M3
NIBAN2	M3
NLGN4X	M3
NMNAT3	M3
NMUR1	M3
NOC3L	M3
NOD1	M3
NPIPB13	M3
NPR1	M3
NPR3	M3
NR1I2	M3
NR4A3	M3
NRXN3	M3
NT5C1B	M3
NTAN1	M3
NUDT15	M3
NUDT22	M3
NUDT3	M3
NUP188	M3
NUP62	M3
OAS1	M3
OCRL	M3
ODAD2	M3
OMG	M3
OR6A2	M3
ORC5	M3
OSBPL3	M3
OSMR	M3
OTUD4	M3
OVCH1	M3
OVGP1	M3
OVOL3	M3
PABPC5	M3
PANCR	M3
PARD3-DT	M3
PARD6A	M3
PAXIP1	M3
PBX2	M3
PCDHGB3	M3
PCOTH	M3
PDE3B	M3
PDP2	M3
PDPN	M3
PDXK	M3
PEX26	M3
PGF	M3
PHKG1	M3
PHLDB3	M3
PIANP	M3
PIEZO2	M3
PIGM	M3
PIK3AP1	M3
PIK3IP1-DT	M3
PIP4P1	M3
PLCB3	M3
PLEKHG1	M3
PLEKHN1	M3
PLSCR1	M3
PLXDC1	M3
PLXNB1	M3
PLXND1	M3
PNPO	M3
PNPT1	M3
POLE	M3
POLR2J2	M3
POLR3K	M3
PPIA	M3
PPID	M3
PPIF	M3
PPL	M3
PPP1R10	M3
PPP1R18	M3
PPP2R2D	M3
PPP2R5E	M3
PPP5C	M3
PREB	M3
PRELID2	M3
PRND	M3
PROSER3	M3
PRPF19	M3
PRPF3	M3
PRRT3-AS1	M3
PRXL2A	M3
PSD	M3
PSG7	M3
PSG8	M3
PSMA5	M3
PSORS1C3	M3
PSPN	M3
PSRC1	M3
PSTK	M3
PTGDR2	M3
PTGS2	M3
PTPN2	M3
PTTG1	M3
PUM2	M3
PXN	M3
QSER1	M3
R3HCC1L	M3
RAB35	M3
RAB36	M3
RAD23B	M3
RBL1	M3
RBM27	M3
RC3H1	M3
RCE1	M3
RCOR1	M3
RDH10	M3
REC8	M3
RELA	M3
REPS2	M3
RFK	M3
RFTN1	M3
RHBDF2	M3
RHOBTB2	M3
RHOJ	M3
RIC8B	M3
RIPOR3	M3
RNASEH1	M3
RNASEH2B	M3
RND2	M3
RNF11	M3
RNF166	M3
RNF175	M3
RNF224	M3
RNF4	M3
RNF40	M3
RPAP2	M3
RPIA	M3
RPL23A	M3
RPL35A	M3
RPP25	M3
RPS19BP1	M3
RPS27L	M3
RPUSD1	M3
RREB1	M3
RTL10	M3
RTN4R	M3
RTN4RL2	M3
RUBCNL	M3
S100A13	M3
SAA1	M3
SAFB2	M3
SAMHD1	M3
SARM1	M3
SBNO2	M3
SCML1	M3
SCML2	M3
SCN1A	M3
SCO1	M3
SCOC-AS1	M3
SCRIB	M3
SDHAF2	M3
SEC14L5	M3
SEMA5A	M3
SENP1	M3
SEPTIN4	M3
SERPINB9	M3
SERPINB9P1	M3
SETD2	M3
SEZ6L	M3
SF3B3	M3
SFXN4	M3
SGK1	M3
SGPP2	M3
SHANK2	M3
SHC1	M3
SHC3	M3
SHISA3	M3
SHLD3	M3
SKOR1	M3
SKP2	M3
SLC16A4-AS1	M3
SLC20A2	M3
SLC24A3	M3
SLC25A19	M3
SLC25A24	M3
SLC25A25	M3
SLC25A28	M3
SLC25A4	M3
SLC29A1	M3
SLC34A3	M3
SLC35B4	M3
SLC35F6	M3
SLC39A8	M3
SLC5A6	M3
SLC66A2	M3
SLC6A15	M3
SLF1	M3
SMPDL3A	M3
SNCA	M3
SNHG7	M3
SNRPF-DT	M3
SNX10	M3
SNX12	M3
SNX27	M3
SOD2-OT1	M3
SORBS1	M3
SORT1	M3
SOS1	M3
SOS1-IT1	M3
SOWAHA	M3
SPRY1	M3
SREBF1	M3
SRPK3	M3
ST3GAL3	M3
ST8SIA1	M3
STARD7	M3
STBD1	M3
STEAP4	M3
STING1	M3
STMN3	M3
[truncated: 1,254 more rows]

## Sheet: Sheet2
Supplementary Data 7. List of differentially expressed genes in RT- and RT+ fibroblasts treated with or not with TGFb.
Ensembl ID	Gene Symbol	log2FoldChange (RT- TGFb vs RT- Ctr)	p-value (RT- TGFb vs RT- Ctr)	log2FoldChange (RT+ TGFb vs RT+ Ctr)	p-value (RT+ TGFb vs RT+ Ctr)	RT-_Ctr_1_norm	RT-_Ctr_2_norm	RT-_TGFb_1_norm	RT-_TGFb_2_norm	RT+_Ctr_1_norm	RT+_Ctr_2_norm	RT+_TGFb_1_norm	RT+_TGFb_2_norm
ENSG00000112559	MDFI	11.6751	8.62742e-16	8.21986	7.72056e-08	0	0	568.782	533.475	0	0	42.5398	60.94		Genes in this table overlap with RT+ up domains annotated genes (Supplementary Data 2)
ENSG00000167749	KLK4	11.2814	8.43932e-15	10.0906	6.03509e-12	0	0	414.444	424.603	0	0	180.535	197.788
ENSG00000132854	KANK4	10.0812	1.03982e-64	5.97111	1.73897e-156	1.8407	3.64907	2962.63	2992.9	30.3141	20.6546	1643.49	1551.3
ENSG00000187689	AMTN	8.71011	2.71643e-09	4.62183	7.10198e-06	0	0.912267	191.033	192.704	0	2.81653	31.1267	38.4884
ENSG00000134198	TSPAN2	8.59193	6.04527e-91	6.23781	4.74432e-85	5.52209	5.4736	2121.87	2120.84	14.2097	9.38844	941.064	838.192
ENSG00000162490	DRAXIN	8.52955	9.2473e-24	4.33041	2.03538e-06	1.8407	0.912267	489.994	525.854	1.89463	1.87769	35.2769	40.6267
ENSG00000174792	ODAPH	8.14518	1.1359e-07	8.25999	2.33535e-15	0	0	42.092	53.3475	0.947314	0.938844	287.403	290.801
ENSG00000021852	C8B	8.07759	1.51826e-07	5.29382	0.0014426	0	0	44.2506	46.8152	0	0.938844	13.4882	23.5207
ENSG00000198523	PLN	7.24275	1.46428e-06	6.17942	0.000520467	0	0.912267	66.9155	71.8558	0	0	17.6385	7.48386
ENSG00000187474	FPR3	7.17665	9.18894e-06	4.60215	0.0429335	0	0	25.9028	22.8632	0	0	4.15023	4.27649
ENSG00000168675	LDLRAD4	7.05666	8.90266e-82	4.44628	4.10032e-46	8.28314	7.29813	1025.32	1048.44	19.8936	13.1438	342.394	377.4
ENSG00000147041	SYTL5	6.89474	3.04556e-05	3.0222	6.30518e-06	0	0	19.4271	20.6858	4.73657	5.63306	41.5023	42.7649
ENSG00000163394	CCKAR	6.85298	4.38436e-05	4.7741	0.0297504	0	0	26.9821	11.976	0	0	4.15023	5.34561
ENSG00000101463	SYNDIG1	6.80179	3.06001e-05	3.88636	5.85415e-20	0	5.4736	311.913	299.399	13.2624	7.51075	134.882	172.129
ENSG00000141052	MYOCD	6.68548	7.23733e-05	7.60617	1.3591e-06	0	0	16.1892	18.5083	0	0	25.9389	41.6958
ENSG00000171435	KSR2	6.68481	7.24917e-05	1.59776	0.0124042	0	0	18.3478	16.3309	10.4205	9.38844	33.2018	26.7281
ENSG00000165617	DACT1	6.67857	1.02301e-171	4.21223	2.18537e-139	24.8494	13.684	1968.61	1973.86	74.8378	60.086	1290.72	1209.18
ENSG00000167105	TMEM92	6.65235	1.48191e-05	3.16046	0.0136428	0.920348	0	39.9335	52.2588	0	2.81653	13.4882	11.7603
ENSG00000232044	SILC1	6.44023	0.000190533	5.69283	0.00245429	0	0	14.0307	15.2421	0	0	7.2629	10.6912
ENSG00000132965	ALOX5AP	6.43905	0.000197417	3.61287	0.0729467	0	0	17.2685	11.976	0.947314	0	7.2629	4.27649
ENSG00000123500	COL10A1	6.33198	2.36825e-27	4.28949	3.8903e-93	7.36279	20.9821	1141.88	1143.16	36.9453	41.3091	749.116	781.529
ENSG00000154118	JPH3	6.14458	0.000576064	3.4766	0.0905513	0	0	11.8721	11.976	0.947314	0	6.22534	4.27649
ENSG00000107165	TYRP1	6.07924	0.000796297	3.85476	0.0472378	0	0	7.55498	15.2421	0.947314	0	8.30045	5.34561
ENSG00000198774	RASSF9	6.02497	0.000150675	3.43004	5.13554e-05	0.920348	0	21.5856	38.1054	2.84194	2.81653	34.2394	26.7281
ENSG00000124225	PMEPA1	5.98372	0	4.35013	0	171.185	182.453	11530	10851.3	246.302	205.607	4652.4	4561.95
ENSG00000144057	ST6GAL2	5.93335	0.00121699	6.19016	0.00044527	0	0	9.71354	10.8872	0	0	10.3756	14.9677
ENSG00000196376	SLC35F1	5.93335	0.00121699	3.92041	0.139958	0	0	9.71354	10.8872	0	0	3.11267	2.13825
ENSG00000100867	DHRS2	5.85625	0.00163053	2.79903	0.000774834	0	0	7.55498	11.976	2.84194	4.69422	33.2018	19.2442
ENSG00000017427	IGF1	5.8282	3.99712e-13	2.60431	0.140843	0.920348	2.7368	94.9769	113.227	1.89463	0	9.33801	2.13825
ENSG00000165495	PKNOX2	5.73381	0.000376463	2.74271	0.237592	0	0.912267	28.0613	20.6858	0.947314	0	3.11267	3.20737
ENSG00000140873	ADAMTS18	5.70239	5.98764e-07	5.69069	0.00242764	0.920348	0.912267	43.1713	52.2588	0	0	8.30045	9.6221
ENSG00000188338	SLC38A3	5.68448	0.00279034	4.18099	0.0950665	0	0	9.71354	7.62107	0	0	4.15023	2.13825
ENSG00000227456	LINC00310	5.62545	6.56669e-20	4.11915	7.28842e-09	2.76105	3.64907	145.703	170.93	4.73657	1.87769	58.1032	56.6635
ENSG00000229400	CNIH3-AS1	5.59239	0.00370346	-0.177225	0.926587	0	0	7.55498	8.7098	1.89463	2.81653	4.15023	0
ENSG00000148942	SLC5A12	5.59239	0.00370346	1.74442	0.371843	0	0	7.55498	8.7098	0.947314	0.938844	3.11267	3.20737
ENSG00000159261	CLDN14	5.59097	0.00378661	5.60443	0.00321326	0	0	9.71354	6.53235	0	0	7.2629	9.6221
ENSG00000240032	LNCSRLR	5.49098	0.00522604	-0.430514	0.864573	0	0	9.71354	5.44362	2.84194	0	1.03756	1.06912
ENSG00000230838	LINC01614	5.42114	2.35428e-13	3.03242	0.00108764	0.920348	3.64907	92.8183	103.429	0.947314	4.69422	26.9765	19.2442
ENSG00000047936	ROS1	5.26444	8.12274e-06	2.98817	6.04716e-05	0.920348	0.912267	37.7749	32.6617	3.78926	4.69422	36.3145	31.0046
ENSG00000270562	FOXP1-DT	5.24287	0.00170402	6.59873	9.38932e-05	0	0.912267	17.2685	17.4196	0	0	19.7136	13.8986
ENSG00000180739	S1PR5	5.24287	0.00170402	1.33378	0.0245032	0	0.912267	17.2685	17.4196	13.2624	12.205	34.2394	29.9354
ENSG00000154556	SORBS2	5.21786	1.82912e-20	3.23557	5.3926e-13	3.68139	4.56133	137.069	169.841	10.4205	11.2661	102.718	101.567
ENSG00000230479	LNCTSI	5.19669	0.00196142	3.74351	0.00123185	0.920348	0	15.11	18.5083	2.84194	0	17.6385	20.3133
ENSG00000165194	PCDH19	5.19636	4.94776e-14	3.35871	2.95891e-13	1.8407	3.64907	112.245	89.2754	9.47314	10.3273	105.831	97.2902
ENSG00000177614	PGBD5	5.17244	1.41542e-05	3.33509	0.00749319	0.920348	0.912267	37.7749	28.3068	0	2.81653	11.4131	17.106
ENSG00000250320	EDIL3-DT	5.14799	0.0154391	1.31278	0.203249	0	0	2.15856	9.79852	2.84194	5.63306	10.3756	10.6912
ENSG00000145536	ADAMTS16	5.14409	0.0133019	3.19317	0.319844	0	0	6.47569	5.44362	0	0	1.03756	2.13825
ENSG00000150551	LYPD1	5.09969	2.18155e-05	3.93299	9.06225e-10	1.8407	0	30.2199	32.6617	3.78926	4.69422	61.2158	68.4238
ENSG00000174343	CHRNA9	5.05762	4.28189e-15	4.09143	4.38004e-21	1.8407	4.56133	105.77	107.784	8.52583	9.38844	151.483	153.954
ENSG00000159251	ACTC1	5.02022	1.01678e-182	3.22833	1.52389e-182	38.6546	53.8237	1472.14	1530.75	315.456	260.06	2592.85	2800.03
ENSG00000095752	IL11	5.01571	7.12147e-86	3.00367	8.25533e-73	18.407	23.7189	713.406	649.969	94.7314	101.395	753.266	820.017
ENSG00000177234	LINC01561	5.00601	0.0190509	2.47381	0.171253	0	0	6.47569	4.3549	0	1.87769	8.30045	2.13825
ENSG00000251538	LINC02201	5.00493	0.0198465		1	0	0	7.55498	3.26617	0	0	0	0
ENSG00000244649	LINC02086	4.99913	4.42405e-05	3.40459	6.38274e-05	0.920348	0.912267	19.4271	39.1941	2.84194	2.81653	34.2394	25.6589
ENSG00000139211	AMIGO2	4.9652	0	4.1845	0	214.441	212.558	6565.28	6772.96	218.83	203.729	3948.94	3733.38
ENSG00000254275	LINC00824	4.94378	0.00401225	5.4069	0.00582773	0	0.912267	12.9514	15.2421	0	0	8.30045	6.41474
ENSG00000230873	STMND1	4.85803	0.0293058	0.159428	0.951122	0	0	2.15856	7.62107	0.947314	0.938844	1.03756	1.06912
ENSG00000254598	CSNK2A3	4.85684	0.0276623	0.16341	0.922831	0	0	3.23785	6.53235	1.89463	2.81653	2.07511	3.20737
ENSG00000113262	GRM6	4.85565	0.026999	3.33004	0.112882	0	0	4.31713	5.44362	0.947314	0	4.15023	5.34561
ENSG00000119913	TECTB	4.85565	0.026999	4.15411	0.0260693	0	0	4.31713	5.44362	0.947314	0	10.3756	6.41474
ENSG00000254842	LINC02551	4.85565	0.026999	2.16127	0.147759	0	0	4.31713	5.44362	1.89463	0.938844	5.18778	7.48386
ENSG00000153294	ADGRF4	4.85447	0.0270654	4.06187	0.0313696	0	0	5.39641	4.3549	0.947314	0	9.33801	6.41474
ENSG00000275830	LINC03082	4.85447	0.0270654	1.14678	0.619853	0	0	5.39641	4.3549	1.89463	0	3.11267	1.06912
ENSG00000143768	LEFTY2	4.85329	0.0278658		1	0	0	6.47569	3.26617	0	0	0	0
ENSG00000143473	KCNH1	4.79936	1.97934e-44	4.91116	1.39979e-31	11.9645	11.8595	334.578	328.795	5.68388	10.3273	242.788	239.483
ENSG00000170044	ZPLD1	4.7821	1.32647e-27	5.8588	0.00164079	5.52209	9.12267	194.271	209.035	0	0	5.18778	14.9677
ENSG00000169508	GPR183	4.73112	4.74217e-19	3.15867	1.03904e-11	5.52209	4.56133	138.148	129.558	10.4205	10.3273	95.4552	89.8063
ENSG00000105509	HAS1	4.70078	0.00762005	4.71216	0.000133517	0.920348	0	12.9514	10.8872	0.947314	0.938844	26.9765	22.4516
ENSG00000184564	SLITRK6	4.68646	0.0396262	4.19736	0.00157687	0	0	3.23785	5.44362	1.89463	0	21.7887	12.8295
ENSG00000080166	DCT	4.68646	0.0396262	1.46938	0.353735	0	0	3.23785	5.44362	0.947314	2.81653	9.33801	1.06912
ENSG00000215529	EFCAB8	4.68646	0.0396262	2.58324	0.530699	0	0	3.23785	5.44362	0	0	2.07511	0
ENSG00000237978	KCNMB2-AS1	4.68514	0.0391808	-0.15204	0.93393	0	0	4.31713	4.3549	0.947314	3.75538	1.03756	3.20737
ENSG00000105880	DLX5	4.68514	0.0391808	4.19319	0.0932596	0	0	4.31713	4.3549	0	0	2.07511	4.27649
ENSG00000181234	TMEM132C	4.68514	0.0391808	2.60212	0.490538	0	0	4.31713	4.3549	0	0	1.03756	1.06912
ENSG00000250107	CACNA1G-AS1	4.68381	0.0398317	2.58324	0.530699	0	0	5.39641	3.26617	0	0	2.07511	0
ENSG00000186998	EMID1	4.68108	0.0462214	3.58313	0.254885	0	0	7.55498	1.08872	0	0	4.15023	0
ENSG00000203805	PLPP4	4.6669	1.19648e-61	1.7063	3.66669e-29	18.407	18.2453	478.122	452.909	202.725	240.344	677.524	768.699
ENSG00000151136	ABTB3	4.66543	2.34399e-47	3.16468	6.79869e-89	11.0442	17.3331	383.145	337.505	106.099	97.6398	926.538	900.201
ENSG00000228495	LINC01013	4.60031	1.35601e-30	4.08309	8.66887e-23	8.28314	10.0349	214.777	229.721	10.4205	9.38844	178.46	157.161
ENSG00000244586	WNT5A-AS1	4.56098	0.0120465	0.560535	0.711594	0.920348	0	16.1892	5.44362	3.78926	1.87769	7.2629	1.06912
ENSG00000122877	EGR2	4.53824	3.58157e-21	3.41529	5.55365e-08	6.44244	6.38587	153.258	144.8	5.68388	4.69422	50.8403	59.8709
ENSG00000184486	POU3F2	4.52616	0.000398129	2.14198	7.21075e-05	1.8407	0	22.6649	19.597	11.3678	11.2661	56.0281	43.834
ENSG00000215218	UBE2QL1	4.49103	0.0131305	0.389076	0.812277	0.920348	0	7.55498	13.0647	0	5.63306	3.11267	4.27649
ENSG00000156466	GDF6	4.43474	0	6.01256	0	153.698	180.629	3627.47	3604.77	66.312	53.5141	3870.09	3862.74
ENSG00000164694	FNDC1	4.42761	0	2.49784	9.91744e-40	161.981	191.576	3809.87	3800.74	98.5207	80.7406	494.915	517.455
ENSG00000169994	MYO7B	4.41476	0.0159882	1.15308	0.222531	0	0.912267	6.47569	13.0647	4.73657	6.57191	17.6385	7.48386
ENSG00000169116	PARM1	4.33211	0.0190892	1.57239	0.184626	0	0.912267	6.47569	11.976	2.84194	2.81653	9.33801	7.48386
ENSG00000139269	INHBE	4.32979	1.79569e-13	3.62135	0.0712228	6.44244	2.7368	84.184	100.163	0	0.938844	5.18778	6.41474
ENSG00000151468	CCDC3	4.27899	4.35678e-27	2.88406	0.0045118	11.0442	9.12267	186.716	204.68	1.89463	2.81653	15.5633	19.2442
ENSG00000187634	SAMD11	4.26571	4.07355e-56	2.02931	2.51033e-43	23.9291	20.9821	463.012	400.651	312.614	228.139	1038.59	1168.55
ENSG00000113396	SLC27A6	4.24183	0.0012436	1.75578	0.379888	0.920348	0.912267	19.4271	15.2421	0.947314	0.938844	1.03756	5.34561
ENSG00000100302	RASD2	4.23749	6.58481e-24	2.85731	3.52514e-23	9.20348	9.12267	187.795	157.865	31.2614	30.9819	212.699	238.414
ENSG00000125398	SOX9	4.219	1.06053e-62	3.37731	8.35748e-22	20.2477	31.9293	477.043	495.37	17.0517	16.8992	176.385	176.405
ENSG00000101115	SALL4	4.1954	8.13894e-06	4.92408	0.0209186	2.76105	0.912267	36.6956	30.4843	0	0	5.18778	5.34561
ENSG00000118523	CCN2	4.17376	0	4.19966	0	3238.71	3265	58801.5	58577.7	3038.04	3002.42	53719.5	57272.9
ENSG00000127083	OMD	4.16083	4.25691e-10	0.488729	0.788888	4.60174	2.7368	66.9155	64.2348	2.84194	0.938844	1.03756	4.27649
ENSG00000115718	PROC	4.14597	0.0296616	1.89104	0.0422636	0.920348	0	11.8721	4.3549	3.78926	4.69422	20.7511	10.6912
ENSG00000106819	ASPN	4.14233	4.67569e-27	2.04582	1.77992e-08	11.0442	11.8595	178.082	226.455	29.3667	23.4711	103.756	114.396
ENSG00000272168	CASC15	4.12645	5.02839e-58	2.76206	3.98906e-10	26.6901	23.7189	431.713	448.555	16.1043	11.2661	83.0045	102.636
ENSG00000049540	ELN	4.11618	0	2.04814	1.32121e-129	2847.56	3254.97	53242.1	52588.7	3487.06	3252.16	12756.8	15115.3
ENSG00000086991	NOX4	4.10015	4.27912e-88	4.33747	3.36288e-54	49.6988	32.8416	698.296	716.381	18.9463	23.4711	404.647	453.308
ENSG00000109705	NKX3-2	4.0704	1.75342e-06	3.57608	0.00221159	1.8407	2.7368	39.9335	37.0166	1.89463	0.938844	14.5258	19.2442
ENSG00000145681	HAPLN1	4.04814	0.0340755	1.90095	0.00206412	0.920348	0	8.63426	6.53235	8.52583	11.2661	28.014	45.9723
ENSG00000164708	PGAM2	4.0466	0.0358296	0.15475	0.955057	0.920348	0	10.7928	4.3549	1.89463	0	1.03756	1.06912
ENSG00000164251	F2RL1	3.97937	6.26149e-10	4.58277	3.34259e-46	3.68139	4.56133	67.9948	62.0573	14.2097	15.9603	334.093	389.161
ENSG00000157554	ERG	3.96497	4.49939e-06	1.15525	0.543596	1.8407	2.7368	37.7749	33.7505	2.84194	0	3.11267	3.20737
ENSG00000116701	NCF2	3.94652	0.0450041	2.21439	0.00018861	0	0.912267	3.23785	10.8872	8.52583	9.38844	43.5774	39.5575
ENSG00000015413	DPEP1	3.94486	0.0422656	0.143716	0.958402	0	0.912267	5.39641	8.7098	0.947314	0.938844	2.07511	0
ENSG00000250007	GJD2-DT	3.94389	0.0433301	1.74351	0.242605	0.920348	0	4.31713	9.79852	3.78926	0	5.18778	7.48386
ENSG00000237819	CDK6-AS1	3.94086	0.0454228	1.92331	0.112563	0	0.912267	10.7928	3.26617	2.84194	1.87769	9.33801	8.55298
ENSG00000141668	CBLN2	3.86855	0.000659724	3.06123	0.000894184	0.920348	1.82453	16.1892	23.9519	1.89463	3.75538	31.1267	16.0368
ENSG00000187498	COL4A1	3.85654	0	3.14092	0	968.206	894.021	13335.6	13637.4	1086.57	1066.53	9706.34	9285.33
ENSG00000140807	NKD1	3.84547	4.61372e-51	3.40253	1.36247e-23	25.7698	29.1925	395.017	395.207	18.9463	17.838	180.535	208.479
ENSG00000174945	AMZ1	3.83923	1.17215e-09	2.23588	1.9048e-07	6.44244	2.7368	58.2813	72.9446	19.8936	15.0215	76.7792	87.6681
ENSG00000106537	TSPAN13	3.81201	2.9688e-257	1.95792	5.18203e-117	151.857	163.296	2227.64	2199.22	1037.31	1080.61	4290.3	3937.58
ENSG00000128965	CHAC1	3.70372	2.46844e-48	2.05348	2.27101e-06	35.8936	24.6312	377.749	410.449	21.7882	15.0215	74.7041	78.046
ENSG00000254560	BBOX1-AS1	3.68265	1.47526e-06	1.70097	0.0405647	2.76105	3.64907	46.4091	35.9279	4.73657	6.57191	21.7887	14.9677
ENSG00000224821	COL4A2-AS2	3.5644	4.35856e-06	1.40551	0.0252556	2.76105	3.64907	39.9335	35.9279	14.2097	8.4496	31.1267	28.8663
ENSG00000132874	SLC14A2	3.56397	0.017733	-0.0622913	0.966562	0	1.82453	16.1892	5.44362	2.84194	3.75538	3.11267	3.20737
ENSG00000278709	NKILA	3.52603	2.60723e-17	2.62121	1.35626e-10	7.36279	16.4208	132.752	141.534	17.999	15.0215	106.868	96.221
ENSG00000136160	EDNRB	3.52457	1.36883e-26	1.64809	0.0286036	23.9291	13.684	215.856	216.656	5.68388	8.4496	18.676	25.6589
ENSG00000184226	PCDH9	3.51861	4.5318e-74	2.54255	7.14444e-55	51.5395	56.5605	609.795	629.283	128.835	125.805	793.731	689.584
ENSG00000223764	LINC02593	3.50644	9.70913e-44	0.900789	4.2021e-08	34.0529	29.1925	373.432	345.126	223.566	219.689	420.21	407.336
ENSG00000204740	MALRD1	3.49395	0.0194404	0.755278	0.663153	0	1.82453	7.55498	13.0647	1.89463	1.87769	1.03756	5.34561
ENSG00000077274	CAPN6	3.49132	0.00126238	1.75578	0.379888	0	3.64907	25.9028	15.2421	0.947314	0.938844	1.03756	5.34561
ENSG00000175426	PCSK1	3.48182	7.83799e-15	3.4236	4.01742e-12	6.44244	14.5963	106.849	128.47	10.4205	6.57191	90.2674	91.9445
ENSG00000183196	CHST6	3.47732	6.83653e-12	3.57594	1.44429e-07	6.44244	9.12267	86.3426	87.098	2.84194	5.63306	47.7276	53.4561
ENSG00000085276	MECOM	3.47566	0.00018638	2.18178	0.00181746	1.8407	2.7368	24.8235	26.1294	7.57851	5.63306	34.2394	25.6589
ENSG00000211448	DIO2	3.47239	5.87907e-218	3.97254	4.36506e-19	199.716	176.98	2021.5	2158.94	11.3678	6.57191	132.807	148.608
ENSG00000168229	PTGDR	3.45286	0.00100008	1.55728	0.0804246	0.920348	2.7368	20.5064	19.597	3.78926	6.57191	16.6009	13.8986
ENSG00000165521	EML5	3.44901	2.51866e-37	3.03108	2.5924e-14	34.9732	24.6312	294.644	356.013	13.2624	16.8992	115.169	131.502
ENSG00000233682	FNDC1-AS1	3.43573	1.69751e-05	2.74152	0.0927972	1.8407	4.56133	36.6956	32.6617	0.947314	0.938844	7.2629	5.34561
ENSG00000266524	GDF10	3.4124	0.0208542	0.168217	0.966209	0.920348	0.912267	9.71354	9.79852	0.947314	0	0	1.06912
ENSG00000257817	TBX3-AS1	3.41075	0.0235873	0.348798	0.726602	1.8407	0	8.63426	10.8872	8.52583	4.69422	9.33801	7.48386
ENSG00000259409	BMF-AS1	3.37931	0.000347994	0.419879	0.799533	2.76105	1.82453	24.8235	22.8632	0.947314	3.75538	4.15023	2.13825
ENSG00000103257	SLC7A5	3.33561	0	1.97304	1.13806e-68	417.838	457.046	4445.56	4387.56	401.661	389.62	1480.59	1626.14
ENSG00000261308	FIGNL2	3.33106	0.00186531	1.39176	0.0401487	0.920348	2.7368	18.3478	18.5083	9.47314	9.38844	24.9014	24.5898
ENSG00000164530	PI16	3.32084	2.61986e-165	2.46739	4.63981e-05	161.981	147.787	1521.79	1573.21	6.6312	9.38844	37.352	51.3179
ENSG00000082126	MPP4	3.28332	7.59236e-26	2.13247	5.30115e-23	20.2477	23.7189	216.936	211.213	74.8378	87.3125	388.046	322.875
ENSG00000178568	ERBB4	3.27843	0.000643972	-0.49194	0.702991	1.8407	2.7368	22.6649	21.7745	6.6312	3.75538	3.11267	4.27649
ENSG00000171051	FPR1	3.27343	1.98252e-07	2.10058	2.38951e-08	3.68139	7.29813	48.5677	57.7024	23.6829	23.4711	99.6054	102.636
ENSG00000272398	CD24	3.26102	2.69827e-06	0.993767	2.52142e-06	5.52209	3.64907	34.537	53.3475	143.992	119.233	275.99	248.036
ENSG00000134986	NREP	3.26093	0	2.63754	1.19882e-240	755.606	800.97	7173.99	7748.45	965.313	946.355	5769.85	6126.07
ENSG00000159374	M1AP	3.24634	0.00410463	1.42963	0.143919	0	3.64907	12.9514	21.7745	4.73657	4.69422	7.2629	18.1751
ENSG00000107731	UNC5B	3.2422	2.31245e-159	1.80089	2.65486e-32	169.344	158.734	1605.97	1498.09	179.042	198.096	659.886	654.303
ENSG00000139174	PRICKLE1	3.20693	1.08434e-73	1.8791	3.76781e-10	68.1058	77.5427	685.344	659.767	44.5238	38.4926	155.633	149.677
ENSG00000130635	COL5A1	3.20126	0	2.06855	3.12633e-255	5739.29	5651.49	52961.5	51805.9	8724.76	8376.37	35983.5	35749.3
ENSG00000233818	CLDN14-AS1	3.18425	0.0141304	3.58616	0.000371441	0	2.7368	10.7928	14.1534	1.89463	1.87769	21.7887	23.5207
ENSG00000225783	MIAT	3.18212	3.65171e-16	1.12404	0.00918465	11.9645	18.2453	123.038	151.333	24.6302	30.043	51.8778	67.3547
ENSG00000213190	MLLT11	3.15542	2.69229e-39	1.32731	3.41924e-17	35.8936	45.6133	337.815	388.675	203.673	208.423	518.778	515.317
ENSG00000135074	ADAM19	3.14297	5.33296e-139	2.97392	5.00645e-210	156.459	147.787	1324.28	1363.08	402.609	429.991	3348.2	3193.47
ENSG00000162849	KIF26B	3.12943	1.60882e-37	2.53883	2.30804e-15	37.7343	38.3152	339.974	325.529	29.3667	26.2876	158.746	164.645
ENSG00000106366	SERPINE1	3.12642	0	2.48747	0	8705.58	8895.51	77183.8	76521	17848.3	17998.6	96026.9	105001
ENSG00000101670	LIPG	3.12308	1.04812e-42	2.79812	5.29674e-08	49.6988	46.5256	370.194	468.152	8.52583	11.2661	78.8543	58.8017
ENSG00000114270	COL7A1	3.11813	0	2.1236	9.84663e-215	888.136	905.881	8165.85	7410.95	2618.38	2528.31	11029.2	11399
ENSG00000233860	SHROOM3-AS1	3.07766	0.000139438	1.57466	0.108627	1.8407	5.4736	24.8235	37.0166	5.68388	2.81653	11.4131	13.8986
ENSG00000169067	ACTBL2	3.05071	0.0192234	3.80445	0.00640216	1.8407	0.912267	7.55498	15.2421	0	1.87769	13.4882	12.8295
ENSG00000145040	UCN2	3.04989	1.64665e-07	1.89951	3.47347e-09	5.52209	8.2104	61.5191	52.2588	39.7872	39.4314	120.357	175.336
ENSG00000269959	SPACA6-AS1	3.04974	0.0181194	1.04913	0.264166	1.8407	0.912267	9.71354	13.0647	2.84194	9.38844	10.3756	14.9677
ENSG00000182492	BGN	3.03409	0	2.44867	2.38873e-27	2649.68	2633.71	21273.7	22004.2	2358.81	2208.16	10545.7	14386.1
ENSG00000122641	INHBA	3.0286	0	2.46274	2.44225e-130	559.572	643.148	4863.25	4952.61	603.439	640.292	3703.04	3152.84
ENSG00000232679	LINC01705	3.00621	7.12832e-77	1.84079	2.52261e-51	88.3534	99.4371	737.15	771.906	316.403	333.29	1205.64	1121.51
ENSG00000173114	LRRN3	3.00124	0.0104576	0.685574	0.214174	0.920348	2.7368	7.55498	21.7745	16.1043	22.5323	30.0891	32.0737
ENSG00000128165	ADM2	2.99652	5.81723e-40	2.8978	2.47981e-06	45.0971	48.3501	363.718	382.142	2.84194	11.2661	52.9154	52.387
ENSG00000176399	DMRTA1	2.99603	0.00825901	1.1653	0.412491	1.8407	1.82453	18.3478	10.8872	2.84194	1.87769	3.11267	7.48386
ENSG00000240583	AQP1	2.98543	2.05424e-257	1.18642	1.11207e-16	403.113	354.872	2996.09	3005.97	298.404	267.571	642.248	645.75
ENSG00000070404	FSTL3	2.98099	0	2.4821	6.01051e-175	551.289	546.448	4422.9	4243.85	648.91	659.068	3561.93	3746.21
ENSG00000078114	NEBL	2.98079	0.0223933	0.162313	0.874078	0.920348	1.82453	9.71354	11.976	5.68388	7.51075	6.22534	8.55298
ENSG00000149380	P4HA3	2.97483	2.87766e-170	1.90873	2.34118e-50	275.184	226.242	1999.91	1941.2	308.824	269.448	1102.92	1068.05
ENSG00000104415	CCN4	2.95631	0	2.10636	5.87305e-73	781.376	675.077	5529.16	5773.51	405.45	348.311	1555.3	1690.28
ENSG00000166670	MMP10	2.95402	3.83175e-20	0.283471	0.38228	23.0087	23.7189	172.685	189.438	67.2593	84.496	73.6665	111.189
ENSG00000103196	CRISPLD2	2.94455	0	2.1079	1.98221e-166	2067.1	2151.12	16037.1	16437.6	1580.12	1450.51	6468.13	6595.42
ENSG00000240891	PLCXD2	2.94344	1.80803e-16	1.67481	3.61037e-08	15.6459	22.8067	146.782	149.155	43.5764	45.0645	152.521	130.433
ENSG00000185269	NOTUM	2.92891	3.04761e-10	1.00742	0.0248249	11.0442	11.8595	99.294	75.122	29.3667	22.5323	49.8027	54.5253
ENSG00000107796	ACTA2	2.91844	0	2.38538	5.04831e-214	869.729	862.092	6334.31	6758.8	1751.58	1736.86	8661.52	9565.44
ENSG00000137331	IER3	2.91762	0.00539354	2.3285	0.0241059	3.68139	0.912267	21.5856	13.0647	1.89463	3.75538	15.5633	12.8295
ENSG00000114251	WNT5A	2.90857	6.67184e-255	2.16253	2.49366e-94	376.422	405.959	2935.65	2939.56	449.974	417.786	1989	1895.55
ENSG00000111087	GLI1	2.9049	0.00192859	1.56264	0.00459242	2.76105	2.7368	22.6649	18.5083	18.9463	12.205	31.1267	60.94
ENSG00000198417	MT1F	2.88789	0.000490164	1.36963	0.0249621	1.8407	5.4736	25.9028	28.3068	11.3678	13.1438	24.9014	38.4884
ENSG00000157445	CACNA2D3	2.88489	0.0127383	0.0450418	0.966882	1.8407	1.82453	17.2685	9.79852	4.73657	7.51075	6.22534	6.41474
ENSG00000142661	MYOM3	2.88368	5.71502e-11	1.24841	1.18337e-06	17.4866	9.12267	93.8976	102.34	78.6271	69.4745	172.234	179.613
ENSG00000259863	SH3RF3-AS1	2.87908	6.22646e-13	2.0462	0.0017492	15.6459	17.3331	143.545	99.0739	9.47314	6.57191	37.352	28.8663
ENSG00000137959	IFI44L	2.87767	7.82475e-11	3.23735	7.09276e-07	15.6459	10.0349	90.6597	97.9852	3.78926	6.57191	54.9905	42.7649
ENSG00000281216	KIF26B	2.87716	5.85376e-08	1.67584	0.0432554	8.28314	9.12267	65.8362	62.0573	5.68388	6.57191	11.4131	27.7972
ENSG00000206478	IER3	2.86958	1.59942e-29	2.13158	5.73558e-16	37.7343	40.1397	270.9	298.311	56.8388	44.1257	221	221.308
ENSG00000144218	AFF3	2.86156	1.81059e-31	1.67714	1.04572e-06	39.575	43.7888	300.041	305.932	30.3141	39.4314	118.281	104.774
ENSG00000160161	CILP2	2.86142	1.69276e-15	1.3693	0.0414178	20.2477	18.2453	134.91	144.8	14.2097	6.57191	29.0516	24.5898
ENSG00000150637	CD226	2.85855	0.000592274	0.434431	0.528344	3.68139	3.64907	19.4271	33.7505	12.3151	15.0215	14.5258	22.4516
ENSG00000149418	ST14	2.82878	0.0156425	1.57572	0.34416	0.920348	2.7368	12.9514	13.0647	0.947314	1.87769	4.15023	4.27649
ENSG00000171631	P2RY6	2.82775	0.0350234	1.08558	0.305317	0.920348	1.82453	10.7928	8.7098	7.57851	1.87769	8.30045	11.7603
ENSG00000154319	FAM167A	2.8266	0.00149713	-0.141107	0.826064	2.76105	3.64907	28.0613	17.4196	17.0517	22.5323	13.4882	22.4516
ENSG00000101542	CDH20	2.82497	0.0201077	4.2408	0.0218179	3.68139	0	11.8721	14.1534	0.947314	0	11.4131	6.41474
ENSG00000168209	DDIT4	2.82175	1.66803e-151	1.24955	1.78392e-15	254.016	311.083	1915.73	2080.55	216.935	268.509	569.619	584.81
ENSG00000157168	NRG1	2.81684	3.71864e-193	1.82035	2.43948e-116	315.679	336.626	2229.8	2366.89	1356.55	1311.56	4574.59	4848.47
ENSG00000172986	GXYLT2	2.81133	1.02366e-47	0.813995	6.42728e-05	67.1854	71.1568	500.787	470.329	164.833	139.888	283.253	252.313
ENSG00000128342	LIF	2.81088	1.99642e-23	2.80612	5.34912e-10	30.3715	34.6661	214.777	241.697	15.157	10.3273	81.967	96.221
ENSG00000017483	SLC38A5	2.80773	3.12263e-93	1.76265	2.70806e-47	146.335	137.752	1012.37	976.586	404.503	391.498	1240.92	1460.42
ENSG00000152952	PLOD2	2.80637	0	1.25998	3.99401e-57	765.73	790.023	5442.82	5440.36	1510.97	1491.82	3643.9	3547.35
ENSG00000223749	MIR503HG	2.8029	1.49912e-116	2.69257	3.1614e-87	178.548	182.453	1244.41	1274.9	206.514	171.808	1183.85	1261.56
ENSG00000272841	MAP3K4-AS1	2.80035	1.62793e-211	2.35898	3.62093e-94	369.06	404.134	2789.95	2596.61	315.456	303.247	1634.15	1539.54
ENSG00000140416	TPM1	2.79337	0	2.00055	5.14944e-177	6183.82	6411.41	44005.6	43311.6	15320	15996	66377.7	58933.2
ENSG00000113070	HBEGF	2.78963	1.03009e-18	1.85052	3.51132e-14	30.3715	22.8067	169.447	198.148	85.2583	58.2083	253.164	264.073
ENSG00000133116	KL	2.78607	0.00365895	0.518266	0.597465	2.76105	2.7368	21.5856	16.3309	9.47314	3.75538	10.3756	8.55298
ENSG00000148677	ANKRD1	2.76507	8.97099e-23	2.21261	4.35348e-23	33.1325	31.9293	222.332	219.922	64.4174	76.9852	349.657	305.769
ENSG00000232774	LINC03033	2.75301	0.000274437	2.65981	0.050977	3.68139	5.4736	36.6956	25.0407	0.947314	1.87769	10.3756	7.48386
ENSG00000237515	SHISA9	2.74437	0.0436091	0.476081	0.712224	1.8407	0.912267	8.63426	9.79852	2.84194	4.69422	7.2629	3.20737
ENSG00000156453	PCDH1	2.74316	0.0442665	0.580959	0.774226	1.8407	0.912267	10.7928	7.62107	1.89463	0.938844	1.03756	3.20737
ENSG00000180139	ACTA2-AS1	2.73158	4.67431e-11	1.4194	2.59299e-05	19.3273	11.8595	106.849	100.163	53.9969	37.5538	145.258	99.4284
ENSG00000152049	KCNE4	2.72035	1.07896e-130	1.04171	5.73987e-11	218.123	238.102	1503.44	1503.53	249.144	240.344	466.9	540.976
ENSG00000184995	IFNE	2.71828	0.00344094	2.2561	0.00105109	5.52209	0.912267	21.5856	20.6858	6.6312	6.57191	36.3145	26.7281
ENSG00000111110	PPM1H	2.71589	4.23902e-19	1.77833	3.99665e-12	32.2122	25.5435	196.429	182.906	59.6808	59.1472	201.286	206.341
ENSG00000044524	EPHA3	2.70051	0.00574521	3.60156	1.12156e-18	3.68139	1.82453	19.4271	16.3309	12.3151	11.2661	152.521	133.64
ENSG00000246859	STARD4-AS1	2.69884	5.66618e-08	2.05829	1.0424e-13	64.4244	30.1048	297.882	315.73	51.155	45.0645	222.037	178.543
ENSG00000224020	MIR181A2HG	2.67354	0.0132644	1.83538	0.14423	2.76105	1.82453	18.3478	10.8872	3.78926	0.938844	8.30045	8.55298
ENSG00000237155	IER3	2.6685	8.84888e-06	3.38797	6.73848e-06	7.36279	7.29813	48.5677	44.6377	6.6312	1.87769	25.9389	63.0782
ENSG00000065413	ANKRD44	2.6569	2.50423e-46	1.4261	4.00974e-09	77.3093	85.7531	539.641	488.837	86.2056	73.2298	224.112	204.202
ENSG00000119714	GPR68	2.64957	3.02746e-177	1.37614	4.05932e-36	355.254	357.608	2303.19	2169.83	499.235	511.67	1280.34	1343.89
ENSG00000115129	TP53I3	2.64382	0	1.30374	1.68199e-52	844.88	840.198	5055.36	5476.29	1209.72	1143.51	2853.28	2956.12
ENSG00000111341	MGP	2.64	1.67417e-12	1.62147	0.0532547	14.7256	26.4557	133.831	123.026	5.68388	5.63306	14.5258	20.3133
ENSG00000115884	SDC1	2.61267	0	1.44386	6.94737e-89	1688.84	1636.61	10272.6	10066.3	3324.13	3323.51	8641.81	9443.56
ENSG00000132003	ZSWIM4	2.61006	0.000248021	0.986453	0.285852	7.36279	3.64907	37.7749	29.3956	7.57851	5.63306	19.7136	6.41474
ENSG00000172179	PRL	2.60667	0.000122494	-0.840592	0.702576	2.76105	10.0349	39.9335	38.1054	1.89463	1.87769	1.03756	1.06912
ENSG00000064042	LIMCH1	2.59089	1.1703e-103	0.268728	0.166066	200.636	205.26	1221.75	1223.73	200.831	191.524	243.826	228.792
ENSG00000183496	MEX3B	2.59085	6.09555e-119	2.21489	9.24208e-83	234.689	239.926	1449.48	1409.9	364.716	345.495	1738.94	1557.71
ENSG00000147883	CDKN2B	2.58478	1.84854e-140	2.09649	2.30399e-48	297.273	280.978	1719.3	1749.58	199.883	193.402	878.81	802.911
ENSG00000267325	LINC01415	2.57439	1.06093e-14	2.2283	2.23399e-12	27.6105	22.8067	155.417	144.8	37.8926	28.1653	161.859	147.539
ENSG00000025423	HSD17B6	2.56545	0.00400996	2.1018	0.00360141	4.60174	2.7368	14.0307	29.3956	6.6312	6.57191	36.3145	20.3133
ENSG00000228035	NGF-AS1	2.56478	0.0223741	0.0939464	0.91305	0.920348	3.64907	17.2685	9.79852	9.47314	10.3273	7.2629	13.8986
ENSG00000258537	FRMD6-AS2	2.56385	0.0406742	1.48625	0.323193	0.920348	2.7368	15.11	6.53235	2.84194	0.938844	3.11267	7.48386
ENSG00000103489	XYLT1	2.55901	5.0113e-39	2.44302	2.07435e-53	92.0348	67.5077	461.933	477.95	142.097	133.316	706.576	791.151
ENSG00000267272	LINC01140	2.55088	6.70418e-06	0.306809	0.721862	5.52209	12.7717	56.1227	51.1701	7.57851	10.3273	9.33801	12.8295
ENSG00000230630	DNM3OS	2.53823	6.96842e-183	1.84734	3.90346e-56	419.679	405.959	2370.1	2425.68	365.663	362.394	1363.35	1256.22
ENSG00000267123	SCAT1	2.5251	0.00797785	1.74061	0.0344599	1.8407	4.56133	14.0307	22.8632	5.68388	5.63306	22.8262	14.9677
ENSG00000182379	NXPH4	2.52268	2.8815e-15	1.89063	9.29613e-08	35.8936	22.8067	164.051	173.107	31.2614	28.1653	100.643	119.742
ENSG00000265666	RARA-AS1	2.51457	0.0151953	1.08715	0.285118	1.8407	3.64907	21.5856	9.79852	3.78926	5.63306	9.33801	10.6912
ENSG00000125968	ID1	2.50668	1.80337e-120	0.528315	7.63545e-11	319.361	373.117	2105.68	1830.15	1923.99	2028.84	2907.23	2793.62
ENSG00000249835	VCAN-AS1	2.50665	4.05637e-07	1.0385	0.0468017	13.8052	10.0349	76.6291	58.7911	28.4194	13.1438	41.5023	43.834
ENSG00000171502	COL24A1	2.49073	1.22337e-07	1.82255	3.16515e-05	11.9645	13.684	70.1534	74.0333	22.7355	17.838	61.2158	82.3224
ENSG00000139209	SLC38A4	2.4506	2.68699e-27	1.79073	3.60636e-19	62.5837	53.8237	328.102	308.109	115.572	94.8232	358.995	368.847
ENSG00000164683	HEY1	2.43371	1.40696e-05	0.744587	0.0677636	11.0442	8.2104	61.5191	42.4603	41.6818	30.043	56.0281	64.1474
ENSG00000177283	FZD8	2.42338	6.34783e-51	2.16369	9.30278e-38	112.283	127.717	666.997	620.573	127.887	127.683	557.168	588.017
ENSG00000133216	EPHB2	2.4101	5.57994e-88	1.84629	2.75037e-65	229.167	212.558	1212.03	1135.54	431.975	479.749	1628.96	1649.66
ENSG00000120708	TGFBI	2.40581	0	1.85779	1.14353e-239	33234.7	30815.5	167779	171642	52134.5	52287	188989	189489
ENSG00000115252	PDE1A	2.4006	0.000625463	0.160996	0.848314	5.52209	6.38587	29.1406	33.7505	11.3678	8.4496	9.33801	12.8295
ENSG00000175183	CSRP2	2.39287	5.94366e-34	2.1738	5.75272e-83	440.847	331.153	2008.54	2045.71	350.506	362.394	1545.96	1671.04
ENSG00000169427	KCNK9	2.37825	0.00353264	0.739044	0.663371	6.44244	2.7368	25.9028	21.7745	1.89463	1.87769	4.15023	2.13825
ENSG00000101665	SMAD7	2.3757	3.32599e-187	1.92428	3.86906e-87	542.085	584.763	2998.25	2850.28	553.231	563.306	2112.47	2125.42
ENSG00000116679	IVNS1ABP	2.37527	6.98212e-275	1.71587	6.56438e-85	889.977	923.214	4581.55	4826.32	882.897	844.021	2810.74	2862.04
ENSG00000143196	DPT	2.37344	1.40637e-224	1.30809	4.13003e-22	670.014	648.622	3380.31	3452.35	364.716	364.271	818.632	986.8
ENSG00000236404	VLDLR-AS1	2.36763	1.20265e-06	0.971251	0.128872	19.3273	8.2104	71.2326	70.7671	18.9463	8.4496	28.014	25.6589
ENSG00000103522	IL21R	2.35432	3.75047e-18	1.49457	2.46522e-05	39.575	42.8765	212.619	209.035	32.2087	39.4314	113.094	88.7372
ENSG00000060718	COL11A1	2.35311	2.80439e-23	1.37012	1.69355e-09	54.3006	54.736	288.168	268.915	109.888	86.3736	268.727	238.414
ENSG00000171617	ENC1	2.35074	4.243e-205	1.20999	1.06184e-42	615.713	613.955	3077.03	3195.41	1019.31	1010.2	2379.12	2315.72
ENSG00000165757	JCAD	2.34576	0	1.19513	4.54453e-44	1121.9	1123.91	5762.29	5653.75	1222.04	1151.02	2702.84	2730.54
ENSG00000136603	SKIL	2.34016	2.9039e-119	2.03911	6.62906e-75	426.121	375.854	1911.41	2149.14	382.715	373.66	1601.99	1506.39
ENSG00000134871	COL4A2	2.33842	0	1.95265	3.32422e-202	3210.18	3115.39	16225.9	15764.7	3477.59	3497.19	13387.6	13611
ENSG00000162814	SPATA17	2.33246	0.0119374	1.89645	0.0394947	1.8407	5.4736	15.11	21.7745	2.84194	5.63306	16.6009	14.9677
ENSG00000153885	KCTD15	2.32803	1.20809e-19	1.36785	4.9134e-06	49.6988	43.7888	236.363	232.987	64.4174	48.8199	126.582	165.714
ENSG00000205426	KRT81	2.31372	0.0433114	-0.442068	0.478928	1.8407	2.7368	10.7928	11.976	20.8409	23.4711	17.6385	14.9677
ENSG00000143061	IGSF3	2.31095	3.3031e-36	1.18849	6.79134e-08	100.318	87.5776	467.329	464.885	107.046	101.395	233.45	241.622
ENSG00000075275	CELSR1	2.30557	6.72735e-09	1.02667	0.00145086	23.9291	16.4208	107.928	91.4529	45.4711	56.3306	104.793	102.636
ENSG00000183876	ARSI	2.28684	2.76115e-67	1.3552	2.99804e-37	184.07	197.05	955.165	904.73	578.809	543.591	1453.62	1417.66
ENSG00000081052	COL4A4	2.28425	0.000272276	3.13226	0.000166727	8.28314	7.29813	36.6956	39.1941	1.89463	4.69422	32.1643	25.6589
ENSG00000244242	IFITM10	2.28368	0.000282723	0.162248	0.730997	8.28314	7.29813	41.0127	34.8392	29.3667	36.6149	31.1267	42.7649
ENSG00000235770	LINC00607	2.27721	2.81872e-08	1.53386	0.00173426	16.5663	20.9821	98.2147	83.8318	16.1043	18.7769	53.9529	47.0414
ENSG00000090530	P3H2	2.273	3.21018e-11	0.881615	0.00213528	26.6901	26.4557	133.831	123.026	75.7851	61.9637	128.657	125.087
ENSG00000128606	LRRC17	2.27001	8.57669e-06	2.18806	1.97691e-09	11.0442	12.7717	59.3605	55.525	22.7355	27.2265	103.756	124.018
ENSG00000105825	TFPI2	2.26587	2.8892e-103	1.74493	1.61264e-66	325.803	311.995	1582.23	1485.02	552.284	576.45	1947.49	1835.68
ENSG00000179715	PCED1B	2.2601	9.43321e-15	1.82564	3.26345e-07	39.575	34.6661	172.685	182.906	25.5775	34.7372	103.756	110.12
ENSG00000269113	TRABD2B	2.24099	0.0105552	-1.25924	0.29919	4.60174	3.64907	23.7442	15.2421	6.6312	8.4496	4.15023	2.13825
ENSG00000115844	DLX2	2.24066	0.00496709	0.59909	0.169349	6.44244	3.64907	28.0613	19.597	42.6291	26.2876	47.7276	56.6635
ENSG00000136842	TMOD1	2.23856	0.0428158	1.74467	0.00491102	18.407	2.7368	48.5677	51.1701	8.52583	11.2661	33.2018	33.1428
ENSG00000131018	SYNE1	2.23615	0	1.48131	9.47201e-83	2068.02	2045.3	9565.68	9813.76	1951.47	2020.39	5753.25	5335.99
ENSG00000086062	B4GALT1	2.23515	0	1.46451	2.50826e-105	3385.04	3562.4	16079.2	16631.4	3206.66	3136.68	8684.35	8821.33
ENSG00000119681	LTBP2	2.2294	0	1.51191	6.20356e-134	12453.2	12311	58533.8	57594.6	15697	15163.3	42951.7	45058.2
ENSG00000104881	PPP1R13L	2.22038	7.2995e-62	2.28755	7.92526e-48	194.194	187.015	919.549	856.826	160.096	137.071	705.539	745.178
ENSG00000099860	GADD45B	2.21472	2.27571e-257	1.70575	1.91079e-93	974.649	1016.26	4631.2	4610.75	1037.31	1057.14	3470.63	3361.32
ENSG00000198948	MFAP3L	2.21402	1.69626e-51	1.55564	2.66413e-32	150.017	176.98	782.48	734.889	316.403	307.941	969.078	865.989
ENSG00000143878	RHOB	2.20952	9.10728e-123	1.88509	4.9621e-79	415.077	429.678	2015.02	1892.2	531.443	581.144	2068.89	2040.96
ENSG00000064692	SNCAIP	2.19812	2.46176e-23	2.00429	9.59492e-25	76.3889	61.1219	317.309	313.553	97.5734	98.5786	381.821	405.197
ENSG00000065911	MTHFD2	2.19718	8.92308e-160	1.22383	7.72379e-26	581.66	619.429	2676.62	2831.77	475.552	460.972	1133.01	1054.15
ENSG00000102468	HTR2A	2.19103	0.001971	1.30594	0.0419567	5.52209	7.29813	25.9028	32.6617	11.3678	11.2661	21.7887	34.2119
ENSG00000205710	C17orf107	2.18931	0.00261049	0.873386	0.284095	9.20348	3.64907	24.8235	33.7505	5.68388	12.205	10.3756	22.4516
ENSG00000171889	MIR31HG	2.18746	7.35534e-31	2.36818	1.5939e-46	96.6366	87.5776	417.682	421.336	145.886	117.355	668.186	690.653
ENSG00000232814	COL4A2-AS1	2.18725	0.0313535	0.816335	0.411671	4.60174	1.82453	18.3478	10.8872	5.68388	5.63306	13.4882	6.41474
ENSG00000187193	MT1X	2.18594	6.15283e-15	0.773261	0.00566243	46.0174	38.3152	201.826	181.817	68.2066	86.3736	135.92	128.295
ENSG00000147234	FRMPD3	2.1859	3.32502e-11	1.2975	3.1785e-12	31.2918	28.2803	130.593	140.445	159.149	142.704	349.657	392.368
ENSG00000134516	DOCK2	2.18267	1.02511e-92	1.94121	2.08997e-57	320.281	305.609	1385.8	1455.62	296.509	324.84	1193.19	1193.14
ENSG00000148848	ADAM12	2.17714	0	1.64355	6.53141e-149	8345.72	8459.45	37188.8	38814.1	5447.06	5267.85	16570.8	16906
ENSG00000086730	LAT2	2.16939	0.00964763	2.05796	0.00498584	3.68139	5.4736	19.4271	21.7745	6.6312	6.57191	18.676	36.3502
ENSG00000260455	NBAT1	2.16782	0.00965845	3.32211	0.115775	5.52209	3.64907	20.5064	20.6858	0.947314	0	6.22534	3.20737
ENSG00000170624	SGCD	2.16216	0	1.19772	3.58294e-62	1583	1571.84	6848.05	7272.68	2833.42	2666.32	6355.03	6259.71
ENSG00000145794	MEGF10	2.15901	0.0180917	2.07211	0.118274	6.44244	1.82453	15.11	21.7745	1.89463	1.87769	5.18778	10.6912
ENSG00000164300	SERINC5	2.15388	8.13507e-116	0.668387	4.08631e-08	417.838	408.695	1807.8	1870.43	515.339	513.548	785.43	849.952
ENSG00000105664	COMP	2.15219	4.14376e-189	1.84857	5.42499e-24	750.084	776.339	3466.66	3318.43	158.201	119.233	476.239	522.801
ENSG00000092969	TGFB2	2.14825	3.72231e-12	2.32124	2.9034e-22	32.2122	36.4907	153.258	151.333	56.8388	54.4529	272.877	283.317
ENSG00000123610	TNFAIP6	2.14037	1.65188e-99	2.10374	4.53042e-37	395.75	371.292	1615.69	1765.91	137.361	185.891	707.614	682.1
ENSG00000007372	PAX6	2.12783	8.74803e-08	2.41681	7.67197e-17	21.168	20.9821	100.373	83.8318	34.1033	41.3091	181.572	221.308
ENSG00000153976	HS3ST3A1	2.1267	1.6137e-55	1.63536	3.25026e-48	190.512	196.137	877.457	811.1	445.238	443.134	1433.9	1325.71
ENSG00000102452	NALCN	2.11305	3.20977e-06	2.0634	1.10319e-06	15.6459	16.4208	72.3119	66.4122	15.157	24.4099	77.8167	87.6681
ENSG00000152495	CAMK4	2.10398	6.14204e-10	1.1683	1.12983e-07	34.9732	25.5435	141.386	118.671	109.888	101.395	242.788	232
ENSG00000128487	SPECC1	2.09753	5.29338e-76	1.54791	1.59867e-41	274.264	316.557	1268.16	1260.74	432.923	412.152	1265.82	1204.9
ENSG00000233901	LINC01503	2.0931	5.40613e-29	1.63294	1.32259e-05	107.681	110.384	414.444	516.055	29.3667	29.1042	81.967	99.4284
ENSG00000249406	LINC01969	2.08078	5.8322e-05	0.229989	0.45119	501.59	235.365	1564.96	1552.52	589.229	552.979	813.444	526.008
ENSG00000148219	ASTN2	2.0758	2.89684e-21	0.582326	0.0461096	75.4686	69.3323	289.248	321.174	72.9432	74.1687	102.718	117.603
ENSG00000102230	PCYT1B	2.0744	0.0261168	0.304141	0.799594	4.60174	3.64907	9.71354	25.0407	4.73657	4.69422	3.11267	8.55298
ENSG00000155980	KIF5A	2.07343	5.46001e-06	0.777354	0.0530713	13.8052	19.1576	64.7569	74.0333	35.9979	34.7372	54.9905	66.2856
ENSG00000153823	PID1	2.07131	2.46458e-73	0.912582	5.40887e-11	285.308	270.031	1169.94	1163.85	428.186	406.519	703.463	868.128
ENSG00000135069	PSAT1	2.07111	1.03597e-138	0.862322	6.43589e-13	736.279	666.867	2814.77	3081.09	589.229	642.169	1207.72	1030.63
ENSG00000071575	TRIB2	2.07013	1.91226e-74	0.895906	3.45694e-08	278.866	292.838	1226.06	1174.73	253.88	225.323	460.675	430.856
ENSG00000240350	SOCAR	2.06965	0.0114796	1.2988	0.217965	4.60174	5.4736	17.2685	25.0407	0.947314	8.4496	12.4507	10.6912
ENSG00000122254	HS3ST2	2.06709	4.81127e-17	0.794859	7.79306e-06	58.9023	57.4728	264.424	223.189	195.147	211.24	373.52	331.428
ENSG00000137726	FXYD6	2.06498	0.00620267	2.48607	0.30826	5.52209	6.38587	29.1406	20.6858	0	0.938844	2.07511	3.20737
ENSG00000176532	PRR15	2.0595	0.000492089	2.79843	0.0161186	9.20348	10.0349	42.092	38.1054	2.84194	0.938844	15.5633	10.6912
ENSG00000165323	FAT3	2.05556	8.26262e-11	0.743543	0.00958571	33.1325	34.6661	138.148	143.712	76.7324	66.6579	122.432	117.603
ENSG00000102359	SRPX2	2.0545	3.57588e-132	1.28448	4.7579e-37	573.377	548.272	2303.19	2356	643.226	670.335	1580.2	1619.72
ENSG00000272324	DAP-DT	2.0509	0.0328885	-0.389957	0.686878	3.68139	3.64907	11.8721	18.5083	10.4205	7.51075	7.2629	6.41474
ENSG00000115414	FN1	2.05047	0	1.24482	5.99209e-106	357747	340132	1.4156e+06	1.4753e+06	461736	461266	1.07507e+06	1.11234e+06
ENSG00000237649	KIFC1	2.04989	0.00551077	0.0637531	0.931776	4.60174	8.2104	31.2992	21.7745	17.0517	15.9603	28.014	6.41474
ENSG00000172548	NIPAL4	2.04972	1.83941e-10	5.53673	1.78494e-21	32.2122	33.7539	141.386	131.736	2.84194	4.69422	153.558	196.719
ENSG00000147852	VLDLR	2.03747	6.67063e-109	1.25955	2.85117e-18	496.988	486.238	1931.92	2104.5	257.669	270.387	650.548	613.676
ENSG00000128815	WDFY4	2.03237	0.000253292	1.03627	0.126058	11.0442	10.9472	46.4091	43.549	13.2624	9.38844	18.676	27.7972
ENSG00000189143	CLDN4	2.02405	0.000440788	1.49748	3.70357e-16	9.20348	13.684	60.4398	32.6617	143.992	140.827	375.596	428.718
ENSG00000181104	F2R	2.02323	6.23666e-41	1.33573	9.45681e-35	166.583	150.524	640.015	648.88	557.021	564.245	1479.56	1350.3
ENSG00000135269	TES	2.02213	1.32572e-65	1.0752	3.28464e-20	266.901	261.821	1051.22	1096.35	465.131	485.382	1009.54	993.215
ENSG00000070808	CAMK2A	2.019	0.000223269	1.21525	0.000124978	11.0442	12.7717	38.8542	57.7024	48.313	49.7587	103.756	124.018
ENSG00000116183	PAPPA2	2.01349	0.000799818	0.92892	0.0772447	6.44244	13.684	37.7749	43.549	18.9463	19.7157	41.5023	32.0737
ENSG00000125740	FOSB	2.0082	0.00103374	0.689322	0.269121	8.28314	10.0349	37.7749	35.9279	10.4205	21.5934	23.8638	27.7972
ENSG00000137809	ITGA11	1.99735	0	1.42222	1.95596e-64	7440.1	7522.55	29168.7	30572.5	3554.32	3318.81	8489.29	9931.08
ENSG00000113140	SPARC	1.9902	0	1.07643	3.15213e-73	31326.8	31789.8	124457	126300	35701.4	37144.4	75576.7	78041.7
ENSG00000178860	MSC	1.98988	1.89478e-56	3.24937	3.75713e-88	267.821	230.803	1010.21	970.054	125.045	92.9456	965.965	1106.54
ENSG00000130720	FIBCD1	1.98713	2.11037e-26	0.975839	3.50228e-06	102.159	101.262	407.969	398.473	149.676	119.233	258.352	270.488
ENSG00000119927	GPAM	1.98451	9.64378e-50	2.10934	3.70119e-69	222.724	218.944	818.096	929.771	377.978	382.109	1782.52	1496.77
ENSG00000177425	PAWR	1.98245	1.99082e-103	1.67863	2.3529e-53	473.979	466.168	1821.83	1893.29	531.443	521.058	1789.79	1579.09
ENSG00000164465	DCBLD1	1.96638	2.83669e-104	2.05485	6.08252e-105	479.501	481.677	1856.37	1899.82	703.854	628.087	2776.5	2757.27
ENSG00000007237	GAS7	1.9643	8.08877e-74	1.84946	5.61673e-35	319.361	334.802	1273.55	1279.25	196.094	198.096	672.337	748.386
ENSG00000235831	BHLHE40-AS1	1.95612	0.000435547	1.49308	0.012479	12.8849	10.0349	41.0127	47.9039	10.4205	13.1438	33.2018	33.1428
ENSG00000128564	VGF	1.95272	0.0191357	1.35899	0.0188279	4.60174	5.4736	21.5856	17.4196	18.9463	9.38844	37.352	35.281
ENSG00000147224	PRPS1	1.94364	6.01166e-299	1.0731	8.51785e-64	2185.83	2315.33	8530.65	8784.92	5911.24	6064.93	12460	12737.5
ENSG00000164932	CTHRC1	1.93223	3.16339e-235	1.26035	1.29395e-59	1895.92	1850.99	7453.52	6845.9	1634.12	1696.49	3973.84	4004.93
ENSG00000064655	EYA2	1.92975	1.00395e-06	2.01059	2.47249e-09	23.0087	22.8067	83.1048	91.4529	32.2087	31.9207	113.094	145.401
ENSG00000010438	PRSS3	1.92523	0.0108304	0.674696	0.0476034	7.36279	5.4736	30.2199	18.5083	71.9959	44.1257	94.4177	90.8754
ENSG00000143013	LMO4	1.92252	1.06154e-124	1.18974	7.64696e-36	666.332	718.866	2694.97	2556.33	817.532	812.1	1820.91	1896.62
ENSG00000249035	CLMAT3	1.92112	5.09495e-05	-0.194609	0.668199	24.8494	10.9472	71.2326	64.2348	41.6818	46.0034	49.8027	26.7281
ENSG00000142303	ADAMTS10	1.91593	1.54502e-55	1.41116	3.82559e-11	270.582	263.645	1052.3	963.521	121.256	95.7621	290.516	286.525
ENSG00000124813	RUNX2	1.9036	6.04661e-40	1.0469	5.75831e-13	186.831	186.102	666.997	728.357	286.089	283.531	565.468	611.538
ENSG00000182667	NTM	1.90159	1.07733e-26	1.57331	3.13592e-31	130.689	112.209	439.268	468.152	305.982	283.531	928.613	825.363
ENSG00000197183	NOL4L	1.90114	3.07849e-28	1.26731	3.1645e-15	119.645	131.366	470.567	467.063	228.303	213.118	491.802	570.911
ENSG00000165434	PGM2L1	1.89917	2.47228e-52	1.42489	1.302e-27	249.414	241.751	908.756	923.239	340.086	344.556	979.453	858.505
ENSG00000054356	PTPRN	1.89485	2.07572e-64	0.665313	1.71842e-09	332.246	304.697	1185.05	1183.44	656.489	674.09	1020.96	1089.44
ENSG00000117318	ID3	1.89481	2.49664e-11	0.957224	0.000384502	40.4953	55.6483	189.954	167.664	71.0486	79.8017	140.07	152.885
ENSG00000151012	SLC7A11	1.89433	1.63597e-66	-0.736792	1.11497e-09	328.564	322.03	1186.13	1232.44	967.208	926.639	609.046	527.077
ENSG00000169756	LIMS1	1.88689	1.12775e-226	1.46127	6.40631e-76	1427.46	1424.96	5280.93	5268.34	1813.16	1823.23	5234.47	4777.91
ENSG00000040275	SPDL1	1.88618	1.66975e-113	1.82783	6.99791e-77	754.686	769.041	2641	2991.82	961.524	1063.71	3881.5	3307.87
ENSG00000162618	ADGRL4	1.88001	5.42813e-16	0.991661	1.0502e-10	75.4686	63.8587	252.552	260.205	252.933	245.977	494.915	497.142
ENSG00000112182	BACH2	1.87951	0.0436181	2.47739	0.163974	4.60174	3.64907	15.11	15.2421	0	1.87769	7.2629	3.20737
ENSG00000113319	RASGRF2	1.87617	1.28044e-11	0.0361015	0.826126	53.3802	43.7888	177.002	179.64	302.193	307.941	310.229	315.391
ENSG00000234779	BNC2-AS1	1.87432	0.0366219	0.466925	0.556121	3.68139	5.4736	20.5064	13.0647	11.3678	8.4496	13.4882	13.8986
ENSG00000135111	TBX3	1.86612	5.71673e-204	0.567056	4.12876e-15	1315.18	1345.59	4918.29	4781.68	2936.67	2875.68	4316.24	4294.67
ENSG00000028277	POU2F2	1.85525	2.51955e-23	1.26231	1.18494e-14	111.362	110.384	378.828	423.514	190.41	199.035	461.713	472.552
ENSG00000188501	LCTL	1.85224	0.00357598	1.11121	0.058162	7.36279	10.9472	31.2992	34.8392	17.999	11.2661	31.1267	32.0737
ENSG00000135636	DYSF	1.84398	0.000595889	1.51428	2.37445e-05	12.8849	12.7717	50.7263	41.3715	33.156	32.8595	91.305	97.2902
ENSG00000148541	FAM13C	1.83939	2.99345e-05	1.04245	0.000400589	16.5663	21.8944	67.9948	69.6784	64.4174	61.0249	114.131	144.332
ENSG00000050555	LAMC3	1.83712	1.80728e-19	1.18275	0.0364836	89.2738	92.1389	327.023	321.174	19.8936	12.205	29.0516	43.834
ENSG00000110660	SLC35F2	1.83601	1.60385e-45	1.35361	5.3244e-33	265.06	228.067	887.17	873.157	460.395	454.4	1174.51	1163.21
ENSG00000116761	CTH	1.83221	4.16372e-10	0.435811	0.294623	44.1767	42.8765	161.892	148.067	41.6818	33.7984	53.9529	48.1105
ENSG00000166002	SMCO4	1.83132	4.7144e-12	1.19651	4.98224e-06	57.0616	50.1747	189.954	191.616	77.6798	68.5356	159.784	175.336
ENSG00000176170	SPHK1	1.83101	1.34489e-36	1.23352	8.26794e-63	1580.24	1632.96	6294.38	5137.69	2417.55	2363.07	5459.62	5781.82
ENSG00000182578	CSF1R	1.82757	0.000377521	0.930316	0.0593228	15.6459	12.7717	45.3299	55.525	18.9463	26.2876	48.7652	37.4193
ENSG00000057657	PRDM1	1.82386	2.71793e-34	1.28528	4.8073e-12	167.503	183.366	617.35	624.928	155.36	138.949	354.844	362.433
ENSG00000152377	SPOCK1	1.82363	4.90555e-245	1.29197	2.54547e-55	2488.62	2634.63	8763.77	9371.74	2579.54	2421.28	5734.58	6510.96
ENSG00000183688	RFLNB	1.82243	1.18504e-10	1.26219	2.83143e-08	47.8581	46.5256	175.923	157.865	91.8895	101.395	219.962	243.76
ENSG00000196923	PDLIM7	1.82066	1.55086e-153	1.47565	7.15013e-96	1273.76	1429.52	4929.08	4620.55	2244.19	2199.71	6194.21	6164.56
ENSG00000157680	DGKI	1.81772	5.5947e-55	1.95531	9.07741e-58	292.671	301.96	1069.57	1026.67	291.773	303.247	1145.46	1162.14
ENSG00000164171	ITGA2	1.8151	1.15625e-28	0.843697	5.68465e-17	155.539	139.577	532.086	506.257	1091.31	967.948	1763.85	1931.9
ENSG00000108821	COL1A1	1.81099	0	1.34736	2.45553e-103	178514	189068	657877	631908	144410	143279	351078	380935
ENSG00000262454	MIR193BHG	1.80638	2.57805e-15	1.68518	1.19283e-10	74.5482	72.0691	246.076	266.738	61.5754	57.2695	196.098	186.027
ENSG00000260428	SCX	1.80611	2.26295e-05	1.81586	8.41955e-07	25.7698	19.1576	93.8976	63.146	30.3141	25.3488	95.4552	100.498
ENSG00000117877	POLR1G	1.79652	3.5351e-25	1.88601	5.09064e-35	138.973	168.769	480.281	589	201.778	189.646	776.092	670.34
ENSG00000124766	SOX4	1.79611	9.23555e-134	2.20338	3.28059e-62	907.463	980.687	3344.7	3212.83	336.297	260.999	1309.4	1441.18
ENSG00000137033	IL33	1.79584	9.53212e-09	1.59741	0.000217284	33.1325	49.2624	140.307	145.889	17.999	27.2265	68.4787	68.4238
ENSG00000144655	CSRNP1	1.79367	7.65212e-39	1.73221	9.36128e-26	202.477	218.032	725.278	732.712	188.516	163.359	543.68	625.437
ENSG00000138696	BMPR1B	1.79232	2.29408e-07	1.50023	1.07306e-05	35.8936	29.1925	123.038	102.34	34.1033	40.3703	101.681	109.051
ENSG00000117122	MFAP2	1.78758	1.61642e-102	1.64356	1.38109e-10	633.2	685.112	2287	2264.55	436.712	380.232	1071.8	1480.73
ENSG00000131634	TMEM204	1.78626	3.24617e-70	1.18221	1.83708e-17	423.36	447.011	1559.56	1442.56	327.771	368.027	730.44	848.883
ENSG00000170558	CDH2	1.78464	2.82511e-160	2.00848	9.63197e-149	1149.52	1134.86	3850.88	4019.57	1541.28	1535.01	6431.81	5945.39
ENSG00000178772	CPN2	1.7839	0.000392497	1.01381	0.00934752	12.8849	17.3331	48.5677	55.525	29.3667	43.1868	66.4036	80.1842
ENSG00000137142	IGFBPL1	1.78215	0.00481046	1.68572	0.0193743	8.28314	10.9472	28.0613	38.1054	6.6312	8.4496	20.7511	27.7972
ENSG00000253669	GASAL1	1.77999	1.43116e-05	1.35897	0.0014338	26.6901	21.8944	99.294	67.5009	20.8409	30.043	66.4036	64.1474
ENSG00000005108	THSD7A	1.77945	0.00629466	-1.73232	0.00366795	6.44244	11.8595	32.3785	30.4843	38.8399	34.7372	9.33801	12.8295
ENSG00000254726	MEX3A	1.77581	0.000135317	1.25304	0.0149617	17.4866	17.3331	60.4398	58.7911	17.999	16.8992	42.5398	40.6267
ENSG00000066382	MPPED2	1.76366	3.33215e-06	0.80275	0.252925	28.5308	27.368	79.8669	109.961	15.157	8.4496	16.6009	24.5898
ENSG00000182704	TSKU	1.75858	2.54792e-94	1.08665	3.28384e-16	608.35	624.903	2134.82	2038.09	389.346	376.476	754.304	872.404
ENSG00000026559	KCNG1	1.75578	5.31337e-08	1.48809	1.48862e-06	33.1325	41.9643	125.197	128.47	41.6818	50.6976	124.507	134.709
ENSG00000127507	ADGRE2	1.75362	0.00409171	0.57188	0.308047	5.52209	18.2453	39.9335	40.2828	23.6829	15.9603	32.1643	26.7281
ENSG00000039560	RAI14	1.74923	1.25429e-235	0.814542	7.06865e-27	2172.94	2228.67	7245.22	7552.48	3128.03	3252.16	5861.16	5359.51
ENSG00000104081	BMF	1.74675	6.73113e-62	0.50799	0.0145809	381.024	372.205	1270.32	1257.48	197.989	177.442	226.187	307.907
ENSG00000146674	IGFBP3	1.74336	0	1.58488	1.11041e-142	12735.8	12810	43218.8	42312.2	16850.8	18057.7	52723.4	51996.8
ENSG00000187243	MAGED4B	1.74273	0.000114894	1.0937	0.0130122	18.407	19.1576	65.8362	59.8799	26.5248	25.3488	49.8027	60.94
ENSG00000115318	LOXL3	1.74238	3.54518e-69	1.01581	1.02986e-15	425.201	458.87	1481.85	1476.31	397.872	451.584	852.872	864.92
ENSG00000100311	PDGFB	1.74018	0.0127654	2.74854	0.238195	7.36279	8.2104	25.9028	26.1294	0.947314	0	2.07511	4.27649
ENSG00000164603	BMT2	1.7378	5.78137e-36	1.00365	1.38605e-09	234.689	228.979	832.127	714.203	215.988	264.754	506.328	457.584
ENSG00000233521	LINC01638	1.73715	4.38282e-06	0.911039	0.0366416	25.7698	29.1925	83.1048	100.163	25.5775	30.9819	52.9154	53.4561
ENSG00000187957	DNER	1.73562	0.000349987	0.340732	0.33269	14.7256	20.0699	69.0741	46.8152	58.7335	52.5753	77.8167	63.0782
ENSG00000179954	SSC5D	1.73277	1.85409e-57	1.13934	1.18737e-18	350.653	365.819	1207.72	1173.65	545.653	496.648	1024.07	1272.26
ENSG00000158859	ADAMTS4	1.73017	6.63618e-28	1.41097	2.45952e-14	153.698	177.892	549.355	550.895	142.097	140.827	358.995	393.437
ENSG00000070669	ASNS	1.72792	0.021857	0.936464	0.450766	5.52209	8.2104	25.9028	19.597	3.78926	2.81653	6.22534	6.41474
ENSG00000137124	ALDH1B1	1.72792	1.40751e-156	1.80089	8.85303e-88	1238.79	1186.86	3991.19	4043.52	902.79	813.978	3034.85	2946.5
ENSG00000214517	PPME1	1.72749	1.01348e-102	1.36528	5.34939e-37	724.314	720.691	2333.41	2451.81	827.953	766.097	1879.02	2228.05
ENSG00000196517	SLC6A9	1.72394	1.33603e-32	0.652193	0.00550045	189.592	194.313	642.173	626.017	177.148	142.704	198.173	304.7
ENSG00000129116	PALLD	1.71925	2.94538e-226	1.82877	6.6986e-161	2745.4	2544.31	8556.55	8860.04	2765.21	2670.07	9610.89	9696.94
ENSG00000235513	L3MBTL2-AS1	1.71781	0.000822678	-0.104401	0.877327	15.6459	13.684	49.647	46.8152	19.8936	14.0827	15.5633	16.0368
ENSG00000157693	TMEM268	1.71	3.55982e-41	1.21329	1.50337e-12	252.175	255.435	822.413	838.318	203.673	173.686	448.224	426.58
ENSG00000006016	CRLF1	1.70586	2.20935e-69	1.43883	1.47359e-12	474.9	536.413	1677.21	1622.2	141.15	135.194	317.492	431.926
ENSG00000249669	CARMN	1.70572	9.57418e-33	1.80277	1.67558e-31	197.875	208.909	640.015	686.985	190.41	176.503	619.421	660.718
ENSG00000211455	STK38L	1.70278	2.39525e-42	2.01603	4.81785e-52	307.396	292.838	906.597	1047.35	229.25	249.732	977.378	960.072
ENSG00000234840	LINC01239	1.70204	0.0435985	0.248722	0.792314	6.44244	4.56133	15.11	20.6858	8.52583	7.51075	5.18778	13.8986
ENSG00000103175	WFDC1	1.6999	4.22198e-06	0.262627	0.511165	30.3715	27.368	88.5012	99.0739	51.155	38.4926	48.7652	58.8017
ENSG00000103569	AQP9	1.6923	3.40547e-10	1.09589	0.00283994	50.6192	64.7709	172.685	200.325	34.1033	41.3091	76.7792	84.4607
ENSG00000197978	GOLGA6L9	1.68621	0.00479078	0.897516	0.109286	13.8052	9.12267	30.2199	43.549	17.0517	16.8992	29.0516	34.2119
ENSG00000124216	SNAI1	1.68584	2.29758e-20	1.11882	2.30499e-06	119.645	146.875	402.572	455.087	127.887	147.398	228.262	369.916
ENSG00000234380	LINC01426	1.68409	0.0313352	0.921807	0.391056	5.52209	7.29813	18.3478	22.8632	2.84194	6.57191	11.4131	6.41474
ENSG00000169330	MINAR1	1.68264	1.00847e-10	1.44874	6.44088e-10	52.4599	74.8059	203.984	204.68	84.311	81.6794	215.812	237.345
ENSG00000197380	DACT3	1.68059	3.42906e-38	0.893007	2.25362e-09	255.857	290.101	922.787	827.431	409.24	322.962	638.097	721.658
ENSG00000134107	BHLHE40	1.67868	1.0637e-161	1.74488	1.11723e-68	1559.99	1459.63	4899.94	4766.44	806.164	736.992	2426.85	2745.51
ENSG00000112655	PTK7	1.67583	0	1.35198	3.66872e-97	9221.89	9622.59	30427.1	29782.1	5859.14	5861.2	14561.1	15356.9
ENSG00000164176	EDIL3	1.67411	4.90295e-12	0.521589	0.00382728	69.9465	66.5955	224.491	211.213	202.725	226.261	316.455	299.354
ENSG00000136010	ALDH1L2	1.67138	2.42068e-132	0.877194	1.69126e-24	1259.04	1240.68	3816.34	4145.86	1390.66	1350.06	2587.67	2446.15
ENSG00000135480	KRT7	1.66786	2.97197e-35	0.929991	1.37035e-12	230.087	228.067	734.991	720.736	395.03	367.088	736.665	715.243
ENSG00000258955	LINC00519	1.66463	0.0180813	0.769586	0.309657	12.8849	4.56133	30.2199	25.0407	11.3678	8.4496	13.4882	20.3133
ENSG00000162944	RFTN2	1.66021	1.51612e-06	0.715716	0.0601663	33.1325	33.7539	101.453	109.961	42.6291	37.5538	64.3285	67.3547
ENSG00000182985	CADM1	1.65791	1.39189e-11	1.12918	1.2584e-05	61.6633	75.7181	215.856	217.745	71.0486	84.496	164.972	175.336
ENSG00000203721	LINC00862	1.65776	0.0287775	1.19909	0.0209445	7.36279	6.38587	19.4271	23.9519	16.1043	19.7157	36.3145	45.9723
ENSG00000187801	ZFP69B	1.65623	0.000796797	0.672217	0.0837397	27.6105	10.9472	55.0434	66.4122	38.8399	40.3703	69.5163	56.6635
ENSG00000188916	INSYN2A	1.65515	4.04675e-08	0.300598	0.244955	49.6988	40.1397	144.624	138.268	98.5207	112.661	129.695	130.433
ENSG00000141682	PMAIP1	1.65451	2.04947e-13	0.811765	0.000129154	80.0703	79.3672	243.918	258.028	129.782	136.132	222.037	244.829
ENSG00000150764	DIXDC1	1.65424	5.81316e-68	2.04605	5.09019e-104	583.501	529.115	1681.52	1820.35	645.121	625.27	2713.21	2532.75
ENSG00000087495	PHACTR3	1.64802	5.73464e-07	0.631428	0.192597	42.336	33.7539	127.355	111.05	25.5775	25.3488	43.5774	35.281
ENSG00000127399	LRRC61	1.64364	0.036842	0.0121015	0.986872	7.36279	5.4736	21.5856	18.5083	12.3151	15.9603	10.3756	18.1751
ENSG00000064300	NGFR	1.6417	0.00908521	1.86507	5.40678e-16	9.20348	10.9472	29.1406	33.7505	79.5744	67.5968	267.69	268.35
ENSG00000144476	ACKR3	1.63451	2.53279e-134	1.657	1.42619e-43	1171.6	1181.39	3707.34	3598.24	346.717	363.333	1103.96	1135.41
ENSG00000074047	GLI2	1.63334	2.00366e-13	1.49919	4.75489e-22	80.0703	84.8408	256.869	254.762	198.936	202.79	551.98	583.741
ENSG00000038427	VCAN	1.63287	0	1.06616	4.52971e-64	7116.13	7073.72	21288.8	22718.4	8734.24	9123.69	18998.7	18393.2
ENSG00000149591	TAGLN	1.62029	1.03727e-245	1.24609	1.34805e-87	3811.16	4024.92	11778.2	12313.5	7013.91	7037.57	16329.1	17001.2
ENSG00000102683	SGCG	1.6199	8.14422e-18	1.37777	9.46568e-12	127.008	116.77	349.688	399.562	125.045	111.722	298.816	316.46
ENSG00000283979	RFLNB	1.61791	2.6241e-23	1.47661	3.22812e-28	191.432	207.085	690.741	532.386	307.877	337.045	840.421	954.727
ENSG00000183010	PYCR1	1.61732	4.5394e-62	0.954482	2.54615e-13	486.864	467.08	1479.7	1446.92	521.023	523.875	899.562	1125.79
ENSG00000116690	PRG4	1.6167	0.0108623	1.23607	0.247821	8.28314	11.8595	30.2199	31.573	6.6312	1.87769	9.33801	10.6912
ENSG00000125148	MT2A	1.61656	8.64793e-194	1.05427	2.08272e-33	3245.15	3544.16	10724.8	10094.7	6111.12	7221.59	12954.9	14733.6
ENSG00000275342	PRAG1	1.61414	0.000601592	0.599424	0.065233	23.0087	17.3331	76.6291	46.8152	66.312	52.5753	89.2299	90.8754
ENSG00000049323	LTBP1	1.61271	4.60523e-202	0.540884	5.92504e-14	3369.4	3082.55	9689.8	10041.3	2912.04	2929.19	4261.25	4236.93
ENSG00000154330	PGM5	1.61102	0.00137497	0.499531	0.270713	20.2477	12.7717	48.5677	52.2588	34.1033	29.1042	51.8778	37.4193
ENSG00000158352	SHROOM4	1.60871	5.78036e-08	0.977575	0.00100469	42.336	52.9115	140.307	150.244	68.2066	55.3918	118.281	125.087
ENSG00000176971	FIBIN	1.60317	5.50652e-81	1.01157	3.84588e-17	653.447	672.34	2030.13	1997.81	449.974	453.462	928.613	892.717
ENSG00000168542	COL3A1	1.60261	0	0.563825	5.01451e-16	56500.2	54956.8	168575	169910	42096.7	41216.2	57833.4	65319.1
ENSG00000172572	PDE3A	1.60237	0.000165849	-1.00959	0.267314	27.6105	19.1576	76.6291	65.3235	16.1043	9.38844	5.18778	7.48386
ENSG00000165072	MAMDC2	1.60205	6.71914e-07	1.17675	0.000556755	52.4599	34.6661	144.624	119.76	42.6291	43.1868	87.1548	106.912
ENSG00000155090	KLF10	1.602	5.08299e-96	0.771657	3.23844e-13	830.154	809.18	2519.05	2457.25	898.054	1004.56	1522.1	1726.63
ENSG00000106538	RARRES2	1.60195	5.5022e-13	1.67509	8.59843e-09	83.7517	83.0163	252.552	253.673	52.1023	51.6364	141.108	190.304
ENSG00000133874	RNF122	1.5991	2.46926e-05	0.620754	0.135334	24.8494	35.5784	101.453	81.6544	42.6291	30.043	51.8778	59.8709
ENSG00000085741	WNT11	1.58143	0.0466411	-0.571667	0.573251	10.1238	3.64907	21.5856	19.597	12.3151	6.57191	3.11267	9.6221
ENSG00000130176	CNN1	1.58129	1.93298e-19	1.44487	1.0505e-18	146.335	132.279	407.969	425.691	178.095	193.402	487.652	523.87
ENSG00000049192	ADAMTS6	1.57778	1.9289e-32	0.587465	8.39061e-06	244.813	264.557	790.035	730.534	485.025	518.242	815.52	691.722
ENSG00000182158	CREB3L2	1.57608	1.9135e-143	0.915372	3.31142e-38	1460.59	1532.61	4417.5	4507.32	2986.88	3058.75	5605.92	5796.78
ENSG00000109680	TBC1D19	1.57196	1.04177e-19	0.684606	0.000145746	135.291	154.173	428.475	432.224	197.041	196.218	307.117	325.013
ENSG00000276116	FUT8-AS1	1.56943	0.000208719	0.580643	0.176744	23.9291	22.8067	76.6291	62.0573	29.3667	37.5538	47.7276	52.387
ENSG00000120594	PLXDC2	1.56781	6.52052e-154	2.23202	8.11819e-74	1597.72	1579.13	4680.85	4737.04	284.194	257.243	1265.82	1277.6
ENSG00000111424	VDR	1.56474	4.40976e-133	1.62017	2.04806e-54	1303.21	1334.65	3905.92	3897.63	797.638	716.338	2163.31	2491.06
ENSG00000197415	VEPH1	1.56429	2.78381e-10	0.935683	1.18824e-07	68.1058	67.5077	203.984	197.059	210.304	189.646	408.797	356.018
ENSG00000160683	CXCR5	1.56383	0.0194469	-0.237675	0.690787	10.1238	8.2104	28.0613	26.1294	29.3667	17.838	19.7136	20.3133
ENSG00000133110	POSTN	1.56233	4.80563e-55	1.18162	2.24778e-67	6665.16	5953.45	17857.8	19408.7	10053.8	10704.7	24480.1	22606.6
ENSG00000101255	TRIB3	1.56006	5.19942e-55	-0.014804	0.930149	459.254	452.484	1331.83	1356.55	310.719	315.452	285.328	334.635
ENSG00000112183	RBM24	1.55657	5.53871e-24	0.736928	3.62329e-05	179.468	195.225	574.178	528.031	198.936	225.323	376.633	330.359
ENSG00000172331	BPGM	1.55452	1.96569e-23	1.25042	3.59888e-17	181.309	173.331	527.769	513.878	245.354	244.099	593.482	570.911
ENSG00000172061	LRRC15	1.55434	2.17788e-304	0.660872	1.01223e-23	13328.5	12807.3	37207.2	39553.4	30028.9	28601.9	44393.9	48304
ENSG00000205213	LGR4	1.5461	3.74362e-73	0.60971	8.89111e-11	647.005	667.779	1897.38	1942.28	1098.88	1197.03	1755.55	1748.02
ENSG00000285069	SESN2	1.53861	0.0182584	-0.539287	0.576875	7.36279	12.7717	31.2992	27.2181	12.3151	7.51075	9.33801	4.27649
ENSG00000146197	SCUBE3	1.53553	0.0224567	1.37065	0.00669769	8.28314	10.0349	26.9821	26.1294	14.2097	21.5934	48.7652	43.834
ENSG00000137166	FOXP4	1.53523	2.96055e-23	0.560536	0.00288814	181.309	195.225	570.94	520.41	179.99	208.423	286.366	286.525
ENSG00000111981	ULBP1	1.53439	9.10557e-09	0.485242	0.18324	61.6633	61.1219	160.813	194.882	44.5238	55.3918	77.8167	62.0091
ENSG00000136490	LIMD2	1.53307	6.55201e-16	0.298535	0.175319	115.044	123.156	347.529	341.86	163.885	145.521	175.347	205.272
ENSG00000229647	MYOSLID	1.52483	1.20743e-05	0.622222	0.0760632	28.5308	50.1747	110.087	116.494	53.0496	46.9422	70.5539	83.3916
ENSG00000088826	SMOX	1.52439	2.49687e-26	0.371317	0.0394343	224.565	206.172	619.508	619.484	241.565	245.038	283.253	346.396
ENSG00000142149	HUNK	1.52317	5.63302e-19	1.77481	4.51433e-20	141.734	161.471	428.475	443.111	117.467	109.845	364.182	413.75
ENSG00000066468	FGFR2	1.51415	0.00750023	1.19239	0.105464	11.0442	15.5085	39.9335	35.9279	10.4205	7.51075	24.9014	16.0368
ENSG00000100592	DAAM1	1.50993	3.75733e-27	0.920265	1.33401e-10	236.53	231.716	634.618	698.961	311.666	301.369	596.595	563.428
ENSG00000187840	EIF4EBP1	1.50759	1.02871e-53	0.631862	3.73229e-10	589.943	612.131	1829.38	1588.45	830.794	856.226	1291.76	1322.5
ENSG00000121297	TSHZ3	1.49975	6.09785e-37	1.38494	6.07894e-23	397.59	340.275	1080.36	1005.98	297.457	278.837	706.576	798.635
ENSG00000113657	DPYSL3	1.49677	8.58492e-163	0.727302	3.42305e-21	2205.15	2105.51	6039.66	6125.17	3148.87	2957.36	4856.8	5252.6
ENSG00000125845	BMP2	1.49313	2.1585e-27	0.813114	4.39677e-05	237.45	257.259	728.516	664.122	157.254	145.521	260.427	271.557
ENSG00000158258	CLSTN2	1.49272	0.000205565	-0.75406	0.195678	25.7698	27.368	80.9462	68.5897	33.156	25.3488	20.7511	13.8986
ENSG00000288455	SEMA7A	1.48871	0.00136212	2.03507	9.87955e-08	18.407	20.9821	57.202	53.3475	20.8409	27.2265	93.3801	103.705
ENSG00000047932	GOPC	1.48517	2.36347e-72	1.37073	2.8797e-50	729.836	771.778	2067.91	2136.08	946.367	906.923	2480.8	2311.44
ENSG00000151718	WWC2	1.48468	1.80992e-88	0.747259	8.0474e-18	1127.43	1038.16	2935.65	3124.64	1510.97	1434.55	2554.46	2389.49
ENSG00000183044	ABAT	1.47523	1.35533e-34	0.127069	0.416415	311.998	340.275	888.249	925.416	382.715	336.106	375.596	409.474
ENSG00000110328	GALNT18	1.47359	0.0148909	0.795554	0.110863	9.20348	14.5963	33.4578	32.6617	21.7882	24.4099	33.2018	47.0414
ENSG00000095397	WHRN	1.47337	2.82434e-23	0.70052	1.5165e-05	199.716	241.751	610.874	615.129	337.244	286.347	455.487	558.082
ENSG00000170390	DCLK2	1.47271	2.93436e-28	1.05153	2.25633e-15	251.255	251.786	700.454	695.695	366.611	345.495	715.914	760.146
ENSG00000186469	GNG2	1.47265	2.01976e-35	0.566493	8.2307e-11	417.838	343.925	1047.98	1065.86	1510.02	1448.64	2129.07	2252.64
ENSG00000115902	SLC1A4	1.4667	4.17746e-39	0.871081	3.49031e-12	392.068	429.678	1077.12	1194.33	430.081	430.929	769.867	805.049
ENSG00000153012	LGI2	1.46448	0.00192674	-0.381659	0.47111	20.2477	18.2453	55.0434	51.1701	29.3667	30.9819	23.8638	22.4516
ENSG00000166016	ABTB2	1.46006	1.01742e-19	1.04908	1.31254e-09	167.503	181.541	487.836	472.507	186.621	235.65	444.074	429.787
ENSG00000185633	NDUFA4L2	1.45842	0.00855799	1.16031	0.247766	11.9645	16.4208	42.092	35.9279	5.68388	3.75538	9.33801	11.7603
ENSG00000188596	CFAP54	1.4574	0.000543918	-0.0239137	0.966222	23.0087	25.5435	64.7569	68.5897	21.7882	25.3488	21.7887	24.5898
ENSG00000100889	PCK2	1.45021	0.0017883	0.46445	0.491313	21.168	20.0699	64.7569	47.9039	16.1043	12.205	15.5633	23.5207
ENSG00000106003	LFNG	1.4468	4.75019e-10	0.280904	0.040953	76.3889	95.788	223.411	246.052	498.287	432.807	560.281	570.911
ENSG00000135750	KCNK1	1.44257	1.75121e-15	0.938987	6.18123e-06	132.53	138.665	362.639	374.521	137.361	153.032	247.976	308.976
ENSG00000218336	TENM3	1.43829	1.09552e-47	1.02475	4.00269e-28	505.271	500.834	1319.96	1406.63	1127.3	1109.71	2397.79	2153.21
ENSG00000008513	ST3GAL1	1.43812	2.04251e-86	1.02572	5.66225e-25	1037.23	987.072	2733.82	2751.21	930.262	842.143	1746.21	1862.41
ENSG00000127920	GNG11	1.43759	1.0998e-76	0.861923	5.82926e-23	866.048	908.618	2445.65	2361.44	1252.35	1341.61	2364.59	2349.93
ENSG00000148158	SNX30	1.4363	8.65986e-75	0.675311	4.47318e-13	865.127	921.389	2360.39	2474.67	1131.09	1061.83	1738.94	1762.98
ENSG00000113448	PDE4D	1.43574	2.59312e-12	1.0814	0.000168641	108.601	102.174	287.089	283.068	57.7862	67.5968	133.845	131.502
ENSG00000213859	KCTD11	1.43535	0.0168167	0.903995	0.0944282	15.6459	10.0349	26.9821	42.4603	22.7355	15.0215	32.1643	38.4884
ENSG00000233098	CCDC144NL-AS1	1.43458	0.00329781	1.22358	0.0113796	23.9291	14.5963	47.4884	56.6137	24.6302	16.8992	45.6525	51.3179
ENSG00000153162	BMP6	1.43168	0.00101447	-0.604976	0.259347	23.0087	22.8067	59.3605	64.2348	34.1033	30.043	18.676	23.5207
ENSG00000073146	MOV10L1	1.42811	2.74929e-07	0.490657	0.106263	50.6192	76.6304	172.685	169.841	83.3636	71.3521	90.2674	127.226
ENSG00000132334	PTPRE	1.42388	0.000106257	1.01803	0.00208386	30.3715	34.6661	87.4219	87.098	52.1023	45.0645	105.831	90.8754
ENSG00000163602	RYBP	1.42307	7.13563e-05	0.449408	0.260772	32.2122	36.4907	96.0561	88.1867	41.6818	38.4926	57.0656	52.387
ENSG00000163659	TIPARP	1.42242	4.67833e-51	0.0839276	0.36466	584.421	542.799	1493.73	1527.48	1475.92	1614.81	1606.14	1669.97
ENSG00000281540	RCC2	1.4213	0.000813717	1.14868	0.0128273	25.7698	22.8067	63.6777	66.4122	26.5248	22.5323	42.5398	66.2856
ENSG00000181458	TMEM45A	1.42104	2.56181e-39	0.901304	2.96108e-10	406.794	399.573	1086.84	1072.39	359.032	307.941	630.834	614.746
ENSG00000183715	OPCML	1.41867	0.0169586	1.71091	0.000225635	11.0442	13.684	33.4578	32.6617	17.999	19.7157	50.8403	72.7003
ENSG00000120217	CD274	1.41652	5.70012e-05	1.6896	1.68926e-09	37.7343	33.7539	90.6597	100.163	53.9969	48.8199	170.159	161.438
ENSG00000100219	XBP1	1.41572	5.61032e-96	1.08102	2.28538e-33	1302.29	1220.61	3341.46	3389.2	1080.89	1090.94	2221.41	2373.45
ENSG00000100292	HMOX1	1.4155	5.14522e-149	1.34865	3.03453e-83	2983.77	3212.09	8040.65	8487.7	3160.24	2989.28	7896.84	7763.97
ENSG00000143494	VASH2	1.41056	0.0217114	1.37827	0.175198	18.407	7.29813	34.537	33.7505	3.78926	4.69422	13.4882	8.55298
ENSG00000046604	DSG2	1.40181	1.17808e-11	0.974142	0.00119535	115.964	99.4371	284.931	284.157	58.7335	79.8017	158.746	113.327
ENSG00000196562	SULF2	1.39827	6.38328e-37	0.728261	0.00305289	453.732	407.783	1177.5	1093.08	100.415	96.7009	159.784	166.783
ENSG00000102385	DRP2	1.39426	0.0204177	0.972525	0.0496237	11.0442	13.684	36.6956	28.3068	20.8409	21.5934	38.3896	44.9032
ENSG00000112715	VEGFA	1.39285	2.46962e-86	0.829527	2.39186e-14	1108.1	1171.35	2958.31	3027.74	683.961	650.619	1226.39	1145.03
ENSG00000173077	DELEC1	1.39024	0.00360146	0.0703912	0.797738	162.902	80.2795	320.547	316.819	123.151	95.7621	103.756	126.156
ENSG00000117479	SLC19A2	1.3886	2.12717e-36	1.49748	6.98403e-30	403.113	401.397	1022.08	1084.37	297.457	297.614	863.247	816.81
ENSG00000163637	PRICKLE2	1.38661	2.5845e-49	1.17347	3.83046e-28	586.262	663.218	1620	1647.24	574.072	576.45	1289.68	1305.4
ENSG00000204262	COL5A2	1.38341	1.10244e-257	0.758955	5.23865e-36	14686	13992.3	36589.8	38227.3	12700.6	12598.3	21055.1	21757.7
ENSG00000198959	TGM2	1.38315	3.80541e-23	2.54788	1.96486e-80	244.813	233.54	622.746	624.928	197.041	237.528	1209.79	1332.13
ENSG00000002746	HECW1	1.38299	4.35449e-14	-0.325002	0.0871948	143.574	137.752	389.621	344.037	257.669	263.815	192.986	223.447
ENSG00000134569	LRP4	1.37753	8.21652e-53	0.524166	4.40713e-07	624.917	612.131	1596.26	1617.84	828.9	903.168	1229.5	1261.56
ENSG00000114861	FOXP1	1.37609	7.65438e-16	1.7848	1.69809e-19	164.742	181.541	411.207	487.749	107.046	116.417	418.135	351.741
ENSG00000155755	TMEM237	1.37236	4.6906e-59	1.31059	5.85704e-40	704.067	726.164	1853.13	1849.74	847.846	960.437	2148.78	2337.1
ENSG00000135048	CEMIP2	1.37027	3.16883e-87	1.07822	8.23877e-28	1167	1142.16	2979.9	2989.64	762.588	799.895	1616.51	1682.8
ENSG00000175213	ZNF408	1.37024	2.99502e-19	1.09374	1.98656e-11	196.955	213.47	551.513	509.523	211.251	218.751	437.849	480.036
ENSG00000185972	CCIN	1.36819	1.45615e-05	0.861588	0.0012992	42.336	48.3501	118.721	115.405	86.2056	73.2298	142.145	147.539
ENSG00000164112	SMIM43	1.36802	1.40464e-05	-0.727642	0.0265564	46.9378	43.7888	113.325	120.848	89.9948	92.9456	60.1783	50.2488
ENSG00000112320	SOBP	1.36313	0.035727	0.411332	0.53652	10.1238	10.9472	25.9028	28.3068	16.1043	14.0827	14.5258	25.6589
ENSG00000267327	LINC03092	1.36254	0.0360863	0.572473	0.431584	10.1238	10.9472	29.1406	25.0407	11.3678	11.2661	18.676	14.9677
ENSG00000104783	KCNN4	1.36181	0.0374876	1.00777	0.00837748	11.0442	10.0349	31.2992	22.8632	35.9979	34.7372	68.4787	73.7695
ENSG00000147642	SYBU	1.3603	2.93806e-05	-0.404449	0.381225	53.3802	37.4029	123.038	109.961	38.8399	46.0034	38.3896	25.6589
ENSG00000273993	PTPRK	1.35798	0.0102949	1.10657	0.00513763	13.8052	19.1576	47.4884	37.0166	32.2087	31.9207	63.291	74.8386
ENSG00000134909	ARHGAP32	1.35761	1.01863e-33	0.965685	1.79009e-14	487.785	408.695	1136.48	1160.58	467.973	427.174	833.158	915.169
ENSG00000054967	RELT	1.35687	1.72839e-17	1.16376	6.57377e-12	189.592	192.488	519.135	459.442	187.568	198.096	453.412	410.543
ENSG00000169184	MN1	1.35444	7.76458e-50	0.262055	0.0128251	603.749	622.166	1590.86	1543.81	934.999	886.269	1055.2	1128.99
ENSG00000164604	GPR85	1.35087	6.59933e-08	1.17829	9.03485e-08	77.3093	69.3323	183.478	190.527	105.152	103.273	240.713	230.93
ENSG00000233554	B4GALT1-AS1	1.35043	0.014914	0.015009	0.980993	16.5663	12.7717	37.7749	37.0166	19.8936	18.7769	14.5258	24.5898
ENSG00000152661	GJA1	1.3491	4.6537e-167	0.639451	7.16145e-18	3556.23	3471.17	8762.69	9139.84	3102.45	3359.18	5026.96	5038.77
ENSG00000177374	HIC1	1.34872	7.02042e-45	1.53848	2.38676e-56	688.421	747.146	1962.14	1694.06	672.593	700.378	1942.31	2046.3
ENSG00000031081	ARHGAP31	1.34679	1.11263e-58	0.830929	1.17599e-19	739.04	759.006	1893.06	1917.24	1132.04	1116.29	1930.89	2068.75
ENSG00000196628	TCF4	1.34321	1.54628e-98	1.34634	1.15145e-62	1627.18	1588.26	3954.49	4203.57	1597.17	1476.8	3919.89	3895.88
ENSG00000231290	APCDD1L-DT	1.34037	0.0156078	1.13261	0.00934398	10.1238	22.8067	46.4091	37.0166	28.4194	23.4711	56.0281	57.7326
ENSG00000019144	PHLDB1	1.33997	4.84669e-124	1.2534	1.51177e-58	2101.16	2205.86	5509.74	5393.54	2260.29	2056.07	5103.74	5186.31
ENSG00000122644	ARL4A	1.33942	3.28934e-18	1.11906	2.42142e-14	197.875	205.26	491.074	529.12	259.564	282.592	576.881	600.847
ENSG00000154545	MAGED4	1.33759	0.0235138	0.806241	0.142048	13.8052	12.7717	39.9335	27.2181	17.999	18.7769	29.0516	35.281
ENSG00000137573	SULF1	1.33754	2.83969e-96	0.313634	2.24374e-05	1458.75	1443.21	3730	3603.68	2936.67	3061.57	3727.94	3726.96
ENSG00000256040	PAPPA-AS1	1.33554	0.0178018	0.197003	0.751324	24.8494	9.12267	36.6956	48.9926	16.1043	19.7157	20.7511	20.3133
ENSG00000166123	GPT2	1.33504	2.9442e-17	0.728665	4.413e-06	187.751	198.874	509.421	465.974	257.669	257.243	416.06	437.271
ENSG00000117859	OSBPL9	1.33476	1.11895e-50	0.63945	9.39117e-12	976.49	812.83	2233.04	2279.79	1111.2	1203.6	1838.55	1767.26
ENSG00000133816	MICAL2	1.33	1.05622e-180	1.2064	7.50174e-84	3732.93	3726.61	9295.86	9457.75	6356.48	6366.3	14800.7	14558.2
ENSG00000150667	FSIP1	1.32881	1.26489e-06	0.912178	0.000397237	115.964	59.2973	222.332	217.745	130.729	113.6	288.441	171.06
ENSG00000106105	GARS1	1.32717	3.67326e-151	0.639541	2.8255e-19	3050.95	2983.11	7434.1	7705.99	3192.45	3326.32	5108.93	5046.26
ENSG00000206052	DOK6	1.32659	3.99353e-16	0.600931	0.00324324	186.831	177.892	480.281	434.401	161.043	149.276	239.676	230.93
ENSG00000213397	HAUS7	1.32581	0.00300845	1.26573	0.0247361	22.0884	24.6312	50.7263	66.4122	18.9463	11.2661	38.3896	34.2119
ENSG00000118257	NRP2	1.32338	1.43319e-91	1.93509	3.84102e-124	1416.42	1367.49	3501.19	3465.41	1142.46	1206.41	4359.81	4622.89
ENSG00000214530	STARD10	1.32149	1.22881e-26	0.599517	0.00067048	313.839	322.03	779.242	810.011	246.302	247.855	330.981	418.027
ENSG00000103187	COTL1	1.31988	6.52469e-121	0.776602	4.47066e-18	2412.23	2596.31	6352.66	6151.29	6043.86	5493.18	8934.4	10830.2
ENSG00000147180	ZNF711	1.31528	0.0296269	0.403255	0.49962	9.20348	18.2453	26.9821	41.3715	17.0517	18.7769	23.8638	23.5207
ENSG00000106025	TSPAN12	1.31443	0.00929141	0.845531	0.0715163	19.3273	16.4208	43.1713	45.7264	29.3667	21.5934	48.7652	42.7649
ENSG00000179981	TSHZ1	1.31274	3.77934e-39	0.508355	2.31602e-06	526.439	581.114	1326.44	1425.14	804.27	806.467	1203.57	1087.3
ENSG00000100558	PLEK2	1.30909	9.62468e-06	1.03877	8.64257e-10	57.0616	49.2624	129.514	133.913	213.146	266.632	530.191	455.446
ENSG00000182580	EPHB3	1.30906	6.62414e-28	0.497925	6.38356e-05	335.927	353.047	863.426	843.762	565.547	523.875	733.553	805.049
ENSG00000153815	CMIP	1.30556	2.46363e-45	0.429937	0.000401652	617.554	679.639	1576.83	1629.82	668.804	595.227	812.407	890.579
ENSG00000143153	ATP1B1	1.30151	8.90505e-47	0.874341	7.4694e-19	654.368	646.797	1650.22	1556.88	922.684	921.945	1772.15	1609.03
ENSG00000128052	KDR	1.30147	0.000219968	-0.303879	0.22575	38.6546	37.4029	103.611	83.8318	140.202	153.97	104.793	133.64
ENSG00000162702	ZNF281	1.30038	1.13535e-47	1.09375	3.23644e-22	655.288	643.148	1575.75	1622.2	562.705	598.982	1304.21	1174.97
ENSG00000157514	TSC22D3	1.3003	3.28088e-28	1.44786	2.42462e-24	346.971	360.345	861.267	880.778	250.091	251.61	699.313	669.271
ENSG00000143341	HMCN1	1.30017	3.89984e-141	0.759105	2.59478e-25	4815.26	4420.84	11112.3	11631.9	4291.33	4003.23	6794.96	7243.31
ENSG00000070371	CLTCL1	1.29773	7.34182e-20	1.48107	1.15442e-27	231.007	251.786	589.288	597.71	287.983	268.509	774.017	779.39
ENSG00000143127	ITGA10	1.29311	5.82944e-05	0.277127	0.235219	43.2564	47.4379	103.611	118.671	126.94	153.97	157.709	182.82
ENSG00000099864	PALM	1.29291	1.92942e-09	1.10388	0.0122752	99.3976	108.56	239.601	270.004	25.5775	26.2876	62.2534	49.1796
ENSG00000267165	CHMP1B-AS1	1.28735	0.00585597	0.577129	0.269413	24.8494	18.2453	50.7263	54.4362	25.5775	21.5934	43.5774	26.7281
ENSG00000171522	PTGER4	1.28641	0.000297572	0.795657	0.120202	34.0529	40.1397	94.9769	86.0092	22.7355	19.7157	38.3896	35.281
ENSG00000110987	BCL7A	1.286	6.41264e-07	0.351854	0.243556	65.3447	84.8408	195.35	170.93	80.5217	88.2513	128.657	86.5989
ENSG00000135919	SERPINE2	1.28198	0	1.0793	1.0835e-57	63127.6	61588.9	149864	153413	40106.4	38741.4	78913.4	87693.7
ENSG00000163110	PDLIM5	1.2812	6.54024e-54	0.748356	4.17042e-15	891.818	887.635	2056.03	2268.9	1293.08	1136	2015.97	2064.48
ENSG00000151967	SCHIP1	1.2788	0.0142676	0.1406	0.768644	20.2477	14.5963	46.4091	38.1054	29.3667	34.7372	30.0891	40.6267
ENSG00000121281	ADCY7	1.27847	1.67398e-83	0.385953	1.00313e-06	1343.71	1383	3286.42	3328.23	2276.4	2166.85	2893.75	2912.29
ENSG00000141068	KSR1	1.27776	4.16906e-20	1.29122	8.60204e-14	258.618	275.505	684.265	610.775	202.725	167.114	436.811	468.276
ENSG00000135362	PRR5L	1.27717	1.51243e-15	1.20819	5.04014e-19	186.831	234.453	498.629	522.588	323.034	321.085	779.205	708.828
ENSG00000069188	SDK2	1.2762	2.29659e-07	1.60878	1.827e-11	79.15	76.6304	179.161	198.148	73.8905	74.1687	234.488	217.032
ENSG00000242902	FLNC-AS1	1.27608	0.0113229	-0.480864	0.135761	22.0884	15.5085	49.647	41.3715	80.5217	95.7621	65.3661	60.94
ENSG00000159217	IGF2BP1	1.27222	0.00551358	0.755004	0.00260467	22.0884	21.8944	52.8848	53.3475	102.31	89.1902	168.084	155.023
ENSG00000262655	SPON1	1.26996	1.99222e-61	0.607754	0.0283837	1034.47	1019.91	2570.85	2383.22	88.1002	77.924	116.206	136.848
ENSG00000115525	ST3GAL5	1.26858	2.28409e-20	0.620407	0.00123568	265.981	264.557	614.112	664.122	202.725	171.808	301.929	273.695
ENSG00000198853	RUSC2	1.26842	7.26592e-85	0.807466	2.50405e-20	1433.9	1485.17	3469.89	3562.31	1782.85	1710.57	2879.22	3235.17
ENSG00000198768	APCDD1L	1.26583	1.41307e-24	1.19592	4.12805e-15	323.963	320.206	778.163	770.817	365.663	344.556	695.163	932.275
ENSG00000178665	ZNF713	1.26348	0.0332086	0.204804	0.780946	18.407	10.0349	39.9335	28.3068	14.2097	12.205	19.7136	10.6912
ENSG00000278621	THBS1-AS1	1.25957	0.00647517	1.53914	1.08499e-14	182.229	92.1389	334.578	322.263	133.571	122.989	416.06	329.29
ENSG00000198108	CHSY3	1.25326	1.31863e-05	1.10409	0.000118673	55.2209	64.7709	157.575	128.47	67.2593	63.8414	158.746	122.949
ENSG00000170525	PFKFB3	1.24887	7.34624e-91	1.38132	3.43608e-53	2015.56	2225.93	5097.45	4983.09	1152.88	1075.92	2777.54	3028.82
ENSG00000228221	LINC00578	1.24843	7.35876e-06	1.07675	0.0528884	58.9023	70.2445	138.148	168.752	17.999	15.0215	29.0516	40.6267
ENSG00000121904	CSMD2	1.24787	8.81294e-22	0.492465	6.88255e-05	296.352	297.399	727.436	682.63	522.917	505.098	709.689	736.625
ENSG00000105281	SLC1A5	1.24752	3.49256e-163	0.485337	2.12436e-09	4319.19	4496.56	10445.3	10486.6	4085.77	3917.8	5219.95	5984.95
ENSG00000175130	MARCKSL1	1.24575	1.14093e-30	1.26755	1.70528e-13	465.696	480.764	1181.81	1062.6	309.772	239.405	568.581	753.731
ENSG00000100625	SIX4	1.24546	1.08069e-08	0.564917	0.00402347	107.681	95.788	241.759	240.608	173.358	166.175	254.201	248.036
ENSG00000213420	GPC2	1.24382	0.00587759	1.15736	0.022773	20.2477	28.2803	49.647	65.3235	18.9463	18.7769	46.69	37.4193
ENSG00000214114	MYCBP	1.24284	0.000701714	0.706472	0.0192741	34.9732	35.5784	77.7083	89.2754	72.9432	60.086	103.756	113.327
ENSG00000284753	EEF1AKMT4	1.24273	0.0165789	1.35611	0.0232489	17.4866	17.3331	38.8542	43.549	14.2097	12.205	24.9014	42.7649
ENSG00000106823	ECM2	1.24268	8.29882e-08	0.566288	0.195589	98.4773	88.4899	201.826	240.608	36.9453	30.043	41.5023	57.7326
ENSG00000170412	GPRC5C	1.24243	0.00110081	0.117196	0.706572	31.2918	33.7539	79.8669	74.0333	90.9422	70.4133	79.8919	95.1519
ENSG00000006576	PHTF2	1.23901	4.48219e-62	0.674991	3.67669e-14	1047.36	1028.12	2405.72	2493.18	1419.08	1427.98	2378.08	2167.11
ENSG00000143367	TUFT1	1.23676	1.2414e-11	2.73039	3.93284e-28	140.813	173.331	357.243	383.231	49.2603	41.3091	316.455	284.387
ENSG00000282800	MIR22HG	1.2334	0.00242333	0.654318	0.163163	23.0087	40.1397	70.1534	78.3882	23.6829	31.9207	38.3896	49.1796
ENSG00000167157	PRRX2	1.23248	8.99507e-53	0.728595	0.000244106	1224.98	1253.45	3129.92	2693.5	1787.58	1819.48	2573.14	3404.09
ENSG00000166224	SGPL1	1.23008	2.25923e-37	0.832045	4.80776e-13	569.696	590.236	1327.52	1393.57	536.18	552.04	985.679	951.519
ENSG00000172201	ID4	1.22498	8.14163e-11	0.823719	9.36292e-05	158.3	157.822	416.603	322.263	151.57	125.805	239.676	251.244
ENSG00000156804	FBXO32	1.2239	7.66986e-84	0.845262	6.83407e-28	2443.52	2723.12	5814.09	6254.72	2477.23	2307.68	4380.56	4215.55
ENSG00000155330	C16orf87	1.22152	1.75717e-06	0.976816	8.21646e-05	67.1854	87.5776	180.24	180.728	88.1002	95.7621	197.136	164.645
ENSG00000149257	SERPINH1	1.21926	1.4641e-238	0.893311	4.21484e-37	10985.3	10824	25308.1	25469.6	9341.46	9377.17	16431.8	18337.6
ENSG00000060982	BCAT1	1.21884	5.79304e-31	0.485326	1.45604e-07	485.024	470.73	1080.36	1144.25	1406.76	1532.19	2141.52	1972.53
ENSG00000176887	SOX11	1.21676	0.0415059	1.05073	0.00531898	15.6459	11.8595	37.7749	26.1294	36.9453	35.6761	81.967	68.4238
ENSG00000257365	FNTB	1.21457	1.43091e-08	0.968949	7.72258e-07	110.442	103.998	236.363	261.294	149.676	168.053	284.291	337.843
ENSG00000115325	DOK1	1.21266	7.07471e-26	0.586849	3.23456e-06	406.794	446.098	1039.35	937.392	506.813	466.605	720.064	741.971
ENSG00000280721	LINC01943	1.20879	0.000290912	0.457827	0.124357	67.1854	36.4907	121.959	117.582	73.8905	73.2298	106.868	95.1519
ENSG00000134317	GRHL1	1.20796	0.00465543	0.273718	0.799397	41.4157	20.0699	75.5498	66.4122	5.68388	5.63306	7.2629	6.41474
ENSG00000171951	SCG2	1.2063	0.00704685	0.0411688	0.936695	18.407	34.6661	57.202	65.3235	22.7355	35.6761	25.9389	34.2119
ENSG00000117394	SLC2A1	1.20558	3.4566e-35	1.34284	3.65438e-39	578.899	549.184	1295.14	1306.47	628.069	607.432	1535.58	1598.34
ENSG00000138606	SHF	1.20535	0.0196917	0.160095	0.780642	21.168	16.4208	51.8056	34.8392	19.8936	22.5323	22.8262	24.5898
ENSG00000235531	MSC-AS1	1.20498	8.07017e-23	1.42079	9.01424e-26	337.768	339.363	767.37	793.68	293.667	277.898	763.642	766.561
ENSG00000242110	AMACR	1.19866	0.0027013	0.174672	0.641792	31.2918	31.0171	82.0255	60.9686	47.3657	59.1472	51.8778	68.4238
ENSG00000225746	MEG8	1.19427	0.00134156	0.299571	0.327151	39.575	31.0171	82.0255	79.4769	76.7324	70.4133	92.3425	88.7372
ENSG00000107957	SH3PXD2A	1.19368	1.04156e-198	1.44838	8.77343e-95	9011.13	9297.82	20697.4	21182.2	5511.47	5113.88	14018.4	14978.4
ENSG00000105989	WNT2	1.19303	0.00150522	1.02688	0.132499	33.1325	34.6661	76.6291	78.3882	12.3151	9.38844	22.8262	21.3825
ENSG00000144645	OSBPL10	1.19157	0.000821888	-0.128436	0.555857	46.0174	33.7539	84.184	97.9852	172.411	176.503	154.596	164.645
ENSG00000157570	TSPAN18	1.18792	2.34301e-05	1.47124	1.15272e-05	65.3447	58.3851	137.069	144.8	44.5238	40.3703	96.4928	138.986
ENSG00000171223	JUNB	1.18578	1.91847e-48	1.18907	7.01263e-21	1026.19	1126.65	2562.22	2335.31	377.978	423.419	946.252	880.957
ENSG00000167552	TUBA1A	1.18541	1.18987e-185	0.41162	3.89256e-09	8307.98	7990.54	18369.4	18697.8	13217.9	14651.6	18094	18978
ENSG00000273382	TMEM167B-DT	1.18438	0.00160459	0.183219	0.608937	37.7343	31.9293	73.3912	84.9205	52.1023	59.1472	65.3661	60.94
ENSG00000141391	PRELID3A	1.17865	4.70294e-07	0.559377	0.021597	85.5924	93.9635	205.064	201.414	127.887	106.089	155.633	189.235
ENSG00000139926	FRMD6	1.17668	3.44354e-203	0.914139	6.05407e-46	10453.3	10089.7	23156	23282.4	13541.9	13539.1	26479.5	24552.4
ENSG00000046889	PREX2	1.17622	4.1268e-06	1.09713	0.00485329	80.9907	72.0691	162.972	182.906	32.2087	33.7984	66.4036	74.8386
ENSG00000122694	GLIPR2	1.17204	1.09728e-49	0.880646	1.00081e-20	902.862	904.056	2021.5	2050.07	931.21	922.884	1723.38	1690.28
ENSG00000077264	PAK3	1.1709	0.0234793	1.42033	0.0195361	20.2477	17.3331	34.537	50.0813	13.2624	10.3273	34.2394	28.8663
ENSG00000096696	DSP	1.17067	1.26272e-68	1.27097	2.50744e-74	1386.96	1367.49	3063	3137.7	2828.68	2745.18	6776.28	6674.53
ENSG00000119401	TRIM32	1.16873	4.28864e-34	0.8559	2.01959e-15	588.103	590.236	1351.26	1297.76	682.066	643.108	1224.32	1173.9
ENSG00000095303	PTGS1	1.16765	4.14118e-66	0.138161	0.187507	1363.96	1419.49	3191.44	3061.49	1375.5	1267.44	1339.49	1569.47
ENSG00000163697	APBB2	1.16739	8.44388e-62	0.852355	2.93529e-24	1262.72	1254.37	2756.49	2897.1	1654.96	1545.34	2949.77	2827.83
ENSG00000067445	TRO	1.16641	2.72278e-12	0.514191	0.0337767	180.388	228.067	474.884	442.022	212.198	146.46	201.286	311.115
ENSG00000139946	PELI2	1.16253	4.23304e-11	0.930502	3.77534e-05	161.981	160.559	350.767	371.255	119.362	107.028	229.3	202.064
ENSG00000137801	THBS1	1.15795	1.15397e-241	2.13507	4.06026e-281	74953.2	71794.5	162128	165324	50773.2	48297.9	214466	220712
ENSG00000164687	FABP5	1.15773	2.29989e-05	1.12538	1.0054e-12	65.3447	77.5427	139.227	179.64	218.83	239.405	485.577	514.248
ENSG00000171877	FRMD5	1.15695	4.42068e-09	0.686095	7.06442e-06	133.451	128.63	275.217	309.198	282.3	294.797	477.276	451.17
ENSG00000176749	CDK5R1	1.15662	0.0116114	0.617662	0.0760924	21.168	26.4557	59.3605	46.8152	55.8915	50.6976	68.4787	95.1519
ENSG00000283154	IQCJ-SCHIP1	1.15313	5.6222e-07	0.890753	0.000135277	95.7162	95.788	228.808	197.059	119.362	101.395	221	188.166
ENSG00000100234	TIMP3	1.15154	1.92324e-198	0.576003	1.28223e-16	9774.1	9904.48	22095.1	21621	17626.7	16111.5	24230.1	26064.1
ENSG00000134333	LDHA	1.15149	1.49474e-16	0.332867	0.0107855	255.857	275.505	591.447	589	486.919	511.67	657.811	599.778
ENSG00000101194	SLC17A9	1.15058	4.91955e-32	1.0056	2.99481e-22	583.501	640.411	1393.35	1323.89	1327.19	1173.55	2297.15	2724.12
ENSG00000158560	DYNC1I1	1.14615	0.00219821	0.659116	0.00474139	33.1325	37.4029	73.3912	82.7431	114.625	110.784	178.46	177.474
ENSG00000070214	SLC44A1	1.14417	2.89134e-95	0.264044	0.00114816	2435.24	2462.21	5303.59	5520.92	2477.23	2320.82	2799.33	2962.54
ENSG00000131435	PDLIM4	1.1431	8.38768e-27	1.09229	2.39328e-21	612.032	690.586	1559.56	1317.36	489.761	522.936	1105	1054.15
ENSG00000184588	PDE4B	1.14247	2.54352e-05	0.384404	0.302168	69.9465	66.5955	140.307	161.131	58.7335	41.3091	66.4036	64.1474
ENSG00000157933	SKI	1.14161	8.66393e-89	0.740552	4.33291e-23	2217.12	2343.61	5047.8	5014.67	2452.6	2354.62	4021.57	4010.28
ENSG00000132294	EFR3A	1.14086	3.13522e-78	0.699591	4.43746e-19	2208.84	2064.46	4595.58	4827.41	2138.09	2226.94	3637.67	3451.13
ENSG00000147100	SLC16A2	1.13881	9.93418e-82	0.823507	1.09221e-20	1953.9	1998.78	4270.72	4433.29	3642.42	3315.06	5654.68	6658.5
ENSG00000277443	MARCKS	1.13454	1.15649e-113	1.20206	1.57814e-79	5767.82	6040.12	13493.2	12431.1	5902.71	5897.82	13825.4	13323.4
ENSG00000159363	ATP13A2	1.13232	1.35898e-22	1.12865	3.49149e-22	412.316	471.642	1004.81	933.037	550.39	505.098	1096.7	1211.32
ENSG00000111348	ARHGDIB	1.13148	0.0453686	0.55879	0.0783644	18.407	12.7717	34.537	33.7505	54.9442	84.496	98.5679	106.912
ENSG00000198380	GFPT1	1.12718	2.4603e-81	0.49555	1.04357e-11	2198.71	2135.62	4606.38	4861.16	3191.5	3055.94	4452.16	4355.61
ENSG00000072110	ACTN1	1.12614	8.26778e-188	0.969756	1.62053e-57	12311.5	12319.2	26328	27434.8	12842.7	12412.5	24976.1	24486.1
ENSG00000185650	ZFP36L1	1.12209	2.32387e-122	0.779449	0.00351594	3828.65	3970.18	8468.05	8507.29	3070.25	2918.87	4193.8	6086.52
ENSG00000114315	HES1	1.12165	0.0161634	0.999978	0.0261459	23.0087	22.8067	55.0434	44.6377	20.8409	32.8595	52.9154	54.5253
ENSG00000143469	SYT14	1.12019	5.30336e-16	1.02473	2.22494e-17	287.149	291.925	589.288	669.566	462.289	475.055	997.092	909.823
ENSG00000269439	PGLS-DT	1.11999	0.0177937	-0.100797	0.837822	19.3273	25.5435	50.7263	46.8152	37.8926	31.9207	41.5023	23.5207
ENSG00000132432	SEC61G	1.11882	4.94628e-42	0.583198	1.16069e-09	846.72	832.899	1828.3	1819.26	1178.46	1311.56	1925.71	1804.68
ENSG00000106683	LIMK1	1.11693	3.18498e-87	0.811335	3.27848e-27	2356.09	2396.52	5270.14	5037.53	3067.4	2854.09	5078.84	5312.47
ENSG00000230148	HOXB-AS1	1.11362	0.0221137	0.0131173	0.968905	20.2477	22.8067	53.9641	39.1941	74.8378	61.9637	65.3661	72.7003
ENSG00000164692	COL1A2	1.11354	9.1217e-292	0.584502	1.04982e-21	230771	229072	496921	498065	239280	235411	343377	368434
ENSG00000143178	TBX19	1.11075	0.0118233	0.242406	0.609024	25.7698	26.4557	48.5677	64.2348	35.0506	27.2265	39.4272	34.2119
ENSG00000122678	POLM	1.11075	8.85778e-18	0.37663	0.0210525	310.157	314.732	682.107	667.388	305.982	337.984	376.633	459.723
ENSG00000120742	SERP1	1.10846	2.02026e-65	0.780096	1.45992e-22	1652.95	1595.55	3582.14	3421.86	2151.35	2211.92	3900.18	3592.25
ENSG00000178607	ERN1	1.1083	7.51809e-12	0.871106	2.07614e-06	192.353	228.979	441.427	467.063	190.41	169.931	338.243	320.737
ENSG00000067057	PFKP	1.10789	4.66984e-80	1.00098	1.2763e-52	2330.32	2375.54	5239.92	4902.53	4457.11	4364.69	8821.31	8834.16
ENSG00000151617	EDNRA	1.10781	1.21065e-06	0.0010047	0.997377	92.0348	107.647	206.143	224.277	82.4163	80.7406	79.8919	83.3916
ENSG00000149428	HYOU1	1.10575	0.00022972	1.2631	3.31704e-05	57.9819	53.8237	126.276	114.316	45.4711	62.9025	127.619	132.571
ENSG00000180340	FZD2	1.10255	8.37789e-32	0.710692	3.31765e-13	683.819	776.339	1605.97	1529.66	974.786	991.419	1541.81	1676.38
ENSG00000100196	KDELR3	1.10153	2.11424e-42	0.662611	4.74797e-16	969.127	939.635	1979.4	2116.48	1631.27	1636.4	2597	2575.52
ENSG00000134285	FKBP11	1.09647	6.27238e-22	0.723029	9.94674e-09	443.608	443.362	999.416	897.109	514.392	552.04	813.444	947.243
ENSG00000115419	GLS	1.09589	4.95188e-97	1.54824	9.20069e-104	2994.81	2882.76	6214.51	6348.35	3752.31	3438.99	10302.9	10728.6
ENSG00000108370	RGS9	1.09563	0.000859465	-0.508801	0.272224	42.336	51.9992	99.294	102.34	40.7345	47.881	23.8638	38.4884
ENSG00000155304	HSPA13	1.09417	1.70698e-47	0.771603	6.191e-18	1041.83	1039.98	2200.66	2243.86	1225.82	1198.9	2124.92	2014.23
ENSG00000196449	YRDC	1.09371	1.60541e-15	1.04068	7.37768e-12	272.423	283.715	593.605	593.355	254.828	291.042	586.22	536.7
ENSG00000139372	TDG	1.09265	1.0432e-14	0.765575	4.15974e-07	298.193	272.768	569.861	647.791	314.508	299.491	558.205	485.382
ENSG00000168014	C2CD3	1.09125	9.78189e-24	0.659018	4.32454e-07	454.652	470.73	1002.65	968.965	519.128	445.012	739.778	782.598
ENSG00000173846	PLK3	1.09067	1.12909e-16	0.859821	2.77183e-11	303.715	324.767	691.82	646.702	395.03	406.519	712.801	741.971
ENSG00000152620	NADK2	1.09062	1.45404e-19	0.829878	1.03584e-10	361.697	375.854	773.846	796.946	408.292	414.969	749.116	714.174
ENSG00000151612	ZNF827	1.08762	1.60597e-16	0.781524	5.62407e-09	339.609	399.573	729.595	841.584	480.288	399.009	751.191	760.146
ENSG00000168003	SLC3A2	1.08599	1.2309e-64	0.566728	9.21629e-11	1571.03	1571.84	3353.33	3318.43	1543.17	1487.13	2164.34	2324.27
ENSG00000164294	GPX8	1.08399	2.44997e-54	0.470531	4.30064e-09	1474.4	1388.47	2950.76	3118.11	2080.3	2209.1	3016.18	2927.26
ENSG00000144891	AGTR1	1.08041	1.49403e-06	0.307085	0.270089	110.442	96.7003	210.46	227.543	97.5734	84.496	118.281	106.912
ENSG00000111875	ASF1A	1.0765	2.09923e-09	0.693668	3.2841e-05	159.22	201.611	362.639	398.473	230.197	240.344	394.272	366.709
ENSG00000074590	NUAK1	1.07612	1.25344e-26	1.1832	7.7137e-24	558.651	567.43	1147.28	1226.99	489.761	454.4	1038.59	1105.47
ENSG00000076555	ACACB	1.07444	5.04517e-13	-0.253619	0.211391	253.096	246.312	493.232	558.516	242.512	205.607	192.986	182.82
ENSG00000144867	SRPRB	1.0733	1.86231e-36	0.976223	2.46954e-24	791.5	830.163	1691.24	1721.27	850.688	844.96	1682.92	1652.86
ENSG00000135723	FHOD1	1.07231	1.64356e-24	0.775748	1.11717e-14	514.475	490.799	1049.06	1064.77	803.322	794.262	1357.12	1378.1
ENSG00000166147	FBN1	1.07148	2.70175e-164	0.942278	3.18527e-60	32067.7	30514.4	64199	67322.4	24133.8	24205.3	46246	46640.5
ENSG00000117519	CNN3	1.07002	2.87598e-89	1.05149	4.06701e-52	3416.33	3192.02	6831.86	7041.87	3399.91	3409.88	7217.24	6896.91
ENSG00000141696	P3H4	1.06954	3.40004e-36	0.630883	2.80433e-11	911.145	908.618	2007.47	1811.64	1150.99	1077.79	1677.73	1773.67
ENSG00000136888	ATP6V1G1	1.06586	2.22851e-50	0.725263	9.18603e-16	1226.82	1299.98	2643.16	2646.69	1151.93	1156.66	1944.38	1872.03
ENSG00000182541	LIMK2	1.06498	2.74597e-21	0.868422	3.95616e-13	434.404	489.887	955.165	978.763	580.704	506.976	973.228	1012.46
ENSG00000058091	CDK14	1.06482	4.38817e-27	0.338242	0.00307256	700.385	659.569	1513.15	1331.51	658.383	667.518	850.796	825.363
ENSG00000171604	CXXC5	1.06421	2.1453e-29	0.212827	0.0244102	716.031	800.97	1658.86	1513.33	1598.12	1428.92	1705.74	1802.54
ENSG00000054965	FAM168A	1.06251	9.18148e-55	0.925423	2.95443e-29	1545.26	1459.63	3065.16	3210.65	1767.69	1715.27	3177	3438.3
ENSG00000062716	VMP1	1.06159	6.60702e-62	1.22552	5.25751e-48	1661.23	1623.83	3376	3480.65	1384.97	1521.87	3444.69	3352.77
ENSG00000091622	PITPNM3	1.06002	4.11241e-07	0.854673	3.43922e-05	121.486	114.033	248.235	242.786	139.255	149.276	239.676	282.248
ENSG00000072682	P4HA2	1.05958	1.59493e-88	0.71368	1.85093e-24	2712.27	2741.36	5753.65	5613.46	3561.9	3487.81	5881.91	5679.18
ENSG00000196839	ADA	1.0595	3.91601e-16	0.0924974	0.526151	314.759	357.608	716.644	684.808	394.083	403.703	437.849	412.681
ENSG00000079215	SLC1A3	1.05815	2.26591e-17	1.11024	3.05527e-07	358.016	345.749	755.498	709.848	122.204	105.151	244.863	245.898
ENSG00000111186	WNT5B	1.05807	7.58461e-44	0.766927	5.0951e-27	1079.57	1123.91	2353.92	2234.06	3303.28	3373.27	5822.77	5538.06
ENSG00000072657	TRHDE	1.05653	0.000777361	0.955531	2.85433e-12	51.5395	54.736	121.959	99.0739	330.613	354.883	647.435	682.1
ENSG00000177822	TENM3-AS1	1.05556	0.0437086	1.3485	1.15468e-05	15.6459	21.8944	38.8542	39.1941	49.2603	50.6976	140.07	114.396
ENSG00000197555	SIPA1L1	1.05455	2.64771e-36	0.730146	1.55536e-14	861.446	848.408	1731.17	1820.35	1076.15	1005.5	1692.25	1760.84
ENSG00000281178	MLXIP	1.05415	0.0028594	0.591239	0.13249	45.0971	37.4029	83.1048	88.1867	38.8399	39.4314	60.1783	57.7326
ENSG00000131759	RARA	1.05177	1.98542e-23	0.799548	9.99592e-10	492.386	528.202	1069.57	1046.26	458.5	406.519	727.327	778.321
ENSG00000175727	MLXIP	1.04995	1.78647e-18	1.11325	2.40011e-14	370.9	398.66	800.828	792.592	296.509	278.837	586.22	658.58
ENSG00000179222	MAGED1	1.04971	4.03377e-128	0.357832	4.68419e-06	5576.39	5426.16	11440.4	11335.8	8652.77	8877.71	10379.7	12086.4
ENSG00000172260	NEGR1	1.0487	2.17286e-22	0.89585	6.75749e-12	469.378	478.028	973.513	986.385	467.026	579.267	1019.92	926.929
ENSG00000076706	MCAM	1.04834	0.000451387	0.740092	2.10733e-05	60.743	55.6483	112.245	128.47	233.987	204.668	380.783	351.741
ENSG00000138386	NAB1	1.04755	1.36391e-22	0.458485	0.00018637	586.262	519.992	1093.31	1193.24	598.703	602.738	882.961	767.63
ENSG00000156876	SASS6	1.04357	0.000133702	0.574457	0.0225414	71.7872	70.2445	132.752	160.043	111.783	118.294	200.248	142.193
ENSG00000123342	MMP19	1.04344	4.98843e-20	0.476928	0.00267529	432.564	417.818	890.408	862.27	375.136	312.635	440.962	516.386
ENSG00000169515	CCDC8	1.03811	4.48695e-07	0.941858	1.00299e-06	119.645	150.524	293.565	261.294	155.36	151.154	289.478	299.354
ENSG00000165801	ARHGEF40	1.03795	6.59017e-49	0.722113	8.91294e-23	2029.37	2221.37	4625.8	4102.31	2868.47	2853.15	4588.08	4850.61
ENSG00000165891	E2F7	1.03724	7.52463e-15	1.39763	8.12714e-47	308.317	296.487	615.191	626.017	759.746	711.644	1977.58	1898.76
ENSG00000261408	TEN1-CDK3	1.03565	0.0487174	0.192318	0.748655	16.5663	20.9821	34.537	42.4603	14.2097	27.2265	24.9014	22.4516
ENSG00000198440	ZNF583	1.03505	0.000142469	0.437092	0.131628	66.2651	73.8936	146.782	140.445	92.8368	71.3521	108.943	113.327
ENSG00000198673	TAFA2	1.03097	3.88425e-05	-0.26153	0.29661	92.9552	84.8408	159.734	203.592	127.887	154.909	116.206	119.742
ENSG00000175567	UCP2	1.02809	0.000409289	0.851417	0.000146404	58.9023	63.8587	130.593	119.76	116.52	111.722	204.399	207.41
ENSG00000100003	SEC14L2	1.02755	7.61367e-06	0.986518	8.9357e-07	93.8755	117.682	227.729	203.592	152.518	133.316	294.666	271.557
ENSG00000135905	DOCK10	1.02742	1.46534e-23	0.954384	7.73599e-34	552.209	523.641	1095.47	1097.43	1740.22	1691.8	3326.41	3323.9
ENSG00000148841	ITPRIP	1.02412	1.93443e-36	0.774904	7.95574e-14	896.419	935.986	1868.24	1858.45	784.376	734.176	1288.65	1309.68
ENSG00000076716	GPC4	1.0241	0.00989288	1.574	1.0026e-05	41.4157	36.4907	56.1227	102.34	32.2087	32.8595	98.5679	95.1519
ENSG00000166897	ELFN2	1.02327	0.0233772	-0.199314	0.513339	27.6105	24.6312	61.5191	44.6377	107.994	80.7406	78.8543	85.5298
ENSG00000103449	SALL1	1.0214	6.72021e-09	1.25315	1.09407e-18	181.309	164.208	355.084	346.214	305.035	330.473	695.163	820.017
ENSG00000173848	NET1	1.02134	2.35329e-16	1.24677	2.4688e-31	346.971	355.784	719.881	706.582	564.599	583.022	1397.59	1325.71
ENSG00000123096	SSPN	1.0212	1.31016e-10	0.260561	0.131272	206.158	228.067	427.396	453.998	267.143	247.855	317.492	299.354
ENSG00000182199	SHMT2	1.0198	8.14846e-64	0.500856	1.5663e-10	1909.72	1873.8	3809.87	3861.71	2056.62	2067.33	2943.55	2891.98
ENSG00000158747	NBL1	1.01798	1.27187e-80	0.252655	0.00025972	3647.34	3940.99	7843.15	7524.18	4119.87	4081.15	4925.28	4845.26
ENSG00000178033	CALHM5	1.01618	2.32916e-18	0.534816	0.000376119	404.953	415.081	814.858	843.762	331.56	322.962	500.102	447.962
ENSG00000198742	SMURF1	1.01539	2.44347e-34	0.547667	8.02034e-08	885.375	852.057	1764.63	1747.4	891.423	869.369	1330.15	1243.39
ENSG00000152413	HOMER1	1.01527	1.2155e-05	0.608731	0.013371	102.159	93.0512	200.747	193.793	155.36	110.784	232.413	173.198
ENSG00000137522	RNF121	1.01224	5.80669e-15	1.00215	4.39567e-14	318.441	354.872	683.186	675.009	363.769	346.433	722.139	700.275
ENSG00000147535	PLPP5	1.01221	2.79721e-14	0.574801	4.32021e-05	316.6	307.434	608.715	649.969	413.976	384.926	556.13	633.99
ENSG00000128656	CHN1	1.00922	6.56521e-49	1.51368	4.27621e-72	1388.81	1469.66	2876.29	2877.5	1162.35	1103.14	3177	3291.83
ENSG00000142552	RCN3	1.0075	8.75644e-64	0.525747	8.32152e-15	3487.2	3730.26	7634.84	6875.3	4265.76	4375.01	6193.18	6246.88
ENSG00000164574	GALNT10	1.00691	8.19892e-46	0.965503	2.7684e-37	1309.66	1289.94	2557.9	2666.29	2144.72	2118.03	4073.45	4250.83
ENSG00000006652	IFRD1	1.00507	8.57966e-20	0.747232	1.33824e-10	506.192	608.482	1106.26	1131.18	537.127	538.896	898.524	907.685
ENSG00000015568	RGPD5	1.00447	0.0269367	0.877064	0.0479083	36.8139	20.9821	69.0741	46.8152	24.6302	30.9819	50.8403	51.3179
ENSG00000168374	ARF4	1.0037	4.24937e-82	0.703497	5.05748e-26	4009.04	3881.69	7632.69	8189.39	4927.93	4979.63	7902.03	8232.24
ENSG00000251493	FOXD1	1.00344	1.22691e-25	0.900228	2.58499e-31	727.996	690.586	1496.96	1346.75	1850.1	1837.32	3440.54	3441.51
ENSG00000171862	PTEN	1.0026	0.0365831	0.118939	0.803237	23.9291	20.9821	44.2506	45.7264	27.4721	37.5538	32.1643	38.4884
ENSG00000116649	SRM	1.00097	3.70463e-31	0.986717	3.46634e-31	1120.98	1239.77	2528.76	2195.96	1574.44	1584.77	2980.9	3280.07
ENSG00000137409	MTCH1	1.00095	2.39601e-77	0.307604	1.2662e-05	4679.97	4828.63	9979.05	9050.57	4973.4	4882.93	5890.21	6308.89
ENSG00000165533	TTC8	0.998174	5.83037e-18	0.480075	0.000213724	531.041	444.274	969.196	978.763	541.864	482.566	681.675	747.317
ENSG00000166986	MARS1	0.997652	9.98468e-59	0.524285	3.02089e-10	1781.79	1821.8	3587.54	3608.03	1753.48	1770.66	2456.93	2611.87
ENSG00000105329	TGFB1	0.996633	4.5104e-62	0.673742	1.03313e-17	2078.15	2170.28	4318.21	4158.93	3327.91	3080.35	4890	5332.78
ENSG00000161791	FMNL3	0.996442	4.51824e-20	0.507403	6.38897e-06	479.501	473.466	962.72	938.481	766.377	697.561	1000.2	1080.88
ENSG00000151014	NOCT	0.995111	2.96126e-05	1.19502	1.65329e-07	88.3534	103.086	181.319	200.325	115.572	90.129	230.338	240.553
ENSG00000118263	KLF7	0.995017	3.92947e-54	0.561989	2.90294e-11	1715.53	1724.18	3342.54	3513.31	1530.86	1581.95	2266.02	2329.62
ENSG00000196284	SUPT3H	0.994882	0.00565139	0.37247	0.265207	47.8581	36.4907	76.6291	91.4529	53.9969	71.3521	75.7416	86.5989
ENSG00000114850	SSR3	0.994853	7.41007e-69	0.758903	8.99836e-27	3032.55	3101.71	5860.5	6364.68	5334.33	5429.33	9517.51	8696.24
ENSG00000107679	PLEKHA1	0.993654	3.06608e-21	0.577279	1.27644e-06	618.474	537.325	1156.99	1144.25	548.495	537.958	798.919	822.155
ENSG00000006451	RALA	0.993202	3.22754e-68	0.986836	3.93428e-42	2269.58	2313.51	4510.32	4612.93	2730.16	2660.68	5458.59	5224.8
ENSG00000107249	GLIS3	0.991409	4.33683e-22	0.657421	1.56518e-07	560.492	619.429	1138.64	1207.4	538.074	485.382	774.017	840.33
ENSG00000109220	CHIC2	0.99061	2.64513e-11	0.617672	0.000103689	238.37	264.557	504.025	495.37	282.3	263.815	433.699	404.128
ENSG00000116741	RGS2	0.989747	0.00834256	-0.607169	0.142165	37.7343	36.4907	77.7083	69.6784	53.9969	53.5141	34.2394	36.3502
ENSG00000013375	PGM3	0.989463	1.11087e-37	0.67147	1.55549e-15	1065.76	1050.02	2058.19	2142.61	1451.29	1489.01	2345.92	2337.1
ENSG00000122884	P4HA1	0.988927	3.48567e-55	0.625073	6.36085e-13	1680.56	1693.17	3330.67	3365.25	1401.08	1443.94	2249.42	2138.25
ENSG00000168701	TMEM208	0.988532	9.73703e-18	0.644113	5.89304e-07	510.793	473.466	1045.82	906.908	450.922	511.67	728.365	776.183
ENSG00000173540	GMPPB	0.988009	3.94573e-16	1.00944	2.77727e-20	452.811	513.606	1040.43	876.423	639.437	644.986	1361.27	1224.15
ENSG00000173281	PPP1R3B	0.985613	0.000856261	0.686318	0.0729616	64.4244	56.5605	121.959	117.582	49.2603	41.3091	56.0281	89.8063
ENSG00000142632	ARHGEF19	0.984915	0.000284305	0.724692	0.00435574	69.9465	72.9813	145.703	137.179	102.31	86.3736	153.558	158.23
ENSG00000239672	NME1	0.98375	1.1424e-09	0.672644	8.54258e-07	204.317	239.014	455.457	421.336	368.505	372.721	593.482	588.017
ENSG00000196739	COL27A1	0.982253	1.12638e-26	0.837512	1.82484e-11	696.704	743.497	1444.08	1401.19	657.436	536.08	1024.07	1108.68
ENSG00000135245	HILPDA	0.981091	0.000255737	0.578978	0.0188792	72.7075	73.8936	150.02	139.357	115.572	106.089	147.333	183.889
ENSG00000155380	SLC16A1	0.980258	0.0406935	0.770236	0.113222	23.0087	23.7189	38.8542	53.3475	24.6302	23.4711	45.6525	36.3502
ENSG00000111817	DSE	0.979924	4.17532e-64	1.11266	1.46616e-43	2231.84	2161.16	4309.58	4354.9	1521.39	1526.56	3229.91	3361.32
ENSG00000114115	RBP1	0.979754	0.00524152	1.07652	0.181611	40.4953	44.7011	82.0255	86.0092	9.47314	6.57191	11.4131	22.4516
ENSG00000068438	FTSJ1	0.979196	4.18635e-25	0.663207	2.19064e-11	659.89	688.761	1365.29	1293.4	894.265	961.376	1489.93	1448.66
ENSG00000089225	TBX5	0.979101	2.91334e-08	0.582161	0.000583158	180.388	171.506	362.639	330.972	340.086	291.98	410.872	535.63
ENSG00000128272	ATF4	0.978511	3.61963e-85	0.463605	9.56355e-10	3571.87	3545.07	6881.51	7142.03	2786.05	2672.89	3681.25	3846.7
ENSG00000123737	EXOSC9	0.971274	2.95416e-17	0.332001	0.00219557	419.679	448.835	862.347	840.495	759.746	787.69	988.791	959.003
ENSG00000101199	ARFGAP1	0.970543	3.53325e-50	0.828618	5.14554e-29	1903.28	2091.83	3985.79	3843.2	2485.75	2455.08	4297.56	4477.49
ENSG00000102287	GABRE	0.97031	7.35663e-17	0.337849	0.0317646	471.218	476.203	860.188	996.183	492.603	364.271	531.229	551.667
ENSG00000185950	IRS2	0.970246	1.87212e-53	0.578325	2.64335e-14	3201.89	3367.18	6842.65	6027.18	2246.08	2258.86	3354.42	3372.01
ENSG00000117385	P3H1	0.968603	1.45317e-49	0.531089	3.66772e-12	2226.32	2162.07	4523.27	4064.21	2282.08	2236.33	3268.3	3260.82
ENSG00000169855	ROBO1	0.967782	5.36543e-51	0.628825	2.28829e-13	1634.54	1619.27	3208.71	3155.12	1826.42	1827.93	2675.86	2975.37
ENSG00000018408	WWTR1	0.967721	3.57218e-40	0.100716	0.302013	1182.65	1213.31	2354.99	2330.96	1348.03	1254.3	1449.47	1340.68
ENSG00000198796	ALPK2	0.966554	1.12823e-63	0.584213	1.712e-15	2381.86	2283.4	4529.75	4586.8	2715	2809.96	4159.56	4123.61
ENSG00000196083	IL1RAP	0.96596	1.54503e-10	0.616182	0.000548529	253.096	238.102	461.933	497.547	206.514	205.607	322.68	308.976
ENSG00000177575	CD163	0.965383	0.00110541	0.137827	0.785089	77.3093	56.5605	116.563	144.8	21.7882	38.4926	33.2018	33.1428
ENSG00000226614	SLC39A7	0.965301	0.00158382	0.69847	0.0201473	56.1413	56.5605	110.087	109.961	71.9959	61.0249	109.981	105.843
ENSG00000079150	FKBP7	0.965273	1.12788e-10	0.435152	0.00602478	258.618	237.189	487.836	480.128	284.194	296.675	402.572	382.746
ENSG00000092621	PHGDH	0.963886	1.09985e-33	0.198992	0.0287625	979.251	956.968	1881.19	1895.47	1440.86	1478.68	1618.59	1733.05
ENSG00000240849	PEDS1	0.963559	6.27825e-16	0.861589	2.58781e-07	404.953	430.59	779.242	850.294	349.559	293.858	500.102	669.271
ENSG00000157542	KCNJ6	0.962274	0.0247551	0.997695	0.0491696	30.3715	29.1925	48.5677	67.5009	19.8936	20.6546	45.6525	35.281
ENSG00000070366	SMG6	0.962257	5.12131e-40	0.665444	1.28764e-12	1251.67	1289.94	2415.43	2536.73	1203.09	1170.74	1796.01	1969.32
ENSG00000162639	HENMT1	0.959219	0.000676311	0.255968	0.366727	69.0261	64.7709	134.91	125.203	86.2056	89.1902	109.981	99.4284
ENSG00000124788	ATXN1	0.958437	5.06861e-45	0.634688	3.93107e-13	1503.85	1517.1	2854.7	3015.77	1464.55	1366.02	2196.51	2198.12
ENSG00000011422	PLAUR	0.957733	1.72344e-34	0.746813	1.55395e-14	1028.95	1050.93	2061.43	1978.21	1094.15	1152.9	1778.37	1992.84
ENSG00000102316	MAGED2	0.95729	4.97864e-63	0.326035	7.05791e-06	2634.04	2470.42	4962.54	4948.25	3190.55	3182.68	4057.88	3931.16
ENSG00000172985	SH3RF3	0.955216	1.78731e-20	0.445002	0.00076235	589.943	677.814	1264.92	1193.24	486.919	438.44	624.609	635.059
ENSG00000131791	PRKAB2	0.953214	7.69569e-25	0.56305	1.65791e-07	727.996	718.866	1350.18	1451.27	709.538	721.971	1045.86	1069.12
ENSG00000143452	HORMAD1	0.953018	0.0416845	-0.291523	0.554718	21.168	29.1925	55.0434	42.4603	38.8399	31.9207	34.2394	23.5207
ENSG00000154734	ADAMTS1	0.950684	7.63745e-64	1.12191	6.49564e-65	2525.44	2513.29	4978.73	4759.9	3965.46	3923.43	8615.87	8552.98
ENSG00000188312	CENPP	0.947698	7.76562e-07	0.493039	0.00898857	141.734	167.857	308.675	288.512	188.516	191.524	271.84	263.004
ENSG00000187601	MAGEH1	0.946355	1.1711e-10	0.517983	0.000618941	328.564	265.47	591.447	553.072	305.035	319.207	454.45	439.409
ENSG00000082196	C1QTNF3	0.94594	0.0109765	1.40858	0.000312124	40.4953	38.3152	66.9155	84.9205	28.4194	29.1042	75.7416	76.9768
ENSG00000159128	IFNGR2	0.945218	5.64696e-08	0.824813	2.24046e-06	237.45	197.05	461.933	374.521	193.252	218.751	363.145	366.709
ENSG00000051108	HERPUD1	0.943144	3.62463e-41	0.484228	2.62745e-07	1493.73	1397.59	2737.06	2821.97	1110.25	1109.71	1520.02	1585.51
ENSG00000146477	SLC22A3	0.943115	0.00301423	2.13022	5.80643e-09	66.2651	46.5256	106.849	109.961	26.5248	24.4099	123.469	99.4284
ENSG00000178935	ZNF552	0.942304	0.0240453	0.130665	0.731125	29.4511	33.7539	51.8056	69.6784	51.155	48.8199	58.1032	51.3179
ENSG00000100439	ABHD4	0.942167	9.9386e-36	0.465787	0.000423857	1166.08	1161.32	2172.6	2299.39	858.267	819.611	985.679	1332.13
ENSG00000174851	YIF1A	0.941308	3.8947e-34	0.5386	9.90009e-09	1175.28	1251.63	2418.67	2241.68	1446.55	1531.25	2027.39	2298.61
ENSG00000149212	SESN3	0.940372	1.46257e-10	-0.362057	0.0468101	256.777	273.68	487.836	530.209	270.932	307.002	224.112	225.585
ENSG00000223403	MEG9	0.93771	9.47143e-05	0.707347	0.00829337	90.1941	111.297	177.002	209.035	92.8368	78.8629	131.77	148.608
ENSG00000106948	AKNA	0.936414	1.02498e-11	-0.463823	0.00418571	290.83	333.89	591.447	604.242	431.975	377.415	282.215	304.7
ENSG00000111711	GOLT1B	0.9355	8.89478e-25	0.754555	9.6004e-14	716.951	719.778	1383.64	1364.17	906.58	992.358	1671.5	1532.05
ENSG00000106080	FKBP14	0.935365	8.42659e-23	0.813758	4.40248e-15	646.085	684.2	1273.55	1270.54	819.427	798.956	1493.04	1351.37
ENSG00000166398	GARRE1	0.934789	1.27167e-09	0.209668	0.273998	258.618	269.119	552.593	456.176	248.196	214.056	241.751	292.94
ENSG00000127334	DYRK2	0.934481	3.66102e-35	0.901641	7.79105e-21	1178.97	1119.35	2180.15	2212.29	919.842	876.88	1707.82	1648.59
ENSG00000153531	ADPRHL1	0.933401	3.46992e-05	0.176148	0.359508	103.079	129.542	238.521	205.769	207.462	205.607	225.15	241.622
ENSG00000151414	NEK7	0.932665	9.36647e-49	0.941646	6.47038e-33	1814.93	1753.38	3353.33	3457.79	2930.04	3161.09	6126.77	5572.27
ENSG00000013392	RWDD2A	0.931528	4.09445e-05	0.498796	0.0522563	115.964	99.4371	211.539	199.237	99.468	107.967	130.732	162.507
ENSG00000133794	BMAL1	0.931034	4.3348e-05	1.08877	7.31001e-08	114.123	98.5248	203.984	201.414	124.098	141.765	282.215	283.317
ENSG00000171793	CTPS1	0.93077	4.14381e-24	0.89816	2.07095e-23	747.323	706.094	1403.07	1367.44	1199.3	1216.74	2342.8	2159.63
ENSG00000151746	BICD1	0.930403	1.3063e-09	0.264054	0.0603427	230.087	266.382	480.281	465.974	423.449	399.009	502.177	485.382
ENSG00000095951	HIVEP1	0.92918	1.59396e-18	1.01288	1.62785e-15	517.236	533.676	978.909	1022.31	394.083	386.804	775.055	800.773
ENSG00000171840	NINJ2	0.927849	0.00406802	0.695379	0.0798386	58.9023	46.5256	100.373	100.163	46.4184	40.3703	50.8403	89.8063
ENSG00000196586	MYO6	0.927156	8.19835e-27	-0.00900449	0.924715	1149.52	1037.25	1957.82	2200.31	1274.14	1238.34	1252.33	1244.46
ENSG00000042832	TG	0.923418	0.049111	1.3053	0.124416	25.7698	22.8067	48.5677	43.549	3.78926	9.38844	18.676	13.8986
ENSG00000102174	PHEX	0.923049	0.0115657	-0.5405	0.370972	37.7343	42.8765	73.3912	79.4769	26.5248	22.5323	15.5633	18.1751
ENSG00000140044	JDP2	0.922677	1.29399e-29	0.348361	0.00125311	933.233	989.809	1812.12	1833.41	839.32	779.24	1045.86	1014.6
ENSG00000137094	DNAJB5	0.921855	4.98664e-19	0.728075	8.13754e-10	537.483	565.605	1043.67	1046.26	539.022	529.508	855.984	914.1
ENSG00000145555	MYO10	0.919558	8.67462e-53	0.508488	1.89723e-11	2195.95	2078.14	4038.68	4045.7	2840.05	2730.16	4067.22	3856.33
ENSG00000115758	ODC1	0.917841	2.21084e-21	0.61159	9.97965e-09	648.846	631.288	1190.45	1228.08	927.421	1042.12	1596.8	1412.31
ENSG00000069869	NEDD4	0.917829	3.82848e-21	0.664747	5.37914e-13	766.65	669.604	1350.18	1363.08	1214.46	1242.09	2028.42	1865.62
ENSG00000127946	HIP1	0.917287	1.15546e-29	0.190638	0.0194742	1038.15	1013.53	1865	2009.79	2274.5	2128.36	2497.4	2527.41
ENSG00000117625	RCOR3	0.91704	6.22972e-18	0.70216	4.30634e-09	584.421	567.43	1022.08	1152.96	522.917	518.242	869.472	824.294
ENSG00000157020	SEC13	0.916348	1.63259e-48	0.581068	3.36757e-14	2023.85	2058.07	3981.47	3722.35	2976.46	2900.09	4214.56	4576.91
ENSG00000166471	TMEM41B	0.916271	6.0242e-22	0.991695	3.42994e-20	678.297	730.726	1291.9	1367.44	727.537	817.733	1616.51	1456.15
ENSG00000018510	AGPS	0.915157	7.26863e-24	0.740304	2.67139e-13	808.986	742.585	1450.56	1475.22	999.416	1024.28	1803.27	1576.96
ENSG00000154277	UCHL1	0.91084	4.21638e-36	0.312143	5.65137e-05	1251.67	1244.33	2309.66	2383.22	2523.64	2573.37	3079.47	3249.06
ENSG00000149256	TENM4	0.909514	2.32564e-08	0.947343	4.40796e-17	209.839	225.33	387.462	430.046	583.546	573.634	1163.1	1068.05
ENSG00000186310	NAP1L3	0.908941	4.82737e-05	0.467703	0.0387034	118.725	105.823	222.332	199.237	132.624	135.194	199.211	171.06
ENSG00000182310	SPACA6	0.907012	6.09737e-05	0.4098	0.0619463	101.238	114.946	201.826	203.592	157.254	135.194	199.211	189.235
ENSG00000182752	PAPPA	0.905827	1.23184e-59	0.17221	0.0311595	2467.45	2448.52	4602.06	4608.57	2190.19	2200.65	2431	2516.71
ENSG00000113407	TARS1	0.903504	3.77769e-40	0.581347	6.1199e-11	1527.78	1523.49	2780.23	2927.58	1581.07	1781.93	2543.05	2488.92
ENSG00000124613	ZNF391	0.903484	0.0147448	0.588704	0.155621	38.6546	40.1397	77.7083	69.6784	37.8926	32.8595	51.8778	54.5253
ENSG00000196305	IARS1	0.903364	3.00926e-63	0.348794	7.63399e-07	2891.73	2836.24	5273.37	5440.36	4218.39	4419.14	5603.84	5395.86
ENSG00000114942	EEF1B2	0.901544	0.0217377	0.499952	0.230574	34.0529	35.5784	64.7569	65.3235	31.2614	43.1868	52.9154	52.387
ENSG00000180035	ZNF48	0.901367	8.22317e-05	0.738623	0.000570253	113.203	100.349	208.302	190.527	126.94	146.46	217.887	238.414
ENSG00000197622	CDC42SE1	0.900586	7.50981e-37	0.714117	1.18095e-14	1309.66	1342.86	2445.65	2506.24	1290.24	1245.85	1977.58	2183.15
ENSG00000136628	EPRS1	0.900296	4.21856e-58	0.432466	2.32742e-08	2438	2434.84	4508.16	4586.8	3146.03	3130.11	4435.55	4033.8
ENSG00000138814	PPP3CA	0.897679	1.81265e-32	0.273713	0.00201324	1166.08	1119.35	2140.22	2117.57	1602.86	1540.64	1959.94	1839.96
ENSG00000140564	FURIN	0.897395	3.56475e-59	0.847322	2.01959e-27	3142.07	3081.64	5992.18	5600.4	3181.08	3036.22	5301.91	5884.45
ENSG00000169967	MAP3K2	0.896686	1.0871e-27	0.63489	4.94842e-11	947.038	944.196	1719.3	1801.84	1063.83	1100.33	1756.58	1603.68
ENSG00000196072	BLOC1S2	0.895958	3.62456e-15	0.838124	1.84183e-13	500.67	531.851	1027.48	893.843	580.704	616.82	1114.34	1026.36
ENSG00000154188	ANGPT1	0.895406	2.46797e-06	0.835087	2.28999e-06	160.141	165.12	276.296	328.795	197.041	204.668	379.746	336.774
ENSG00000176225	RTTN	0.895374	1.48983e-09	0.53211	1.61482e-05	255.857	262.733	497.549	467.063	496.393	517.303	734.59	731.28
ENSG00000168268	NT5DC2	0.894016	4.89307e-31	0.446495	4.88454e-08	1378.68	1538.99	2825.56	2596.61	2293.45	2236.33	2947.7	3225.54
ENSG00000164741	DLC1	0.887293	1.13154e-11	0.845417	4.48201e-08	343.29	353.959	675.631	614.041	265.248	297.614	531.229	480.036
ENSG00000155465	SLC7A7	0.885549	0.00274063	0.2107	0.621064	62.5837	64.7709	107.928	127.381	45.4711	35.6761	39.4272	54.5253
ENSG00000120738	EGR1	0.88456	4.68541e-05	0.756911	0.0508029	123.327	116.77	236.363	206.858	72.9432	42.248	64.3285	130.433
ENSG00000165997	ARL5B	0.883801	8.69083e-12	0.677624	7.56073e-06	404.033	353.959	668.076	730.534	290.825	312.635	500.102	465.068
ENSG00000132434	LANCL2	0.880947	1.8466e-15	0.678951	2.61513e-08	485.024	474.379	897.963	868.802	521.97	506.976	857.022	790.082
ENSG00000121236	TRIM6	0.880699	0.00245497	1.01891	4.05146e-07	67.1854	62.9464	114.404	125.203	129.782	144.582	279.103	276.903
ENSG00000151327	FAM177A1	0.880406	4.21128e-22	0.516442	1.23079e-07	762.969	727.989	1377.16	1367.44	990.891	1027.1	1482.67	1403.76
ENSG00000140937	CDH11	0.880165	2.24107e-74	0.641777	1.12992e-18	4077.14	3958.32	7406.04	7383.73	2832.47	2752.69	4327.65	4386.61
ENSG00000221890	NPTXR	0.877587	0.000260181	0.146368	0.583971	92.9552	97.6125	172.685	177.462	119.362	95.7621	116.206	121.88
ENSG00000203930	LINC00632	0.876889	7.57606e-06	0.644685	0.000550161	162.902	144.138	262.266	301.577	186.621	183.075	296.741	281.179
ENSG00000173917	HOXB2	0.875709	1.30302e-10	0.58245	2.5675e-06	304.635	327.504	563.385	596.621	604.386	575.511	814.482	952.588
ENSG00000198856	OSTC	0.875188	1.58494e-37	0.641997	1.17911e-15	1590.36	1638.43	2864.42	3058.23	1860.52	1888.02	2860.54	2989.27
ENSG00000255112	CHMP1B	0.87484	1.0878e-26	0.508853	4.66325e-07	1140.31	1022.65	1994.51	1971.68	1063.83	1019.58	1564.64	1399.48
ENSG00000031698	SARS1	0.873706	3.14755e-48	0.495959	9.05809e-11	2473.9	2412.03	4320.37	4632.52	2248.92	2265.43	3167.66	3198.81
ENSG00000168621	GDNF	0.869637	7.00853e-14	0.705944	8.76697e-12	440.847	493.536	831.048	876.423	834.584	769.852	1304.21	1312.88
ENSG00000169715	MT1E	0.868767	2.24111e-14	0.522596	4.336e-07	446.369	468.905	845.078	826.342	990.891	1141.63	1485.78	1578.02
ENSG00000269834	ZNF528-AS1	0.868699	0.0173571	-0.413805	0.31991	35.8936	50.1747	75.5498	81.6544	51.155	49.7587	41.5023	34.2119
ENSG00000085511	MAP3K4	0.865109	8.83022e-27	0.738397	2.80254e-13	1063.92	998.932	1847.73	1909.62	1036.36	968.887	1769.03	1575.89
ENSG00000134215	VAV3	0.864225	0.00511705	0.646897	0.0728188	57.0616	63.8587	97.1354	123.026	44.5238	46.9422	71.5914	71.6312
ENSG00000182010	RTKN2	0.862548	0.00248178	1.36743	1.57886e-06	70.8668	65.6832	118.721	129.558	50.2076	75.1075	156.671	166.783
ENSG00000153064	BANK1	0.860109	0.0198961	0.822031	0.130214	37.7343	42.8765	73.3912	72.9446	23.6829	15.0215	36.3145	32.0737
ENSG00000125812	GZF1	0.859348	4.33107e-08	0.344301	0.0225087	265.06	243.575	424.158	498.636	325.876	342.678	425.398	423.373
ENSG00000156265	MAP3K7CL	0.857548	4.92054e-14	1.04564	5.55348e-18	461.095	452.484	812.7	842.673	462.289	484.443	1026.14	927.998
ENSG00000262446	GBA1	0.857047	0.00409904	0.366343	0.258496	71.7872	83.9285	106.849	175.285	73.8905	82.6183	74.7041	127.226
ENSG00000203668	CHML	0.856191	3.14305e-07	0.294849	0.0660045	206.158	207.085	355.084	393.03	314.508	302.308	400.497	356.018
ENSG00000124783	SSR1	0.856169	6.71831e-54	0.703457	2.00537e-22	2811.66	2736.8	4922.61	5121.36	3407.49	3417.39	5737.69	5375.55
ENSG00000233452	STXBP5-AS1	0.856008	0.0134219	-0.68315	0.027703	46.9378	44.7011	80.9462	84.9205	107.994	94.8232	66.4036	59.8709
ENSG00000176371	ZSCAN2	0.854155	0.00100373	0.347361	0.232752	80.9907	83.9285	143.545	154.599	86.2056	87.3125	127.619	93.0137
ENSG00000157613	CREB3L1	0.852776	7.43054e-43	0.620506	8.20408e-10	1916.17	2007.9	3564.87	3522.02	2552.06	2417.52	3374.13	4266.87
ENSG00000184205	TSPYL2	0.849906	5.1571e-11	0.579509	0.000622792	369.06	355.784	621.667	684.808	229.25	239.405	348.619	351.741
ENSG00000106723	SPIN1	0.849492	8.31652e-40	0.554175	5.93236e-13	1849.9	1809.94	3215.18	3379.4	2146.61	2145.26	3146.91	3154.98
ENSG00000151229	SLC2A13	0.849304	7.68681e-09	0.449809	0.00293091	270.582	276.417	468.409	517.144	345.77	312.635	454.45	444.755
ENSG00000164284	GRPEL2	0.849236	8.63261e-06	0.509302	0.00440178	187.751	214.383	304.358	420.248	209.356	216.873	298.816	307.907
ENSG00000148572	NRBF2	0.848608	2.34166e-13	0.543095	7.88678e-05	436.245	481.677	827.81	825.253	401.661	377.415	571.694	563.428
ENSG00000070778	PTPN21	0.847715	2.33197e-29	0.484473	3.25691e-06	1145.83	1162.23	2089.49	2064.22	1174.67	1026.16	1470.22	1609.03
ENSG00000159479	MED8	0.847087	2.78947e-12	0.607152	1.38732e-07	452.811	420.555	741.467	829.608	580.704	609.31	892.299	920.515
ENSG00000175166	PSMD2	0.846823	3.43354e-88	0.69431	1.99509e-31	6395.5	6478.92	11685.4	11469.7	12771.7	12865.9	20755.3	20729.2
ENSG00000125675	GRIA3	0.846453	2.09501e-26	-0.044281	0.681787	1167.92	1073.74	1982.64	2047.89	886.686	935.089	898.524	868.128
ENSG00000175352	NRIP3	0.846432	1.32034e-06	0.380997	0.00459443	185.91	182.453	329.181	333.15	490.709	566.123	733.553	642.543
ENSG00000070495	JMJD6	0.845693	1.43381e-13	0.812492	1.72558e-11	463.856	445.186	808.383	825.253	480.288	529.508	881.923	891.648
ENSG00000166482	MFAP4	0.843941	1.32358e-36	1.16298	8.05369e-05	1883.03	1925.79	3266.99	3569.93	557.021	447.829	925.501	1324.64
ENSG00000123562	MORF4L2	0.843324	5.83117e-57	0.488078	7.98844e-11	3397.01	3212.09	5939.29	5918.31	4369.96	4650.09	6607.16	6043.75
ENSG00000137942	FNBP1L	0.842206	2.63109e-08	0.584721	0.00114325	255.857	256.347	438.189	480.128	216.935	198.096	310.229	312.184
ENSG00000087053	MTMR2	0.841273	1.84304e-22	0.612222	8.46548e-12	906.543	880.337	1547.69	1653.77	1247.61	1273.07	1972.4	1880.59
ENSG00000102265	TIMP1	0.839889	3.21263e-79	0.20091	0.00349631	14400.7	15063.3	27358.7	25379.3	10373.1	10514.1	11432.8	12576.1
ENSG00000257704	INAFM1	0.839744	0.00010767	0.635633	0.00891792	116.884	131.366	236.363	207.946	111.783	103.273	155.633	178.543
ENSG00000150961	SEC24D	0.838468	1.14915e-44	0.60289	5.31251e-14	2417.76	2359.12	4139.05	4402.8	3072.14	2898.21	4299.63	4768.29
ENSG00000126790	L3HYPDH	0.835795	1.02998e-06	0.352611	0.0391691	199.716	208.909	389.621	339.682	252.933	245.977	322.68	314.322
ENSG00000137502	RAB30	0.835314	4.92573e-13	0.042637	0.775684	456.493	454.309	783.559	841.584	376.084	391.498	406.722	383.815
ENSG00000178531	CTXN1	0.835111	0.0124315	1.163	0.0108196	49.6988	58.3851	112.245	80.5656	29.3667	22.5323	43.5774	72.7003
ENSG00000142627	EPHA2	0.833745	1.07886e-05	0.879253	8.61332e-10	172.105	153.261	301.12	278.714	454.711	383.987	697.238	845.676
ENSG00000163938	GNL3	0.833241	1.47951e-21	0.692186	2.5329e-12	912.065	895.846	1682.6	1538.37	1000.36	989.542	1689.14	1525.64
ENSG00000100100	PIK3IP1	0.833233	2.84188e-23	0.196226	0.0927284	905.623	897.67	1615.69	1597.16	653.647	656.252	747.041	753.731
ENSG00000037897	METTL1	0.831599	0.000435485	0.875624	5.44929e-05	97.5569	111.297	198.588	173.107	115.572	138.01	238.638	226.654
ENSG00000198805	PNP	0.831366	4.1514e-13	0.782112	3.17386e-14	444.528	466.168	815.938	804.568	735.116	761.402	1296.95	1276.53
ENSG00000269821	KCNQ1OT1	0.831354	8.13657e-05	0.425303	0.0462911	129.769	143.226	219.094	266.738	169.569	145.521	223.075	199.926
ENSG00000108932	SLC16A6	0.831071	0.0040163	-1.24194	1.38492e-07	63.504	71.1568	116.563	123.026	214.093	214.056	96.4928	84.4607
ENSG00000196588	MRTFA	0.830965	3.58992e-20	0.845299	1.31702e-12	787.818	843.847	1488.33	1414.25	766.377	661.885	1181.78	1384.51
ENSG00000006327	TNFRSF12A	0.830778	1.54064e-11	0.551901	1.38768e-11	2414.99	2505.08	4748.84	4002.15	2789.84	2751.75	3818.21	4306.43
ENSG00000087008	ACOX3	0.830653	2.73237e-10	0.660221	1.28694e-06	333.166	356.696	628.142	598.799	393.135	380.232	588.295	633.99
ENSG00000158186	MRAS	0.830539	3.20833e-35	0.746129	1.32637e-18	1542.5	1570.92	2792.1	2744.67	1690.01	1612.93	2669.63	2870.59
ENSG00000090971	NAT14	0.830533	1.1807e-07	0.454591	0.0158141	229.167	251.786	414.444	440.933	251.038	291.042	310.229	432.995
ENSG00000153879	CEBPG	0.830194	8.49893e-10	0.264527	0.0884092	340.529	322.942	562.306	617.307	331.56	335.167	422.286	378.469
ENSG00000134684	YARS1	0.829994	5.85936e-41	0.492423	2.33207e-09	1887.63	1923.97	3401.9	3373.96	1708.95	1725.6	2451.75	2379.87
ENSG00000140743	CDR2	0.829781	2.55248e-06	0.0187217	0.918352	183.149	181.541	327.023	321.174	242.512	246.916	256.276	239.483
ENSG00000204178	MACO1	0.829614	3.2319e-13	0.539645	1.35582e-05	477.661	531.851	862.347	931.948	557.968	503.22	784.393	758.008
ENSG00000169826	CSGALNACT2	0.829067	5.76291e-33	0.357814	0.000281952	1437.58	1413.1	2542.79	2521.49	990.891	1041.18	1310.43	1293.64
ENSG00000138439	FAM117B	0.827079	0.0215623	0.631064	0.0764044	42.336	45.6133	86.3426	69.6784	44.5238	50.6976	71.5914	75.9077
ENSG00000144749	LRIG1	0.826937	3.3109e-14	0.585607	5.44976e-06	608.35	573.816	1121.37	975.497	446.185	439.379	668.186	660.718
ENSG00000134259	NGF	0.825687	8.36344e-06	0.673315	5.18342e-05	183.149	160.559	315.15	293.956	236.829	282.592	429.548	398.783
ENSG00000150093	ITGB1	0.825411	2.61588e-124	0.517773	7.18959e-19	39754.4	38463	68598.1	70006.1	51553.8	53132	75956.4	73926.6
ENSG00000168495	POLR3D	0.825201	3.30519e-13	0.765827	3.94974e-11	458.333	475.291	818.096	836.141	543.758	543.591	940.026	908.754
ENSG00000128590	DNAJB9	0.824489	2.33964e-12	1.04731	4.7414e-11	432.564	465.256	820.255	769.728	245.354	240.344	538.492	465.068
ENSG00000163155	LYSMD1	0.824014	0.00378206	0.570146	0.0619949	69.0261	71.1568	132.752	115.405	80.5217	69.4745	91.305	131.502
ENSG00000059573	ALDH18A1	0.82315	1.86057e-26	0.632347	4.88835e-13	1143.07	1097.46	2000.99	1962.97	1403.92	1441.13	2135.29	2275.09
ENSG00000078098	FAP	0.822969	1.98364e-71	0.681617	2.08258e-24	7679.39	7401.22	12923.3	13754.9	4714.78	4878.23	7775.45	7611.08
ENSG00000145431	PDGFC	0.821452	1.15546e-28	0.584785	6.17454e-14	1259.04	1214.23	2185.55	2185.07	2135.25	2115.22	3249.63	3125.05
ENSG00000171208	NETO2	0.819713	0.000259993	0.984529	4.87499e-10	109.521	121.331	215.856	191.616	237.776	255.366	461.713	514.248
ENSG00000184985	SORCS2	0.81901	0.0104104	0.362352	0.376193	57.0616	52.9115	101.453	92.5416	43.5764	38.4926	44.6149	60.94
ENSG00000125772	GPCPD1	0.817268	4.39807e-10	0.493417	0.0034376	382.865	375.854	618.429	718.558	285.142	307.941	466.9	367.778
ENSG00000136052	SLC41A2	0.817092	1.9329e-06	0.710149	1.95374e-05	195.114	194.313	350.767	335.327	242.512	271.326	451.337	389.161
ENSG00000110900	TSPAN11	0.813829	3.69823e-07	0.0273514	0.935285	235.609	220.769	390.7	411.538	96.626	80.7406	62.2534	118.673
ENSG00000157216	SSBP3	0.813753	8.36646e-19	0.655186	4.43763e-08	774.013	811.005	1342.63	1443.65	845.004	787.69	1146.5	1425.14
ENSG00000121361	KCNJ8	0.813522	0.000896098	0.209854	0.410832	98.4773	99.4371	192.112	155.688	134.519	109.845	125.544	157.161
ENSG00000138316	ADAMTS14	0.813081	3.39829e-08	-1.02654	6.82967e-08	267.821	289.189	510.501	468.152	340.086	320.146	175.347	148.608
ENSG00000131196	NFATC1	0.810462	0.000404471	0.165827	0.500323	120.566	124.068	246.076	182.906	115.572	141.765	136.957	151.815
ENSG00000111863	ADTRP	0.808316	0.0446711	1.25693	0.000168929	39.575	31.0171	58.2813	65.3235	49.2603	39.4314	95.4552	116.534
ENSG00000076356	PLXNA2	0.808295	0.000123464	-0.0194491	0.90466	128.849	126.805	224.491	223.189	323.034	316.39	313.342	317.529
ENSG00000119636	BBOF1	0.80686	0.000317379	0.7713	0.000783895	111.362	145.05	242.839	205.769	116.52	132.377	237.6	187.096
ENSG00000188483	IER5L	0.806587	1.78493e-11	0.495516	0.000218076	422.44	452.484	796.51	733.8	521.97	440.318	672.337	684.238
ENSG00000168256	NKIRAS2	0.806398	3.66525e-14	0.618351	1.57799e-07	611.111	567.43	982.147	1078.93	590.177	564.245	852.872	919.445
ENSG00000145685	LHFPL2	0.806266	7.71024e-43	0.22914	0.00427176	2254.85	2301.65	4040.83	3927.03	2619.32	2557.41	3159.36	2908.01
ENSG00000064666	CNN2	0.806035	2.5524e-77	0.801993	2.89023e-32	6438.76	6678.7	11477.1	11457.7	5416.74	5478.15	9182.38	9813.48
ENSG00000139112	GABARAPL1	0.804811	4.64051e-33	0.513916	1.07172e-06	1588.52	1581.87	2723.03	2815.44	1088.46	1049.63	1403.81	1649.66
ENSG00000061337	LZTS1	0.804349	0.0359854	0.318359	0.285546	35.8936	41.052	71.2326	63.146	73.8905	79.8017	96.4928	95.1519
ENSG00000140577	CRTC3	0.801108	2.14073e-22	0.707533	6.60771e-09	951.64	974.301	1696.63	1659.22	925.526	868.431	1278.27	1651.79
ENSG00000102393	GLA	0.800172	1.08911e-08	0.245668	0.128643	303.715	303.785	547.196	510.612	288.931	325.779	358.995	369.916
ENSG00000142871	CCN1	0.799765	1.19281e-72	0.871964	1.24638e-35	7866.22	8328.08	13886	14305.8	7282.95	6946.51	12447.6	13595
ENSG00000073464	CLCN4	0.799726	0.0120093	0.327173	0.159498	52.4599	70.2445	92.8183	120.848	135.466	123.927	162.896	162.507
ENSG00000245322	H2AZ1-DT	0.797501	0.0448258	0.0360047	0.893819	68.1058	29.1925	92.8183	76.2107	146.834	127.683	174.31	106.912
ENSG00000134901	POGLUT2	0.797006	3.854e-06	0.676038	0.000194288	226.406	191.576	378.828	347.303	187.568	219.689	327.868	322.875
ENSG00000131626	PPFIA1	0.796905	9.41317e-07	0.392625	0.0285858	222.724	217.119	389.621	374.521	230.197	214.995	294.666	289.732
ENSG00000198542	ITGBL1	0.796402	6.27557e-59	0.525042	9.84571e-15	3777.11	3869.83	6624.64	6656.46	4270.49	4264.23	6218.08	6062.99
ENSG00000197959	DNM3	0.795819	0.000647694	0.178447	0.489825	103.079	106.735	175.923	188.349	122.204	129.56	117.244	167.852
ENSG00000130508	PXDN	0.795422	2.13113e-102	0.590306	2.54275e-21	12939.2	12883	22224.6	22592.1	11985.4	11466.1	17463.1	17844.7
ENSG00000090520	DNAJB11	0.794222	1.07204e-18	0.75903	1.06976e-13	797.942	804.619	1425.73	1353.28	810.901	895.657	1460.88	1427.28
ENSG00000161681	SHANK1	0.792247	0.00557112	0.410494	0.269818	63.504	84.8408	121.959	135.002	50.2076	47.881	74.7041	55.5944
ENSG00000129071	MBD4	0.791218	6.00492e-11	0.697942	9.33589e-08	408.635	435.151	710.168	750.131	411.134	411.214	678.562	655.372
ENSG00000130066	SAT1	0.79099	1.00286e-18	0.0854368	0.442528	820.03	786.374	1376.09	1403.37	811.848	904.107	914.087	906.616
ENSG00000122786	CALD1	0.790315	8.53851e-80	0.650005	2.4635e-20	13233.7	13452.3	22345.5	23807.1	14139.6	14108.9	23465.4	20860.7
ENSG00000134369	NAV1	0.789973	2.46938e-56	0.809132	6.24193e-27	3563.59	3599.8	6156.23	6229.68	4151.13	3843.63	6724.4	7283.93
ENSG00000111859	NEDD9	0.78965	4.67571e-12	2.63539	1.6413e-79	512.634	464.344	858.03	830.697	186.621	159.603	1058.31	1092.64
ENSG00000174695	TMEM167A	0.789406	5.20245e-28	0.521262	2.29318e-09	1373.16	1418.57	2354.99	2470.32	1515.7	1645.79	2239.05	2298.61
ENSG00000172728	FUT10	0.789294	9.36486e-06	0.287644	0.0975044	182.229	181.541	319.468	309.198	252.933	242.222	306.079	298.285
ENSG00000196405	EVL	0.78884	3.23216e-21	0.519462	6.72864e-07	1016.06	1071	1875.79	1729.98	862.056	798.956	1199.42	1181.38
ENSG00000139514	SLC7A1	0.788141	1.18223e-47	0.102832	0.117293	2750	2741.36	4734.81	4747.93	7773.66	7523.9	8053.51	8374.44
ENSG00000107821	KAZALD1	0.787845	0.00169426	0.103488	0.691904	94.7959	86.6653	156.496	156.776	110.836	109.845	112.056	125.087
ENSG00000113494	PRLR	0.787379	0.00283007	0.495511	0.00344955	93.8755	75.7181	147.862	144.8	258.617	239.405	365.22	336.774
ENSG00000113721	PDGFRB	0.786807	1.6666e-88	0.625359	5.79025e-05	11055.2	10660.7	18660.8	18804.5	6894.55	6300.58	9174.08	11180.9
ENSG00000168264	IRF2BP2	0.785972	6.75573e-39	0.603373	2.97237e-14	2403.03	2605.43	4307.42	4328.77	1986.52	2054.19	3132.38	3006.37
ENSG00000155850	SLC26A2	0.785695	4.59965e-16	1.15916	5.54363e-30	681.058	675.99	1140.8	1198.69	846.899	863.736	2040.87	1779.02
ENSG00000164211	STARD4	0.785368	4.04039e-16	0.841289	1.78586e-16	871.57	856.618	1370.69	1608.05	767.324	782.057	1429.75	1346.03
ENSG00000102466	FGF14	0.784378	8.33529e-05	0.318825	0.08419	184.07	141.401	270.9	289.601	251.986	218.751	270.802	316.46
ENSG00000172748	ZNF596	0.784319	0.0188866	0.0345745	0.915175	49.6988	52.9115	82.0255	94.719	65.3647	81.6794	73.6665	76.9768
ENSG00000175854	SWI5	0.784014	9.27108e-07	0.437362	0.00308614	222.724	239.926	404.731	391.941	339.138	345.495	448.224	478.967
ENSG00000143344	RGL1	0.783758	5.55508e-16	-0.0358982	0.752853	665.412	691.498	1147.28	1188.89	870.582	789.568	825.895	793.289
ENSG00000258947	TUBB3	0.782864	0.030678	0.535035	0.163754	38.6546	50.1747	73.3912	79.4769	36.9453	51.6364	68.4787	59.8709
ENSG00000075223	SEMA3C	0.782588	2.93598e-66	0.998747	2.26362e-32	5154.87	5022.03	8760.54	8745.73	3706.84	3822.97	8150.01	6895.84
ENSG00000162745	OLFML2B	0.782438	4.5334e-34	-0.128585	0.141557	1837.02	1916.67	3170.93	3285.77	1910.73	1843.89	1665.28	1769.4
ENSG00000137266	SLC22A23	0.781766	2.02019e-28	1.09271	3.51766e-33	1373.16	1408.54	2401.4	2381.04	1121.62	1129.43	2287.81	2513.51
ENSG00000134013	LOXL2	0.781466	7.86526e-50	0.197109	0.00241423	3018.74	3036.02	5189.19	5218.26	8007.65	7921.97	8914.69	9347.34
ENSG00000183023	SLC8A1	0.781388	0.0032537	0.777809	7.01045e-06	80.9907	83.0163	131.672	150.244	223.566	221.567	350.694	412.681
ENSG00000119938	PPP1R3C	0.780929	7.5784e-16	0.759508	1.94667e-16	765.73	723.427	1216.35	1342.4	1412.45	1615.75	2634.36	2492.12
ENSG00000163364	LINC01116	0.780334	0.000149939	0.623333	2.61826e-05	148.176	129.542	239.601	237.342	317.35	327.657	518.778	474.69
ENSG00000170677	SOCS6	0.778682	6.63333e-16	0.656854	2.03494e-11	668.173	673.253	1148.36	1152.96	966.26	995.175	1605.1	1487.15
ENSG00000198825	INPP5F	0.778428	5.81536e-08	0.170832	0.212292	290.83	300.136	483.519	530.209	488.814	443.134	517.741	531.354
ENSG00000213523	SRA1	0.778405	1.84462e-11	0.69822	1.44265e-08	510.793	502.659	929.262	808.922	530.496	580.206	845.609	956.865
ENSG00000161682	FAM171A2	0.77835	0.00255579	0.352286	0.189912	89.2738	85.7531	160.813	139.357	97.5734	102.334	112.056	143.262
ENSG00000100644	HIF1A	0.777207	4.33313e-87	0.565957	2.56767e-21	14594.9	14142	24156.5	25092.9	13189.5	13366.3	19654.4	19658
ENSG00000105722	ERF	0.776555	2.59441e-20	0.616894	2.07362e-08	922.189	977.95	1639.43	1615.67	1224.88	1120.04	1615.48	1981.08
ENSG00000077549	CAPZB	0.775432	1.66768e-61	0.520732	1.67161e-09	4656.04	4817.68	8105.41	8111	6035.34	5930.68	7756.77	9411.49
ENSG00000184988	TMEM106A	0.773192	0.000341119	0.551205	0.0051547	124.247	124.981	222.332	203.592	187.568	169.931	243.826	280.11
ENSG00000280951	SURF4	0.772308	2.66097e-06	0.425865	0.0114551	210.76	243.575	396.097	379.965	253.88	264.754	366.257	330.359
ENSG00000105829	BET1	0.769161	5.37416e-07	0.297902	0.0562689	247.574	266.382	421.999	453.998	307.877	318.268	387.009	382.746
ENSG00000148516	ZEB1	0.766994	1.48812e-33	0.408185	9.17864e-08	2379.1	2287.05	3801.23	4139.33	2702.69	2825.92	3759.07	3577.28
ENSG00000265972	TXNIP	0.766307	3.69713e-07	0.640416	0.000107482	265.981	289.189	443.585	500.813	287.036	358.638	553.018	453.308
ENSG00000158292	GPR153	0.766271	1.24703e-11	0.642319	0.000377471	500.67	503.571	893.646	814.366	216.935	218.751	307.117	373.124
ENSG00000151135	TMEM263	0.765997	9.03297e-28	0.510277	1.40294e-10	1489.12	1434.08	2514.73	2456.16	2049.04	1976.27	2899.97	2833.17
ENSG00000074181	NOTCH3	0.765796	3.70412e-06	0.139988	0.318563	209.839	228.067	384.225	360.368	428.186	420.602	462.75	472.552
ENSG00000143067	ZNF697	0.765693	7.58607e-07	0.544498	0.00109496	240.211	267.294	421.999	440.933	249.144	308.88	409.835	404.128
ENSG00000108423	TUBD1	0.765244	0.0385123	0.798986	0.0177032	36.8139	49.2624	74.4705	71.8558	48.313	54.4529	98.5679	80.1842
ENSG00000161091	MFSD12	0.765073	3.13082e-19	0.742444	2.26729e-15	1046.44	1142.16	1949.18	1770.27	1012.68	990.48	1664.24	1687.08
ENSG00000144136	SLC20A1	0.764191	2.94345e-25	0.771785	1.90778e-23	1304.13	1351.07	2203.89	2305.92	1980.83	2051.37	3424.97	3459.68
ENSG00000188677	PARVB	0.762989	8.52392e-19	0.385243	8.22836e-06	866.968	881.25	1498.04	1468.69	1694.74	1599.79	2197.54	2105.1
ENSG00000141526	SLC16A3	0.76256	8.35711e-34	0.541633	8.59388e-16	2159.14	2322.63	3880.02	3723.44	4248.7	4234.19	6166.2	6181.67
ENSG00000103723	AP3B2	0.760676	0.0382253	-0.0467468	0.928116	37.7343	49.2624	73.3912	74.0333	30.3141	26.2876	25.9389	28.8663
ENSG00000084731	KIF3C	0.760324	8.21134e-17	0.343634	0.00227572	827.393	769.953	1358.82	1346.75	1074.25	944.477	1183.85	1378.1
ENSG00000112186	CAP2	0.760203	4.10327e-14	0.522928	3.49029e-07	629.518	613.955	1068.49	1037.55	882.897	870.308	1213.94	1305.4
ENSG00000173530	TNFRSF10D	0.760128	2.04983e-10	0.539447	1.83621e-07	442.688	416.906	728.516	727.268	970.05	873.125	1310.43	1368.48
ENSG00000144802	NFKBIZ	0.7592	4.94217e-09	0.753693	0.00209487	382.865	357.608	604.398	648.88	107.994	96.7009	185.723	159.299
ENSG00000261236	BOP1	0.757368	5.98318e-12	0.966436	3.83121e-22	563.253	611.219	1054.46	930.86	777.745	819.611	1522.1	1599.41
ENSG00000097096	SYDE2	0.756808	0.00299532	0.793035	0.00219337	108.601	83.9285	151.1	174.196	101.363	79.8017	155.633	158.23
ENSG00000168159	RNF187	0.756038	0.024965	0.192091	0.571637	48.7785	51.9992	82.0255	88.1867	65.3647	58.2083	68.4787	72.7003
ENSG00000109689	STIM2	0.755205	3.41425e-08	0.490653	0.000548641	327.644	318.381	560.148	530.209	377.978	358.638	527.079	507.833
ENSG00000165512	ZNF22	0.754569	2.81405e-06	0.394814	0.0173815	220.884	254.522	401.493	400.651	281.352	259.121	367.295	343.188
ENSG00000185504	FAAP100	0.754501	5.27922e-16	0.817198	7.8721e-15	785.057	844.759	1427.89	1321.71	780.587	812.1	1328.07	1478.6
ENSG00000156313	RPGR	0.752876	0.00129901	0.285176	0.245314	102.159	109.472	175.923	180.728	111.783	158.665	164.972	164.645
ENSG00000166033	HTRA1	0.751732	1.21571e-98	0.57375	7.65348e-20	24233.7	23904.1	41168.2	39886.5	19123.4	19313	27618.7	29590.1
ENSG00000146733	PSPH	0.751153	5.31702e-05	0.0878331	0.634724	186.831	168.769	280.613	317.908	265.248	250.671	244.863	303.631
ENSG00000105088	OLFM2	0.749025	1.18862e-20	0.654625	0.00141158	1054.72	1134.86	1845.57	1834.5	154.412	154.909	226.187	260.866
ENSG00000106624	AEBP1	0.74883	9.13291e-112	1.01792	8.8051e-53	41274.9	41938.7	70576.4	69258.1	11795	11572.2	22609.4	24709.6
ENSG00000041982	TNC	0.748571	8.01264e-128	0.681347	1.95025e-16	103223	102652	173622	172273	47595	41124.2	66202.3	76071.3
ENSG00000112977	DAP	0.748233	2.58684e-42	0.572769	1.47415e-14	2717.79	2768.73	4615.01	4600.95	3191.5	3112.27	4525.82	4850.61
ENSG00000072422	RHOBTB1	0.747515	1.15684e-16	0.598209	1.10288e-06	816.349	808.268	1327.52	1400.1	593.019	523.875	869.472	821.086
ENSG00000150527	MIA2	0.745608	4.01499e-06	0.431499	0.0129913	242.972	222.593	376.67	403.917	252.933	239.405	310.229	353.88
ENSG00000118689	FOXO3	0.745488	2.07999e-29	0.768188	6.73322e-21	1727.49	1663.06	2859.02	2825.24	1561.17	1581.01	2646.81	2704.88
ENSG00000011028	MRC2	0.745299	1.22333e-89	0.532069	9.00667e-16	17007.1	17400.6	29251.8	28426.6	13403.5	12712.9	18234	19530.7
ENSG00000140682	TGFB1I1	0.745262	9.7015e-30	0.533415	2.30625e-12	1820.45	1821.8	3143.95	2961.33	2291.55	2334.9	3328.48	3367.74
ENSG00000197019	SERTAD1	0.744411	8.55804e-07	0.43723	0.00220721	253.096	275.505	443.585	442.022	407.345	370.843	505.29	548.46
ENSG00000147044	CASK	0.743049	1.55492e-13	0.227048	0.0519061	619.394	617.604	1040.43	1029.93	673.54	671.273	758.454	815.741
ENSG00000160145	KALRN	0.741142	0.00920473	-0.165702	0.522861	73.6279	72.9813	111.166	133.913	121.256	122.05	109.981	106.912
ENSG00000154736	ADAMTS5	0.739463	1.24547e-45	0.0863968	0.290897	3443.94	3312.44	5636.01	5643.95	2666.69	2773.35	3023.44	2751.92
ENSG00000044574	HSPA5	0.739284	1.01033e-84	0.661635	1.72786e-24	12843.5	13053.6	21352.5	21879	17512	18260.5	29318.2	27269
ENSG00000135678	CPM	0.738278	3.95292e-10	0.0233035	0.898708	487.785	482.589	756.577	862.27	245.354	263.815	240.713	276.903
ENSG00000136868	SLC31A1	0.737499	1.46487e-19	0.507655	5.36346e-07	1006.86	998.932	1654.54	1689.7	920.789	1020.52	1380.99	1379.17
ENSG00000243927	MRPS6	0.737462	1.43786e-14	0.0411576	0.731425	712.35	743.497	1174.26	1253.12	823.216	708.827	796.844	779.39
ENSG00000074695	LMAN1	0.737389	6.3123e-45	0.466279	2.59484e-10	3390.56	3260.44	5543.19	5544.87	4184.29	4250.15	6091.5	5560.51
ENSG00000054277	OPN3	0.737269	0.00156041	0.445977	0.137048	102.159	142.314	197.509	210.124	68.2066	77.924	97.5303	101.567
ENSG00000213281	NRAS	0.737044	1.25536e-25	0.647363	4.094e-16	1575.64	1480.61	2516.89	2577.01	1888	1946.22	3051.45	2953.99
ENSG00000188643	S100A16	0.735975	1.29144e-19	0.383391	2.76393e-05	1112.7	1240.68	1938.39	1981.48	2091.67	2125.54	2533.71	2967.88
ENSG00000170464	DNAJC18	0.735295	0.00689264	0.931999	0.000605508	92.0348	72.0691	139.227	133.913	76.7324	79.8017	167.047	131.502
ENSG00000186908	ZDHHC17	0.735027	7.777e-16	0.878581	2.9166e-17	847.641	784.549	1346.94	1369.62	719.011	736.992	1379.95	1296.85
ENSG00000261824	LINC00662	0.734607	0.000504441	0.224668	0.28021	133.451	148.699	212.619	256.939	162.938	184.952	201.286	205.272
ENSG00000142920	AZIN2	0.733812	0.00772863	-0.148243	0.588282	74.5482	81.1917	138.148	120.848	107.046	108.906	95.4552	99.4284
ENSG00000198795	ZNF521	0.733043	2.78496e-17	-0.183235	0.146204	914.826	867.566	1486.17	1476.31	623.333	688.173	583.107	571.981
ENSG00000130449	ZSWIM6	0.730728	9.318e-09	0.171372	0.23923	402.192	371.292	630.301	653.235	393.135	378.354	435.774	432.995
ENSG00000143179	UCK2	0.730442	6.38715e-24	1.06909	3.46919e-39	1386.04	1342.86	2296.71	2230.8	1466.44	1430.8	2994.39	3084.42
ENSG00000177951	BET1L	0.730314	7.35677e-17	0.797127	3.24305e-11	884.455	899.495	1432.21	1527.48	1000.36	890.024	1446.35	1838.89
ENSG00000136152	COG3	0.72959	3.37163e-09	0.425528	0.000920981	450.05	400.485	710.168	700.05	499.235	471.3	664.036	639.335
ENSG00000099331	MYO9B	0.72948	1.48594e-38	0.488069	8.35786e-13	3459.59	3639.94	6095.79	5675.52	4213.65	4128.1	5894.36	5805.34
ENSG00000117139	KDM5B	0.728101	2.33699e-21	0.540482	5.11354e-09	1186.33	1167.7	1916.81	1982.57	1179.41	1143.51	1723.38	1655
ENSG00000162642	C1orf52	0.728079	3.50685e-06	0.564661	0.00116113	235.609	254.522	404.731	407.183	233.039	216.873	339.281	326.082
ENSG00000214548	MEG3	0.728	1.55335e-40	0.385448	2.46131e-06	4977.24	5508.27	8488.56	8879.64	4433.43	4142.18	5226.17	5976.4
ENSG00000170921	TANC2	0.727424	7.41679e-18	0.610796	1.10774e-11	1027.11	954.231	1612.45	1667.93	1459.81	1350.06	2086.53	2204.53
ENSG00000237036	ZEB1-AS1	0.72693	0.0228913	0.492067	0.155319	57.0616	60.2096	86.3426	107.784	52.1023	53.5141	71.5914	76.9768
ENSG00000006453	BAIAP2L1	0.725437	0.00243252	0.718288	0.012783	129.769	95.788	189.954	182.906	67.2593	76.0464	122.432	113.327
ENSG00000239332	LINC01119	0.724943	0.00461598	-0.260762	0.252584	100.318	86.6653	141.386	167.664	165.78	166.175	133.845	143.262
ENSG00000131697	NPHP4	0.724658	2.82765e-07	0.514672	0.000411565	322.122	323.855	568.782	498.636	370.4	334.228	509.44	497.142
ENSG00000288299	LDHA	0.724624	0.00296641	0.320654	0.117296	103.079	97.6125	177.002	154.599	167.675	181.197	229.3	206.341
ENSG00000179431	FJX1	0.724143	2.64049e-08	1.04446	6.85983e-21	422.44	476.203	809.462	675.009	542.811	574.572	1128.86	1176.03
ENSG00000111196	MAGOHB	0.723265	4.0377e-05	0.708546	1.57932e-06	211.68	184.278	328.102	325.529	309.772	320.146	492.839	536.7
ENSG00000181788	SIAH2	0.722927	4.22684e-07	0.296005	0.0376125	305.556	294.662	511.58	479.039	395.977	382.109	473.126	482.174
ENSG00000061938	TNK2	0.72267	3.40119e-14	0.337649	0.000711895	774.933	733.462	1201.24	1287.96	1090.36	1037.42	1292.8	1396.27
ENSG00000184384	MAML2	0.722578	1.50611e-13	0.219767	0.0257356	718.792	732.55	1138.64	1256.39	1105.52	1061.83	1233.65	1290.43
ENSG00000140092	FBLN5	0.721924	6.78338e-75	0.341485	8.91211e-07	14351	13840	22864.6	23632.9	15309.5	14856.3	18086.7	20135.9
ENSG00000118707	TGIF2	0.721586	0.00115665	0.480387	0.0467492	116.884	120.419	195.35	195.97	118.414	108.906	152.521	164.645
ENSG00000132768	DPH2	0.719437	1.43747e-05	0.830389	3.64907e-08	267.821	222.593	428.475	378.876	274.721	291.042	488.689	517.455
ENSG00000117461	PIK3R3	0.71717	0.0337998	0.311278	0.221177	46.0174	64.7709	82.0255	100.163	113.678	105.151	144.22	127.226
ENSG00000082781	ITGB5	0.717048	1.86547e-64	0.584959	9.39835e-22	13729.8	13665.8	23290.9	21741.8	9439.04	9438.2	14159.5	14156.3
ENSG00000203778	FAM229B	0.716598	0.00160387	0.0306282	0.891823	108.601	122.244	192.112	187.261	159.149	176.503	190.91	151.815
ENSG00000121671	CRY2	0.715829	1.41886e-08	0.0741675	0.630078	439.927	392.275	708.009	658.678	405.45	388.681	379.746	456.515
ENSG00000000003	TSPAN6	0.715808	6.17035e-08	0.442893	0.00277876	385.626	345.749	589.288	611.863	367.558	370.843	540.567	462.93
ENSG00000115828	QPCT	0.71525	1.25768e-06	0.616105	0.000165308	298.193	273.68	454.378	484.482	250.091	302.308	420.21	426.58
ENSG00000182568	SATB1	0.70945	4.17632e-06	0.076584	0.711803	343.29	267.294	509.421	488.837	217.882	239.405	200.248	282.248
ENSG00000101825	MXRA5	0.709423	8.81447e-76	0.105555	0.136687	13892.7	13671.2	22135	22936.2	5477.37	5282.87	5591.39	5986.02
ENSG00000185551	NR2F2	0.707226	6.32361e-19	-0.408606	0.0696784	1083.25	1095.63	1812.12	1745.23	1988.41	1788.5	1210.83	1634.69
ENSG00000257354	MIRLET7IHG	0.707113	0.000100666	0.30821	0.160261	187.751	225.33	307.596	366.9	161.043	140.827	191.948	181.751
ENSG00000129474	AJUBA	0.706457	8.38203e-12	0.157831	0.117641	625.837	715.217	1105.19	1083.28	1098.88	1054.32	1245.07	1156.79
ENSG00000102763	VWA8	0.706372	3.65448e-10	-0.182302	0.178683	565.094	519.992	841.84	928.682	510.602	522.936	458.6	452.239
ENSG00000089639	GMIP	0.705888	9.33595e-06	0.386121	0.0250846	288.069	248.137	469.488	405.006	255.775	250.671	309.192	352.81
ENSG00000143751	SDE2	0.705655	1.99234e-07	0.749721	3.23094e-07	341.449	326.591	535.324	554.161	335.349	305.124	557.168	519.594
ENSG00000153989	NUS1	0.704679	8.04507e-16	0.66643	7.89144e-12	860.526	864.829	1390.12	1421.87	1017.42	1004.56	1673.58	1535.26
ENSG00000172765	TMCC1	0.704662	1.77953e-08	0.460949	0.00179446	404.033	386.801	647.569	641.259	341.98	349.25	454.45	497.142
ENSG00000173068	BNC2	0.703916	7.01367e-15	0.357211	0.000938894	877.092	834.724	1346.94	1441.47	762.588	756.708	973.228	972.902
ENSG00000186480	INSIG1	0.701927	7.08607e-57	0.945985	1.08815e-42	7582.75	7462.34	11923.9	12549.7	5322.96	5484.73	10806.2	10014.5
ENSG00000172375	C2CD2L	0.701536	0.000377172	0.545536	0.00166471	150.937	174.243	281.693	247.141	256.722	236.589	329.943	390.23
ENSG00000255248	MIR100HG	0.701081	9.03362e-22	0.405208	6.7015e-06	1388.81	1326.44	2187.71	2226.44	1475.92	1549.09	2083.41	1922.28
ENSG00000163629	PTPN13	0.701012	1.36463e-28	-0.343709	1.54014e-05	2190.43	2110.98	3392.18	3600.41	2596.59	2610.92	2065.78	2037.75
ENSG00000052795	FNIP2	0.70008	2.97647e-23	0.823801	1.01985e-14	1584.84	1523.49	2458.61	2591.16	940.683	844.021	1675.65	1482.87
ENSG00000222041	CYTOR	0.699858	8.87745e-13	0.973158	1.02794e-20	715.111	749.883	1135.41	1244.41	814.69	845.898	1524.17	1736.26
ENSG00000198053	SIRPA	0.695906	5.35126e-53	0.795123	2.13464e-24	5847.89	5626.86	9348.74	9238.92	4209.86	4022.01	6706.77	7577.94
ENSG00000100934	SEC23A	0.695879	2.32271e-36	0.452754	2.07214e-11	3454.99	3233.99	5340.29	5494.79	5131.6	5148.62	7202.72	6866.97
ENSG00000170456	DENND5B	0.695562	9.27307e-06	0.0811654	0.581807	336.848	269.119	455.457	525.854	422.502	393.376	452.375	410.543
ENSG00000204217	BMPR2	0.695559	9.71579e-26	0.58975	2.18086e-13	2287.99	2077.23	3456.94	3612.39	2348.39	2214.73	3549.48	3317.49
ENSG00000164610	RP9	0.695129	0.00422172	0.331115	0.132565	112.283	93.9635	165.13	168.752	141.15	155.848	196.098	177.474
ENSG00000183098	GPC6	0.695069	1.85911e-15	-0.316285	0.00804348	923.109	967.915	1472.14	1589.54	755.009	733.237	598.67	596.57
ENSG00000179119	SPTY2D1	0.6946	1.03478e-10	0.469717	0.000113917	557.731	540.062	885.012	891.666	574.072	608.371	863.247	774.045
ENSG00000117597	UTP25	0.693652	4.18763e-15	0.284085	0.00417442	880.773	866.653	1373.93	1452.36	1042.05	1100.33	1340.52	1267.98
ENSG00000166562	SEC11C	0.692581	5.88788e-05	0.544157	0.00043705	196.034	217.119	328.102	339.682	289.878	329.534	463.788	439.409
ENSG00000183655	KLHL25	0.692509	0.00112011	0.565679	0.0133331	138.973	128.63	225.57	206.858	126.94	122.989	173.272	196.719
ENSG00000187189	TSPYL4	0.69239	4.67682e-10	0.443296	0.000548884	524.599	509.045	853.712	816.544	524.812	602.738	727.327	806.118
ENSG00000074219	TEAD2	0.690635	2.05773e-10	0.306437	0.0293726	600.987	550.097	958.403	899.287	467.973	434.685	516.703	599.778
ENSG00000222009	BTBD19	0.69054	3.56081e-10	0.880163	9.32984e-09	551.289	622.166	913.073	980.941	353.348	306.063	547.83	666.063
ENSG00000167110	GOLGA2	0.690192	7.14138e-33	0.382002	1.0099e-06	2418.68	2472.24	3921.03	3970.58	2765.21	2562.11	3506.94	3435.09
ENSG00000133103	COG6	0.690056	5.43161e-08	0.367316	0.00138745	398.511	400.485	614.112	675.009	665.015	656.252	877.773	826.432
ENSG00000165655	ZNF503	0.689655	2.47887e-17	-0.038974	0.685691	1065.76	1117.53	1809.96	1711.48	1296.87	1324.71	1230.54	1321.44
ENSG00000196365	LONP1	0.689498	2.6804e-24	0.506094	3.14106e-10	1856.34	1969.58	3193.6	2976.57	1922.1	1857.97	2696.61	2671.74
ENSG00000165338	HECTD2	0.689348	2.86619e-05	0.679401	4.64058e-05	225.485	223.505	374.511	349.481	262.406	231.894	411.91	379.539
ENSG00000065809	FAM107B	0.689269	1.37022e-08	-0.241726	0.0705459	434.404	446.098	741.467	678.275	562.705	623.392	520.853	482.174
ENSG00000076604	TRAF4	0.688704	2.85765e-07	0.438424	0.00165228	368.139	346.661	602.24	549.806	386.504	435.624	558.205	555.944
ENSG00000125459	MSTO1	0.688292	1.31351e-05	0.964456	7.2973e-12	252.175	301.96	473.805	419.159	326.823	313.574	599.708	650.027
ENSG00000119812	FAM98A	0.687305	5.30834e-23	0.581072	5.13672e-14	1554.47	1504.33	2493.14	2432.21	2189.24	2278.57	3312.92	3370.94
ENSG00000204954	UQCC6	0.686706	0.00334636	0.468293	0.0123597	180.388	111.297	232.046	237.342	194.199	197.157	264.577	276.903
ENSG00000164823	OSGIN2	0.686656	7.09792e-07	0.327543	0.0186645	392.068	326.591	580.654	575.935	435.764	449.706	593.482	517.455
ENSG00000181789	COPG1	0.686165	3.14568e-47	0.41299	5.41973e-10	4498.66	4572.28	7375.82	7219.33	5794.72	6084.65	7936.27	7880.5
ENSG00000073711	PPP2R3A	0.68498	2.39843e-12	0.461124	7.21815e-07	734.438	697.884	1112.74	1189.98	1149.09	1122.86	1569.82	1557.71
ENSG00000169902	TPST1	0.684969	3.00961e-24	0.312138	0.000221378	1617.05	1619.27	2626.97	2575.92	1645.48	1641.1	2053.32	2027.06
ENSG00000127022	CANX	0.684757	0.0481885	0.511174	0.133736	61.6633	42.8765	86.3426	81.6544	51.155	67.5968	96.4928	72.7003
ENSG00000127526	SLC35E1	0.684624	2.02876e-16	0.670749	9.60519e-14	997.658	969.739	1561.72	1600.43	1286.45	1315.32	1992.11	2150.01
ENSG00000258017	TUBA1B-AS1	0.684608	0.0371829	-0.137619	0.198799	497.908	311.995	673.472	628.194	1166.14	1078.73	1076.98	963.279
ENSG00000101265	RASSF2	0.683792	2.17255e-07	-0.0378665	0.864922	405.874	367.643	588.209	654.324	156.307	198.096	179.497	165.714
ENSG00000177432	NAP1L5	0.683745	0.00999404	0.860898	0.00055632	90.1941	81.1917	145.703	129.558	85.2583	101.395	172.234	166.783
ENSG00000184194	GPR173	0.681943	0.000225615	0.379388	0.0531801	186.831	170.594	293.565	279.802	200.831	177.442	236.563	255.52
ENSG00000176903	PNMA1	0.680806	2.63807e-20	0.404801	4.89476e-06	1565.51	1547.2	2618.34	2371.24	1889.89	1874.87	2339.69	2645.01
ENSG00000116337	AMPD2	0.680307	1.73478e-16	0.393334	0.000201043	1040.91	1061.88	1739.8	1629.82	1648.33	1450.51	1851	2219.5
ENSG00000108829	LRRC59	0.680102	1.29643e-40	0.681284	4.61973e-24	3803.8	3753.98	6169.18	5940.08	5416.74	5113.88	8447.79	8438.58
ENSG00000143079	CTTNBP2NL	0.680046	1.65472e-15	0.326468	0.00224152	951.64	928.687	1475.38	1537.28	927.421	935.089	1095.66	1240.18
ENSG00000213949	ITGA1	0.67955	7.377e-20	0.549554	1.53494e-09	1432.06	1346.51	2172.6	2277.61	1248.56	1218.62	1849.96	1760.84
ENSG00000117036	ETV3	0.67924	1.64543e-09	0.302224	0.0203843	505.271	515.431	843.999	790.414	529.549	498.526	602.82	664.994
ENSG00000137168	PPIL1	0.678912	5.37832e-06	0.658033	1.29049e-05	273.343	276.417	448.982	431.135	321.139	364.271	581.032	500.349
ENSG00000154229	PRKCA	0.677871	1.89612e-23	0.116782	0.115656	1683.32	1715.06	2644.24	2792.58	3176.34	3080.35	3429.12	3354.91
ENSG00000069956	MAPK6	0.674395	1.16408e-24	0.608126	1.94184e-11	1887.63	1803.55	2894.64	2996.17	1685.27	1859.85	2841.87	2561.62
ENSG00000197329	PELI1	0.674013	0.0136214	0.130724	0.675218	100.318	72.9813	133.831	142.623	77.6798	75.1075	91.305	75.9077
ENSG00000175137	SH3BP5L	0.673985	6.01732e-16	0.702692	2.00664e-12	993.056	1065.53	1630.8	1653.77	1931.57	1745.31	2712.17	3272.58
ENSG00000027847	B4GALT7	0.671964	7.95564e-07	0.369428	0.00808737	355.254	357.608	604.398	531.298	395.03	399.948	504.253	522.801
ENSG00000109083	IFT20	0.671054	6.58388e-06	0.166276	0.311952	274.264	281.89	453.299	432.224	312.614	342.678	399.459	335.705
ENSG00000160953	PWWP3A	0.670747	3.61659e-14	0.479386	1.05592e-06	841.198	855.706	1344.79	1356.55	979.523	949.171	1333.26	1355.65
ENSG00000197712	FAM114A1	0.670686	9.27746e-29	0.294241	5.06106e-05	2347.81	2243.26	3678.19	3629.81	3155.5	3112.27	3874.24	3811.42
ENSG00000169857	AVEN	0.670202	5.88974e-05	0.492329	0.00161037	215.362	241.751	348.608	378.876	306.93	311.696	463.788	406.267
ENSG00000106803	SEC61B	0.669653	1.34754e-19	0.548005	3.12067e-10	1453.23	1608.33	2449.97	2420.23	1612.33	1780.05	2443.45	2516.71
ENSG00000158042	MRPL17	0.669445	4.02965e-06	0.723002	0.00470031	458.333	341.188	647.569	623.839	609.123	601.799	818.632	1180.31
ENSG00000168036	CTNNB1	0.66872	1.5085e-46	0.411419	3.70592e-10	5095.05	4949.05	8053.61	7912.85	5788.09	5879.98	7872.98	7645.3
ENSG00000136859	ANGPTL2	0.667291	6.02462e-63	0.245935	0.00112381	10480.9	10426.3	16320.9	16881.8	5420.53	5502.56	6098.76	6855.21
ENSG00000103222	ABCC1	0.667158	8.6442e-06	0.109704	0.510749	277.025	269.119	427.396	439.845	304.088	281.653	310.229	321.806
ENSG00000122218	COPA	0.666985	5.92581e-53	0.373928	2.79668e-09	6158.05	6280.04	9920.76	9827.92	7641.98	7684.44	9869.24	9992.02
ENSG00000124787	RPP40	0.666272	0.0181853	0.413094	0.0810805	80.0703	72.9813	112.245	130.647	137.361	143.643	217.887	156.092
ENSG00000171812	COL8A2	0.665394	9.9954e-13	0.60653	2.57969e-05	755.606	753.532	1188.29	1205.22	424.397	368.966	562.356	645.75
ENSG00000163527	STT3B	0.665154	1.00444e-36	0.530905	8.59987e-12	3551.62	3469.35	5457.93	5675.52	3975.88	3803.26	5930.67	5308.19
ENSG00000104131	EIF3J	0.665017	1.78146e-11	0.66813	4.13191e-09	685.66	734.375	1090.08	1161.67	771.114	856.226	1391.36	1194.21
ENSG00000079308	TNS1	0.664527	1.73167e-37	1.0655	7.17594e-52	3523.09	3472.09	5455.77	5631.97	4098.08	3849.26	8130.29	8502.73
ENSG00000185947	ZNF267	0.663939	0.00176773	0.474211	0.0645653	133.451	139.577	202.905	229.721	102.31	112.661	168.084	130.433
ENSG00000084710	EFR3B	0.663407	0.00402303	1.2049	6.86099e-08	111.362	113.121	178.082	177.462	109.888	101.395	223.075	264.073
ENSG00000137171	KLC4	0.663262	2.89133e-05	0.451685	0.00955258	258.618	236.277	395.017	388.675	283.247	233.772	337.206	369.916
ENSG00000115677	HDLBP	0.662993	1.80004e-77	0.37236	2.40969e-10	21232.4	20736.7	32995.8	33456.5	24787.4	24076.7	31578	31674.9
ENSG00000129235	TXNDC17	0.662397	3.54444e-07	0.445414	0.000951565	395.75	365.819	618.429	586.823	444.29	517.303	677.524	631.851
ENSG00000005238	ATOSB	0.661501	4.21399e-16	0.54248	1.98754e-08	1135.71	1251.63	1928.68	1847.57	1431.39	1394.18	1905.99	2209.88
ENSG00000087903	RFX2	0.661463	5.38421e-06	0.83103	4.10414e-08	288.989	292.838	464.091	456.176	275.668	273.204	480.389	496.073
ENSG00000140262	TCF12	0.660901	3.80402e-25	0.300903	0.000151154	1945.62	1927.62	3004.72	3119.2	2157.03	2255.1	2702.84	2732.68
ENSG00000166341	DCHS1	0.660363	3.79795e-16	0.297522	0.0175291	1097.98	1118.44	1808.88	1694.06	683.961	620.576	741.853	861.713
ENSG00000227036	LINC00511	0.657908	0.000892862	0.193236	0.400456	173.025	153.261	275.217	239.519	142.097	160.542	191.948	153.954
ENSG00000198743	SLC5A3	0.657561	7.70616e-34	-0.0431992	0.873649	3783.55	3633.56	5673.79	6026.09	5468.84	3991.96	4106.65	5075.13
ENSG00000124762	CDKN1A	0.65749	1.15495e-38	0.304536	3.67243e-05	5508.28	5903.28	8775.65	9224.76	9071.48	9060.78	10485.5	11909
ENSG00000154122	ANKH	0.656581	1.15588e-08	0.120223	0.328283	636.881	543.711	977.83	882.956	615.754	584.9	645.36	659.649
ENSG00000102984	ZNF821	0.656422	0.0331497	0.34797	0.273319	80.9907	56.5605	114.404	102.34	62.5227	72.291	88.1923	83.3916
ENSG00000139624	CERS5	0.656376	4.25422e-10	0.601725	4.18212e-07	584.421	621.254	930.342	970.054	646.068	706.949	952.477	1101.2
ENSG00000004864	SLC25A13	0.65631	5.2372e-06	0.619635	1.54355e-05	298.193	297.399	477.043	461.619	341.033	375.538	570.656	530.285
ENSG00000162616	DNAJB4	0.653793	0.00032523	0.414536	0.00120731	244.813	185.19	336.736	339.682	546.6	548.285	783.355	675.686
ENSG00000163453	IGFBP7	0.653394	6.47297e-10	0.794625	1.97689e-14	746.403	837.461	1348.02	1143.16	755.009	835.571	1376.84	1382.38
ENSG00000112852	PCDHB2	0.653311	0.0372918	0.441011	0.246552	57.9819	70.2445	89.5804	112.139	52.1023	39.4314	63.291	60.94
ENSG00000174332	GLIS1	0.652688	0.0279398	-0.0492194	0.846004	69.0261	81.1917	137.069	99.0739	123.151	122.05	117.244	119.742
ENSG00000131473	ACLY	0.652654	4.64986e-49	0.838896	2.50512e-40	5592.96	5596.76	8795.07	8795.81	6982.65	6988.75	12302.3	12688.3
ENSG00000152749	GPR180	0.651811	4.24319e-06	0.308908	0.0193387	387.467	318.381	562.306	546.54	464.184	458.156	573.769	568.773
ENSG00000053254	FOXN3	0.651793	5.03925e-22	0.625288	2.70078e-12	1942.86	1896.6	2892.48	3139.88	1302.56	1254.3	1928.82	2015.3
ENSG00000166741	NNMT	0.651758	8.73732e-49	0.976415	1.17357e-32	5985.03	6117.66	9608.85	9405.49	1683.38	1801.64	3334.71	3522.76
ENSG00000184635	ZNF93	0.650707	0.00867872	1.11238	2.65612e-05	105.84	93.0512	151.1	161.131	67.2593	106.089	187.798	187.096
ENSG00000004660	CAMKK1	0.649885	2.30003e-05	0.120524	0.328548	263.22	298.311	461.933	419.159	640.384	596.166	651.586	692.791
ENSG00000198832	SELENOM	0.649347	5.33436e-18	0.455903	8.19526e-06	1444.03	1442.29	2365.79	2161.12	930.262	1016.77	1374.76	1295.78
ENSG00000154217	PITPNC1	0.64831	1.64463e-05	-0.333509	0.0305093	273.343	273.68	438.189	419.159	413.029	402.764	335.131	312.184
ENSG00000105520	PLPPR2	0.647637	3.54795e-14	0.73765	0.00603979	925.87	962.441	1463.51	1494.82	988.049	880.636	1278.27	1837.82
ENSG00000136295	TTYH3	0.64733	1.39305e-37	0.422437	0.0186792	4917.42	5022.94	8051.45	7517.64	5359.9	4910.15	6074.89	7689.13
ENSG00000158966	CACHD1	0.646726	5.23088e-11	0.0877151	0.408038	736.279	679.639	1119.22	1097.43	911.316	893.779	936.914	981.455
ENSG00000164976	MYORG	0.646633	0.0259414	0.260166	0.292305	65.3447	82.104	118.721	112.139	119.362	113.6	143.183	135.779
ENSG00000025796	SEC63	0.645969	8.65101e-26	0.469078	4.36502e-09	2139.81	2105.51	3274.54	3368.51	2049.04	2126.48	2950.81	2828.9
ENSG00000237187	NR2F1-AS1	0.645862	0.00107858	0.596078	0.00287191	155.539	162.383	262.266	235.165	177.148	168.053	284.291	237.345
ENSG00000100483	VCPKMT	0.644884	0.00788551	0.722716	0.00202349	95.7162	129.542	178.082	174.196	118.414	113.6	210.624	172.129
ENSG00000152422	XRCC4	0.644872	0.019889	0.660206	0.0055831	85.5924	73.8936	119.8	129.558	102.31	136.132	194.023	182.82
ENSG00000129562	DAD1	0.644699	1.48504e-19	0.407122	8.41858e-06	1689.76	1835.48	2666.91	2844.84	2207.24	2205.34	2686.23	3165.67
ENSG00000161533	ACOX1	0.644614	1.39979e-15	0.131525	0.194728	1076.81	1090.16	1658.86	1728.89	1169.93	1069.34	1258.56	1194.21
ENSG00000173914	RBM4B	0.644595	0.000206274	0.293041	0.0876941	210.76	199.786	310.833	330.972	293.667	249.732	325.793	339.981
ENSG00000185420	SMYD3	0.643045	3.27113e-07	0.34117	0.00573443	400.352	398.66	610.874	636.904	532.391	548.285	685.825	683.169
ENSG00000151445	VIPAS39	0.642779	0.000134319	0.102032	0.550699	213.521	228.067	332.419	357.102	269.037	283.531	288.441	304.7
ENSG00000106638	TBL2	0.642743	4.95757e-10	0.677801	8.38689e-10	630.439	668.691	975.671	1052.8	779.64	814.917	1183.85	1367.41
ENSG00000071282	LMCD1	0.641339	1.41334e-33	1.42058	1.85792e-52	3265.4	3172.86	5007.87	5034.26	784.376	804.589	2162.27	2091.2
ENSG00000136478	TEX2	0.641332	1.49299e-15	0.584892	8.4362e-10	1087.85	1145.81	1717.14	1767	994.68	1022.4	1514.83	1510.67
ENSG00000090861	AARS1	0.641097	1.3301e-25	0.0810654	0.307056	2194.11	2118.28	3350.09	3375.05	2343.66	2361.19	2535.79	2440.81
ENSG00000115738	ID2	0.640947	1.9165e-18	0.127193	0.135519	1502.01	1471.49	2403.56	2232.97	2240.4	2291.72	2344.88	2605.45
ENSG00000106636	YKT6	0.640423	9.39734e-27	0.483039	1.30559e-11	2345.05	2449.44	3782.89	3690.78	3348.76	3310.36	4731.26	4575.84
ENSG00000107175	CREB3	0.640276	1.89564e-12	0.388364	0.00010652	818.19	811.917	1290.82	1249.86	1179.41	1184.82	1444.28	1650.73
ENSG00000253710	ALG11	0.639522	0.00311341	0.397047	0.0703538	139.893	125.893	216.936	197.059	141.15	142.704	189.873	183.889
ENSG00000118985	ELL2	0.639426	2.69912e-24	0.64999	5.88542e-18	2008.2	1990.57	3069.48	3159.48	2493.33	2447.57	3796.42	3956.82
ENSG00000173457	PPP1R14B	0.638612	2.28576e-18	0.607289	2.47886e-15	2312.84	2503.26	4013.85	3483.92	2954.67	3071.9	4400.28	4781.12
ENSG00000125637	PSD4	0.638598	0.00073254	0.841822	4.97731e-09	179.468	179.717	302.199	256.939	312.614	321.085	544.717	591.225
ENSG00000130513	GDF15	0.637994	2.78815e-05	0.131766	0.566149	292.671	264.557	448.982	418.07	137.361	153.032	152.521	165.714
ENSG00000198833	UBE2J1	0.637975	7.27883e-17	0.644457	5.68775e-13	1273.76	1278.09	1925.44	2045.71	1462.65	1411.08	2345.92	2145.73
ENSG00000180914	OXTR	0.636537	1.85026e-05	0.598881	8.28865e-06	288.069	303.785	486.756	433.312	555.126	453.462	789.581	737.695
ENSG00000150687	PRSS23	0.636334	1.25501e-59	0.780316	1.35225e-32	14359.3	15022.3	22972.5	22697.7	4917.51	4885.74	8526.64	8310.29
ENSG00000149177	PTPRJ	0.634723	4.2008e-08	0.184321	0.0915421	478.581	504.483	741.467	784.97	875.318	885.33	1055.2	945.104
ENSG00000100600	LGMN	0.634408	1.8184e-13	0.53365	6.65966e-07	912.065	934.161	1449.48	1416.43	753.115	778.302	1146.5	1070.19
ENSG00000185222	TCEAL9	0.633994	9.29727e-19	0.423124	4.95851e-06	1413.66	1436.82	2236.27	2187.25	1357.5	1362.26	1911.18	1735.19
ENSG00000127152	BCL11B	0.6334	0.00123358	0.98904	5.85898e-06	166.583	217.119	270.9	324.44	113.678	115.478	231.375	223.447
ENSG00000140367	UBE2Q2	0.633189	3.65638e-15	0.405635	7.85656e-06	1128.35	1080.12	1735.49	1689.7	1246.67	1290.91	1680.84	1680.66
ENSG00000168769	TET2	0.631907	0.000508842	0.168926	0.367434	202.477	178.804	292.486	298.311	258.617	221.567	289.478	250.175
ENSG00000169251	NMD3	0.631753	2.99117e-09	0.454493	2.23475e-05	645.164	628.552	1045.82	927.593	755.957	753.892	1051.04	1017.8
ENSG00000133138	TBC1D8B	0.631267	9.8188e-06	0.530461	6.26932e-05	325.803	304.697	505.104	471.418	431.975	430.929	644.323	601.916
ENSG00000139508	SLC46A3	0.630174	0.00129849	1.57614	2.15786e-12	156.459	173.331	268.741	241.697	97.5734	80.7406	274.953	256.589
ENSG00000108510	MED13	0.629365	3.0332e-17	0.568012	1.54055e-10	1353.83	1312.75	2023.65	2101.24	1275.08	1258.99	1867.6	1889.14
ENSG00000205336	ADGRG1	0.629075	0.0265986	-0.67283	0.00220352	76.3889	78.4549	131.672	107.784	249.144	257.243	128.657	189.235
ENSG00000162614	NEXN	0.628013	7.33679e-07	0.765459	1.30885e-07	407.714	430.59	614.112	681.542	309.772	336.106	565.468	532.423
ENSG00000132507	EIF5A	0.627843	0.00311971	0.618616	0.000727321	133.451	135.928	206.143	210.124	191.357	196.218	293.629	301.493
ENSG00000164244	PRRC1	0.627245	1.65809e-17	0.508109	5.50955e-09	1466.11	1372.05	2180.15	2203.58	1780.95	1691.8	2359.4	2579.79
ENSG00000198467	TPM2	0.627018	1.19103e-43	0.490955	3.01668e-14	6088.1	6321.1	9466.39	9698.36	9332.94	9176.26	13385.5	12626.3
ENSG00000079785	DDX1	0.626926	1.08011e-18	0.486079	9.25339e-10	1776.27	1647.55	2568.69	2718.55	2274.5	2419.4	3364.8	3209.51
ENSG00000125977	EIF2S2	0.62677	1.09723e-21	0.297678	0.000640339	2112.2	2126.49	3135.32	3409.89	1934.42	2113.34	2583.52	2391.63
ENSG00000171314	PGAM1	0.626762	7.74631e-37	0.349294	4.8894e-07	6366.97	6355.76	10225.1	9419.65	8272.89	8544.42	11191.1	10232.6
ENSG00000105671	DDX49	0.626678	2.26855e-07	0.561058	9.78379e-06	438.086	471.642	725.278	679.364	474.604	513.548	754.304	703.483
ENSG00000177683	THAP5	0.626082	0.000255202	0.277457	0.0856846	222.724	204.348	324.864	334.238	291.773	291.98	360.032	347.465
ENSG00000007866	TEAD3	0.625605	7.07997e-12	0.56092	8.59103e-07	802.544	845.671	1269.24	1273.81	788.165	741.687	1045.86	1211.32
ENSG00000170448	NFXL1	0.625548	0.00967317	0.268789	0.211614	100.318	107.647	159.734	161.131	168.622	151.154	201.286	183.889
ENSG00000123095	BHLHE41	0.625496	0.00931025	-0.0655927	0.682203	122.406	124.068	223.411	156.776	341.98	332.351	328.905	315.391
ENSG00000196470	SIAH1	0.62526	2.75058e-05	0.385279	0.0332981	299.113	273.68	437.109	446.377	233.987	297.614	373.52	320.737
ENSG00000113758	DBN1	0.624864	2.20641e-30	0.561172	1.75402e-15	3375.84	3558.75	5449.3	5244.39	3232.24	3278.44	4805.96	4800.36
ENSG00000163545	NUAK2	0.624811	0.0040121	0.425095	0.0960096	139.893	125.893	194.271	215.567	106.099	98.5786	140.07	134.709
ENSG00000001167	NFYA	0.624702	3.21572e-07	0.570914	1.82514e-06	425.201	475.291	698.296	690.251	571.23	534.202	811.369	830.708
ENSG00000162980	ARL5A	0.624492	2.35537e-06	0.604448	2.91585e-06	429.803	373.117	644.332	593.355	481.236	443.134	725.252	679.962
ENSG00000005156	LIG3	0.624326	6.57229e-07	0.586782	4.10106e-06	404.033	443.362	634.618	671.743	578.809	526.691	891.261	768.699
ENSG00000026652	AGPAT4	0.624315	9.49679e-08	0.665672	1.91834e-06	477.661	462.519	731.754	717.47	355.243	379.293	561.318	604.054
ENSG00000175197	DDIT3	0.62313	1.44119e-06	0.0700041	0.667118	374.582	417.818	613.032	607.508	328.718	370.843	396.347	337.843
ENSG00000141959	PFKL	0.622481	7.56417e-24	0.167021	0.0235038	2901.86	2790.62	4584.79	4178.53	3182.03	3138.56	3607.58	3488.55
ENSG00000142207	URB1	0.622307	2.39557e-13	0.537478	2.46285e-08	1014.22	978.862	1491.57	1576.47	1178.46	1105.96	1723.38	1591.92
ENSG00000106682	EIF4H	0.621542	1.84209e-38	0.551867	8.53976e-18	5484.36	5367.78	8130.24	8566.09	6582.89	6499.62	9456.29	9722.6
ENSG00000253626	EIF5AL1	0.621485	2.35117e-08	0.465095	3.67453e-05	515.395	549.184	822.413	815.455	809.954	717.277	1020.96	1087.3
ENSG00000136059	VILL	0.621474	0.00786248	0.322138	0.209279	108.601	114.033	173.764	168.752	98.5207	123.927	133.845	144.332
ENSG00000121481	RNF2	0.621437	0.000398014	0.149655	0.381905	218.123	193.401	317.309	315.73	277.563	330.473	357.957	316.46
ENSG00000123473	STIL	0.620964	6.02816e-06	0.646007	3.41808e-08	363.538	385.889	531.007	621.662	557.021	583.961	916.163	869.197
ENSG00000140836	ZFHX3	0.619769	7.79922e-08	0.357702	0.00235864	512.634	477.115	763.053	757.752	606.281	610.249	768.829	790.082
ENSG00000197451	HNRNPAB	0.619758	2.95598e-27	0.67938	1.39908e-20	3198.21	3385.42	5211.86	4904.7	3902.93	3858.65	6478.5	5950.74
ENSG00000144566	RAB5A	0.619549	4.38821e-13	0.392282	5.80898e-05	942.437	935.073	1426.81	1457.8	1045.83	1079.67	1435.98	1353.51
ENSG00000117419	ERI3	0.619447	7.47135e-10	0.426125	7.61207e-05	657.129	717.954	1064.17	1048.44	781.534	819.611	1037.56	1114.03
ENSG00000099139	PCSK5	0.619117	0.00493199	-0.490176	0.127718	134.371	120.419	196.429	194.882	85.2583	89.1902	65.3661	58.8017
ENSG00000176046	NUPR1	0.618427	1.47322e-30	0.228726	0.00504071	3259.87	3415.53	5082.34	5166	1963.78	2021.33	2362.52	2307.17
ENSG00000130338	TULP4	0.618376	4.02806e-09	0.456469	0.000653152	610.191	631.288	916.311	989.651	592.071	513.548	820.707	695.999
ENSG00000113742	CPEB4	0.618324	7.35482e-09	0.3542	0.007158	611.111	583.851	883.932	950.457	485.972	456.278	616.309	588.017
ENSG00000100580	TMED8	0.618051	1.28113e-07	0.380614	0.00222147	464.776	475.291	713.406	729.446	549.442	527.63	723.177	678.893
ENSG00000205339	IPO7	0.617691	8.21676e-33	0.579419	4.47058e-16	4222.56	3997.55	6215.59	6397.35	5513.37	5435.91	8555.69	7804.6
ENSG00000162836	ACP6	0.617296	0.0415121	0.493576	0.0599085	63.504	78.4549	121.959	95.8078	102.31	92.0067	147.333	126.156
ENSG00000143797	MBOAT2	0.616669	4.22682e-12	0.661007	2.91712e-13	869.729	925.038	1399.83	1352.2	1238.14	1202.66	1982.77	1876.31
ENSG00000221926	TRIM16	0.615156	0.00262352	0.0412804	0.825973	178.548	141.401	238.521	251.495	239.67	226.261	227.225	252.313
ENSG00000148335	NTMT1	0.614208	1.39939e-07	0.475364	5.46219e-05	477.661	513.606	782.48	734.889	602.492	679.723	898.524	884.164
ENSG00000158321	AUTS2	0.613937	6.80409e-07	0.667829	1.61109e-07	418.759	429.678	666.997	631.46	501.129	485.382	732.515	834.985
ENSG00000141756	FKBP10	0.613072	6.88439e-50	0.377012	2.60681e-08	7913.16	8088.16	12211	12263.4	7263.06	7483.53	9241.52	9909.7
ENSG00000120063	GNA13	0.612687	2.44976e-16	0.117691	0.17607	1427.46	1402.15	2084.09	2242.77	1640.75	1604.48	1739.98	1781.16
ENSG00000138768	USO1	0.612427	1.97627e-19	0.405297	5.23257e-07	1750.5	1711.41	2713.32	2579.19	2190.19	2292.66	3062.87	2873.8
ENSG00000095794	CREM	0.612141	0.00227724	0.400358	0.0293684	161.061	149.612	227.729	247.141	204.62	230.017	297.779	275.834
ENSG00000168453	HR	0.611941	2.11214e-09	-0.155813	0.689979	633.2	628.552	973.513	954.812	359.979	345.495	231.375	401.99
ENSG00000164934	DCAF13	0.611747	4.58715e-08	0.542055	4.49737e-07	556.811	546.448	800.828	885.133	741.747	764.219	1129.9	1062.71
ENSG00000111669	TPI1	0.610699	1.91796e-46	0.352999	3.61326e-08	6827.14	6934.14	10434.5	10579.1	9102.74	9391.26	11561.5	12059.7
ENSG00000196110	ZNF699	0.610189	0.00909394	0.167873	0.458177	139.893	109.472	173.764	206.858	149.676	141.765	169.122	158.23
ENSG00000185252	ZNF74	0.610068	0.0158129	0.397708	0.0763494	97.5569	94.8757	154.337	139.357	131.677	140.827	183.648	175.336
ENSG00000058262	SEC61A1	0.609699	1.12614e-56	0.512473	1.02918e-11	12224.1	12382.2	18537.8	19010.2	12700.6	11737.4	16363.3	18498
ENSG00000112033	PPARD	0.609495	2.13132e-16	0.430874	0.000170074	1424.7	1414.01	2239.51	2091.44	957.735	883.452	1127.82	1354.58
ENSG00000276107	THBS1-IT1	0.609347	0.0085843	1.27316	3.0173e-07	107.681	139.577	182.399	194.882	84.311	84.496	229.3	178.543
ENSG00000163597	SNHG16	0.609237	1.03341e-08	0.778287	1.72541e-12	580.74	583.851	905.518	870.98	622.385	607.432	1060.38	1048.81
ENSG00000103121	CMC2	0.608485	0.000705804	0.377188	0.0340861	188.671	195.225	296.803	288.512	226.408	245.977	323.718	289.732
ENSG00000157657	ZNF618	0.606891	2.26382e-10	0.541267	2.09638e-07	723.394	737.111	1111.66	1112.68	779.64	816.794	1156.88	1166.41
ENSG00000224531	SMIM13	0.60607	3.74132e-05	0.611982	7.98847e-05	300.034	288.276	436.03	459.442	281.352	281.653	426.436	434.064
ENSG00000174749	FAM241A	0.606063	0.0031259	-0.203954	0.311356	142.654	151.436	228.808	218.834	209.356	223.445	197.136	178.543
ENSG00000094975	SUCO	0.605938	1.97572e-08	0.429943	9.35082e-05	595.465	565.605	859.109	907.996	701.96	738.87	960.777	980.385
ENSG00000124357	NAGK	0.605895	8.72436e-18	0.247693	0.00333237	1624.41	1730.57	2617.26	2488.82	1957.15	1985.65	2248.39	2433.32
ENSG00000138463	SLC49A4	0.604971	1.50795e-06	0.179572	0.239123	435.325	431.502	619.508	698.961	374.189	338.923	409.835	397.714
ENSG00000164418	GRIK2	0.603916	7.92628e-05	0.0850727	0.549318	337.768	280.066	443.585	495.37	482.183	423.419	475.201	485.382
ENSG00000108515	ENO3	0.603895	2.61083e-05	-0.794173	3.00763e-10	342.37	310.171	520.214	471.418	810.901	890.024	516.703	463.999
ENSG00000198018	ENTPD7	0.603056	2.85019e-09	0.391314	0.000334456	714.19	696.972	1014.53	1129.01	867.74	841.204	1189.04	1052.02
ENSG00000162928	PEX13	0.602944	1.20684e-06	0.307937	0.0180922	414.157	464.344	669.155	665.211	472.71	482.566	593.482	589.087
ENSG00000179922	ZNF784	0.601545	0.0116827	0.159506	0.572648	104.92	115.858	157.575	177.462	85.2583	99.5175	103.756	102.636
ENSG00000148229	POLE3	0.601518	1.88493e-08	0.677948	3.64107e-11	590.864	665.042	940.055	965.699	803.322	822.427	1264.78	1336.4
ENSG00000163743	RCHY1	0.601261	0.00105728	0.807182	4.1442e-06	219.963	178.804	301.12	303.754	204.62	199.035	367.295	338.912
ENSG00000108175	ZMIZ1	0.601186	8.08949e-24	0.27983	0.00237029	2814.43	2765.08	4071.05	4393	4394.59	3975.07	4610.9	5550.88
ENSG00000107036	RIC1	0.600836	7.66323e-13	0.361858	0.000201373	1081.41	1097.46	1580.07	1724.54	1014.57	1031.79	1308.36	1321.44
ENSG00000182670	TTC3	0.600453	1.54204e-32	0.364778	7.45104e-08	4568.61	4442.74	6651.62	7011.39	5284.12	5435.91	7053.31	6750.44
ENSG00000155508	CNOT8	0.600092	3.34679e-10	0.208346	0.0630995	736.279	779.076	1132.17	1164.94	772.061	733.237	850.796	888.441
ENSG00000128228	SDF2L1	0.599988	0.000116765	0.767448	1.80492e-08	284.388	259.084	431.713	391.941	358.085	399.009	650.548	638.266
ENSG00000171608	PIK3CD	0.599668	8.02587e-07	0.375603	0.00111935	449.13	473.466	731.754	666.3	651.752	638.414	818.632	855.298
ENSG00000151835	SACS	0.599417	8.25188e-21	0.506335	3.01382e-13	2449.97	2240.53	3590.77	3515.49	4605.84	4457.63	6594.71	6278.96
ENSG00000185305	ARL15	0.597938	0.00134898	0.813067	6.36808e-06	172.105	198.874	274.138	287.423	198.936	193.402	320.605	368.847
ENSG00000128283	CDC42EP1	0.597336	3.00174e-12	0.333424	0.00296897	998.578	998.02	1563.88	1456.71	1138.67	1026.16	1240.92	1487.15
ENSG00000123636	BAZ2B	0.596935	4.07231e-06	0.289693	0.0531252	386.546	376.766	569.861	584.645	341.033	375.538	447.187	428.718
ENSG00000186300	ZNF555	0.596791	0.0405122	-0.0474971	0.870238	68.1058	80.2795	104.69	119.76	92.8368	91.0679	90.2674	87.6681
ENSG00000131669	NINJ1	0.595724	0.000100766	0.270833	0.0666949	279.786	301.048	470.567	407.183	358.085	357.7	429.548	434.064
ENSG00000221823	PPP3R1	0.594988	2.93795e-08	0.351681	0.00203788	663.571	609.394	1006.97	915.617	923.631	785.812	1123.67	1057.36
ENSG00000197780	TAF13	0.594826	3.45283e-09	0.548005	5.69557e-07	720.633	684.2	1018.84	1102.88	680.172	683.478	987.754	1006.04
ENSG00000177169	ULK1	0.594791	3.21775e-14	0.425084	1.65047e-05	1167.92	1176.82	1799.16	1741.96	1015.52	992.358	1309.4	1386.65
ENSG00000132475	H3-3B	0.594375	5.79261e-36	0.38802	8.64439e-08	4508.79	4492.91	6804.88	6786.02	4838.88	5271.61	6744.12	6486.37
ENSG00000111877	MCM9	0.594279	0.00346384	0.501633	0.0164792	148.176	150.524	222.332	228.632	154.412	148.337	213.737	214.894
ENSG00000144591	GMPPA	0.594259	7.73377e-09	0.40026	6.87602e-05	624.917	665.955	989.702	959.166	941.63	955.743	1218.09	1286.15
ENSG00000156103	MMP16	0.59212	0.000306451	0.544289	1.41522e-06	228.246	249.961	349.688	371.255	659.331	633.72	962.853	922.653
ENSG00000168300	PCMTD1	0.591981	3.1607e-08	-0.0377555	0.782308	623.996	634.025	894.725	1001.63	514.392	532.325	542.642	476.829
ENSG00000172339	ALG14	0.591018	0.00556504	0.341697	0.0990783	129.769	162.383	214.777	225.366	169.569	205.607	214.774	260.866
ENSG00000136240	KDELR2	0.590339	1.40318e-36	0.613355	1.17226e-12	5950.97	5967.14	8733.55	9210.61	6558.26	6330.62	8908.46	10809.9
ENSG00000186174	BCL9L	0.589878	2.02279e-22	0.45313	9.24463e-07	2420.52	2553.43	3812.03	3674.45	3216.13	3027.77	3869.05	4679.55
ENSG00000169635	HIC2	0.588334	0.0162753	0.197439	0.391281	102.159	111.297	146.782	174.196	150.623	132.377	156.671	167.852
ENSG00000149968	MMP3	0.587868	2.10084e-53	-0.282019	4.29776e-05	61890.7	63628.8	97192.6	91465.9	183293	186779	142860	161503
ENSG00000100330	MTMR3	0.587746	6.44519e-13	0.41565	4.68452e-05	1105.34	1052.76	1617.84	1625.47	1082.78	1040.24	1331.19	1501.05
ENSG00000116871	MAP7D1	0.58757	2.80726e-22	0.313442	7.95815e-06	2970.88	3273.21	4774.75	4608.57	3807.26	3730.03	4721.92	4644.27
ENSG00000131149	GSE1	0.587347	1.46074e-11	-0.0200688	0.823941	1016.06	937.81	1452.71	1482.84	1557.38	1513.42	1486.82	1541.67
ENSG00000163605	PPP4R2	0.587103	3.03548e-09	0.442627	3.94466e-05	701.305	676.902	1045.82	1024.49	838.373	849.654	1210.83	1083.02
ENSG00000182742	HOXB4	0.58639	0.0215209	0.202987	0.295163	90.1941	114.033	165.13	141.534	201.778	196.218	228.262	229.861
ENSG00000095139	ARCN1	0.585914	6.24666e-25	0.470089	2.50679e-12	3430.14	3433.77	4942.03	5360.88	4495.01	4514.9	6196.29	6284.3
ENSG00000162236	STX5	0.58481	5.11673e-07	0.489393	7.98012e-05	484.103	542.799	777.083	763.196	581.651	567.062	751.191	861.713
ENSG00000184575	XPOT	0.584622	6.17269e-29	0.281197	0.000125502	3482.6	3383.6	5151.42	5145.31	3506.01	3342.28	4225.97	4095.81
ENSG00000166401	SERPINB8	0.58404	1.76511e-07	0.206637	0.0890806	530.121	533.676	776.004	818.721	617.649	665.64	771.942	708.828
ENSG00000256940	PPP1R14B-AS1	0.583222	0.0382306	0.241766	0.284338	76.3889	78.4549	113.325	118.671	152.518	138.01	162.896	180.682
ENSG00000166750	SLFN5	0.583167	9.89656e-24	-0.177423	0.0282643	3521.25	3665.49	5144.94	5622.17	3453.91	3480.29	3239.25	2891.98
ENSG00000084636	COL16A1	0.582089	2.79365e-42	0.627179	5.63967e-20	8420.27	8601.76	13002.1	12480.1	5318.22	5172.09	7854.3	8348.78
ENSG00000163513	TGFBR2	0.581383	4.52437e-35	0.08429	0.235153	4718.63	4668.07	7033.68	7011.39	4051.66	4229.49	4359.81	4419.75
ENSG00000155158	TTC39B	0.580416	0.000838633	0.173459	0.332353	226.406	232.628	308.675	377.787	233.987	251.61	271.84	275.834
ENSG00000172346	CSDC2	0.580374	0.00816983	0.10983	0.574554	128.849	131.366	203.984	185.083	229.25	195.28	230.338	227.723
ENSG00000168487	BMP1	0.579229	8.72059e-20	0.412615	1.99088e-06	2044.09	2035.27	3114.81	2979.84	1654.96	1620.44	2098.98	2261.19
ENSG00000105321	CCDC9	0.57918	3.52893e-06	0.401601	0.00336956	472.139	415.994	666.997	659.767	436.712	403.703	548.867	561.289
ENSG00000172007	RAB33B	0.57863	0.0131327	0.336466	0.164369	117.805	115.858	187.795	161.131	112.73	134.255	148.371	163.576
ENSG00000130758	MAP3K10	0.578419	5.9627e-05	0.427718	0.00806586	307.396	307.434	468.409	449.643	305.035	282.592	371.445	419.096
ENSG00000117450	PRDX1	0.57717	9.5374e-34	0.310505	2.94541e-06	4617.39	4537.61	6796.24	6862.23	6731.61	7084.52	8451.94	8682.34
ENSG00000244486	SCARF2	0.576139	2.08581e-11	0.510429	4.61329e-07	1193.69	1287.21	1966.45	1732.16	878.16	875.003	1274.12	1223.08
ENSG00000176871	WSB2	0.576095	2.06841e-22	0.545925	8.10713e-15	2410.39	2503.26	3678.19	3647.23	3335.49	3328.2	4898.3	4830.3
ENSG00000107643	MAPK8	0.575965	1.02178e-06	0.398104	0.00187175	466.617	470.73	693.979	703.316	507.76	499.465	692.05	635.059
ENSG00000205581	HMGN1	0.575948	3.41096e-21	0.426264	3.19052e-08	2173.86	2224.11	3276.7	3279.24	2664.79	2813.72	3773.59	3587.98
ENSG00000168894	RNF181	0.575662	1.44205e-06	0.286701	0.0186587	452.811	496.273	713.406	701.139	573.125	606.493	700.351	738.764
ENSG00000111860	CEP85L	0.57553	0.00241704	0.377536	0.0506048	172.105	223.505	302.199	287.423	182.832	209.362	261.464	248.036
ENSG00000240445	FOXO3B	0.575454	0.0165927	0.530547	0.03079	101.238	128.63	164.051	178.551	126.94	108.906	149.408	191.373
ENSG00000067221	STOML1	0.575424	6.35312e-05	0.312481	0.0464319	306.476	346.661	500.787	472.507	348.612	410.275	429.548	513.179
ENSG00000223960	CHROMR	0.575233	0.00909717	0.271355	0.148298	123.327	166.945	209.381	223.189	213.146	214.995	272.877	243.76
ENSG00000198042	MAK16	0.574912	3.27998e-05	0.829618	6.08202e-10	333.166	338.451	511.58	488.837	377.031	374.599	692.05	643.612
ENSG00000159216	RUNX1	0.574757	1.27075e-32	0.63388	1.74901e-13	4680.89	4636.14	6816.75	7060.38	2715.95	2565.86	3810.95	4385.54
ENSG00000090615	GOLGA3	0.574025	6.60887e-18	0.372245	8.0417e-06	2000.84	2144.74	3169.85	3001.61	2979.3	2763.02	3917.81	3514.21
ENSG00000165240	ATP7A	0.573746	8.42421e-05	0.340824	0.0170784	293.591	306.522	443.585	449.643	374.189	414.969	494.915	504.626
ENSG00000119661	DNAL1	0.573703	0.00053515	0.738327	3.77687e-06	228.246	233.54	334.578	352.747	251.986	262.876	446.149	412.681
ENSG00000278183	ABCC1	0.573438	0.00304661	0.113718	0.57893	188.671	166.033	281.693	246.052	197.989	186.83	190.91	225.585
ENSG00000104691	UBXN8	0.573397	0.00498627	0.677592	0.00193133	143.574	162.383	222.332	232.987	126.94	130.499	205.436	206.341
ENSG00000137965	IFI44	0.573348	0.0285049	0.410528	0.0543367	92.9552	103.086	126.276	165.486	144.939	163.359	198.173	211.686
ENSG00000140105	WARS1	0.572731	1.01957e-15	0.229584	0.00886868	1815.85	1685.87	2521.2	2686.97	1586.75	1666.45	1862.41	1952.22
ENSG00000173473	SMARCC1	0.571653	4.22125e-16	0.601616	2.85774e-13	1581.16	1627.48	2328.01	2440.92	1684.32	1658	2579.37	2492.12
ENSG00000154511	DIPK1A	0.571617	1.18727e-09	0.364264	0.000500058	763.889	795.496	1152.67	1164.94	828.9	836.51	1086.32	1057.36
ENSG00000099194	SCD	0.570992	6.27434e-37	0.691972	5.32253e-30	21323.6	22221	30945.2	33742.8	11639.6	11729	19160.6	18591
ENSG00000204604	ZNF468	0.570758	0.00531798	0.364257	0.0880975	147.256	150.524	215.856	226.455	161.043	152.093	213.737	189.235
ENSG00000066455	GOLGA5	0.570665	1.60468e-10	0.426971	2.73697e-05	959.003	917.74	1340.47	1446.92	955.84	1064.65	1378.91	1337.47
ENSG00000005302	MSL3	0.569739	4.14322e-06	0.220577	0.0852821	429.803	426.941	619.508	652.146	574.072	550.163	616.309	693.861
ENSG00000182831	HAPSTR1	0.569057	1.33487e-10	0.276859	0.00372422	874.331	885.811	1310.25	1301.03	1221.09	1262.75	1563.6	1445.45
ENSG00000101966	XIAP	0.568874	9.53473e-12	0.41979	3.06576e-05	1058.4	1158.58	1652.38	1636.35	1282.66	1274.01	1843.74	1575.89
ENSG00000164379	FOXQ1	0.568362	1.55012e-06	-0.977017	8.98759e-12	478.581	478.94	734.991	684.808	630.911	626.209	296.741	342.119
ENSG00000143147	GPR161	0.567393	2.06921e-09	-0.000280808	0.997945	792.42	784.549	1206.64	1130.1	938.788	877.819	880.886	935.482
ENSG00000164930	FZD6	0.566428	1.51337e-11	0.445042	7.10986e-07	1138.47	1044.55	1596.26	1636.35	1349.92	1391.37	1918.44	1813.23
ENSG00000152104	PTPN14	0.566067	2.2724e-26	0.137496	0.0421548	3458.67	3397.28	4979.81	5170.35	5144.86	5101.68	5721.09	5549.82
ENSG00000152684	PELO	0.565427	1.6808e-05	0.386813	0.0012923	397.59	373.117	552.593	587.911	600.597	564.245	753.266	769.768
ENSG00000152217	SETBP1	0.565423	0.000988574	0.208673	0.376188	284.388	218.944	366.956	377.787	141.15	140.827	143.183	182.82
ENSG00000125753	VASP	0.564911	7.60402e-14	0.773739	3.15402e-18	1294.01	1343.77	1980.48	1921.6	1635.06	1542.52	2573.14	2859.9
ENSG00000197299	BLM	0.56388	0.0346991	0.861173	8.09153e-05	88.3534	99.4371	120.88	156.776	122.204	153.97	274.953	226.654
ENSG00000105404	RABAC1	0.563241	0.00123346	0.246332	0.172298	204.317	229.891	334.578	307.02	238.723	236.589	264.577	299.354
ENSG00000040633	PHF23	0.563238	1.21165e-11	0.461838	8.22346e-06	1041.83	1019	1506.68	1538.37	1173.72	1175.43	1483.71	1752.29
ENSG00000104419	NDRG1	0.563106	1.70738e-29	-0.186526	0.0182827	3927.13	4012.15	5841.08	5888.91	3154.56	3293.46	2939.4	2726.26
ENSG00000104064	GABPB1	0.562822	0.000259451	0.568505	0.00034937	269.662	283.715	389.621	427.869	300.299	288.225	403.61	469.345
ENSG00000101680	LAMA1	0.562274	3.4196e-06	0.568646	1.38052e-05	444.528	452.484	675.631	648.88	443.343	455.339	637.06	695.999
ENSG00000161203	AP2M1	0.562215	3.55361e-41	0.280505	5.59406e-06	8586.85	8594.46	12915.8	12452.8	10670.5	10557.3	12723.6	13060.4
ENSG00000204147	ASAH2B	0.561996	0.036153	0.290577	0.174704	85.5924	92.1389	119.8	142.623	149.676	187.769	207.511	205.272
ENSG00000074935	TUBE1	0.561709	0.00868985	0.119165	0.61344	150.017	135.015	195.35	225.366	139.255	147.398	172.234	138.986
ENSG00000160991	ORAI2	0.561633	4.23702e-14	0.41663	1.06072e-06	1406.29	1360.19	2081.94	2001.08	1535.6	1590.4	2076.15	2096.55
ENSG00000218891	ZNF579	0.561347	6.64168e-05	0.164204	0.301245	346.051	338.451	535.324	474.684	323.034	323.901	345.506	379.539
ENSG00000163479	SSR2	0.561238	4.62807e-24	0.476213	4.36195e-08	2909.22	2910.13	4234.03	4352.72	3672.74	3731.9	4699.09	5602.2
ENSG00000129083	COPB1	0.55993	5.43974e-19	0.438578	6.61772e-09	2722.39	2499.61	3763.46	3934.65	3305.18	3611.73	4735.41	4638.92
ENSG00000162591	MEGF6	0.559864	1.38069e-20	-0.053219	0.49529	2526.36	2675.68	3904.84	3763.72	2530.28	2563.04	2440.33	2468.6
ENSG00000117410	ATP6V0B	0.559802	5.2009e-12	0.743965	2.13493e-11	1287.57	1464.19	1994.51	2062.04	1428.55	1200.78	1999.37	2404.46
ENSG00000059758	CDK17	0.559667	6.90568e-11	0.254036	0.0194767	995.817	960.617	1413.86	1469.78	981.417	1062.77	1305.25	1132.2
ENSG00000115548	KDM3A	0.559197	7.28991e-07	0.241801	0.0334359	799.783	678.726	1002.65	1175.82	699.118	703.194	847.684	810.395
ENSG00000187792	ZNF70	0.558988	0.0227241	0.717079	0.00104522	102.159	114.946	145.703	174.196	141.15	122.05	225.15	207.41
ENSG00000120254	MTHFD1L	0.558908	4.5088e-12	0.439463	1.96748e-06	1131.11	1091.07	1649.14	1624.38	1238.14	1266.5	1644.53	1752.29
ENSG00000175745	NR2F1	0.558629	0.00116436	0.546054	0.000757806	228.246	217.119	307.596	348.392	254.828	276.02	385.971	389.161
ENSG00000167635	ZNF146	0.558147	1.27183e-10	0.279162	0.00482672	976.49	925.951	1398.75	1402.28	1103.62	1145.39	1424.57	1304.33
ENSG00000274070	CASTOR2	0.557412	5.13006e-06	0.253597	0.0682809	439.006	488.975	696.137	669.566	573.125	482.566	671.299	586.948
ENSG00000203667	COX20	0.556813	1.18437e-05	0.271934	0.0152718	439.006	404.134	600.081	640.17	726.59	740.748	913.05	858.505
ENSG00000213064	SFT2D2	0.556762	8.27718e-15	0.161538	0.084597	1459.67	1522.57	2194.18	2192.69	1496.76	1421.41	1703.67	1559.85
ENSG00000080608	PUM3	0.55627	8.84744e-07	0.814048	1.65836e-11	560.492	513.606	793.273	786.059	536.18	554.857	1021.99	895.925
ENSG00000168237	GLYCTK	0.556246	0.0176229	0.0287382	0.89398	111.362	118.595	177.002	161.131	172.411	165.237	169.122	175.336
ENSG00000137831	UACA	0.55553	1.3525e-13	0.457287	9.33925e-08	1375	1488.82	2098.13	2111.04	2385.34	2586.52	3603.43	3222.34
ENSG00000138448	ITGAV	0.555152	1.20682e-28	0.620047	1.70963e-16	7967.46	7337.36	10961.2	11526.3	4356.7	3910.29	6397.57	6307.82
ENSG00000179454	KLHL28	0.554991	0.00191059	0.115524	0.548481	196.955	197.05	288.168	290.689	203.673	239.405	246.938	233.069
ENSG00000178381	ZFAND2A	0.5547	0.0044789	0.501486	0.0110683	163.822	166.033	246.076	238.431	190.41	173.686	238.638	276.903
ENSG00000230417	LINC00595	0.554576	1.90056e-06	-0.0524647	0.667154	488.705	482.589	706.93	719.647	741.747	678.784	654.698	715.243
ENSG00000197063	MAFG	0.553383	7.36156e-12	0.318655	0.00455918	1086.93	1115.7	1612.45	1620.02	1130.15	1048.69	1226.39	1491.43
ENSG00000262903	CTNS-AS1	0.553377	0.0480555	0.238616	0.442137	73.6279	90.3144	124.117	116.494	78.6271	76.0464	77.8167	104.774
ENSG00000105419	MEIS3	0.551037	1.10283e-09	0.280258	0.0141843	872.49	874.864	1316.72	1243.32	730.379	736.054	844.571	936.551
ENSG00000178904	DPY19L3	0.550799	4.73017e-08	0.421727	0.00020544	664.492	701.533	983.226	1017.96	665.962	642.169	880.886	871.335
ENSG00000116095	PLEKHA3	0.550689	6.17753e-05	0.464859	0.00174848	338.688	350.31	494.311	514.967	325.876	342.678	451.337	471.483
ENSG00000125430	HS3ST3B1	0.5504	1.6959e-06	0.875388	1.25949e-11	524.599	518.167	796.51	730.534	393.135	410.275	755.341	718.45
ENSG00000116157	GPX7	0.550218	0.00146324	0.346859	0.0495221	269.662	229.891	402.572	328.795	248.196	244.099	289.478	336.774
ENSG00000183311	TUBB	0.549551	4.03034e-10	0.438185	2.75729e-06	974.649	946.02	1356.66	1454.54	1309.19	1289.97	1678.77	1843.17
ENSG00000131871	SELENOS	0.549517	5.88452e-11	0.616671	6.32331e-10	1011.46	997.107	1477.54	1462.16	890.475	949.171	1384.1	1436.9
ENSG00000168795	ZBTB5	0.548916	0.00161348	0.20266	0.255858	254.016	206.172	334.578	338.593	253.88	233.772	286.366	274.765
ENSG00000115806	GORASP2	0.548636	8.98277e-14	0.49706	4.0744e-07	1414.58	1427.7	2029.05	2128.46	1647.38	1586.65	2083.41	2481.43
ENSG00000160570	DEDD2	0.548594	0.000199254	0.481125	0.000552545	306.476	290.101	443.585	428.958	398.819	407.458	532.267	593.363
ENSG00000189403	HMGB1	0.548568	6.61764e-27	0.438864	1.35117e-09	4111.2	3951.94	5965.19	5827.94	5484.95	5652.78	7907.22	7189.85
ENSG00000158850	B4GALT3	0.548484	1.91473e-05	0.518294	0.000180991	396.67	410.52	572.02	608.597	435.764	393.376	567.543	620.091
ENSG00000150051	MKX	0.547489	0.0360822	0.00591266	0.991607	86.5127	100.349	141.386	131.736	22.7355	24.4099	25.9389	21.3825
ENSG00000106070	GRB10	0.545675	4.87789e-11	0.217461	0.0157915	1040.91	1099.28	1546.61	1577.56	1469.28	1438.31	1643.49	1737.32
ENSG00000184220	CMSS1	0.54544	0.0057278	0.789436	2.86624e-05	168.424	156.91	236.363	238.431	185.674	214.056	383.896	306.838
ENSG00000145386	CCNA2	0.545319	1.14818e-10	0.501764	2.71619e-09	1172.52	1154.93	1793.77	1602.6	1667.27	1780.05	2473.54	2407.66
ENSG00000143256	PFDN2	0.54482	9.31338e-05	0.661399	1.43272e-06	358.016	348.486	547.196	483.394	373.242	426.235	641.21	623.298
ENSG00000166046	TCP11L2	0.544613	0.00158522	-0.778659	0.00012269	207.999	228.979	311.913	325.529	260.511	248.794	153.558	143.262
ENSG00000151502	VPS26B	0.544555	2.0937e-11	0.340184	0.000362918	1079.57	1080.12	1573.59	1576.47	1410.55	1293.73	1643.49	1780.09
ENSG00000123395	ATG101	0.544181	6.09055e-08	0.5226	5.34005e-07	689.341	760.83	1072.81	1041.91	857.319	809.283	1224.32	1169.62
ENSG00000130826	DKC1	0.542607	1.23598e-07	0.795722	7.78543e-16	730.757	658.656	1025.32	998.361	869.634	875.003	1560.49	1467.91
ENSG00000173334	TRIB1	0.542309	0.000875055	0.550457	0.00577823	239.291	256.347	376.67	345.126	160.096	172.747	247.976	239.483
ENSG00000120805	ARL1	0.540946	3.42718e-12	0.240166	0.00428374	1360.27	1328.26	1875.79	2035.92	1853.89	1830.75	2234.9	2116.86
ENSG00000122042	UBL3	0.540724	1.37013e-10	0.245225	0.00793287	1236.03	1104.75	1679.36	1725.63	1312.98	1400.76	1633.11	1583.37
ENSG00000006625	GGCT	0.540193	0.0042069	0.746339	9.99799e-05	175.787	200.699	257.949	289.601	179.042	201.851	285.328	353.88
ENSG00000149596	JPH2	0.540077	2.04001e-05	0.821773	1.64439e-16	401.272	435.151	603.319	612.952	818.479	836.51	1427.68	1497.84
ENSG00000196141	SPATS2L	0.539588	8.50295e-13	0.291515	0.000304485	1310.58	1383	1953.5	1961.88	1949.57	1967.82	2404.02	2390.56
ENSG00000100325	ASCC2	0.539448	3.15893e-10	0.518672	2.79171e-08	991.215	956.968	1400.91	1430.58	1129.2	1120.04	1576.05	1646.45
ENSG00000166454	ATMIN	0.539112	3.51627e-11	0.232951	0.0183823	1123.75	1094.72	1642.67	1580.83	1076.15	1137.88	1264.78	1337.47
ENSG00000115520	COQ10B	0.538532	6.2173e-08	0.397271	0.000346558	683.819	687.849	998.336	994.006	697.223	694.745	925.501	907.685
ENSG00000214194	SMIM30	0.537855	0.000136417	0.19581	0.133741	348.812	324.767	471.646	506.257	534.285	537.019	650.548	576.257
ENSG00000113013	HSPA9	0.537787	2.12064e-27	0.326455	3.82239e-06	4654.2	4486.53	6530.74	6739.21	5021.71	5044.41	6548.02	6073.69
ENSG00000134294	SLC38A2	0.537228	1.54253e-37	0.12052	0.0509941	14150.4	13403	19630	20354.8	19356.5	18348.8	20376.6	20613.8
ENSG00000138674	SEC31A	0.53714	1.52002e-27	0.313177	1.87425e-05	5247.83	5219.08	7356.39	7832.29	6129.12	6149.43	7215.17	8040.87
ENSG00000113595	TRIM23	0.536793	0.00248391	0.183733	0.271677	213.521	207.997	284.931	326.617	281.352	281.653	309.192	330.359
ENSG00000134049	IER3IP1	0.536726	1.76351e-05	0.42903	0.000698454	415.997	422.379	608.715	607.508	488.814	514.486	688.938	661.787
ENSG00000102144	PGK1	0.536719	3.50159e-36	0.249835	9.42415e-05	6828.06	6809.16	9838.74	9944.41	7787.87	8053.4	9356.69	9479.91
ENSG00000185344	ATP6V0A2	0.535337	3.41163e-05	0.563802	6.62594e-05	392.068	443.362	597.923	612.952	384.61	379.293	598.67	530.285
ENSG00000166848	TERF2IP	0.535088	2.39867e-07	0.31555	0.00461126	657.129	686.937	1014.53	933.037	709.538	748.259	917.2	896.994
ENSG00000010219	DYRK4	0.53459	0.00105186	0.347966	0.0501237	239.291	242.663	342.133	356.013	224.513	249.732	292.591	311.115
ENSG00000006118	TMEM132A	0.53451	2.29892e-09	0.304904	0.0400854	931.393	962.441	1427.89	1315.18	432.923	421.541	471.051	584.81
ENSG00000095380	NANS	0.533337	1.23376e-06	0.462262	6.17186e-05	547.607	560.132	799.748	803.479	754.062	775.485	1136.12	970.763
ENSG00000127952	STYXL1	0.532951	0.00216016	0.178647	0.28762	207.078	216.207	304.358	308.109	269.037	293.858	318.53	318.599
ENSG00000183696	UPP1	0.532599	6.02688e-08	0.809496	5.52389e-11	713.27	701.533	1026.4	1020.14	477.446	554.857	899.562	909.823
ENSG00000166446	CDYL2	0.532355	0.00160571	0.112956	0.492941	244.813	219.856	346.45	325.529	310.719	298.552	345.506	313.253
ENSG00000167004	PDIA3	0.530498	4.08295e-40	0.382275	4.84569e-09	10303.3	10125.2	14575.7	14931.9	9360.41	9950.81	12398.8	12771.7
ENSG00000151692	RNF144A	0.530375	0.00023921	0.520684	0.0133799	326.724	307.434	470.567	445.288	146.834	153.97	225.15	206.341
ENSG00000139998	RAB15	0.530361	0.000403143	0.61107	8.83378e-05	299.113	307.434	410.127	465.974	310.719	276.959	435.774	461.861
ENSG00000156113	KCNMA1	0.530229	1.48787e-11	0.307869	2.47136e-05	1276.52	1295.42	1927.6	1786.6	3189.61	3162.97	4003.93	3859.53
ENSG00000240230	COX19	0.529893	0.00598429	0.2384	0.236897	188.671	164.208	257.949	251.495	197.989	195.28	207.511	256.589
ENSG00000068912	ERLEC1	0.528806	5.04941e-12	0.213175	0.0134167	1309.66	1310.01	1941.63	1837.77	1590.54	1619.51	1877.98	1843.17
ENSG00000232119	MCTS1	0.528627	0.000244949	0.256136	0.059683	324.883	305.609	451.14	458.353	449.027	515.425	584.144	567.704
ENSG00000156869	FRRS1	0.528574	0.000934091	-0.256334	0.211191	248.494	273.68	389.621	363.634	199.883	232.833	179.497	182.82
ENSG00000165271	NOL6	0.528421	7.29461e-09	0.71087	1.86119e-13	843.959	869.39	1263.84	1207.4	1024.05	959.499	1588.5	1658.21
ENSG00000136933	RABEPK	0.528026	0.00153584	0.437069	0.00334237	246.653	230.803	327.023	361.457	331.56	346.433	475.201	442.617
ENSG00000175224	ATG13	0.527383	3.28443e-14	0.423406	2.07927e-06	1576.56	1583.69	2274.05	2280.88	1388.76	1447.7	1853.08	1951.15
ENSG00000162298	SYVN1	0.527267	3.15195e-08	0.569099	6.78587e-07	760.208	755.357	1093.31	1090.9	725.643	647.802	985.679	1052.02
ENSG00000170160	CCDC144A	0.527217	0.0146325	0.561405	0.00593707	140.813	149.612	187.795	230.81	165.78	161.481	260.427	222.378
ENSG00000155100	OTUD6B	0.527036	0.0160441	0.628336	0.00130681	154.619	126.805	193.192	212.301	174.306	175.564	290.516	250.175
ENSG00000184009	ACTG1	0.526873	5.08106e-58	0.507674	1.98062e-16	78650.2	77638.4	114006	111175	96592.9	99864.8	144368	134947
ENSG00000120697	ALG5	0.526478	4.61957e-05	0.405052	0.00552538	412.316	391.362	594.685	562.871	355.243	411.214	516.703	498.211
ENSG00000132661	NXT1	0.525833	0.00747951	0.558669	0.00156935	164.742	176.98	262.266	229.721	209.356	231.894	316.455	333.566
ENSG00000166526	ZNF3	0.525406	0.000135083	0.227282	0.133128	346.971	342.1	502.946	488.837	345.77	352.066	421.248	395.575
ENSG00000206527	HACD2	0.525389	2.54601e-09	0.570307	5.29511e-10	956.242	1054.58	1427.89	1466.51	1188.88	1184.82	1810.54	1713.8
ENSG00000159579	RSPRY1	0.525296	2.43557e-07	0.449236	1.68675e-05	650.686	682.375	961.641	956.989	837.426	836.51	1176.59	1108.68
ENSG00000100345	MYH9	0.525235	8.11331e-56	0.517918	8.31004e-18	31259.6	31353.7	44840.9	45270.3	35433.3	33657.6	49978.1	48951.9
ENSG00000170027	YWHAG	0.524035	6.82672e-29	0.488131	1.62051e-13	5199.05	5387.85	7560.37	7663.53	5409.16	5613.35	7769.22	7691.27
ENSG00000130402	ACTN4	0.5237	0.000523409	0.0626349	0.69924	299.113	304.697	464.091	403.917	398.819	434.685	494.915	375.262
ENSG00000133121	STARD13	0.52324	6.10579e-09	0.512956	1.74496e-06	913.906	863.916	1274.63	1280.34	738.905	791.445	1103.96	1079.81
ENSG00000068745	IP6K2	0.52167	2.84098e-06	0.037889	0.75413	534.722	560.132	777.083	794.769	696.276	643.108	703.463	671.409
ENSG00000159176	CSRP1	0.521083	2.00092e-12	0.393499	2.65242e-06	1480.84	1418.57	2032.29	2128.46	2244.19	2135.87	2745.37	3008.51
ENSG00000133424	LARGE1	0.520976	1.24409e-07	0.538212	7.15556e-06	736.279	709.743	1015.6	1059.33	594.913	572.695	889.186	806.118
ENSG00000181191	PJA1	0.520834	3.6076e-05	0.217149	0.123703	417.838	413.257	588.209	604.242	481.236	421.541	505.29	544.183
ENSG00000167645	YIF1B	0.52067	2.4023e-06	0.217104	0.0288898	687.5	749.883	1120.3	941.747	1018.36	1006.44	1179.7	1173.9
ENSG00000105738	SIPA1L3	0.520258	1.39046e-05	0.739243	1.84802e-09	487.785	534.588	770.608	695.695	476.499	532.325	833.158	851.022
ENSG00000175105	ZNF654	0.519948	0.000199503	0.263252	0.0637772	337.768	332.065	471.646	488.837	405.45	397.131	496.99	466.137
ENSG00000162458	FBLIM1	0.519623	1.66223e-12	0.362097	0.000153129	1385.12	1404.89	2022.58	1977.12	1640.75	1497.46	1896.65	2137.18
ENSG00000223485	LINC01615	0.518734	7.86742e-08	-0.379528	0.00303962	794.261	784.549	1179.66	1082.19	649.857	632.781	482.464	503.557
ENSG00000166794	PPIB	0.518708	2.65208e-34	0.379162	5.7905e-09	8446.96	8543.38	11929.3	12412.6	7274.43	7653.46	9703.23	9711.91
ENSG00000160218	TRAPPC10	0.518483	5.93068e-08	0.733731	3.37243e-13	804.384	771.778	1161.31	1096.35	797.638	831.816	1350.9	1358.85
ENSG00000114686	MRPL3	0.518382	1.93251e-08	0.519928	1.7708e-07	973.729	873.039	1301.61	1343.49	1173.72	1306.87	1872.79	1683.87
ENSG00000135931	ARMC9	0.518248	7.00115e-18	-0.282934	0.000477976	2488.62	2441.23	3452.62	3608.03	2824.89	2725.46	2204.81	2357.42
ENSG00000184281	TSSC4	0.517934	2.1525e-06	0.373572	0.00137848	571.536	613.043	872.06	824.165	627.122	672.212	818.632	864.92
ENSG00000115486	GGCX	0.517924	3.1875e-09	0.227333	0.0293609	952.561	932.336	1376.09	1322.8	1006.99	966.07	1099.81	1210.25
ENSG00000271303	SRXN1	0.517353	0.0188925	0.271088	0.148895	130.689	170.594	234.204	197.059	209.356	252.549	263.539	294.009
ENSG00000123416	TUBA1B	0.517346	1.37666e-45	0.297062	2.71265e-06	21474.5	22065.9	31539.9	30780.4	39749.3	42774.7	49784	51608.7
ENSG00000102226	USP11	0.516937	1.0522e-07	0.294075	0.00495915	891.818	845.671	1163.47	1322.8	848.793	845.898	1035.48	1042.39
ENSG00000120533	ENY2	0.516764	4.95551e-07	0.390475	0.000763693	654.368	640.411	934.659	917.795	677.33	780.179	942.101	968.625
ENSG00000167797	CDK2AP2	0.516325	1.77098e-05	0.726692	4.70286e-07	483.183	524.553	758.736	682.63	611.965	533.263	808.257	1087.3
ENSG00000197965	MPZL1	0.516166	4.30231e-23	0.294415	0.000130259	3547.94	3505.84	4993.84	5094.14	2902.57	2723.59	3496.57	3403.02
ENSG00000165458	INPPL1	0.516159	8.14765e-19	0.374383	2.48094e-06	2621.15	2728.59	3786.12	3864.97	3139.4	3040.92	3797.46	4214.48
ENSG00000186395	KRT10	0.516094	5.43488e-05	0.45316	0.000516044	397.59	414.169	586.05	574.847	499.235	481.627	710.726	631.851
ENSG00000119699	TGFB3	0.515789	0.00462262	0.0948032	0.714667	186.831	204.348	280.613	278.714	131.677	105.151	120.357	132.571
ENSG00000198538	ZNF28	0.515579	0.0186537	0.326628	0.170426	129.769	134.103	187.795	189.438	125.045	121.111	148.371	160.368
ENSG00000214160	ALG3	0.515114	4.78359e-05	0.516751	0.000102735	408.635	450.66	622.746	605.331	432.923	481.627	629.797	678.893
ENSG00000265681	RPL17	0.515101	0.00360085	0.349339	0.0386312	207.999	201.611	291.406	293.956	268.09	341.739	396.347	380.608
ENSG00000153046	CDYL	0.514666	1.37835e-05	0.549682	3.4245e-05	484.103	549.184	746.863	729.446	495.445	444.073	652.623	722.727
ENSG00000065054	NHERF2	0.51466	3.6609e-05	0.146952	0.1376	480.422	457.958	714.485	626.017	1090.36	1139.76	1201.49	1267.98
ENSG00000173905	GOLIM4	0.514408	2.76273e-13	0.540185	5.22129e-10	1557.23	1596.47	2282.68	2222.09	2268.82	2237.27	3502.79	3049.14
ENSG00000163041	H3-3A	0.514387	1.12689e-14	0.24541	0.0054214	1924.45	1832.74	2712.24	2654.31	1831.16	2011.94	2353.18	2202.39
ENSG00000164933	SLC25A32	0.514311	0.0151194	0.693597	0.000247701	176.707	140.489	242.839	210.124	176.2	182.136	274.953	304.7
ENSG00000139083	ETV6	0.513521	1.34991e-05	0.793576	1.64123e-08	473.979	510.869	697.216	708.76	336.297	371.782	590.37	637.197
ENSG00000197982	C1orf122	0.513286	7.86126e-06	0.357676	0.0019304	627.678	688.761	1023.16	855.738	663.12	685.356	830.045	898.063
ENSG00000196591	HDAC2	0.512846	5.28174e-12	0.430098	3.39954e-06	1345.55	1352.89	1924.36	1925.95	1597.17	1733.11	2369.78	2116.86
ENSG00000113716	HMGXB3	0.512799	2.65437e-14	0.493054	3.05971e-09	1805.72	1909.37	2618.34	2682.62	2124.83	1981.9	2798.29	2981.78
ENSG00000243279	PRAF2	0.512392	0.00324327	0.518579	0.185191	210.76	217.119	295.723	314.641	274.721	175.564	267.69	377.4
ENSG00000151849	CENPJ	0.511594	0.00194224	0.566298	0.000305787	256.777	229.891	345.37	348.392	295.562	333.29	498.027	432.995
ENSG00000173875	ZNF791	0.511298	0.000186032	0.0657754	0.655412	354.334	415.994	549.355	548.717	400.714	402.764	440.962	399.852
ENSG00000107338	SHB	0.510706	0.0320968	0.598419	0.000992218	116.884	115.858	181.319	150.244	200.831	199.974	292.591	314.322
ENSG00000269343	ZNF587B	0.510628	0.021672	0.34976	0.0955715	143.574	124.981	202.905	179.64	161.043	170.87	227.225	195.649
ENSG00000110619	CARS1	0.510519	0.00979382	-0.241507	0.335828	173.946	157.822	239.601	232.987	136.413	148.337	133.845	106.912
ENSG00000140650	PMM2	0.510344	0.000411477	0.607459	1.62798e-05	416.918	357.608	602.24	500.813	393.135	363.333	603.858	548.46
ENSG00000173812	EIF1	0.510121	6.63464e-24	0.344806	3.20679e-07	5547.86	5742.72	7752.49	8327.66	4801.94	4853.82	6043.77	6219.09
ENSG00000064490	RFXANK	0.509793	0.000636924	0.17234	0.24861	302.795	310.171	410.127	462.708	362.821	359.577	406.722	407.336
ENSG00000029993	HMGB3	0.509721	2.46779e-08	0.461794	3.91282e-05	843.039	858.443	1233.62	1188.89	952.998	1007.38	1477.48	1222.01
ENSG00000148396	SEC16A	0.509525	5.98897e-20	0.394278	8.87397e-08	2868.73	2884.59	4129.33	4060.94	3020.04	2901.03	3872.16	3909.78
ENSG00000159210	SNF8	0.509473	8.02294e-08	0.273877	0.00587739	824.632	791.847	1186.13	1114.85	1039.2	1034.61	1214.98	1292.57
ENSG00000074842	MYDGF	0.50918	1.4241e-15	0.209515	0.0167361	2060.66	2140.18	3037.1	2941.73	2710.27	2778.98	2935.25	3412.64
ENSG00000100284	TOM1	0.509064	7.3012e-14	0.581493	3.46432e-12	2078.15	2084.53	3104.02	2819.8	1605.7	1562.24	2394.68	2345.66
ENSG00000134825	TMEM258	0.508823	9.82895e-06	0.346424	0.00892353	576.138	629.464	919.549	795.858	603.439	608.371	685.825	855.298
ENSG00000123352	SPATS2	0.5085	0.000823814	0.333469	0.0202037	277.945	301.96	399.335	425.691	398.819	383.048	515.666	469.345
ENSG00000141582	CBX4	0.508366	0.00161386	0.0897342	0.607675	251.255	259.996	380.987	346.214	260.511	260.06	274.953	279.041
ENSG00000167625	ZNF526	0.50799	0.00286893	0.330783	0.0279798	232.848	238.102	360.48	309.198	330.613	341.739	423.323	422.303
ENSG00000138685	FGF2	0.507862	1.47731e-19	0.68243	4.44669e-24	3339.94	3254.97	4549.18	4828.49	6625.52	6438.59	10832.1	10133.1
ENSG00000101294	HM13	0.507577	2.07948e-21	0.466794	8.53394e-08	3643.66	3797.77	5187.03	5392.45	4214.6	4151.57	5253.15	6309.96
ENSG00000284792	PTEN	0.507275	0.0278817	0.510932	0.0187258	136.212	122.244	203.984	163.309	170.517	133.316	213.737	219.17
ENSG00000118922	KLF12	0.507128	7.54808e-05	0.0343002	0.806584	415.077	399.573	567.703	590.089	466.079	441.257	451.337	477.898
ENSG00000102996	MMP15	0.506716	0.000595	0.075142	0.617625	308.317	301.96	450.061	416.982	434.817	430.929	409.835	502.488
ENSG00000188997	KCTD21	0.506477	0.00201909	0.268297	0.122252	254.016	242.663	371.273	334.238	298.404	259.121	310.229	361.363
ENSG00000169139	UBE2V2	0.505974	8.04727e-07	0.442606	8.06059e-05	658.049	644.972	922.787	927.593	786.271	886.269	1196.3	1076.61
ENSG00000135845	PIGC	0.505466	3.66858e-05	0.115529	0.403196	459.254	438.8	628.142	646.702	448.08	444.073	492.839	473.621
ENSG00000137692	DCUN1D5	0.505408	2.80411e-05	0.523362	8.51341e-06	525.519	463.431	704.771	698.961	581.651	622.454	889.186	841.4
ENSG00000168288	MMADHC	0.505392	2.67887e-09	0.304838	0.000831711	1222.22	1090.16	1646.99	1635.26	1384.03	1502.15	1759.7	1805.75
ENSG00000132254	ARFIP2	0.505106	6.04173e-08	0.533561	3.35562e-07	820.03	888.548	1198	1226.99	843.11	918.189	1232.62	1317.16
ENSG00000120885	CLU	0.504205	3.51674e-12	0.703383	9.28771e-12	1749.58	1770.71	2622.66	2370.15	967.208	907.862	1438.05	1615.44
ENSG00000077348	EXOSC5	0.504082	0.0451074	0.320585	0.149802	102.159	104.911	159.734	133.913	141.15	144.582	185.723	171.06
ENSG00000167378	IRGQ	0.503733	0.000779197	0.487094	0.00112713	285.308	296.487	409.048	415.893	363.769	320.146	471.051	487.52
ENSG00000086061	DNAJA1	0.503428	1.34228e-14	0.409478	1.74673e-07	1932.73	1874.71	2683.1	2714.19	2194.93	2214.73	2984.01	2872.73
ENSG00000197903	H2BC12	0.502832	0.000146016	0.163056	0.250518	375.502	384.064	550.434	525.854	431.975	427.174	506.328	455.446
ENSG00000052749	RRP12	0.502744	5.24454e-05	0.826975	5.10789e-12	427.962	453.396	609.795	639.081	502.076	501.343	921.35	858.505
ENSG00000117862	TXNDC12	0.50233	0.00763831	0.0791851	0.667492	175.787	196.137	255.79	271.092	239.67	230.017	240.713	255.52
ENSG00000177096	PHETA2	0.501861	0.00264604	0.34551	0.089841	256.777	230.803	361.56	328.795	169.569	198.096	250.051	217.032
ENSG00000128595	CALU	0.501651	5.50992e-42	0.292361	7.24569e-07	30195.7	30471.5	41917.2	43977.9	34497.4	35124	43411.4	41849.7
ENSG00000166226	CCT2	0.501519	4.97828e-13	0.542881	1.68876e-12	1778.11	1887.48	2523.36	2666.29	2467.75	2520.8	3740.39	3527.04
ENSG00000119616	FCF1	0.501372	3.88473e-07	0.374221	0.000126961	723.394	797.321	1078.2	1074.57	1035.41	1031.79	1370.61	1308.61
ENSG00000139636	LMBR1L	0.501186	7.16953e-05	0.112947	0.432528	457.413	434.239	596.843	665.211	455.658	424.357	446.149	505.695
ENSG00000113615	SEC24A	0.501143	5.59202e-07	0.432495	1.86761e-05	696.704	702.445	1014.53	965.699	993.733	928.517	1326	1267.98
ENSG00000253738	OTUD6B-AS1	0.500677	0.00137869	0.480145	0.00506899	260.459	291.925	382.066	399.562	262.406	294.797	428.511	348.534
ENSG00000120158	RCL1	0.500595	0.0249998	0.720192	0.00116248	123.327	134.103	180.24	183.994	116.52	143.643	212.699	215.963
ENSG00000114354	TFG	0.500413	2.91009e-13	0.456158	3.78116e-07	1696.2	1724.18	2465.08	2373.42	1856.74	1837.32	2366.67	2701.67
ENSG00000120616	EPC1	0.50024	0.000439014	0.262748	0.0842671	343.29	355.784	459.774	529.12	335.349	358.638	431.624	400.921
ENSG00000038382	TRIO	0.500041	2.1477e-30	0.244801	8.54596e-05	6863.96	6852.03	9555.97	9842.07	8589.3	8615.77	10201.3	10185.5
ENSG00000242247	ARFGAP3	0.499984	5.46467e-08	0.262929	0.00474819	973.729	931.424	1274.63	1419.7	1220.14	1228.95	1489.93	1448.66
ENSG00000123213	NLN	0.499675	3.40163e-05	0.298873	0.00412533	479.501	512.694	665.917	737.067	932.157	959.499	1216.02	1110.82
ENSG00000140450	ARRDC4	0.499498	7.83312e-05	0.628002	9.42999e-06	450.971	423.292	591.447	644.525	368.505	341.739	538.492	559.151
ENSG00000115539	PDCL3	0.499377	0.00197711	0.478641	0.000836581	245.733	291.013	374.511	384.32	353.348	392.437	526.041	513.179
ENSG00000083444	PLOD1	0.498591	1.60333e-26	0.350509	2.2356e-06	5026.02	5129.67	7210.69	7137.68	5152.44	5012.49	6150.64	6810.31
ENSG00000183386	FHL3	0.498559	0.000167972	0.886418	2.02277e-09	379.184	437.888	575.258	579.202	330.613	349.25	567.543	689.584
ENSG00000169764	UGP2	0.498177	1.79526e-14	0.625148	1.90372e-16	2367.14	2181.23	3166.61	3257.46	3029.51	3295.34	4971.97	4783.25
ENSG00000137947	GTF2B	0.498154	0.00289016	0.381407	0.0211314	228.246	254.522	328.102	353.836	308.824	262.876	368.333	376.331
ENSG00000147905	ZCCHC7	0.498032	0.00572991	0.348494	0.0677377	201.556	215.295	274.138	314.641	189.463	214.056	261.464	252.313
ENSG00000180011	PTGR3	0.497949	4.61498e-07	0.141014	0.158436	710.509	746.234	1046.9	1010.34	1029.73	1018.65	1138.2	1120.44
ENSG00000140688	RUSF1	0.49794	4.25879e-10	0.465142	8.91252e-07	1210.26	1311.84	1799.16	1762.65	1302.56	1289.97	1692.25	1887
ENSG00000099901	RANBP1	0.497541	6.91457e-10	0.604848	1.41614e-12	1180.81	1279	1761.39	1711.48	1762.95	1892.71	2883.37	2676.01
ENSG00000168214	RBPJ	0.496918	3.92486e-14	0.265709	0.000701686	2055.14	2027.97	2788.87	2973.31	2309.55	2257.92	2777.54	2713.43
ENSG00000086598	TMED2	0.496794	1.14189e-20	0.47177	1.26243e-11	4075.3	4092.43	5566.94	5958.59	4766.88	4498.94	6506.52	6343.1
ENSG00000186767	SPIN4	0.496671	0.0275137	0.477753	0.0372498	124.247	127.717	182.399	173.107	147.781	128.622	171.197	213.825
ENSG00000157734	SNX22	0.496117	6.40031e-05	0.180397	0.186108	676.456	527.29	838.603	859.004	746.484	649.68	697.238	885.234
ENSG00000121073	SLC35B1	0.495405	4.78573e-07	0.584002	4.46055e-07	723.394	710.656	1017.76	1003.8	820.374	761.402	1085.28	1286.15
ENSG00000118200	CAMSAP2	0.495277	6.21317e-12	0.261762	0.00286976	1525.02	1504.33	2091.65	2178.54	1615.17	1554.73	1948.53	1851.72
ENSG00000100296	THOC5	0.495219	4.39968e-05	0.33214	0.0130239	449.13	479.852	649.728	659.767	497.34	487.26	576.881	662.856
ENSG00000151474	FRMD4A	0.495206	0.0209528	0.977188	4.76793e-18	138.052	139.577	194.271	197.059	646.068	598.044	1158.95	1290.43
ENSG00000058453	CROCC	0.494985	0.000106134	0.336858	0.0131427	439.006	514.518	703.692	640.17	426.291	429.052	547.83	532.423
ENSG00000183763	TRAIP	0.49486	0.039117	0.401934	0.0399904	105.84	119.507	162.972	154.599	181.884	192.463	261.464	233.069
ENSG00000125844	RRBP1	0.494162	9.898e-26	0.432019	1.51463e-09	7022.26	7532.59	10172.2	10328.7	7851.34	7794.28	11123.6	9983.47
ENSG00000105976	MET	0.492898	1.16025e-07	0.675415	2.39159e-20	912.986	853.882	1285.43	1200.86	3140.35	3059.69	5087.14	4814.26
ENSG00000112578	BYSL	0.492455	0.000589399	0.698629	4.79322e-07	320.281	368.556	472.726	496.458	378.926	349.25	584.144	597.64
ENSG00000165006	UBAP1	0.492103	1.03671e-09	0.605132	8.09352e-09	1127.43	1182.3	1624.32	1624.38	946.367	971.703	1356.09	1561.99
ENSG00000099364	FBXL19	0.491969	0.000913748	0.386968	0.00555962	300.034	335.714	467.329	426.78	401.661	386.804	514.628	516.386
ENSG00000106153	CHCHD2	0.491222	3.08789e-14	0.2839	0.000572441	2087.35	2217.72	3074.88	2976.57	2418.49	2644.72	3173.89	2990.34
ENSG00000171365	CLCN5	0.490884	9.91331e-06	0.415269	0.00135977	570.616	550.097	805.145	769.728	478.394	458.156	627.722	621.16
ENSG00000101310	SEC23B	0.490822	4.7766e-06	0.403418	0.000152347	611.111	687.849	905.518	919.972	843.11	917.251	1206.68	1121.51
ENSG00000161547	SRSF2	0.490754	8.07903e-17	0.460257	3.53363e-10	2643.24	2737.71	3856.28	3704.93	3235.08	3441.8	4635.8	4550.19
ENSG00000142252	GEMIN7	0.490633	0.015698	0.380518	0.042142	152.778	159.647	223.411	215.567	216.935	218.751	257.314	310.046
ENSG00000110080	ST3GAL4	0.490336	1.69846e-05	0.592725	2.66971e-07	521.838	519.08	738.229	724.002	622.385	603.677	892.299	956.865
ENSG00000224078	SNHG14	0.490103	1.70517e-07	0.171806	0.0845994	820.03	820.128	1120.3	1183.44	1128.25	1101.26	1306.28	1204.9
ENSG00000174780	SRP72	0.489549	1.08968e-12	0.432954	3.53963e-08	1733.94	1690.43	2360.39	2447.45	2259.34	2318.94	3167.66	3012.79
ENSG00000082516	GEMIN5	0.48877	5.39619e-05	0.685557	4.34835e-08	462.015	453.396	640.015	644.525	486.919	473.177	804.106	739.833
ENSG00000138758	SEPTIN11	0.488171	2.35717e-26	0.181825	0.00421105	10137.6	10106.1	13631.3	14764.2	11611.2	11830.4	13644.9	12944.9
ENSG00000185624	P4HB	0.486971	7.80747e-46	0.257462	1.30595e-05	25456.8	25172.2	35616.3	35340	24964.6	25076.5	30393.1	29424.4
ENSG00000143621	ILF2	0.486815	1.22546e-13	0.469515	1.63274e-09	2015.56	1953.16	2842.83	2718.55	2635.43	2782.73	3633.52	3869.15
ENSG00000162300	ZFPL1	0.486625	3.5544e-05	0.335174	0.00523244	502.51	561.044	770.608	719.647	639.437	656.252	767.792	867.058
ENSG00000169359	SLC33A1	0.4863	0.0125822	0.539142	0.00578678	172.105	187.015	232.046	271.092	173.358	173.686	258.352	245.898
ENSG00000153561	RMND5A	0.485907	0.00242445	0.188326	0.276643	288.989	270.031	358.322	424.603	258.617	259.121	286.366	303.631
ENSG00000145715	RASA1	0.485827	1.06582e-07	0.523981	6.60602e-10	867.889	868.478	1183.97	1247.68	1696.64	1755.64	2568.99	2394.83
ENSG00000009830	POMT2	0.485769	8.2924e-07	0.693089	2.42832e-10	771.252	756.269	1023.16	1115.94	754.062	707.888	1125.75	1238.04
ENSG00000198429	ZNF69	0.484857	0.0296994	0.514334	0.0192556	127.928	143.226	174.844	204.68	136.413	139.888	208.549	186.027
ENSG00000067113	PLPP1	0.483368	3.65196e-13	-0.39266	2.2084e-06	2434.32	2522.42	3647.97	3281.42	2476.28	2520.8	1841.66	1965.05
ENSG00000140157	NIPA2	0.483046	2.34871e-05	0.439856	0.000114866	586.262	561.044	753.339	850.294	663.12	718.216	965.965	907.685
ENSG00000120053	GOT1	0.482511	3.21522e-06	0.164537	0.141589	648.846	636.762	892.567	903.641	747.431	805.528	876.735	863.851
ENSG00000166598	HSP90B1	0.482207	3.88589e-33	0.325958	9.87769e-06	14493.6	14295.2	19600.8	20613.9	15868.5	17531	21964	19901.7
ENSG00000168685	IL7R	0.481823	2.28398e-09	0.674789	3.10173e-17	1150.44	1212.4	1625.4	1674.46	2202.51	2277.64	3717.57	3434.02
ENSG00000138468	SENP7	0.481138	0.0203954	0.109769	0.629433	163.822	152.349	201.826	239.519	144.939	168.992	183.648	155.023
ENSG00000113460	BRIX1	0.480554	2.60431e-05	0.504323	0.000606298	531.961	534.588	769.528	718.558	357.137	408.397	577.919	507.833
ENSG00000104979	C19orf53	0.480235	1.62734e-06	0.424589	2.41438e-05	785.057	855.706	1209.88	1078.93	954.893	907.862	1248.18	1251.94
ENSG00000123933	MXD4	0.480213	2.78096e-14	-0.321925	7.87831e-05	2401.19	2464.94	3518.46	3269.44	2488.59	2421.28	1929.86	1998.19
ENSG00000136811	ODF2	0.479546	7.33639e-07	0.439213	8.76372e-06	759.287	817.391	1078.2	1120.3	957.735	943.538	1294.87	1282.95
ENSG00000158006	PAFAH2	0.479489	0.0132126	0.244079	0.175833	177.627	171.506	234.204	252.584	252.933	225.323	291.553	274.765
ENSG00000166130	IKBIP	0.479405	6.87286e-10	0.311545	0.000223132	1411.81	1319.14	1856.37	1950.99	1977.99	1946.22	2535.79	2333.89
ENSG00000145050	MANF	0.479312	1.23616e-06	0.887309	2.03789e-18	731.677	710.656	1019.92	990.739	744.589	763.28	1414.19	1374.89
ENSG00000164086	DUSP7	0.479212	1.09602e-06	0.435586	6.21559e-05	745.482	743.497	1070.65	1004.89	964.366	897.535	1172.44	1346.03
ENSG00000158163	DZIP1L	0.478919	0.0029006	0.156461	0.353211	253.096	267.294	346.45	378.876	272.826	291.98	324.755	304.7
ENSG00000117448	AKR1A1	0.47886	8.53831e-09	0.215543	0.0309207	1151.36	1270.79	1653.46	1722.36	1080.89	1174.49	1274.12	1344.96
ENSG00000105136	ZNF419	0.478238	0.0476646	0.0596913	0.797646	104.92	122.244	165.13	151.333	143.044	141.765	154.596	142.193
ENSG00000088448	ANKRD10	0.477827	8.95801e-09	0.0392175	0.721891	1144.91	1071.91	1549.85	1537.28	844.057	808.345	836.271	861.713
ENSG00000287151	C2orf27A	0.477783	0.0363682	0.740263	0.00344244	119.645	128.63	177.002	168.752	104.205	89.1902	173.272	149.677
ENSG00000253953	PCDHGB4	0.476857	0.0438469	0.0066694	0.977471	123.327	110.384	156.496	168.752	132.624	157.726	145.258	146.47
ENSG00000134262	AP4B1	0.4767	0.0111865	0.306143	0.0576934	186.831	187.015	273.058	247.141	283.247	297.614	360.032	358.156
ENSG00000033170	FUT8	0.476672	1.02154e-09	0.291465	0.00137034	1361.2	1328.26	1799.16	1943.37	1446.55	1538.77	1764.88	1889.14
ENSG00000162694	EXTL2	0.476014	0.000760413	0.293437	0.0281331	390.228	333.89	494.311	512.789	452.816	470.361	548.867	582.672
ENSG00000182934	SRPRA	0.475875	1.59949e-16	0.431465	1.49674e-09	2911.06	2786.06	3912.4	4010.86	3458.64	3421.15	4552.8	4725.52
ENSG00000196924	FLNA	0.475687	1.92396e-46	0.450408	1.34064e-15	79649.7	78599.1	111653	108404	97138.5	96616.4	133269	131483
ENSG00000145912	NHP2	0.474855	1.89416e-06	0.393076	3.71626e-05	712.35	771.778	1049.06	1013.6	1106.46	1175.43	1517.95	1478.6
ENSG00000120686	UFM1	0.474636	9.04129e-11	0.383048	6.59859e-05	1498.33	1475.14	2116.47	2015.23	1550.75	1603.55	2211.03	1901.97
ENSG00000172732	MUS81	0.474439	0.000103478	0.311377	0.012638	460.174	511.782	697.216	653.235	609.123	586.777	693.088	791.151
ENSG00000197860	SGTB	0.474376	7.64199e-05	0.0571151	0.624146	485.024	477.115	645.411	691.34	720.906	692.867	750.153	720.589
ENSG00000162368	CMPK1	0.474203	1.18006e-13	0.347087	2.16052e-05	2172.94	2068.11	2963.71	2927.58	2379.65	2563.98	3250.66	3037.38
ENSG00000123131	PRDX4	0.474184	3.17157e-10	0.124068	0.152113	1345.55	1320.05	1859.6	1843.21	1651.17	1724.66	1859.3	1819.65
ENSG00000085377	PREP	0.474177	1.43153e-05	0.37232	0.00112761	623.996	679.639	955.165	855.738	787.218	702.255	933.801	994.284
ENSG00000088766	CRLS1	0.473854	0.0140654	0.772593	2.29709e-05	195.114	198.874	307.596	239.519	182.832	189.646	307.117	329.29
ENSG00000174032	SLC25A30	0.473531	0.000153859	0.121976	0.360735	445.449	436.063	589.288	634.726	520.075	478.81	536.417	550.598
ENSG00000173276	ZBTB21	0.471321	0.000691089	0.547594	1.63908e-05	402.192	360.345	496.47	560.693	478.394	459.095	678.562	691.722
ENSG00000198142	SOWAHC	0.471233	0.00187243	0.162874	0.361719	288.069	292.838	415.524	389.763	265.248	259.121	319.567	267.281
ENSG00000182809	CRIP2	0.470163	0.0068902	0.237144	0.0806396	242.052	212.558	328.102	301.577	488.814	550.163	572.731	652.165
ENSG00000197579	TOPORS	0.470141	0.000148767	0.130391	0.307284	529.2	455.221	696.137	667.388	569.336	560.49	648.473	588.017
ENSG00000139173	TMEM117	0.470122	0.0259516	0.0954291	0.651832	144.495	145.05	198.588	202.503	181.884	166.175	181.572	190.304
ENSG00000073712	FERMT2	0.470027	2.02359e-13	0.561107	1.06709e-12	2571.45	2428.45	3339.3	3586.26	2213.87	2220.37	3374.13	3167.81
ENSG00000049618	ARID1B	0.468971	1.00915e-10	0.628951	4.96867e-12	1617.97	1521.66	2199.58	2145.88	1222.04	1179.19	1813.65	1899.83
ENSG00000177383	MAGEF1	0.468885	8.66875e-05	0.294836	0.0209832	483.183	470.73	669.155	651.057	503.024	550.163	650.548	641.474
ENSG00000080493	SLC4A4	0.468831	0.0440048	0.384858	0.010112	119.645	117.682	162.972	165.486	339.138	354.883	474.163	431.926
ENSG00000143641	GALNT2	0.468466	8.81607e-21	0.213027	0.00195128	4517.07	4456.42	6346.18	6069.64	4795.3	4605.97	5463.77	5433.28
ENSG00000138764	CCNG2	0.46839	6.68014e-08	-0.208859	0.0669888	1013.3	976.125	1344.79	1407.72	806.164	833.693	695.163	723.796
ENSG00000184678	H2BC21	0.467628	0.0263689	0.194183	0.489941	141.734	151.436	200.747	204.68	99.468	86.3736	112.056	100.498
ENSG00000137338	PGBD1	0.467473	0.0343297	0.361007	0.0835247	144.495	126.805	182.399	192.704	158.201	192.463	238.638	211.686
ENSG00000176407	KCMF1	0.466979	7.06641e-08	0.169961	0.0893441	963.605	968.827	1319.96	1351.11	1236.24	1122.86	1363.35	1290.43
ENSG00000074657	ZNF532	0.466599	6.48303e-10	0.453111	8.83209e-07	1497.41	1465.1	1965.37	2128.46	1257.09	1353.81	1821.95	1752.29
ENSG00000147065	MSN	0.466502	1.29626e-25	0.698327	1.73626e-05	9426.21	9165.54	12463.6	13225.8	15518.9	15422.4	22270.1	27936.2
ENSG00000134375	TIMM17A	0.465895	3.01431e-09	0.594829	7.96634e-12	1205.66	1240.68	1675.05	1703.85	1430.44	1527.5	2266.02	2201.32
ENSG00000168653	NDUFS5	0.465559	1.56909e-08	0.210039	0.0195518	1178.97	1236.12	1733.33	1601.51	1539.39	1559.42	1721.31	1863.48
ENSG00000050130	JKAMP	0.465199	3.70138e-06	0.291474	0.00494221	725.235	689.674	991.861	961.344	875.318	925.7	1095.66	1108.68
ENSG00000124422	USP22	0.464543	5.01817e-22	0.256978	0.000161991	4882.45	4752.91	6586.86	6708.72	4962.03	4877.29	5771.93	5986.02
ENSG00000077044	DGKD	0.463297	0.00693932	0.409032	0.0126609	235.609	218.032	321.626	303.754	274.721	276.02	347.581	383.815
ENSG00000134717	BTF3L4	0.462619	4.10674e-05	0.358776	0.00490665	562.333	531.851	759.815	747.954	519.128	564.245	727.327	661.787
ENSG00000198551	ZNF627	0.462552	0.0190553	0.188469	0.397193	166.583	166.945	232.046	227.543	154.412	153.97	189.873	161.438
ENSG00000113300	CNOT6	0.462457	6.37738e-05	0.273077	0.0276616	543.006	507.22	736.071	710.937	604.386	579.267	752.229	677.824
ENSG00000151292	CSNK1G3	0.462351	2.71791e-05	0.349133	0.00359872	574.297	561.044	774.925	789.325	603.439	629.025	751.191	818.948
ENSG00000111678	C12orf57	0.462121	4.11271e-06	-0.0296073	0.810471	719.712	733.462	1038.27	963.521	619.543	676.906	629.797	640.404
ENSG00000127947	PTPN12	0.46162	1.59549e-08	0.282534	0.00209731	1183.57	1116.61	1575.75	1591.72	1255.19	1278.71	1555.3	1526.71
ENSG00000110514	MADD	0.460878	1.51455e-07	0.12667	0.227693	942.437	968.827	1339.39	1291.23	1063.83	1134.12	1127.82	1272.26
ENSG00000144233	AMMECR1L	0.46064	8.14724e-06	0.294489	0.00780826	648.846	693.323	924.945	922.15	746.484	735.115	888.148	929.068
ENSG00000100104	SRRD	0.460457	0.00118646	0.542201	0.000443676	337.768	324.767	458.695	452.909	327.771	336.106	439.924	527.077
ENSG00000011132	APBA3	0.460085	0.0100361	0.373374	0.0458926	206.158	232.628	321.626	281.98	238.723	225.323	265.615	335.705
ENSG00000114423	CBLB	0.459528	1.85096e-07	0.331896	0.00207003	1047.36	1049.11	1366.37	1516.59	778.692	773.607	963.89	990.008
ENSG00000139629	GALNT6	0.458427	0.00722394	0.121811	0.235516	254.936	220.769	335.657	317.908	952.998	983.908	1040.67	1066.98
ENSG00000168246	UBTD2	0.458035	2.70125e-05	0.115908	0.341046	628.598	592.061	867.743	808.922	610.07	620.576	650.548	683.169
ENSG00000137996	RTCA	0.457515	2.31371e-05	0.393145	0.000294459	589.023	631.288	848.316	827.431	740.8	785.812	1011.62	993.215
ENSG00000184867	ARMCX2	0.457418	4.66501e-06	0.234619	0.0177064	774.933	779.988	1126.77	1008.16	1036.36	1028.03	1194.23	1234.84
ENSG00000028839	TBPL1	0.457399	0.0376892	0.378543	0.0744635	155.539	129.542	184.557	206.858	149.676	161.481	196.098	208.479
ENSG00000172432	GTPBP2	0.457148	5.19962e-07	-0.0342117	0.738424	979.251	1124.82	1458.11	1430.58	1086.57	1092.81	1020.96	1107.61
ENSG00000112658	SRF	0.456737	8.46886e-10	0.826195	6.93682e-19	1456.91	1476.96	2074.38	1952.08	1148.14	1086.24	1911.18	2050.58
ENSG00000108518	PFN1	0.456632	2.74307e-22	0.365658	3.2011e-06	11648.8	12034.6	16955.5	15545.9	17113.2	17674.7	20556.1	24268
ENSG00000067955	CBFB	0.456522	9.38902e-08	0.445999	7.34233e-06	998.578	1053.67	1400.91	1415.34	1219.19	1234.58	1787.71	1554.5
ENSG00000127418	FGFRL1	0.456446	2.28625e-05	-0.0625639	0.533582	682.898	796.409	1058.78	971.142	1140.57	1135.06	1125.75	1053.09
ENSG00000160688	FLAD1	0.456405	0.00206823	0.344701	0.0199833	299.113	337.539	446.823	426.78	360.927	339.862	444.074	445.824
ENSG00000179562	GCC1	0.456194	0.000200159	0.352351	0.00889575	443.608	463.431	621.667	622.751	470.815	431.868	565.468	586.948
ENSG00000196352	CD55	0.456092	4.69721e-10	0.272541	0.00357565	1445.87	1460.54	1964.29	2022.85	1185.09	1214.86	1456.73	1442.25
ENSG00000113369	ARRDC3	0.455439	1.29516e-07	-0.642943	3.24243e-07	1019.75	978.862	1352.34	1388.12	791.007	863.736	562.356	497.142
ENSG00000172809	RPL38	0.455377	4.95014e-11	0.256905	0.0168407	1763.39	1747.9	2337.73	2476.85	1902.21	2042.92	2073.04	2641.8
ENSG00000099308	MAST3	0.454704	0.0215891	0.322145	0.108712	162.902	172.418	235.284	224.277	223.566	181.197	232.413	273.695
ENSG00000110442	COMMD9	0.45447	1.66725e-05	0.315949	0.00676009	623.076	621.254	856.95	848.117	689.645	787.69	945.214	893.787
ENSG00000143924	EML4	0.45393	1.41019e-06	0.0625896	0.52522	815.429	798.233	1094.39	1115.94	1097.94	1118.16	1171.4	1142.89
ENSG00000101844	ATG4A	0.453848	0.0199803	0.102124	0.581453	194.194	165.12	250.394	241.697	236.829	232.833	266.652	237.345
ENSG00000077238	IL4R	0.453784	3.42694e-05	0.0659232	0.58562	597.306	615.78	866.664	794.769	654.594	632.781	692.05	655.372
ENSG00000119777	TMEM214	0.453734	7.46083e-13	0.380192	5.25903e-05	2196.87	2106.42	2950.76	2942.82	2537.85	2681.34	3078.43	3715.2
ENSG00000137955	RABGGTB	0.453444	2.40442e-05	0.444129	8.00276e-05	658.049	603.92	853.712	874.246	765.43	791.445	1128.86	988.938
ENSG00000128309	MPST	0.453351	0.000135358	0.401275	0.00067673	558.651	670.516	881.774	801.301	714.275	681.601	858.059	985.731
ENSG00000070476	ZXDC	0.453324	0.000492335	0.0633657	0.652034	394.829	438.8	565.544	575.935	446.185	439.379	478.314	446.893
ENSG00000254004	ZNF260	0.453121	0.00842581	0.326163	0.0779823	217.202	238.102	303.278	320.085	232.092	204.668	278.065	269.419
ENSG00000121578	B4GALT4	0.453018	6.91717e-05	0.109975	0.361093	546.687	526.378	720.961	747.954	714.275	724.788	831.083	721.658
ENSG00000157181	ODR4	0.452009	0.0126101	0.209149	0.266709	246.653	217.119	281.693	352.747	238.723	250.671	317.492	248.036
ENSG00000109534	GAR1	0.451968	0.00462955	0.600107	7.34416e-05	265.981	255.435	361.56	351.658	308.824	295.736	450.3	466.137
ENSG00000185630	PBX1	0.451386	2.35815e-14	0.568551	1.77879e-13	2838.35	2919.25	3814.18	4058.77	2267.87	2232.57	3269.34	3405.16
ENSG00000106459	NRF1	0.451061	0.0133177	0.417632	0.019797	201.556	204.348	293.565	261.294	231.145	222.506	285.328	320.737
ENSG00000276021	WDR81	0.450722	0.00207039	0.219172	0.19405	330.405	389.538	522.373	461.619	303.141	266.632	342.394	320.737
ENSG00000120868	APAF1	0.450659	0.000910634	0.429003	0.000537985	386.546	369.468	493.232	540.007	514.392	517.303	697.238	691.722
ENSG00000198830	HMGN2	0.450373	1.35813e-13	0.159517	0.0430413	2688.34	2910.13	3786.12	3863.88	4382.28	4912.03	5354.83	5025.95
ENSG00000169032	MAP2K1	0.450073	1.29901e-06	0.391329	6.5485e-05	862.366	922.302	1180.74	1257.48	1111.2	1028.03	1392.4	1413.38
ENSG00000188976	NOC2L	0.449368	1.66261e-07	0.585468	2.88899e-12	1108.1	1221.52	1643.75	1537.28	1590.54	1679.59	2470.42	2436.53
ENSG00000074800	ENO1	0.449337	1.53069e-34	0.208363	0.000423108	18975.7	18811.8	26176.9	25418.5	30828.4	32038	36175.5	36459.2
ENSG00000157350	ST3GAL2	0.449243	4.12406e-06	0.227478	0.0291533	780.455	873.951	1141.88	1117.03	929.315	884.391	1046.89	1076.61
ENSG00000137876	RSL24D1	0.449211	2.35296e-06	0.17013	0.136125	892.738	844.759	1132.17	1240.06	784.376	869.369	974.266	886.303
ENSG00000106245	BUD31	0.449143	1.29799e-05	0.278146	0.0109902	655.288	659.569	895.804	899.287	751.22	786.751	932.763	932.275
ENSG00000085274	MYNN	0.44908	0.00805222	0.322042	0.0768417	257.698	223.505	332.419	324.44	242.512	297.614	371.445	303.631
ENSG00000072506	HSD17B10	0.448987	2.30791e-05	0.499861	1.07294e-05	619.394	648.622	885.012	845.939	698.171	689.111	1032.37	929.068
ENSG00000171161	ZNF672	0.447714	0.00525868	0.554325	0.000189673	275.184	257.259	379.907	346.214	327.771	371.782	489.727	537.769
ENSG00000165813	CCDC186	0.447667	0.00362838	0.333738	0.0314847	315.679	288.276	438.189	385.409	320.192	367.088	453.412	412.681
ENSG00000115145	STAM2	0.447139	2.9858e-05	0.280592	0.00825998	663.571	610.306	853.712	882.956	816.585	825.244	1007.47	986.8
ENSG00000165916	PSMC3	0.44699	5.61508e-12	0.344386	5.9305e-06	1943.78	1992.39	2667.99	2697.86	2693.21	2792.12	3555.71	3408.36
ENSG00000173465	ZNRD2	0.446506	0.015799	0.455329	0.00769554	194.194	203.435	288.168	253.673	233.987	254.427	338.243	331.428
ENSG00000160803	UBQLN4	0.446059	0.000126741	0.380608	0.00124912	516.315	573.816	723.119	762.107	753.115	705.072	880.886	1017.8
ENSG00000167693	NXN	0.446023	4.44328e-09	0.106565	0.249544	1398.01	1334.65	1839.1	1883.49	2215.77	2121.79	2156.04	2514.58
ENSG00000188522	FAM83G	0.445995	3.23618e-05	0.342349	0.00130712	599.147	634.938	850.475	830.697	1103.62	972.642	1255.44	1377.03
ENSG00000198301	SDAD1	0.44582	3.01359e-05	0.318681	0.00604546	624.917	616.692	822.413	868.802	700.065	687.234	909.937	820.017
ENSG00000117395	EBNA1BP2	0.445779	8.27706e-06	0.515348	1.31618e-07	742.721	839.285	1084.68	1070.22	1136.78	1246.78	1775.26	1631.48
ENSG00000069431	ABCC9	0.445639	1.36876e-05	-0.12755	0.414681	667.253	665.955	901.201	914.529	377.031	429.991	391.159	347.465
ENSG00000141219	C17orf80	0.445193	0.0127041	0.24471	0.128924	200.636	237.189	303.278	292.867	309.772	290.103	360.032	350.672
ENSG00000151779	NBAS	0.445162	2.8667e-07	0.328926	0.000428833	1005.94	1006.23	1328.6	1410.99	1234.35	1180.13	1525.21	1507.46
ENSG00000133131	MORC4	0.44497	0.000135243	0.440329	0.000174276	498.829	517.255	684.265	698.961	611.965	599.921	844.571	799.704
ENSG00000239305	RNF103	0.444908	1.92371e-05	0.131096	0.313116	650.686	670.516	875.298	923.239	507.76	515.425	559.243	561.289
ENSG00000167695	TLCD3A	0.44472	9.59241e-05	0.532513	1.32095e-06	587.182	592.061	855.871	749.043	709.538	701.316	985.679	1055.22
ENSG00000162129	CLPB	0.444577	0.00269903	0.349009	0.0143018	309.237	305.609	431.713	405.006	396.925	375.538	481.426	502.488
ENSG00000107443	CCNJ	0.444562	0.0137869	0.677919	0.000901469	210.76	197.05	282.772	272.181	171.464	152.093	281.178	236.276
ENSG00000155660	PDIA4	0.443893	4.70767e-21	0.512383	6.50199e-15	4900.86	4900.7	6698.03	6634.69	5383.59	5434.03	7819.03	7611.08
ENSG00000166557	TMED3	0.443663	4.83417e-12	0.221609	0.00453247	2048.7	2027.06	2811.53	2731.61	2488.59	2633.46	3009.95	2962.54
ENSG00000140319	SRP14	0.443169	1.64204e-15	0.118447	0.130416	3298.53	3196.58	4504.93	4325.5	3307.07	3661.49	3762.18	3802.87
ENSG00000261801	LOXL1-AS1	0.443073	0.0278671	0.171862	0.272548	169.344	155.998	219.094	223.189	365.663	351.128	370.408	437.271
ENSG00000012983	MAP4K5	0.442622	1.98568e-10	0.00854553	0.921444	1629.02	1641.17	2207.13	2237.33	1695.69	1764.09	1745.17	1735.19
ENSG00000104388	RAB2A	0.442554	2.56251e-14	0.277375	0.000214341	2773.01	2669.29	3699.78	3696.22	2849.52	2953.6	3567.12	3466.1
ENSG00000169189	NSMCE1	0.441928	0.00271236	0.0829454	0.590981	309.237	322.03	411.207	446.377	350.506	413.091	401.534	407.336
ENSG00000092820	EZR	0.441715	5.89013e-10	0.975085	1.43515e-35	1606.01	1705.03	2278.37	2218.82	2806.89	2781.79	5793.72	5191.66
ENSG00000183963	SMTN	0.441707	1.09405e-10	0.561277	1.17585e-14	2303.63	2541.57	3411.61	3169.28	3722.94	3704.68	5277.01	5683.46
ENSG00000104687	GSR	0.441574	7.33151e-06	-0.0788077	0.457814	735.358	781.812	1050.14	1010.34	1003.21	943.538	909.937	933.344
ENSG00000090054	SPTLC1	0.44155	1.27136e-09	0.237319	0.00932861	1627.18	1549.94	2104.6	2210.11	1494.86	1490.88	1837.51	1681.73
ENSG00000198055	GRK6	0.441448	3.26826e-05	0.584672	4.05429e-07	614.793	630.376	859.109	831.786	695.329	649.68	952.477	1064.85
ENSG00000147124	ZNF41	0.441412	0.0183525	0.15228	0.41094	230.087	197.962	261.186	320.085	233.987	230.956	274.953	241.622
ENSG00000185619	PCGF3	0.441254	2.21321e-08	0.260839	0.0065622	1236.95	1299.98	1752.75	1691.88	1205.93	1181.07	1480.59	1379.17
ENSG00000006704	GTF2IRD1	0.440614	0.00323123	0.242494	0.101199	292.671	317.469	421.999	406.094	388.399	354.883	441.999	437.271
ENSG00000166451	CENPN	0.440608	0.000246398	0.445463	0.000112066	524.599	477.115	662.679	696.784	654.594	742.626	958.702	944.035
ENSG00000167034	NKX3-1	0.440241	0.0256146	1.43675	7.25098e-14	168.424	175.155	221.253	244.963	174.306	132.377	448.224	381.677
ENSG00000169604	ANTXR1	0.440168	1.88131e-27	0.124979	0.0539385	17522.5	16939.9	22785.8	23971.5	11481.4	11138.4	11970.3	12696.9
ENSG00000120820	GLT8D2	0.439809	4.71427e-06	-0.254755	0.0142753	778.615	765.392	1039.35	1054.97	1057.2	1051.51	872.585	894.856
ENSG00000172057	ORMDL3	0.439525	1.20307e-05	0.445058	0.000178096	768.491	852.969	1147.28	1051.71	669.751	684.417	854.947	988.938
ENSG00000175582	RAB6A	0.439269	5.18381e-13	0.332821	1.39034e-05	2539.24	2497.79	3324.19	3505.69	2661.95	2594.03	3234.06	3385.91
ENSG00000197157	SND1	0.438719	4.74901e-21	0.280833	5.45363e-05	5177.88	5107.78	6968.93	6972.19	6095.02	6206.7	7184.04	7761.83
ENSG00000071051	NCK2	0.438242	1.78324e-06	0.351552	0.00101733	875.251	851.145	1182.89	1156.23	809.954	777.363	1006.43	1018.87
ENSG00000181467	RAP2B	0.438043	6.82092e-06	0.229897	0.0294899	761.128	760.83	1006.97	1054.97	874.371	887.208	1001.24	1064.85
ENSG00000105443	CYTH2	0.437937	4.61914e-07	0.0976557	0.339215	1121.9	1059.14	1540.14	1414.25	1049.62	997.052	1071.8	1118.3
ENSG00000103404	USP31	0.437805	0.00446289	0.576869	6.44939e-05	306.476	280.066	413.365	381.054	389.346	339.862	554.055	533.492
ENSG00000265241	RBM8A	0.437449	4.42539e-07	0.46863	5.55805e-06	972.808	1022.65	1355.58	1346.75	1004.15	1058.08	1514.83	1338.54
ENSG00000136026	CKAP4	0.43714	1.24962e-24	0.0280887	0.662038	8211.35	8330.82	11395.1	11001.6	12177.7	11572.2	11902.8	12314.2
ENSG00000095906	NUBP2	0.436759	0.000548037	0.381438	0.00121488	434.404	474.379	640.015	590.089	599.65	602.738	769.867	796.496
ENSG00000129480	DTD2	0.436305	0.0251281	0.353726	0.0819175	173.946	176.98	226.649	248.229	171.464	205.607	259.389	222.378
ENSG00000263465	SRSF8	0.436247	0.00054297	0.38456	0.0040449	427.962	426.028	579.575	575.935	442.396	447.829	600.745	561.289
ENSG00000101333	PLCB4	0.435991	0.000450838	0.39775	0.00015313	456.493	450.66	590.368	636.904	804.27	823.366	1062.46	1081.95
ENSG00000110925	CSRNP2	0.435736	0.000149074	0.161793	0.187845	523.678	576.552	752.26	735.978	663.12	607.432	683.75	737.695
ENSG00000005243	COPZ2	0.434859	8.67772e-06	-0.0770512	0.454617	839.358	913.179	1248.73	1120.3	1022.15	1065.59	972.191	1007.11
ENSG00000095574	IKZF5	0.4348	0.00969926	0.323014	0.0550519	288.069	245.4	332.419	388.675	269.985	275.081	319.567	362.433
ENSG00000140691	ARMC5	0.434491	0.00642797	0.62938	0.000624745	274.264	265.47	383.145	346.214	231.145	214.056	304.004	384.884
ENSG00000102595	UGGT2	0.433753	4.11104e-05	0.285252	0.0266456	622.155	632.201	837.523	856.826	586.387	608.371	789.581	666.063
ENSG00000166225	FRS2	0.433677	6.07308e-05	0.232298	0.0556385	684.739	613.955	859.109	894.932	677.33	696.622	866.36	747.317
ENSG00000163902	RPN1	0.43347	4.84864e-21	0.340804	2.70018e-07	5363.79	5350.44	7192.34	7277.04	5803.25	6028.32	7426.83	7557.63
ENSG00000185418	TARS3	0.43288	0.0326918	0.651392	0.000254742	160.141	165.12	208.302	230.81	207.462	220.628	357.957	314.322
ENSG00000270170	NCBP2AS2	0.432544	0.0278718	0.291282	0.146349	169.344	176.067	222.332	243.874	181.884	184.952	211.662	237.345
ENSG00000104164	BLOC1S6	0.432535	2.01139e-08	0.345894	0.000500491	1439.42	1337.38	1856.37	1891.11	1335.71	1319.08	1811.57	1561.99
ENSG00000161036	LRWD1	0.432152	0.00294835	0.31202	0.0249029	329.485	361.258	495.391	436.579	442.396	429.052	572.731	508.902
ENSG00000196233	LCOR	0.431226	0.00025521	0.208929	0.0957052	515.395	508.132	662.679	717.47	679.224	626.209	809.294	699.206
ENSG00000103160	HSDL1	0.430889	0.000405997	0.136989	0.28912	489.625	455.221	640.015	633.638	516.286	542.652	594.52	569.842
ENSG00000255399	TBX5-AS1	0.43083	0.00352177	0.0662083	0.615273	325.803	311.995	409.048	450.732	618.596	532.325	596.595	608.331
ENSG00000011258	MBTD1	0.430779	0.02286	0.050981	0.810677	185.91	196.137	240.68	274.359	201.778	165.237	189.873	190.304
ENSG00000130703	OSBPL2	0.430646	9.00789e-05	0.0318992	0.800947	574.297	623.99	801.907	813.277	633.753	608.371	597.633	672.478
ENSG00000283777	CANX	0.430483	2.03986e-09	0.382439	3.97926e-06	1913.4	2116.46	2802.9	2628.18	2080.3	2045.74	2799.33	2578.72
ENSG00000140950	MEAK7	0.43036	0.000121328	0.131552	0.166271	553.129	600.271	787.876	766.462	1195.51	1240.21	1344.67	1323.57
ENSG00000176148	TCP11L1	0.42977	0.000455883	0.278577	0.028851	502.51	455.221	634.618	655.412	549.442	610.249	667.149	739.833
ENSG00000143319	ISG20L2	0.429754	0.00179582	0.622907	1.09978e-05	361.697	373.117	473.805	516.055	405.45	353.944	567.543	601.916
ENSG00000110435	PDHX	0.429256	0.00248482	0.424993	0.00202516	353.414	350.31	445.744	501.902	404.503	452.523	590.37	560.22
ENSG00000075624	ACTB	0.429138	2.49362e-41	0.634062	6.94634e-21	120990	121189	164849	161228	145143	143828	211266	237197
ENSG00000163913	IFT122	0.428978	0.000330142	0.306673	0.0136947	482.263	513.606	688.582	652.146	578.809	614.004	695.163	780.46
ENSG00000162419	GMEB1	0.428952	0.00470825	0.401637	0.0140494	323.963	286.452	402.572	419.159	319.245	271.326	401.534	378.469
ENSG00000196396	PTPN1	0.428895	8.24639e-06	0.185175	0.0604664	935.074	873.951	1286.5	1148.6	1157.62	1161.35	1376.84	1259.43
ENSG00000145817	YIPF5	0.42844	3.07747e-12	0.567704	9.4339e-13	2325.72	2261.51	3083.51	3089.8	2574.8	2826.86	4095.24	3910.85
ENSG00000135249	RINT1	0.428292	0.0043275	0.44492	0.000922445	358.016	301.048	431.713	455.087	421.555	470.361	609.046	605.123
ENSG00000180228	PRKRA	0.428285	0.000424586	0.232846	0.0541317	558.651	522.729	671.314	783.882	628.069	675.029	802.031	729.142
ENSG00000128591	FLNC	0.428113	3.50635e-22	0.182807	0.00296884	8460.76	8485.9	11715.6	11085.4	16451.1	16037.3	18814	18062.8
ENSG00000183340	JRKL	0.427726	0.0354453	0.156496	0.363445	174.866	152.349	219.094	221.011	272.826	257.243	295.704	295.078
ENSG00000141380	SS18	0.427004	1.90138e-09	0.366777	8.66863e-06	1591.28	1558.15	2097.05	2137.17	1824.53	1819.48	2394.68	2303.96
ENSG00000100577	GSTZ1	0.426971	0.01479	0.178209	0.321533	218.123	218.032	303.278	283.068	233.039	277.898	288.441	289.732
ENSG00000119682	AREL1	0.426807	3.10274e-07	0.404309	7.70976e-06	1149.52	1200.54	1518.55	1640.71	1278.87	1340.67	1729.61	1737.32
ENSG00000119673	ACOT2	0.426378	0.000124369	0.268704	0.0413639	592.704	578.377	817.017	756.664	483.13	540.774	599.708	633.99
ENSG00000124181	PLCG1	0.42568	2.62419e-11	0.181647	0.0277768	2097.47	2195.83	2866.57	2900.36	2559.64	2335.84	2726.7	2825.69
ENSG00000244045	TMEM199	0.425537	0.0193196	0.27108	0.136827	223.645	203.435	265.503	308.109	222.619	242.222	295.704	265.142
ENSG00000065060	BLTP3A	0.425528	0.0017512	0.17558	0.252553	393.909	393.187	493.232	563.959	352.401	353.944	420.21	377.4
ENSG00000105438	KDELR1	0.42551	6.91165e-15	0.379034	0.186892	3154.03	3161	4196.25	4285.22	3602.64	3353.55	3634.56	5411.9
ENSG00000050165	DKK3	0.423792	1.72907e-31	0.230194	0.000192137	21157	21030.5	28733.7	27858.3	25364.3	25164.8	28720.6	30550.2
ENSG00000116584	ARHGEF2	0.423625	2.90038e-09	-0.205978	0.0228357	1566.43	1582.78	2146.69	2077.29	1574.44	1558.48	1352.97	1363.13
ENSG00000165732	DDX21	0.423357	4.78074e-11	0.812701	4.23477e-19	2182.15	2120.11	2816.93	2952.62	2254.61	2156.52	4200.03	3547.35
ENSG00000169026	SLC49A3	0.423315	0.000509077	0.656656	1.97662e-06	483.183	539.15	715.564	655.412	386.504	424.357	601.783	676.755
ENSG00000182054	IDH2	0.422825	1.21285e-11	0.250503	0.00362702	2272.34	2287.05	3122.36	2989.64	1639.8	1724.66	1973.43	2029.19
ENSG00000187837	H1-2	0.422478	0.0167273	0.00754707	0.961906	211.68	216.207	279.534	293.956	338.191	396.192	366.257	372.055
ENSG00000116752	BCAS2	0.422355	0.00273119	0.501683	0.000171153	363.538	369.468	456.536	525.854	419.66	429.991	586.22	616.884
ENSG00000070761	CFAP20	0.422288	0.00262948	0.411274	0.00334955	342.37	348.486	452.219	473.595	395.03	383.987	530.191	505.695
ENSG00000120699	EXOSC8	0.42225	0.00586474	0.589751	1.9979e-05	281.627	298.311	398.255	378.876	399.767	398.07	636.022	564.497
ENSG00000100612	DHRS7	0.422229	2.54263e-06	0.293913	0.00539518	989.374	1051.84	1307.01	1428.41	834.584	838.388	1043.78	1007.11
ENSG00000102409	BEX4	0.421846	0.0100854	-0.13052	0.495357	247.574	300.136	373.432	360.368	226.408	234.711	210.624	210.617
ENSG00000087338	GMCL1	0.42175	0.0132107	0.209817	0.184166	246.653	223.505	319.468	310.287	330.613	348.311	364.182	421.234
ENSG00000106348	IMPDH1	0.42171	2.50476e-06	0.403204	2.5774e-06	1028.95	1110.23	1502.36	1363.08	1632.22	1581.95	2077.19	2173.53
ENSG00000086065	CHMP5	0.421616	1.37163e-05	0.263517	0.0106409	891.818	812.83	1101.95	1181.27	1008.89	940.722	1202.53	1137.55
ENSG00000197728	RPS26	0.421551	5.00153e-09	0.288666	0.000296592	1537.9	1605.59	2077.62	2132.81	2166.51	2270.12	2742.26	2677.08
ENSG00000174132	FAM174A	0.421468	0.0203255	0.465489	0.0142271	204.317	197.962	266.583	272.181	189.463	194.341	254.201	275.834
ENSG00000088986	DYNLL1	0.42146	3.03293e-11	0.264345	0.00110783	2148.09	2185.79	2957.23	2847.02	3087.3	3227.75	4002.89	3581.56
ENSG00000130559	CAMSAP1	0.421378	0.000160282	0.349183	0.00129721	571.536	586.587	804.065	746.865	883.844	804.589	1107.07	1043.46
ENSG00000104517	UBR5	0.421375	4.06242e-14	0.15064	0.0431302	2983.77	2975.81	4030.04	3950.98	3236.03	3194.89	3659.46	3478.93
ENSG00000104412	EMC2	0.420969	0.00130536	0.123846	0.374809	410.475	396.836	525.611	555.25	433.87	469.422	507.365	476.829
ENSG00000184432	COPB2	0.420913	6.0936e-17	0.262655	0.000396847	4236.36	4128.01	5551.83	5646.13	5272.75	5580.49	6809.48	6210.53
ENSG00000164305	CASP3	0.42055	0.000225869	0.385565	0.00223243	527.36	547.36	714.485	724.002	536.18	547.346	746.003	669.271
ENSG00000161638	ITGA5	0.420471	3.72009e-25	0.310266	8.0044e-07	9117.89	8983.09	12154.9	12070.7	12671.3	12323.3	15139	15853
ENSG00000138018	SELENOI	0.420297	0.000561897	0.679452	1.8499e-10	473.979	540.974	666.997	691.34	701.96	728.543	1166.21	1124.72
ENSG00000115935	WIPF1	0.420127	9.00974e-09	0.182583	0.0664275	1474.4	1518.01	2030.13	1973.86	1502.44	1537.83	1585.39	1865.62
ENSG00000167716	WDR81	0.419781	0.0120022	0.236465	0.238977	232.848	250.873	327.023	320.085	198.936	183.075	209.586	240.553
ENSG00000122705	CLTA	0.419758	2.76579e-14	0.342321	8.26622e-06	3119.98	3092.58	4205.96	4104.49	3696.42	4052.99	5048.75	4775.77
ENSG00000174106	LEMD3	0.41904	0.000218077	0.41421	0.000490815	543.006	584.763	737.15	770.817	577.862	586.777	788.543	763.354
ENSG00000114520	SNX4	0.41794	0.00297785	0.298793	0.0453019	364.458	336.626	459.774	476.861	398.819	417.786	550.943	453.308
ENSG00000075420	FNDC3B	0.417037	2.68184e-14	0.4414	1.14333e-08	4462.77	4169.97	5614.43	5911.78	3290.02	3050.3	4175.13	4434.72
ENSG00000087302	RTRAF	0.415622	9.61222e-07	0.434986	3.19272e-06	1026.19	1029.04	1367.45	1373.97	1277.93	1183.88	1655.94	1672.11
ENSG00000078699	CBFA2T2	0.415219	0.000409509	0.139299	0.28311	507.112	539.15	674.552	720.736	547.548	511.67	595.558	570.911
ENSG00000145423	SFRP2	0.415186	1.52234e-09	0.11367	0.49538	1804.8	1929.44	2511.49	2468.14	495.445	445.951	419.173	599.778
ENSG00000021574	SPAST	0.414708	0.00779286	0.0618529	0.705797	306.476	270.943	379.907	389.763	342.928	316.39	368.333	319.668
ENSG00000130733	YIPF2	0.414098	1.10448e-05	0.294737	0.00642088	944.277	879.425	1267.08	1162.76	1123.51	1086.24	1236.77	1474.32
ENSG00000119801	YPEL5	0.413623	9.4481e-09	-0.127161	0.169001	1733.02	1619.27	2194.18	2271.08	1552.65	1565.05	1481.63	1372.75
ENSG00000119446	RBM18	0.41354	0.00150356	0.180437	0.184986	425.201	396.836	540.721	554.161	452.816	463.789	503.215	535.63
ENSG00000181827	RFX7	0.412927	0.000741698	0.326613	0.00901527	502.51	461.607	624.905	658.678	557.021	525.753	662.999	694.93
ENSG00000170852	KBTBD2	0.41251	1.71683e-06	0.265599	0.00887769	1023.43	990.722	1326.44	1354.37	941.63	939.783	1145.46	1116.16
ENSG00000104320	NBN	0.411531	5.99828e-05	0.163311	0.14938	686.58	668.691	908.756	893.843	894.265	995.175	1129.9	985.731
ENSG00000142186	SCYL1	0.411192	5.1918e-10	0.411599	6.75227e-07	1962.18	1897.51	2592.44	2539.99	2107.77	2131.18	2693.5	2945.43
ENSG00000136492	BRIP1	0.411123	0.0151782	0.526253	0.000110359	232.848	232.628	309.754	309.198	415.871	441.257	651.586	582.672
ENSG00000100462	PRMT5	0.411085	6.09916e-05	0.578348	3.33318e-09	785.057	707.007	965.958	1017.96	1001.31	949.171	1480.59	1431.56
ENSG00000072609	CHFR	0.411046	9.09167e-06	0.286994	0.00806494	897.34	845.671	1164.55	1152.96	773.008	773.607	949.364	937.621
ENSG00000134250	NOTCH2	0.411023	3.20684e-18	0.100243	0.163783	7575.39	7753.35	9838.74	10543.2	7443.05	7249.75	7475.6	8275.01
ENSG00000151881	TMEM267	0.410802	0.0291593	0.055039	0.782305	230.087	183.366	274.138	275.447	217.882	208.423	242.788	199.926
ENSG00000183337	BCOR	0.410221	0.00040796	0.00597759	0.96079	549.448	520.904	688.582	733.8	632.806	631.842	641.21	628.644
ENSG00000285967	NIPBL-DT	0.410076	0.0267271	0.164882	0.387191	194.194	207.085	281.693	251.495	220.724	205.607	246.938	230.93
ENSG00000163468	CCT3	0.410002	6.80384e-12	0.45584	3.06255e-10	2460.09	2434.84	3265.91	3237.87	3266.34	3382.65	4643.07	4476.42
ENSG00000105771	SMG9	0.409916	0.000191722	0.371824	0.00120612	574.297	594.798	783.559	769.728	666.909	674.09	835.233	900.201
ENSG00000132780	NASP	0.409549	3.4358e-06	0.460443	1.69442e-06	1096.13	1258.02	1584.39	1542.72	1507.18	1713.39	2330.35	2100.83
ENSG00000085433	WDR47	0.409148	0.00106267	-0.011083	0.928295	442.688	439.712	593.605	578.113	651.752	613.065	636.022	619.022
ENSG00000149090	PAMR1	0.408886	2.60436e-11	-0.238869	0.00182835	2344.13	2286.14	3061.92	3085.45	2994.46	3099.12	2564.84	2599.04
ENSG00000204138	PHACTR4	0.408822	0.000292662	0.480506	9.35132e-05	578.899	631.288	765.211	841.584	627.122	669.396	830.045	979.316
ENSG00000108578	BLMH	0.408559	0.000212618	0.340548	0.0030638	578.899	593.886	758.736	798.035	676.382	657.191	868.435	820.017
ENSG00000124459	ZNF45	0.408458	0.0169225	0.176987	0.302393	233.768	224.418	303.278	304.843	277.563	257.243	297.779	306.838
ENSG00000105810	CDK6	0.407925	3.53737e-06	0.621389	4.96906e-12	968.206	978.862	1260.6	1322.8	1551.7	1398.88	2309.6	2229.12
ENSG00000177125	ZBTB34	0.407713	0.0138367	0.156652	0.411631	291.75	243.575	344.291	365.811	205.567	251.61	256.276	253.382
ENSG00000081692	JMJD4	0.40762	0.00264508	0.420386	0.00177942	364.458	384.064	494.311	498.636	432.923	429.052	559.243	594.432
ENSG00000184840	TMED9	0.40761	2.78869e-14	0.341496	2.34512e-06	3667.59	3869.83	5021.9	4976.56	4193.76	4123.4	5078.84	5460.01
ENSG00000197785	ATAD3A	0.407144	0.000317801	0.716135	3.19412e-14	672.775	781.812	1033.95	894.932	978.575	999.869	1613.4	1636.83
ENSG00000144895	EIF2A	0.407083	5.78334e-06	0.451226	3.2195e-06	1117.3	993.458	1418.18	1380.5	1109.3	1231.76	1582.27	1618.65
ENSG00000110200	ANAPC15	0.406602	0.00590075	0.175594	0.141141	355.254	322.03	419.841	477.95	640.384	630.903	699.313	736.625
ENSG00000171311	EXOSC1	0.406592	0.0192478	0.358595	0.0372425	226.406	221.681	307.596	286.335	245.354	291.98	332.018	357.087
ENSG00000181163	NPM1	0.406565	1.65268e-20	0.435192	4.23978e-10	8251.84	8068.09	11045.4	10586.8	10947.2	12200.3	15667.1	15630.6
ENSG00000172590	MRPL52	0.406448	0.00852624	0.408827	0.00255209	278.866	323.855	395.017	403.917	434.817	462.85	565.468	626.506
ENSG00000169230	PRELID1	0.40621	3.68416e-08	0.435342	1.76861e-08	1763.39	1783.48	2475.87	2224.26	2525.54	2702.93	3506.94	3563.39
ENSG00000134970	TMED7	0.406207	3.59559e-06	0.422121	5.47136e-07	1593.12	1327.35	1918.96	1950.99	1664.43	1651.43	2268.1	2174.6
ENSG00000108443	RPS6KB1	0.406101	0.000267524	0.389478	0.0017961	644.244	574.728	804.065	811.1	588.282	609.31	841.458	727.003
ENSG00000171960	PPIH	0.405554	0.041321	0.515534	0.00390553	163.822	173.331	222.332	224.277	209.356	230.956	326.83	302.562
ENSG00000240771	ARHGEF25	0.40521	0.0194163	0.142184	0.495079	242.972	217.119	296.803	312.464	208.409	174.625	195.061	227.723
ENSG00000173852	DPY19L1	0.405208	6.70477e-08	0.346898	0.000100006	1409.05	1494.29	1912.49	1932.49	1482.55	1397.94	1845.81	1817.51
ENSG00000264522	OTUD7B	0.405085	1.57536e-05	0.205023	0.0381716	834.756	902.232	1158.07	1142.07	1123.51	1070.28	1296.95	1231.63
ENSG00000102781	KATNAL1	0.404978	0.000136079	0.218753	0.021374	670.934	707.919	865.585	960.255	1156.67	1150.08	1339.49	1344.96
ENSG00000172239	PAIP1	0.40464	2.22043e-07	0.286309	0.00153329	1503.85	1439.56	2038.76	1857.36	1373.61	1443	1686.03	1749.08
ENSG00000091164	TXNL1	0.404101	5.83965e-06	0.155032	0.113292	1028.95	947.845	1299.46	1316.27	1127.3	1208.29	1321.85	1278.67
ENSG00000119772	DNMT3A	0.403981	0.00450312	-0.280509	0.126419	339.609	332.977	448.982	440.933	329.665	267.571	252.126	239.483
ENSG00000160563	MED27	0.403978	0.00931047	0.27242	0.0547609	283.467	288.276	395.017	361.457	387.451	410.275	483.501	480.036
ENSG00000163832	ELP6	0.403727	0.00395631	0.284969	0.0263746	354.334	357.608	491.074	450.732	497.34	515.425	628.759	605.123
ENSG00000132341	RAN	0.402935	8.45952e-16	0.434781	1.17433e-11	5076.64	5188.97	6982.96	6590.05	6612.25	6777.51	9032.97	9066.16
ENSG00000182400	TRAPPC6B	0.402875	0.00747153	0.333057	0.0269067	326.724	296.487	397.176	426.78	329.665	349.25	422.286	432.995
ENSG00000272888	CHASERR	0.402758	0.000957904	0.551918	5.86278e-05	486.864	470.73	655.124	610.775	381.768	395.253	582.069	557.013
ENSG00000164654	MIOS	0.401872	0.0160254	0.288974	0.0793206	240.211	253.61	339.974	312.464	305.035	308.88	408.797	341.05
ENSG00000136986	DERL1	0.400952	5.78657e-08	0.377663	1.34469e-05	1512.13	1632.04	2075.46	2076.2	1666.33	1559.42	2072	2119
ENSG00000134686	PHC2	0.400909	1.74943e-09	0.25132	0.0095753	1856.34	1837.3	2438.1	2438.74	1605.7	1528.44	1729.61	2001.4
ENSG00000180964	TCEAL8	0.400827	3.38939e-05	0.110239	0.31579	791.5	772.69	1013.45	1051.71	899.948	987.664	1068.68	968.625
ENSG00000044090	CUL7	0.400798	2.83965e-05	-0.188527	0.0560704	1034.47	910.442	1335.07	1232.44	1246.67	1348.18	1128.86	1148.24
ENSG00000146540	C7orf50	0.400701	0.000672934	0.182974	0.099516	504.351	555.57	713.406	685.897	848.793	907.862	1053.12	940.828
ENSG00000055208	TAB2	0.400282	9.92096e-07	0.31048	0.00194934	1141.23	1140.33	1531.5	1479.58	1163.3	1120.98	1337.41	1495.7
ENSG00000172315	TP53RK	0.399831	0.00186847	0.540799	0.000315934	411.396	431.502	564.465	547.629	319.245	323.901	447.187	488.589
ENSG00000180357	ZNF609	0.399496	6.73237e-05	0.314087	0.00496127	805.305	889.46	1058.78	1176.91	974.786	942.599	1088.4	1295.78
ENSG00000099875	MKNK2	0.399401	8.60915e-06	-0.434967	3.06284e-05	1042.75	1172.26	1411.7	1510.06	1140.57	1126.61	816.557	860.644
ENSG00000260032	NORAD	0.399167	1.41544e-21	-0.208363	0.00170192	7977.58	7873.77	10412.9	10491	8256.79	8588.54	7447.58	7132.12
ENSG00000134910	STT3A	0.398639	1.96492e-14	0.282408	4.55557e-05	3646.42	3698.33	4808.2	4874.22	4476.06	4520.53	5350.68	5591.51
ENSG00000131788	PIAS3	0.398506	0.000166457	0.280129	0.01347	692.102	731.638	883.932	992.917	975.734	860.92	1044.82	1185.66
ENSG00000023734	STRAP	0.398408	8.6301e-09	0.397206	5.39235e-07	1824.13	1857.37	2347.44	2505.16	2239.45	2277.64	3059.75	2888.77
ENSG00000176171	BNIP3	0.39811	4.86063e-05	0.236072	0.0156086	845.8	983.423	1218.51	1192.15	1183.2	1121.92	1316.66	1398.41
ENSG00000185787	MORF4L1	0.398026	1.76645e-17	0.235054	0.000382368	6558.4	6210.71	8406.53	8419.11	6628.36	6923.97	8079.45	7870.88
ENSG00000275746	KLF13	0.397928	0.0197091	-0.0314632	0.864111	269.662	238.102	308.675	360.368	255.775	249.732	263.539	230.93
ENSG00000072274	TFRC	0.397908	6.31207e-18	0.40847	1.96162e-09	5577.31	5480.9	7238.75	7331.47	6511.84	6683.63	9055.79	8457.83
ENSG00000175634	RPS6KB2	0.397606	0.000324276	0.274024	0.0149698	623.076	577.465	806.224	775.172	769.219	756.708	876.735	968.625
ENSG00000141030	COPS3	0.397262	0.000186955	0.285477	0.00737803	647.005	623.078	823.493	849.205	845.004	930.394	1088.4	1075.54
ENSG00000151348	EXT2	0.396175	8.90703e-15	-0.0282836	0.693298	4161.82	4017.62	5360.8	5403.34	3999.56	4118.71	4047.51	3912.99
ENSG00000196715	VKORC1L1	0.395935	1.22603e-06	0.407313	7.24815e-06	1139.39	1129.39	1501.28	1483.93	1262.77	1284.34	1660.09	1718.08
ENSG00000157227	MMP14	0.39556	2.2713e-34	0.232159	0.00020887	52075.2	52112.3	68096.2	68957.6	30431.5	29442.1	34030.8	36296.7
ENSG00000168002	POLR2G	0.394967	0.000536423	0.10386	0.386227	531.961	553.746	708.009	719.647	698.171	643.108	735.628	705.621
ENSG00000144827	ABHD10	0.394963	0.012833	0.264269	0.0422226	309.237	264.557	382.066	372.344	485.972	497.587	602.82	578.395
ENSG00000106211	HSPB1	0.394333	1.84861e-12	0.280485	0.00014562	3997.99	4141.69	5561.54	5136.6	4127.45	4218.23	4855.77	5281.47
ENSG00000180667	YOD1	0.394297	0.0168905	0.274343	0.0952024	250.335	252.698	344.291	316.819	291.773	274.142	346.544	337.843
ENSG00000087263	OGFOD1	0.394296	7.02655e-05	0.502854	1.82858e-06	748.243	781.812	973.513	1037.55	845.004	955.743	1269.97	1281.88
ENSG00000173726	TOMM20	0.394157	3.20975e-11	0.411955	9.66427e-07	2568.69	2531.54	3311.24	3391.38	2658.16	3002.42	3889.8	3641.43
ENSG00000129245	FXR2	0.39406	3.75462e-05	0.323017	0.000899553	792.42	821.952	1043.67	1077.84	1062.89	1051.51	1296.95	1348.16
ENSG00000187079	TEAD1	0.393898	2.08477e-17	0.162298	0.0130543	5774.27	5766.44	7447.05	7716.88	6923.92	6677.06	7578.31	7642.09
ENSG00000023902	PLEKHO1	0.393375	7.08693e-08	0.435288	5.24855e-07	1626.26	1730.57	2268.65	2140.43	1545.07	1486.19	2087.56	2011.02
ENSG00000165389	SPTSSA	0.393243	0.00602077	0.438074	0.00070962	424.281	346.661	511.58	500.813	468.92	459.095	634.985	622.229
ENSG00000187735	TCEA1	0.392946	7.65305e-06	0.189066	0.0434563	1404.45	1255.28	1642.67	1849.74	1466.44	1643.92	1805.35	1740.53
ENSG00000110066	KMT5B	0.392468	0.00191362	0.199471	0.195335	458.333	436.976	565.544	609.686	388.399	411.214	507.365	410.543
ENSG00000108433	GOSR2	0.392328	0.00023205	0.538505	7.83575e-07	618.474	655.007	834.285	837.229	688.697	717.277	1012.66	1029.57
ENSG00000163939	PBRM1	0.392242	1.37006e-08	0.15871	0.0771539	1875.67	1765.24	2374.42	2403.9	1956.2	1918.06	2295.08	2029.19
ENSG00000197530	MIB2	0.392089	0.000666683	0.26157	0.0398518	614.793	563.781	814.858	731.623	612.912	565.184	661.961	750.524
ENSG00000132963	POMP	0.392011	8.42845e-07	0.284268	0.00355842	1251.67	1215.14	1591.94	1645.06	1436.13	1680.53	1928.82	1866.69
ENSG00000037749	MFAP3	0.391978	0.00440494	0.280966	0.0516167	427.042	400.485	589.288	496.458	373.242	385.865	468.976	453.308
ENSG00000171067	C11orf24	0.391837	4.54205e-06	0.42139	0.000153492	1097.06	1071.91	1373.93	1471.96	1159.51	1155.72	1382.03	1719.15
ENSG00000086189	DIMT1	0.391738	0.000963517	0.395805	0.00109406	495.147	521.816	684.265	649.969	548.495	557.673	728.365	727.003
ENSG00000092108	SCFD1	0.391658	0.000455936	0.110372	0.32637	640.562	587.5	772.766	838.318	763.535	805.528	871.548	822.155
ENSG00000178695	KCTD12	0.391517	2.33481e-05	-0.0963823	0.354238	878.012	846.583	1137.56	1124.65	1082.78	1011.13	988.791	969.694
ENSG00000108651	UTP6	0.391407	0.000691624	0.417268	0.000296191	526.439	526.378	697.216	683.719	647.963	621.515	859.097	836.054
ENSG00000114573	ATP6V1A	0.39125	1.07389e-08	-0.0695123	0.428338	1924.45	2038.92	2527.68	2670.64	2112.51	2104.89	2117.65	1900.9
ENSG00000175220	ARHGAP1	0.391165	9.89352e-14	0.413215	2.53747e-06	4003.52	4031.31	5133.07	5404.43	3724.84	3583.57	4439.7	5293.23
ENSG00000107372	ZFAND5	0.39111	1.14518e-11	0.409114	2.37562e-07	3494.56	3234.9	4403.47	4421.31	2291.55	2215.67	3065.98	2918.7
ENSG00000172292	CERS6	0.390699	0.00218482	0.209783	0.0754598	424.281	430.59	570.94	549.806	637.542	629.964	734.59	731.28
ENSG00000170004	CHD3	0.390612	4.2084e-15	0.314049	2.32864e-05	4297.11	4393.48	5648.96	5744.11	3230.34	3065.33	3954.13	3872.36
ENSG00000122870	BICC1	0.390354	2.0927e-13	0.553973	3.34732e-12	3495.48	3475.74	4517.88	4619.46	2206.29	2163.1	3313.96	3100.46
ENSG00000078804	TP53INP2	0.390294	6.64944e-05	0.0187179	0.895104	962.684	1006.23	1185.05	1395.75	821.321	746.381	670.262	918.376
ENSG00000172269	DPAGT1	0.389747	0.000349145	0.437248	0.000534433	603.749	658.656	845.078	808.922	641.332	584.9	764.679	895.925
ENSG00000164949	GEM	0.389513	0.0100528	0.0851566	0.515467	304.635	309.258	423.079	381.054	581.651	521.058	597.633	571.981
ENSG00000100426	ZBED4	0.388964	0.00184541	0.464892	0.000162375	502.51	447.011	630.301	612.952	551.337	521.058	720.064	760.146
ENSG00000159352	PSMD4	0.38875	3.65004e-07	0.194751	0.0188473	1438.5	1434.08	1948.1	1812.73	1857.68	1925.57	2175.76	2154.28
ENSG00000111530	CAND1	0.388577	7.47068e-10	0.288419	0.000231824	2287.99	2245.09	2898.95	3035.36	2551.12	2654.11	3271.42	3085.49
ENSG00000151929	BAG3	0.387899	3.3428e-06	0.313309	0.00348817	1109.94	1108.4	1486.17	1416.43	1436.13	1450.51	1598.87	1988.57
ENSG00000118600	RXYLT1	0.387594	0.0194681	0.333244	0.0385787	252.175	240.838	325.943	318.996	285.142	306.063	358.995	385.953
ENSG00000171016	PYGO1	0.387512	0.0125992	0.20181	0.209703	277.025	286.452	366.956	370.166	356.19	302.308	373.52	383.815
ENSG00000054793	ATP9A	0.386168	6.98314e-08	0.134953	0.166839	1545.26	1551.77	2026.89	2020.67	1403.92	1327.53	1417.3	1582.3
ENSG00000124383	MPHOSPH10	0.386132	0.00361694	0.505738	0.000329218	422.44	391.362	514.818	548.717	403.556	488.199	657.811	608.331
ENSG00000224032	EPB41L4A-AS1	0.386127	0.0307014	0.591526	0.00330142	219.043	208.909	290.327	268.915	155.36	163.359	237.6	242.691
ENSG00000135521	LTV1	0.386037	0.0368092	0.28258	0.119158	210.76	201.611	249.314	289.601	246.302	233.772	315.417	268.35
ENSG00000164040	PGRMC2	0.386016	2.24947e-11	0.860961	1.42601e-26	2900.94	3060.65	3884.34	3906.34	1707.06	1755.64	3221.61	3067.31
ENSG00000197021	EOLA2	0.385993	0.0117661	0.337531	0.0331196	283.467	303.785	388.542	378.876	307.877	292.919	385.971	373.124
ENSG00000164182	NDUFAF2	0.38589	0.014633	0.241427	0.11868	271.503	291.013	350.767	384.32	338.191	361.455	439.924	387.022
ENSG00000120137	PANK3	0.385768	1.72635e-08	0.424676	9.5155e-07	2036.73	1901.16	2525.52	2619.47	1905.05	1873.93	2670.67	2401.25
ENSG00000134809	TIMM10	0.385754	0.0114939	0.504499	0.00035453	285.308	311.995	393.938	386.497	366.611	418.724	557.168	557.013
ENSG00000100731	PCNX1	0.385365	8.9967e-09	0.648586	1.24542e-15	2154.54	2005.16	2679.86	2753.38	1859.58	1765.03	2824.23	2857.76
ENSG00000106591	MRPL32	0.385227	0.000730483	0.369578	0.00400333	543.006	540.974	698.296	717.47	498.287	545.468	649.51	699.206
ENSG00000089053	ANAPC5	0.385107	8.50001e-08	0.208527	0.0108263	1539.74	1581.87	2054.95	2021.76	1906.94	1919	2211.03	2209.88
ENSG00000100991	TRPC4AP	0.384851	3.26051e-10	0.213721	0.00511595	2322.04	2305.3	3037.1	3004.88	2612.69	2718.89	3083.62	3099.39
ENSG00000164253	WDR41	0.383907	3.25769e-05	0.23761	0.0275592	889.057	853.882	1127.85	1146.43	881.949	963.254	1133.01	1042.39
ENSG00000100722	ZC3H14	0.383868	3.16927e-06	0.23873	0.00952056	1137.55	1113.88	1451.63	1486.11	1262.77	1302.18	1515.87	1510.67
ENSG00000148120	AOPEP	0.383481	0.000105457	0.143944	0.162389	737.199	754.444	957.324	988.562	933.104	958.56	1055.2	1034.91
ENSG00000113384	GOLPH3	0.382986	9.50451e-08	0.214794	0.0163943	1682.4	1623.83	2101.36	2210.11	1651.17	1685.22	2026.35	1845.31
ENSG00000141429	GALNT1	0.382864	5.80669e-06	0.167172	0.0985709	1160.56	1078.3	1454.87	1464.33	1060.99	1176.37	1271.01	1241.25
ENSG00000006283	CACNA1G	0.382092	0.0470746	0.309199	0.404105	190.512	205.26	283.851	231.898	59.6808	44.1257	59.1407	69.493
ENSG00000161647	MPP3	0.382085	0.0193498	0.640659	4.28505e-05	248.494	266.382	329.181	341.86	274.721	309.819	436.811	474.69
ENSG00000117411	B4GALT2	0.381528	8.60477e-07	0.458872	7.12254e-06	1359.35	1391.21	1848.81	1734.34	1789.48	1682.41	2143.59	2628.97
ENSG00000025770	NCAPH2	0.380955	0.00151815	0.356218	0.00124978	494.227	542.799	698.296	652.146	717.117	744.503	950.402	920.515
ENSG00000171988	JMJD1C	0.380692	1.66846e-05	0.216724	0.0238051	1214.86	1129.39	1438.68	1613.49	1140.57	1205.48	1367.5	1358.85
ENSG00000004487	KDM1A	0.38059	2.31263e-06	0.495131	7.53867e-09	1179.89	1202.37	1528.26	1573.21	1467.39	1480.56	2098.98	2055.92
ENSG00000179115	FARSA	0.380444	0.000196693	0.6356	4.95078e-10	739.96	727.076	998.336	911.263	839.32	862.798	1277.23	1367.41
ENSG00000139793	MBNL2	0.380316	4.90923e-05	0.350024	0.000809423	882.614	854.794	1096.55	1164.94	849.741	841.204	1096.7	1058.43
ENSG00000197614	MFAP5	0.380083	0.000172272	0.277758	0.0210741	837.517	744.41	1009.13	1049.53	600.597	666.579	776.092	760.146
ENSG00000123178	SPRYD7	0.379432	0.0334519	0.38332	0.0116768	226.406	205.26	282.772	278.714	364.716	322.962	462.75	434.064
ENSG00000137207	YIPF3	0.378906	2.65621e-09	0.0970562	0.271627	2102.08	2168.46	2769.44	2783.87	2030.09	2118.97	2095.86	2342.45
ENSG00000124784	RIOK1	0.378753	0.0302839	0.364916	0.0311569	238.37	231.716	330.26	280.891	269.037	275.081	377.671	322.875
ENSG00000253276	CCDC71L	0.378676	3.05473e-06	0.128623	0.215823	1163.32	1167.7	1535.82	1494.82	929.315	992.358	1051.04	1049.88
ENSG00000118363	SPCS2	0.378509	1.16099e-05	0.455993	3.90227e-06	1092.45	1138.51	1513.15	1387.04	1034.47	1044.93	1486.82	1365.27
ENSG00000077232	DNAJC10	0.378037	2.69016e-10	0.278184	0.00136752	2530.04	2589.92	3277.78	3376.14	2952.78	3157.33	3971.77	3437.23
ENSG00000104312	RIPK2	0.377931	0.0193081	0.0957215	0.533986	285.308	253.61	348.608	351.658	344.822	380.232	398.422	376.331
ENSG00000116857	TMEM9	0.377592	0.000243137	0.0849823	0.44697	725.235	681.463	931.421	896.02	857.319	884.391	869.472	978.247
ENSG00000198858	R3HDM4	0.377584	0.000460245	0.405354	0.00139461	629.518	610.306	819.175	791.503	499.235	497.587	676.487	643.612
ENSG00000188636	RTL6	0.377186	9.92806e-07	0.0922548	0.310915	1306.89	1344.68	1704.19	1739.78	1436.13	1402.63	1487.86	1538.47
ENSG00000243244	STON1	0.377005	0.00165021	-0.434799	0.00451512	500.67	491.712	662.679	626.017	417.766	431.868	320.605	307.907
ENSG00000163156	SCNM1	0.376959	0.00721194	0.430127	0.00481471	353.414	358.521	479.201	445.288	357.137	350.189	434.736	518.524
ENSG00000171310	CHST11	0.376706	0.00511284	0.837907	3.14693e-08	392.068	408.695	493.232	546.54	288.931	270.387	486.614	513.179
[truncated: 1,940 more rows]
