# Supplementary material for: Epigenetic memory of radiotherapy in dermal fibroblasts impairs wound repair capacity in cancer survivors
Source: Nat Commun. 2024 Oct 28;15:9286. doi: 10.1038/s41467-024-53295-1 (PMC11519383; doi:10.1038/s41467-024-53295-1)
Supplement: Supplementary file 10 — Supplementary Data 8 [file 41467_2024_53295_MOESM10_ESM.xlsx]

## Sheet: Wound D1 vs Skin
Supplementary Data 8. List of differentially expressed genes in human wounds (Day1 vs. donor-match skin).
Ensembl ID	Gene symbol	log2FoldChange	p-value	padj	Skin_1_norm	Skin_2_norm	Skin_3_norm	Skin_4_norm	Skin_5_norm	Wound1_1_norm	Wound1_2_norm	Wound1_3_norm	Wound1_4_norm	Wound1_5_norm
ENSG00000196611.5	MMP1	12.7424	7.87334e-42	3.39369e-39	0	0	0	0.0173001	0.0227146	85.1155	65.3937	77.378	58.6574	51.0713
ENSG00000163735.7	CXCL5	11.74	1.47792e-24	1.34113e-22	0.0722757	0	0.0299955	0	0	164.407	64.5353	96.1728	45.7491	5.50851
ENSG00000169429.11	CXCL8	11.7037	1.63251e-37	4.58205e-35	0	0.0213907	0.0815868	0.0152293	0.0799829	312.954	150.061	167.611	118.871	14.0471
ENSG00000170465.10	KRT6C	11.5779	0	0	0.407555	0.29564	0.263109	0.12863	0.414541	1374.08	921.728	1188.5	645.059	972.205
ENSG00000184330.12	S100A7A	11.0968	3.45866e-51	4.04144e-48	0	0.0214866	0	0.0382442	0	73.4116	22.9686	24.4182	33.6435	14.0626
ENSG00000206073.10	SERPINB4	11.0379	1.86071e-50	1.72746e-47	0	0.0237922	0.0544479	0	0.111203	216.327	45.6187	70.5152	82.1925	26.1805
ENSG00000143546.10	S100A8	9.59376	5.38667e-176	3.25059e-172	2.22303	1.29007	0.41004	1.18637	2.41187	1843.85	1086.64	1243.88	1331	984.003
ENSG00000171049.9	FPR2	9.58749	6.58345e-44	3.61162e-41	0.0121423	0.0396362	0.0100785	0	0.0247009	19.604	16.7251	20.6406	8.49725	4.9979
ENSG00000163220.11	S100A9	9.11758	1.09027e-124	4.38615e-121	2.7654	6.60315	1.9128	6.42695	5.00054	4658.3	2415.94	2934.59	2830.83	2328.54
ENSG00000162892.15	IL24	9.04863	5.47796e-22	3.51668e-20	0	0	0	0.0172302	0.0226228	5.43883	4.0818	5.14785	6.36631	5.0266
ENSG00000166670.10	MMP10	8.67626	2.10044e-17	7.77613e-16	0	0	0	0	0.0254522	2.40831	1.84197	2.61699	6.60956	1.82894
ENSG00000115009.13	CCL20	8.46702	3.76636e-09	3.49036e-08	0.055227	0	0	0.0213918	0	6.58976	2.84013	17.8007	3.39987	0.106224
ENSG00000183019.7	MCEMP1	8.44473	1.26531e-17	4.7722e-16	0	0.0502557	0.0191682	0	0	8.66348	3.98198	7.56221	5.00621	0.999405
ENSG00000136244.12	IL6	8.23891	4.56932e-42	2.12105e-39	0.042548	0.115741	0.158923	0.115365	0.151471	29.3958	48.1381	57.7923	70.3189	4.276
ENSG00000244094.2	SPRR2F	8.2174	1.96348e-11	2.82784e-10	0	0	0	0	0	3.58621	3.94524	2.45956	9.33254	0.188135
ENSG00000108342.12	CSF3	8.16913	3.24143e-21	1.90833e-19	0.039654	0.0215738	0.032914	0	0.0201669	6.17246	6.93749	12.6793	10.0985	0.438558
ENSG00000275444.2	DEFB4B	8.12456	1.39237e-09	1.42653e-08	0	0	0	0	0	0.911406	8.68963	7.95551	19.3928	0.255002
ENSG00000173391.9	OLR1	7.90077	6.99217e-14	1.56553e-12	0.0287968	0.0156669	0.0119511	0	0.0585809	18.962	2.36656	5.13459	1.56065	0.900057
ENSG00000163739.4	CXCL1	7.80913	4.20644e-35	9.76298e-33	0.271703	0.22173	0.310093	0.0526212	0	40.058	52.021	76.6282	41.5304	7.15305
ENSG00000124731.13	TREM1	7.80224	1.47434e-39	5.23346e-37	0.0224152	0.0650399	0.0806229	0	0.151996	22.7617	19.1444	18.3952	13.178	4.40477
ENSG00000171051.8	FPR1	7.70547	2.73915e-38	8.26469e-36	0.0339367	0.572361	0.154927	0.0525806	0.517777	58.7409	108.291	72.0745	40.8376	26.5503
ENSG00000163221.9	S100A12	7.68638	3.12059e-13	6.25621e-12	0	0.1975	0	0	0	10.2496	9.6089	14.237	3.53366	3.40388
ENSG00000149968.12	MMP3	7.6303	5.41324e-42	2.41972e-39	0.0712232	0.671649	0.157646	0.20231	0.579552	42.2707	33.9942	66.6718	183.854	55.8469
ENSG00000175426.11	PCSK1	7.43441	7.64212e-39	2.49278e-36	0.0985983	0.0536424	0.0477398	0.00636523	0.0334295	8.9326	7.291	16.4747	10.5229	1.71471
ENSG00000162747.11	FCGR3B	7.38555	9.5449e-38	2.74279e-35	0.172121	0.340517	0.051951	0.109096	0.525213	38.5859	112.057	17.8264	24.617	26.9813
ENSG00000163464.7	CXCR1	7.35232	2.66298e-66	5.35658e-63	0.0884564	0.365748	0.190896	0.0822311	0.323902	43.9911	55.7654	46.4065	28.8008	17.201
ENSG00000124875.10	CXCL6	7.32425	5.17425e-15	1.39082e-13	0	0.0469546	0	0.016715	0.0219463	3.62341	2.8719	6.36262	1.79375	0.477254
ENSG00000181333.11	HEPHL1	7.30334	1.43262e-61	2.16129e-58	0.107055	0.0448024	0.0136706	0.012759	0.0586329	12.8588	7.73917	5.23093	8.91728	5.41702
ENSG00000163421.9	PROK2	7.2531	1.54886e-30	2.49243e-28	0.0272882	0.207846	0.0226501	0	0.249804	22.9935	18.2434	21.6145	14.3008	4.80251
ENSG00000162891.10	IL20	7.23383	1.55414e-16	5.08317e-15	0	0	0.0699449	0	0	2.73098	2.29426	3.22659	2.63079	2.67435
ENSG00000112303.14	VNN2	7.18583	5.13781e-47	3.87552e-44	0.0848091	0.221474	0.183025	0.0262802	0.276041	18.1402	54.612	23.7732	13.4407	17.1116
ENSG00000143556.9	S100A7	7.10855	3.48978e-44	2.00563e-41	2.26419	1.08401	1.35313	5.75325	2.85573	939.335	424.844	281.358	310.608	348.485
ENSG00000131355.14	ADGRE3	7.00259	3.28088e-13	6.54495e-12	0	0.135055	0.0515115	0	0.0631236	5.98804	18.3512	5.89186	2.26945	2.80511
ENSG00000125538.11	IL1B	6.97029	1.91523e-29	2.78493e-27	0.0995192	0.0464087	0.0590028	0.0770961	0.477204	25.2016	19.0954	40.2546	14.6918	4.44359
ENSG00000186407.7	CD300E	6.91806	4.46432e-63	7.69713e-60	0.293127	0.433774	0.428215	0.145332	0.226595	55.5936	42.4332	59.9749	40.0021	12.3247
ENSG00000124102.5	PI3	6.72936	2.54422e-78	7.67654e-75	2.55628	1.39074	1.65765	1.85654	0.81253	337.654	182.772	189.892	210.077	109.475
ENSG00000163734.4	CXCL3	6.6297	2.1339e-31	3.67915e-29	0.158687	0.151084	0.197573	0.153666	0.10088	19.675	21.6619	26.2031	19.7886	1.62149
ENSG00000163661.4	PTX3	6.26337	7.98616e-27	8.84266e-25	0.724254	3.81319	1.97799	2.35287	1.37828	158.819	168.113	449.758	140.434	29.7481
ENSG00000105205.7	CLC	6.21722	6.34806e-09	5.51979e-08	0	0	0	0	0.141903	3.90479	1.33644	3.10944	1.1011	1.94545
ENSG00000140379.8	BCL2A1	6.16109	2.54334e-30	4.03888e-28	0.84241	0.515602	0.611823	0.0815754	0.481978	53.6197	54.5243	49.8277	33.4099	6.58247
ENSG00000119535.17	CSF3R	6.1141	4.8214e-78	1.16379e-74	0.548306	0.869349	0.598146	0.651306	0.764852	58.2988	95.429	54.0798	42.8795	26.6316
ENSG00000197249.13	SERPINA1	6.08574	1.25542e-28	1.64692e-26	0.0538751	0.224716	0.022359	0.0347802	0.0547986	6.78117	8.64682	7.42783	4.75291	1.91704
ENSG00000205420.11	KRT6A	5.80975	1.59462e-50	1.60378e-47	28.0854	35.6011	16.4693	55.7743	83.4817	3414.14	2364.86	2750.61	2495.34	3446.41
ENSG00000173535.14	TNFRSF10C	5.75308	9.44377e-40	3.45384e-37	0.212068	0.512781	0.449837	0.200794	0.479341	20.1786	39.9883	28.7433	17.3574	7.74999
ENSG00000158859.10	ADAMTS4	5.75262	6.87557e-35	1.50875e-32	0.285265	0.954354	0.459421	0.349627	0.446059	22.7883	24.6177	37.5275	63.8877	8.61102
ENSG00000112195.9	TREML2	5.71937	2.84501e-28	3.61436e-26	0.011629	0.0632678	0.0772197	0.063062	0.0709703	4.20275	5.79278	4.20683	2.61886	1.12956
ENSG00000180871.8	CXCR2	5.71612	6.78546e-49	5.45958e-46	0.876484	0.998407	0.579733	0.222797	0.73828	46.3066	64.4907	44.9284	24.4568	17.5169
ENSG00000150337.13	FCGR1A	5.68612	1.65295e-22	1.12075e-20	0.0146818	0.303529	0.255913	0.0227475	0.134401	7.25251	13.7534	10.2447	3.75439	7.69515
ENSG00000166523.7	CLEC4E	5.67056	1.08099e-27	1.31782e-25	0.10904	0.0593234	0.105591	0.042236	0.221819	5.12223	12.7911	6.37173	3.51891	2.53423
ENSG00000108691.9	CCL2	5.60764	1.45767e-30	2.37738e-28	2.7039	1.37459	1.8764	0.188864	1.98379	71.5003	86.8236	129.668	112.137	27.389
ENSG00000198019.12	FCGR1B	5.57244	5.37154e-21	3.04362e-19	0.0650546	0.155729	0.0323984	0	0.185275	4.33161	8.26542	5.06363	2.46454	2.00203
ENSG00000099985.4	OSM	5.55311	2.16053e-23	1.61959e-21	0.0828535	0.202844	0.223506	0.112325	0.189616	18.3484	8.0831	9.69486	6.51744	1.47409
ENSG00000205362.11	MT1A	5.53011	3.55615e-24	3.04391e-22	0	1.20944	0.184518	0.516644	0.452227	32.0925	16.2517	24.964	39.7693	14.217
ENSG00000057149.16	SERPINB3	5.51587	9.48963e-30	1.41395e-27	2.44963	1.12229	1.41258	0.479417	2.5703	188.987	47.2701	60.4328	76.0596	26.3852
ENSG00000018280.17	SLC11A1	5.43251	2.33158e-45	1.56333e-42	0.471817	0.745234	0.328457	0.459835	0.423141	37.6415	28.6327	23.8238	24.7935	7.32341
ENSG00000162723.10	SLAMF9	5.42748	1.52665e-06	8.09897e-06	0	0	0.064152	0	0.0393068	2.50479	0.974187	1.06007	0.569336	0.148658
ENSG00000182885.17	ADGRG3	5.41466	8.97768e-43	4.51465e-40	0.271703	0.517371	0.552529	0.305203	0.414541	28.0306	28.8496	22.674	15.9545	6.65005
ENSG00000241794.2	SPRR2A	5.31241	5.44793e-07	3.20425e-06	0.0650161	1.1319	0.0539654	3.37459	2.77749	155.22	75.1971	32.9945	94.7601	17.3823
ENSG00000163736.4	PPBP	5.2958	1.33341e-05	5.64599e-05	0	0.769524	0	0.0521783	0.411052	23.3827	13.3458	8.9494	6.23737	1.71653
ENSG00000105835.12	NAMPT	5.29009	3.35955e-39	1.15847e-36	6.70686	2.95707	3.80784	0.938704	5.95958	191.457	211.089	233.696	148.535	72.6814
ENSG00000126262.4	FFAR2	5.23741	7.83785e-23	5.49971e-21	0.286749	0.356584	0.170007	0.967896	0.416663	16.6953	33.8095	32.4645	12.5229	8.90336
ENSG00000129988.6	LBP	5.1951	1.10744e-14	2.84983e-13	0.0241183	0.91851	0.340322	0.168157	0.466103	9.94805	9.24159	35.747	21.8781	3.64157
ENSG00000122862.5	SRGN	5.17311	2.16751e-38	6.70761e-36	6.51016	10.9797	8.07543	3.97863	8.49792	464.731	411.272	366.808	228.401	84.5216
ENSG00000188404.9	SELL	5.06814	3.96924e-38	1.16841e-35	0.370694	0.859316	0.361199	0.337115	0.655737	17.2368	30.6024	28.5856	12.8901	9.05197
ENSG00000262406.2	MMP12	4.99735	1.79004e-14	4.38215e-13	0.0234877	0.0766709	0.116973	0	0.167232	1.72999	0.923679	2.93962	5.85792	2.23624
ENSG00000186832.9	KRT16	4.9764	3.11701e-24	2.72785e-22	20.9684	29.3318	15.8557	89.3417	34.5222	1870.89	1176.78	1262.71	1298.87	2081.26
ENSG00000185479.6	KRT6B	4.93957	1.12392e-34	2.42224e-32	19.3311	21.7831	10.4906	28.1439	62.0407	1266.87	927.494	893.222	642.136	1250.42
ENSG00000007908.16	SELE	4.90212	3.06621e-42	1.48025e-39	0.489492	0.51173	0.382394	0.401509	0.468596	17.4283	20.5661	12.6047	22.7558	4.81824
ENSG00000073756.12	PTGS2	4.86657	8.59896e-19	3.84373e-17	0.85273	0.563991	0.548192	0.0582881	0.77381	14.4828	21.4965	22.1088	26.9824	2.98282
ENSG00000197405.8	C5AR1	4.84851	3.68347e-51	4.04144e-48	1.32167	1.06646	1.35587	1.15042	2.43186	60.1731	64.0153	54.841	40.428	21.3223
ENSG00000101670.12	LIPG	4.84265	1.25748e-36	3.29925e-34	0.0907961	0.139045	0.069781	0.0494974	0.321523	3.60965	3.65882	3.73888	5.53825	4.59557
ENSG00000163563.8	MNDA	4.7576	1.79383e-16	5.83552e-15	2.02147	1.49003	1.47942	0.0841939	1.79082	33.6848	93.305	35.4772	15.3712	21.2383
ENSG00000103313.12	MEFV	4.75727	1.96442e-44	1.18543e-41	0.255747	0.506865	0.454881	0.346717	0.380906	12.3428	16.1179	17.2412	10.2174	5.64815
ENSG00000081041.9	CXCL2	4.74101	7.34949e-26	7.21147e-24	0.724153	1.19906	0.993071	0.634164	0.83264	27.952	31.4942	35.6266	35.9822	4.63272
ENSG00000175592.8	FOSL1	4.71766	2.93289e-30	4.53809e-28	0.326562	1.64976	0.464669	0.632458	0.66432	20.6627	16.7704	24.9946	36.7955	16.0393
ENSG00000189410.12	SH2D5	4.70787	8.2865e-28	1.03103e-25	0.0980966	0.202804	0.170989	0.334374	0.0997781	5.59721	3.77862	4.07844	8.28942	7.9906
ENSG00000258227.7	CLEC5A	4.69151	8.33047e-17	2.82417e-15	0.895456	0.255186	0.592835	0.0578081	0.78069	28.0047	16.7797	12.3092	10.6909	3.48567
ENSG00000121966.6	CXCR4	4.67873	9.46866e-19	4.19815e-17	2.43433	0.473769	1.16635	0.275977	1.63058	52.8866	58.9924	22.6662	17.6406	11.3059
ENSG00000135919.13	SERPINE2	4.66072	1.2872e-44	8.17643e-42	1.74943	3.75899	2.8389	1.55703	2.27426	85.6136	65.6469	106.11	63.8969	33.7622
ENSG00000137648.17	TMPRSS4	4.62614	5.336e-49	4.60002e-46	0.190258	0.129989	0.150575	0.195377	0.337533	6.57004	3.04281	5.31007	5.94127	7.70185
ENSG00000155307.18	SAMSN1	4.6209	1.87953e-21	1.15147e-19	0.407476	0.341768	0.310033	0.0263055	0.302211	11.7216	7.92663	8.90719	5.82456	2.60432
ENSG00000186074.19	CD300LF	4.57982	3.86935e-20	2.00426e-18	0.0814733	0.265953	0.0845316	0.110453	0.186457	4.16064	6.69559	5.18573	2.14343	1.58665
ENSG00000203747.11	FCGR3A	4.56029	6.75853e-21	3.77633e-19	0.312486	1.06862	0.815173	0.219024	0.665956	21.0434	28.1939	15.6514	4.4785	12.8508
ENSG00000135094.11	SDS	4.51334	1.68441e-15	4.84026e-14	0.0585903	0.111566	0.0607896	0.0794308	0.104291	2.97768	2.05304	1.55699	4.08475	0.380339
ENSG00000115607.9	IL18RAP	4.44404	5.07998e-29	6.8888e-27	0.148402	0.322952	0.147813	0.126461	0.226418	4.53253	5.08785	8.2435	3.77928	2.2835
ENSG00000091106.19	NLRC4	4.42699	2.03901e-14	4.94152e-13	0.151058	0.139079	0.24112	0	0.401846	7.7598	4.81568	3.87479	2.38446	2.81606
ENSG00000085265.11	FCN1	4.41152	4.18053e-35	9.76298e-33	0.342243	0.650113	0.394812	0.332537	0.843723	16.8452	15.1086	16.0465	6.71475	7.02903
ENSG00000112096.18	SOD2	4.32658	3.07726e-37	8.2532e-35	7.81416	13.6385	8.78955	3.72301	12.3377	211.837	170.677	349.516	190.121	116.841
ENSG00000101916.11	TLR8	4.26859	2.55513e-15	7.15495e-14	0.242679	0.198044	0.344111	0.047	0.637667	7.3385	12.9491	4.88009	2.76662	2.83953
ENSG00000172243.17	CLEC7A	4.1945	4.7044e-27	5.44148e-25	1.75433	0.69726	0.758594	0.439456	1.73098	20.5714	36.9796	24.179	15.3883	9.80973
ENSG00000140678.16	ITGAX	4.18068	5.95428e-40	2.24829e-37	1.42489	2.91127	2.18464	2.01969	2.29105	58.766	57.196	49.3064	44.9052	20.6147
ENSG00000184557.4	SOCS3	4.09115	2.4588e-28	3.15694e-26	4.36295	5.18528	8.99333	12.26	7.76195	142.503	174.127	163.321	227.65	105.346
ENSG00000101307.15	SIRPB1	4.08314	4.6573e-15	1.26029e-13	0.144528	0.33811	0.503842	0.128758	0.0882031	4.37873	7.76774	7.13009	2.75286	1.80691
ENSG00000171236.10	LRG1	4.08151	5.41463e-21	3.0537e-19	0.293222	0.744462	0.689586	0.845522	1.77292	16.9739	24.4752	22.1336	14.3484	7.61383
ENSG00000064886.14	CHI3L2	4.06037	8.87109e-20	4.46105e-18	0.854938	0.741299	0.875942	0.734748	1.92941	36.0638	10.5606	24.3568	20.5943	5.56269
ENSG00000147689.16	FAM83A	4.04886	9.083e-39	2.88481e-36	0.355361	0.295687	0.503167	0.690931	0.574071	10.5107	7.49687	7.99196	11.3874	11.0567
ENSG00000203710.11	CR1	4.04158	2.66489e-22	1.77693e-20	0.220377	0.308304	0.333901	0.132784	0.515911	7.15578	7.3403	7.81445	3.81732	1.70559
ENSG00000143226.13	FCGR2A	4.04155	4.31781e-25	4.08877e-23	1.54064	2.6858	2.88069	0.776425	2.18207	40.1844	57.1546	49.0855	25.1733	15.6847
ENSG00000137462.8	TLR2	4.02932	5.96116e-40	2.24829e-37	1.93208	1.27606	1.4146	0.895437	2.12825	30.4169	40.8363	33.7467	22.0189	12.6009
ENSG00000106366.8	SERPINE1	4.00501	2.09609e-17	7.77613e-16	3.27015	14.3981	10.0785	3.50605	5.03843	174.993	110.097	159.988	190.404	41.9588
ENSG00000157551.19	KCNJ15	4.00498	3.22883e-41	1.29896e-38	0.612869	0.310277	0.469841	0.191231	0.722941	10.9467	8.63475	9.19764	6.82119	5.21864
ENSG00000163823.4	CCR1	3.97701	4.18413e-22	2.74447e-20	1.08127	2.95037	4.2527	1.366	3.16405	59.1058	52.5529	65.4389	35.0635	20.4293
ENSG00000182585.9	EPGN	3.95905	1.15378e-10	1.45052e-09	0.655143	2.3234	0.382666	0.0751897	0.296166	18.1581	12.7965	12.813	5.8474	14.3513
ENSG00000126860.11	EVI2A	3.94841	1.29437e-12	2.3316e-11	0.127521	0.161881	0.17641	0.0164648	0.518827	3.98662	5.91501	3.06082	1.72217	1.9622
ENSG00000162551.14	ALPL	3.94457	3.58047e-26	3.79059e-24	0.930538	1.97682	1.53249	0.709432	0.751182	21.5553	18.5579	31.2617	24.3722	9.28995
ENSG00000178789.9	CD300LB	3.93481	2.42281e-17	8.8878e-16	0.194117	0.123211	0.241684	0.175443	0.31262	5.73496	5.12186	3.647	3.06414	0.902301
ENSG00000090382.6	LYZ	3.93316	2.07781e-20	1.10961e-18	13.4493	10.1815	20.2556	5.31581	15.4057	248.725	270.38	380.292	138.591	67.815
ENSG00000154451.14	GBP5	3.91972	1.57079e-14	3.88482e-13	0.43243	0.523461	0.34547	0.0921242	0.962155	2.86125	12.2311	9.56386	3.09442	10.7035
ENSG00000115919.15	KYNU	3.91515	3.78858e-26	3.97603e-24	0.199361	0.14004	0.131962	0.054739	0.218179	3.42998	2.09426	3.73598	2.03422	1.02173
ENSG00000151948.12	GLT1D1	3.87919	3.09881e-30	4.73412e-28	0.784643	0.619672	0.388666	0.382358	0.463409	8.77459	14.3182	10.545	5.63346	4.52757
ENSG00000121594.12	CD80	3.84499	3.21953e-11	4.40844e-10	0.0821959	0.193781	0.0454834	0	0.0418025	1.22428	1.18799	1.76152	0.706399	0.711435
ENSG00000137801.10	THBS1	3.83554	3.11538e-21	1.84311e-19	21.0467	71.2287	55.4322	42.7739	45.0735	967.597	710.337	1275.38	721.671	301.494
ENSG00000119508.18	NR4A3	3.81861	3.43227e-14	8.13832e-13	0.411299	0.69785	0.526551	0.129611	0.460893	7.02416	4.28094	11.4199	11.1654	1.34755
ENSG00000153802.11	TMPRSS11D	3.81731	2.61994e-05	0.000103469	0.133625	0	0	0	0.0407745	1.02358	0.619813	0.332187	0.182803	0.321269
ENSG00000008516.17	MMP25	3.7993	1.64543e-17	6.14819e-16	1.33727	1.19565	1.23044	2.57787	0.780266	18.7628	49.3701	22.8204	17.4544	14.6751
ENSG00000103888.17	CEMIP	3.79852	4.40164e-23	3.14339e-21	4.17577	2.85942	1.33271	1.91947	2.2911	51.0541	17.0174	38.1774	70.5946	21.4679
ENSG00000143119.14	CD53	3.7675	1.49115e-22	1.02254e-20	4.29523	3.11576	3.90472	0.871477	4.53529	65.8443	71.0309	56.3172	33.4052	22.7781
ENSG00000134668.12	SPOCD1	3.74042	1.30481e-18	5.64435e-17	0.0994008	0.290675	0.0979755	0.0962555	0.151657	1.36666	2.43063	1.56572	4.51755	1.45184
ENSG00000125148.7	MT2A	3.73163	3.31885e-34	6.67586e-32	33.7584	48.2605	39.2926	59.9522	34.386	763.324	475.501	879.144	794.68	559.233
ENSG00000129450.8	SIGLEC9	3.68775	2.27132e-25	2.21069e-23	0.641429	1.09407	0.863361	0.550626	0.793489	16.4632	14.8588	14.1922	8.00878	4.85157
ENSG00000140030.6	GPR65	3.68592	1.23735e-16	4.09138e-15	0.282967	0.297279	0.178178	0.0377949	0.486311	4.28338	4.65387	4.57533	2.33087	1.90491
ENSG00000126353.3	CCR7	3.68214	1.95416e-24	1.76005e-22	0.473856	0.229157	0.291344	0.271918	0.392723	7.96281	5.64533	3.73106	4.72799	2.22791
ENSG00000178172.7	SPINK6	3.66864	6.96107e-05	0.000249149	0	0.0790326	0.241152	0	0.0738786	1.28396	0.439445	1.55659	2.14018	0.488965
ENSG00000128422.17	KRT17	3.66761	1.81702e-19	8.82115e-18	33.8053	27.2879	23.1938	66.2394	96.639	1054.49	737.921	608.823	534.066	767.965
ENSG00000104635.14	SLC39A14	3.65656	1.00481e-35	2.52647e-33	4.81593	9.52075	6.79394	5.25462	6.77655	84.048	73.438	150.133	115.983	62.7724
ENSG00000158473.6	CD1D	3.64831	1.71474e-16	5.5933e-15	0.156293	0.255093	0.129728	0.121078	0.337815	3.45353	3.95969	3.60069	1.97367	1.05215
ENSG00000174125.8	TLR1	3.62489	1.18704e-16	3.93583e-15	2.04703	1.45676	1.45752	0.255532	2.03278	19.1028	35.922	19.6019	12.2103	9.86185
ENSG00000185862.7	EVI2B	3.62364	1.76808e-13	3.68513e-12	0.854264	0.673905	0.921784	0.181991	1.36853	11.4097	23.6671	8.989	4.49486	5.299
ENSG00000164647.9	STEAP1	3.60963	5.83532e-15	1.56156e-13	1.53942	2.10931	1.91664	0.132507	2.58068	19.3176	23.888	32.1845	18.2998	16.2851
ENSG00000196684.12	HSH2D	3.6087	1.12688e-11	1.70004e-10	0.155442	0.436935	0.365561	0.893104	0.303037	4.12167	14.6553	5.52986	4.58016	4.60925
ENSG00000108700.5	CCL8	3.59516	1.71804e-13	3.5936e-12	0.357438	0.555612	0.635752	0.0395574	0.934881	5.36572	4.17065	11.8186	6.77061	5.25447
ENSG00000082074.18	FYB1	3.59502	9.49619e-19	4.19815e-17	1.20816	0.849352	0.907896	0.219543	1.50701	14.1843	21.0715	12.2917	7.14702	6.79925
ENSG00000135047.15	CTSL	3.58447	9.34109e-32	1.65791e-29	12.2636	33.5411	25.6847	21.0078	22.6995	292.153	360.991	388.218	384.788	207.035
ENSG00000198959.12	TGM2	3.58393	3.14601e-14	7.5038e-13	0.980224	3.69989	0.979097	0.716463	1.04209	22.9948	28.1728	19.4498	24.8382	6.44968
ENSG00000185962.1	LCE3A	3.58322	0.000480553	0.00138652	0	0	0.40594	1.01033	0.331633	0.640395	2.30139	1.25773	14.7536	9.56353
ENSG00000254415.3	SIGLEC14	3.55435	3.54245e-09	3.30656e-08	0.634235	0.368059	0.263217	1.21195	0.107518	13.6822	7.54655	6.94106	8.29837	2.33813
ENSG00000113532.13	ST8SIA4	3.5466	2.96702e-21	1.77272e-19	0.918407	0.649864	0.724892	0.218244	0.888302	9.09686	15.8798	8.71329	4.86794	5.02307
ENSG00000139572.4	GPR84	3.52111	9.48358e-12	1.45435e-10	0.107724	0.1641	0.12518	0.0166904	0.219141	2.26395	1.73799	2.23473	0.929566	0.74591
ENSG00000120217.14	CD274	3.51905	8.31121e-16	2.48287e-14	0.385729	0.664543	0.204551	0.0664041	0.762885	5.25076	4.99158	6.73258	5.38967	3.47257
ENSG00000173559.12	NABP1	3.51859	2.16475e-19	1.03676e-17	2.84385	1.77269	1.40782	0.412462	3.03528	24.1056	28.8756	31.7247	19.8048	12.111
ENSG00000278167.2	CCL18	3.49099	0.000455608	0.00132468	0	0.171416	0.0523043	0.0976335	0.0640951	0	1.30261	1.02635	2.42042	0.515115
ENSG00000127507.18	ADGRE2	3.47668	5.08381e-26	5.15601e-24	1.43121	1.50187	1.42469	1.06139	1.48682	18.162	28.4526	21.4856	13.5657	6.54891
ENSG00000102445.18	RUBCNL	3.47341	6.37777e-27	7.19377e-25	0.648883	0.61191	0.71214	0.290438	0.828675	8.80818	12.2865	7.30533	6.56289	3.56393
ENSG00000168995.13	SIGLEC7	3.47235	1.37406e-14	3.42636e-13	0.129269	0.117214	0.214594	0.183595	0.482109	4.18937	3.28046	3.45367	2.08585	1.30534
ENSG00000081237.20	PTPRC	3.41083	9.74497e-22	6.1577e-20	2.12206	2.09483	2.43883	0.803368	2.27075	28.8932	36.5606	25.9489	13.4998	10.7119
ENSG00000116741.8	RGS2	3.40351	4.61713e-16	1.42153e-14	6.85114	2.52314	3.72695	1.11049	5.63919	53.4537	80.3928	39.7919	33.4308	19.6244
ENSG00000123610.5	TNFAIP6	3.39975	1.19749e-08	9.89219e-08	1.0048	3.34072	2.36305	0.497315	3.46353	25.3001	14.2693	63.0938	17.1532	5.01952
ENSG00000100453.13	GZMB	3.38623	3.017e-09	2.87162e-08	0.280754	0.373374	0.129463	0	0.475944	4.28897	2.70519	3.26243	2.72468	1.02001
ENSG00000102802.10	MEDAG	3.38614	6.31636e-13	1.2024e-11	3.89505	20.2306	12.5976	9.70633	9.2117	141.57	114.597	184.629	213.042	39.341
ENSG00000115165.10	CYTIP	3.37647	2.21992e-19	1.05898e-17	2.43232	1.45776	1.47909	0.685195	1.52145	20.2721	31.4518	16.6025	11.7031	6.94248
ENSG00000118785.14	SPP1	3.37162	4.72806e-13	9.18888e-12	1.70678	0.949208	1.93613	0.55827	1.42741	34.0636	15.5851	8.19339	13.7701	4.74188
ENSG00000165474.8	GJB2	3.36411	5.24299e-39	1.75771e-36	29.6939	13.8609	15.0628	12.0875	24.0501	256.617	132.506	171.44	286.904	243.203
ENSG00000137558.9	PI15	3.36313	4.61797e-11	6.1653e-10	0.965289	0.6021	0.357231	0.0381042	0.575343	9.42545	4.46382	5.69746	5.29256	2.85001
ENSG00000227471.9	AKR1B15	3.35884	6.81775e-17	2.37128e-15	0.157622	0.171508	0.0545129	0.193337	0.120243	1.93494	1.43046	1.01339	1.52049	2.52643
ENSG00000196805.7	SPRR2B	3.34966	0.00134019	0.00339949	1.78347	0.232871	0.473706	11.8267	1.37867	73.9827	47.5491	18.5296	71.9943	14.0644
ENSG00000087589.16	CASS4	3.33885	3.64919e-19	1.69393e-17	0.703352	0.548005	0.612633	0.356524	0.697744	7.23145	12.4597	7.07146	3.77392	2.73072
ENSG00000090104.12	RGS1	3.33749	3.34654e-09	3.15542e-08	0.324123	0.0470238	0.0807096	0.0334791	0.186818	3.08762	1.03497	1.4726	0.989151	0.613032
ENSG00000111012.10	CYP27B1	3.33402	1.42462e-23	1.12377e-21	0.495916	0.218759	0.311501	0.436095	0.42262	3.86987	2.32462	4.0903	6.0932	5.87779
ENSG00000173868.11	PHOSPHO1	3.33173	1.6197e-10	1.97456e-09	0.222396	0.786465	0.138447	0.402004	0.471268	3.56734	11.0446	3.47927	2.57439	3.01214
ENSG00000254087.8	LYN	3.31683	4.33642e-25	4.08877e-23	2.6778	2.93703	3.30139	1.18935	3.32655	32.42	47.2138	33.906	20.928	15.6782
ENSG00000102265.12	TIMP1	3.30565	1.49828e-17	5.61577e-16	18.4769	57.0684	45.504	33.6976	40.4358	718.352	462.901	559.898	334.199	193.882
ENSG00000168685.15	IL7R	3.2727	6.48233e-17	2.26114e-15	1.07481	0.580771	0.430889	0.362509	1.2271	14.677	8.53765	6.36803	5.82457	3.51581
ENSG00000158869.11	FCER1G	3.27168	1.19993e-14	3.03431e-13	2.8309	4.96823	4.77526	1.3795	3.90116	61.746	49.6787	47.4779	20.9015	14.4907
ENSG00000121797.10	CCRL2	3.26921	2.36017e-11	3.34722e-10	0.147161	0.480378	0.232082	0.0570019	0.329304	4.01772	2.58202	3.20424	2.66365	0.87746
ENSG00000198814.12	GK	3.26408	2.13314e-12	3.6726e-11	3.08005	1.08138	1.49983	0.362682	3.35841	24.4567	25.0949	24.9105	14.0108	7.44079
ENSG00000106952.7	TNFSF8	3.21642	6.06064e-16	1.85179e-14	0.666449	0.84053	0.741755	0.129072	0.831935	7.95811	8.06426	7.56974	6.50323	2.79678
ENSG00000148346.12	LCN2	3.20694	0.00125483	0.00321473	0.661894	0.21006	0.183131	0.17092	5.1054	31.77	6.09028	7.06881	11.667	4.50887
ENSG00000115271.11	GCA	3.20266	1.07167e-15	3.13932e-14	2.32359	1.37662	1.37957	0.448412	2.17838	13.8052	27.9245	18.0897	10.0332	7.14121
ENSG00000196754.11	S100A2	3.18284	2.78606e-29	3.95588e-27	20.8703	15.282	12.8699	20.5418	13.7425	227.471	103.836	185.071	163.493	212.732
ENSG00000161929.15	SCIMP	3.18231	4.05192e-12	6.62638e-11	0.0932321	0.338153	0.249353	0.0882757	0.442541	3.44877	3.23818	2.86829	1.63519	1.11579
ENSG00000078589.13	P2RY10	3.18064	4.63322e-10	5.19687e-09	0.270792	0.227683	0.183899	0.0476769	0.225354	1.32968	4.77848	1.11845	1.16576	1.08904
ENSG00000150667.8	FSIP1	3.14963	1.00977e-17	3.93125e-16	0.699069	1.31386	1.12885	0.807415	0.94376	13.6433	8.35644	15.2322	9.69728	3.69153
ENSG00000103569.9	AQP9	3.14645	1.34886e-19	6.64465e-18	8.53106	5.00404	6.90035	3.30972	6.55987	79.799	83.5544	72.1745	43.4846	21.1717
ENSG00000059804.16	SLC2A3	3.14144	4.73407e-27	5.44148e-25	3.35684	3.19502	3.91162	1.87595	4.49105	42.3082	43.8064	33.8971	33.2424	14.6912
ENSG00000155926.14	SLA	3.11982	4.26896e-18	1.75843e-16	1.73925	2.21215	1.38023	1.12888	2.03203	23.8379	26.0403	16.6068	11.4145	5.85426
ENSG00000135114.12	OASL	3.11279	1.53965e-22	1.04983e-20	0.275334	0.299591	0.654443	0.261774	0.534648	3.17102	4.59362	5.47149	4.01691	2.99695
ENSG00000103044.11	HAS3	3.09903	2.32001e-21	1.41415e-19	2.09076	1.11445	2.04453	2.30165	2.79815	22.9268	9.62791	22.3851	20.9596	27.8973
ENSG00000163638.13	ADAMTS9	3.09572	3.04499e-29	4.27326e-27	3.14458	3.95527	3.05139	1.42396	2.58226	25.4422	26.7925	29.5531	40.1436	15.3507
ENSG00000011422.12	PLAUR	3.0951	1.01035e-23	8.2391e-22	1.748	3.10552	2.95096	2.29517	2.04917	31.2683	24.3977	27.2597	28.1118	11.6724
ENSG00000181631.7	P2RY13	3.07834	1.89042e-09	1.89027e-08	1.01881	0.97	0.898499	0.172651	1.21439	7.97309	16.9831	8.37879	2.52957	3.4293
ENSG00000134917.10	ADAMTS8	3.07627	1.06229e-12	1.9396e-11	0.552724	0.809602	0.626408	1.11987	0.270288	5.43856	12.701	5.10259	6.14089	5.88802
ENSG00000169508.7	GPR183	3.07329	2.07655e-09	2.05257e-08	1.93304	1.13694	1.21421	0.101183	1.8599	18.2142	11.4845	13.5252	8.82408	4.14511
ENSG00000162493.16	PDPN	3.07075	6.8988e-21	3.83694e-19	2.17289	2.8682	5.26287	2.21682	5.32607	42.3171	23.4072	48.2768	26.1274	31.6193
ENSG00000109321.11	AREG	3.06554	5.9527e-27	6.77765e-25	0.696964	0.904206	0.422751	0.602227	1.1179	7.89769	4.43299	7.65207	8.57561	7.08943
ENSG00000140285.10	FGF7	3.04864	5.06464e-10	5.62621e-09	2.01503	1.42042	1.40582	0.134838	2.76453	12.6886	15.5327	15.8847	18.3376	6.30932
ENSG00000100644.17	HIF1A	3.01961	6.85217e-33	1.27229e-30	20.4485	12.2361	13.2563	8.00994	15.9491	149.972	132.385	153.528	133.968	63.8202
ENSG00000165071.14	TMEM71	3.01753	4.10099e-13	8.08739e-12	0.726553	0.919928	0.756568	0.184206	1.03461	7.87473	10.5365	7.0549	3.97581	2.83303
ENSG00000102524.11	TNFSF13B	3.01474	5.02283e-18	2.0411e-16	1.35257	1.84749	1.61235	1.04781	1.36111	13.3538	21.3577	17.7126	9.19123	5.47984
ENSG00000101134.11	DOK5	3.01005	6.84206e-18	2.72531e-16	0.37187	0.514986	0.631358	0.144041	0.361052	3.15402	4.34636	5.02801	3.62872	2.29208
ENSG00000134061.5	CD180	2.99799	2.15879e-09	2.12342e-08	0.132017	0.194346	0.315842	0.0240639	0.236964	2.26505	2.52146	1.39131	0.743663	1.10531
ENSG00000169469.9	SPRR1B	2.99625	7.80681e-11	1.02081e-09	20.4791	14.0045	11.1551	19.6659	64.6604	293.089	198.258	144.405	124.891	396.975
ENSG00000188257.11	PLA2G2A	2.99553	1.1718e-14	2.97736e-13	5.98199	11.1989	9.34504	5.99001	3.56038	54.4887	66.4047	123.765	54.7038	38.0094
ENSG00000021355.13	SERPINB1	2.98306	2.94933e-43	1.54763e-40	12.0766	11.0185	13.645	6.07663	12.2248	118.586	83.087	124.019	93.6729	72.9772
ENSG00000041982.16	TNC	2.96623	2.46948e-16	7.90561e-15	22.5582	69.3339	36.6066	27.7486	25.7271	371.676	468.613	380.63	229.815	210.396
ENSG00000141526.16	SLC16A3	2.95448	2.05432e-12	3.54195e-11	0.983569	1.5228	1.12508	2.60051	1.11491	18.0115	21.1977	12.3829	13.0127	6.25426
ENSG00000062716.13	VMP1	2.95207	5.18377e-23	3.68017e-21	11.1613	7.01566	7.53186	2.15914	10.5819	70.5413	72.0349	68.8576	66.6748	46.4065
ENSG00000163216.7	SPRR2D	2.94533	2.28233e-06	1.1652e-05	1.38073	1.82105	2.53519	14.0348	5.48991	62.539	54.0877	36.6558	82.2921	23.9416
ENSG00000160791.13	CCR5	2.94399	7.59144e-21	4.2028e-19	0.707228	0.626062	0.696465	0.343585	0.719351	8.2286	6.84132	4.94254	2.78775	4.00017
ENSG00000214212.9	C19orf38	2.93816	2.33792e-12	3.97413e-11	0.170165	0.432031	0.470806	0.219707	0.490398	3.56509	3.86072	4.57061	2.05931	1.60921
ENSG00000165732.13	DDX21	2.9356	1.26297e-20	6.83533e-19	17.2329	12.4526	11.4607	3.03753	15.1515	97.3708	90.8564	125.98	109.898	70.9819
ENSG00000138135.6	CH25H	2.93157	4.98274e-21	2.87736e-19	0.809308	1.64759	0.780097	0.40449	0.955952	5.56357	9.55598	9.64557	7.69246	6.87931
ENSG00000059728.11	MXD1	2.92596	5.90282e-20	3.00595e-18	6.45234	3.21252	3.12364	2.08854	5.57604	42.8455	51.1558	35.1653	24.1699	17.656
ENSG00000170454.6	KRT75	2.91578	0.00622217	0.0130601	0	2.00845	0.084181	0.942816	1.42358	4.72107	12.7016	11.876	3.09509	7.21762
ENSG00000107249.23	GLIS3	2.91159	4.55044e-19	2.09475e-17	0.944406	1.55941	0.744234	0.572199	0.740069	8.78391	5.85833	9.37783	11.3343	3.92275
ENSG00000127954.12	STEAP4	2.91159	1.33671e-15	3.86877e-14	7.80896	10.4263	9.69165	1.93462	13.1226	67.3521	80.1161	99.804	56.8357	51.6397
ENSG00000102962.5	CCL22	2.9106	5.28897e-12	8.47711e-11	2.7161	0.804523	1.66579	2.33792	2.17943	34.3057	12.492	14.759	16.5461	7.24129
ENSG00000132965.9	ALOX5AP	2.89152	2.38357e-08	1.85956e-07	1.64258	1.67558	2.21551	0.854948	2.03621	27.2467	21.4544	13.7507	5.50973	2.54229
ENSG00000142512.15	SIGLEC10	2.88831	4.59492e-10	5.15871e-09	0.539999	0.339487	0.428295	0.641439	0.573667	3.66507	10.2369	4.17643	1.86895	2.08882
ENSG00000000938.13	FGR	2.87567	4.8607e-16	1.49272e-14	1.86111	3.35624	2.52782	1.48211	2.63433	26.4064	25.4729	26.6533	12.8331	8.08558
ENSG00000115008.5	IL1A	2.87344	2.4777e-07	1.57221e-06	0.269401	0.248037	0.361217	0.0481617	0.526959	3.07308	0.919442	4.72536	1.04677	1.83352
ENSG00000172322.14	CLEC12A	2.87211	0.00955458	0.0190479	0.351479	0.691341	0.942538	0	0.426254	1.68605	10.3735	6.13027	0.540585	0.806045
ENSG00000068366.19	ACSL4	2.84493	8.6832e-12	1.34184e-10	6.73104	5.76367	5.10288	1.08435	6.87434	40.0731	37.2715	69.6407	36.7596	16.0149
ENSG00000101336.14	HCK	2.84279	4.64959e-17	1.64563e-15	2.87556	4.8947	5.19897	4.69792	4.28591	42.5696	53.5278	46.9207	24.1185	19.6729
ENSG00000115590.14	IL1R2	2.83593	3.11403e-21	1.84311e-19	2.91753	3.19076	2.61932	1.18774	2.87669	25.6115	26.8976	22.0241	18.437	9.37653
ENSG00000216490.4	IFI30	2.82633	7.31785e-13	1.37999e-11	0.431897	0.388217	0.280556	0.276396	0.382	4.1862	3.59768	2.47897	3.10246	0.884892
ENSG00000120280.5	CXorf21	2.81204	1.40601e-12	2.51022e-11	0.332196	0.438918	0.413599	0.183819	0.62751	4.10129	3.63685	4.35289	2.22234	1.36918
ENSG00000198074.10	AKR1B10	2.81125	1.37728e-08	1.12087e-07	2.58187	0.594282	1.07152	1.11546	2.92914	17.5296	4.90652	6.19287	9.61399	26.0715
ENSG00000133657.15	ATP13A3	2.80269	7.5818e-20	3.82865e-18	6.29321	6.0093	4.47379	2.04787	7.05977	43.8398	38.8184	50.6764	48.5178	18.179
ENSG00000157765.13	SLC34A2	2.79468	6.55872e-16	1.99224e-14	2.85297	5.9618	2.3246	1.69648	2.91074	19.2442	28.8298	20.2084	41.2607	15.2205
ENSG00000085514.16	PILRA	2.78773	1.44641e-13	3.0657e-12	1.59254	2.04571	2.07458	0.925286	1.77732	16.9431	22.8611	13.2156	6.58715	6.31765
ENSG00000173077.15	DELEC1	2.75672	4.01993e-15	1.09766e-13	0.191949	0.482538	0.318647	0.158955	0.235634	2.32059	3.15026	2.34335	1.69258	1.24763
ENSG00000198805.11	PNP	2.74839	1.90078e-46	1.34944e-43	5.8064	4.53596	3.90149	2.80928	4.05627	30.0049	27.8486	33.739	44.9543	24.4328
ENSG00000151651.16	ADAM8	2.74544	9.47126e-11	1.22125e-09	2.27334	2.63451	2.88411	6.57916	2.14312	28.2974	37.1342	31.0299	28.3966	15.2062
ENSG00000177464.5	GPR4	2.73706	1.11643e-23	8.86457e-22	0.922531	1.70343	0.974564	0.952896	0.980997	8.03036	10.134	7.8603	11.4733	5.52486
ENSG00000038945.15	MSR1	2.73441	4.01711e-15	1.09766e-13	0.991654	1.85763	1.42172	0.501962	1.58748	7.13804	17.4252	7.93566	7.78515	7.34225
ENSG00000148848.14	ADAM12	2.71866	1.16378e-13	2.51265e-12	0.553547	1.23377	0.578032	0.342368	0.712876	5.42306	5.18113	5.24649	7.76534	2.02207
ENSG00000196549.10	MME	2.71427	9.58796e-07	5.34527e-06	0.700045	2.59383	1.33302	0.148871	1.52182	6.76708	18.6671	9.99776	6.14384	4.27704
ENSG00000114013.16	CD86	2.69803	5.86332e-09	5.154e-08	0.806809	0.738542	1.3925	0.277788	1.47194	11.9732	7.5157	7.99208	4.09693	2.21689
ENSG00000142347.18	MYO1F	2.68506	7.21046e-12	1.12578e-10	1.8705	3.26319	2.49352	3.78828	2.30089	20.7277	42.3108	16.6927	14.8795	12.27
ENSG00000145623.13	OSMR	2.64132	1.74616e-29	2.57005e-27	8.61421	6.71607	7.78155	2.78055	8.69323	39.0751	48.3311	56.5978	56.1013	39.858
ENSG00000163993.7	S100P	2.64027	1.13442e-09	1.17522e-08	6.72855	3.86404	1.62893	6.95002	9.79056	32.9477	28.8354	49.2677	72.4788	26.4228
ENSG00000122861.16	PLAU	2.63301	2.04554e-16	6.63233e-15	7.68674	8.705	11.8313	7.24984	9.70102	57.9141	56.0782	70.4225	114.048	28.981
ENSG00000134757.5	DSG3	2.62213	2.68124e-34	5.57929e-32	27.795	13.332	15.9327	10.8242	22.3812	151.134	89.4521	117.321	125.658	135.717
ENSG00000171208.9	NETO2	2.61765	1.83515e-13	3.81212e-12	0.211813	0.172855	0.112324	0.109392	0.502702	1.73924	1.26371	1.32649	1.89464	1.28445
ENSG00000188313.13	PLSCR1	2.61739	3.9066e-27	4.62242e-25	5.37498	4.54393	4.02285	1.91273	5.63247	28.9675	35.4191	35.9289	26.8487	19.1913
ENSG00000151012.13	SLC7A11	2.60654	1.1211e-09	1.16342e-08	1.5927	0.665398	0.340913	0.127273	0.738051	4.18149	4.4453	5.58251	4.84567	3.23019
ENSG00000259207.7	ITGB3	2.60501	2.69967e-10	3.17258e-09	1.73299	5.2646	2.22001	0.970031	3.15859	15.6812	23.2728	15.5169	29.0736	8.34276
ENSG00000117143.13	UAP1	2.59474	3.42901e-19	1.59787e-17	9.2719	9.90761	8.66327	2.82749	11.502	43.3021	49.6915	77.835	66.7907	44.5842
ENSG00000171860.4	C3AR1	2.59187	1.22492e-08	1.01049e-07	1.04653	2.76868	2.72519	0.604076	3.50649	20.4344	21.8713	13.8262	6.6942	8.86076
ENSG00000170542.6	SERPINB9	2.59099	4.15096e-11	5.58506e-10	2.63479	2.8438	2.65433	1.58847	1.94513	25.3016	14.2269	24.4169	11.7839	4.58758
ENSG00000134259.3	NGF	2.5905	4.2081e-09	3.84172e-08	0.37836	1.09785	0.523418	0.390814	0.598649	3.50933	2.96741	4.50476	7.78629	1.98108
ENSG00000100292.17	HMOX1	2.58537	4.78579e-19	2.18787e-17	17.9969	16.1868	29.0179	16.5227	25.5887	122.855	155.489	207.418	169.14	77.2957
ENSG00000115956.10	PLEK	2.58385	3.77872e-15	1.03648e-13	2.81537	5.31986	5.56283	3.11727	5.11263	32.855	44.3147	36.2014	24.67	14.0925
ENSG00000139278.10	GLIPR1	2.58281	8.42498e-10	8.96659e-09	1.82159	1.19542	1.2237	0.197673	1.79514	9.54328	11.7285	8.6522	6.13865	4.19214
ENSG00000086300.15	SNX10	2.58275	4.86825e-08	3.55444e-07	1.00093	2.02847	0.976194	0.145389	1.43805	7.83929	10.9761	8.60174	5.62207	3.63382
ENSG00000204397.7	CARD16	2.57392	4.21249e-06	2.02069e-05	0.860501	0.624207	0.41123	0.0202005	1.00787	4.94239	5.02212	4.64942	2.00316	1.80556
ENSG00000167772.12	ANGPTL4	2.56385	4.78852e-07	2.83993e-06	2.20524	5.53439	3.21799	9.42359	7.90492	29.3767	21.1608	37.5794	96.2698	23.3971
ENSG00000105639.18	JAK3	2.56141	1.68288e-21	1.03626e-19	1.89941	3.17745	2.10209	2.18214	1.68226	14.3645	19.1269	18.5918	14.1481	10.4754
ENSG00000138772.13	ANXA3	2.54887	8.27637e-33	1.51345e-30	2.08615	1.41871	1.5599	0.856817	2.13105	13.8555	9.04	11.6009	9.91684	8.21529
ENSG00000162511.8	LAPTM5	2.5432	5.07111e-14	1.16578e-12	10.5813	16.0388	17.5882	14.2922	17.0455	137.675	156.746	102.348	74.559	45.3596
ENSG00000100526.20	CDKN3	2.53437	4.32099e-06	2.06698e-05	0.695241	0.260859	0.39798	0	0.268232	2.04832	2.73169	2.36338	1.71554	1.17584
ENSG00000125910.5	S1PR4	2.52098	1.54969e-07	1.02427e-06	0.529038	1.98598	1.09779	2.00821	0.941686	8.15695	18.9645	7.2788	7.04258	4.96059
ENSG00000185201.16	IFITM2	2.5141	5.07867e-21	2.90495e-19	17.943	24.8315	16.2665	8.66275	20.3106	121.948	163.959	114.907	86.2451	77.8846
ENSG00000145416.13	MARCHF1	2.50622	3.98599e-09	3.66287e-08	0.92923	0.638828	0.708184	0.114523	0.760423	5.23482	5.53682	4.41369	2.24464	1.98227
ENSG00000159167.12	STC1	2.5006	9.2179e-14	2.02274e-12	1.01149	0.382316	0.592118	0.263946	0.682278	4.5067	2.64114	3.18539	5.81516	2.2527
ENSG00000011600.11	TYROBP	2.48661	6.63385e-12	1.04386e-10	6.93967	12.8315	11.48	9.4363	11.6986	93.4592	106.531	71.3452	41.9787	29.9159
ENSG00000023445.14	BIRC3	2.47719	5.58349e-09	4.92957e-08	1.733	0.910987	0.908747	0.176888	1.81035	8.33715	6.88961	7.73909	6.84504	3.20941
ENSG00000136250.11	AOAH	2.47458	3.10381e-11	4.29585e-10	1.35434	1.67833	1.35313	0.631454	1.9898	9.29804	16.173	8.7611	4.75073	4.46218
ENSG00000118849.10	RARRES1	2.47311	4.50602e-09	4.06148e-08	0.607415	0.967788	0.576198	0.638612	2.84642	8.96916	5.88432	9.05639	5.93548	4.92359
ENSG00000136167.14	LCP1	2.46686	8.277e-15	2.16692e-13	13.8736	15.8584	21.021	9.20839	17.531	111.935	157.875	104.74	56.7093	57.0462
ENSG00000149573.9	MPZL2	2.46536	5.88352e-11	7.76046e-10	12.0626	3.13229	4.72483	2.32359	10.862	46.3182	24.2614	39.4353	35.1696	51.0911
ENSG00000152315.5	KCNK13	2.46489	9.5331e-13	1.75925e-11	0.326899	0.125541	0.191531	0.238347	0.176031	1.62407	1.72572	1.05498	1.35579	1.07259
ENSG00000131015.5	ULBP2	2.46225	1.17394e-06	6.41099e-06	0.131883	0.322879	0.2463	0.025542	0.234751	0.939006	1.8618	1.2436	0.798015	1.01466
ENSG00000134333.14	LDHA	2.45699	9.68798e-31	1.6017e-28	57.6916	46.0773	50.3122	20.4151	61.4759	307.126	262.761	272.39	251.804	345.794
ENSG00000163568.15	AIM2	2.45648	4.38328e-06	2.09429e-05	0.234877	0.383354	0.350919	0	0.430025	1.49932	2.69999	1.75169	1.28528	1.12941
ENSG00000075884.14	ARHGAP15	2.45266	1.29187e-08	1.05777e-07	1.45834	1.21161	0.846729	0.166959	1.0376	6.01095	9.68522	5.69642	3.29612	3.26096
ENSG00000163131.11	CTSS	2.45069	3.04194e-11	4.2199e-10	5.60065	9.43522	10.0154	4.07071	8.73194	42.6427	80.8091	60.9122	30.0605	21.4095
ENSG00000117091.10	CD48	2.44676	4.16279e-13	8.18253e-12	0.662809	0.92726	0.617517	0.345805	0.976859	5.35352	6.00152	5.04405	3.01775	2.12042
ENSG00000124787.13	RPP40	2.43307	2.02202e-12	3.49624e-11	1.6377	1.09848	0.595875	0.225933	1.50604	5.46392	5.67807	6.17325	6.87003	5.26433
ENSG00000169403.12	PTAFR	2.43202	4.29691e-18	1.76392e-16	4.1631	3.68763	4.05457	4.42438	3.73442	27.6433	34.8701	29.3928	22.6204	12.9667
ENSG00000163376.11	KBTBD8	2.42913	2.54154e-07	1.60765e-06	0.59481	0.15169	0.231427	0.0287994	0.519927	1.77069	1.5838	1.79258	1.84848	1.68034
ENSG00000162711.17	NLRP3	2.42821	4.63413e-12	7.5275e-11	1.08259	1.60082	1.63588	1.39061	0.997617	9.57765	11.5788	10.6049	7.7605	3.29246
ENSG00000125430.9	HS3ST3B1	2.42315	4.90535e-13	9.51811e-12	1.22972	0.784997	1.31331	1.00981	1.30084	8.96094	5.82803	9.12198	8.6186	2.53872
ENSG00000027869.11	SH2D2A	2.42239	2.8469e-23	2.05744e-21	0.595757	0.552913	0.552673	0.597267	0.588147	4.97313	3.39241	3.31956	3.54035	2.84786
ENSG00000166736.11	HTR3A	2.4179	1.55793e-06	8.25041e-06	0.38109	0.96755	0.210878	0.639655	0.209962	2.02722	6.10039	2.06899	3.04118	2.26006
ENSG00000134827.8	TCN1	2.41204	0.00275875	0.00640191	0.234752	0.38315	0.681978	0	0	1.55616	1.15398	1.48412	2.62478	1.10059
ENSG00000146070.16	PLA2G7	2.41048	8.32629e-08	5.77529e-07	1.0211	0.709186	0.559018	0.336609	2.51917	7.44625	7.66752	6.96531	4.77828	2.71616
ENSG00000105967.16	TFEC	2.40999	6.27121e-07	3.64056e-06	0.280064	0.216087	0.287407	0.0355028	0.538654	2.33536	1.76632	1.91191	1.03956	0.734562
ENSG00000174130.12	TLR6	2.40516	1.60155e-14	3.95278e-13	1.31282	0.952319	1.01098	0.502861	1.37242	7.29875	9.78874	5.88329	3.96038	3.40887
ENSG00000006327.13	TNFRSF12A	2.40385	4.49685e-09	4.05624e-08	2.50091	9.22628	3.83534	5.66463	2.61645	27.4377	24.1134	32.852	47.0966	21.463
ENSG00000130066.16	SAT1	2.39145	3.44154e-18	1.45231e-16	24.1753	13.7277	17.3605	7.24832	24.4105	129.974	94.0094	110.794	108.456	60.0217
ENSG00000164761.9	TNFRSF11B	2.38816	6.42077e-07	3.72022e-06	0.77098	1.35368	0.916273	0.244336	0.784195	2.65004	2.68565	9.29777	7.09914	2.12326
ENSG00000158517.14	NCF1	2.38587	1.60794e-06	8.48681e-06	0.324933	0.747915	0.529035	0.968158	0.546601	2.9456	9.77909	2.38904	2.61715	2.25954
ENSG00000181381.13	DDX60L	2.38267	2.35634e-08	1.84308e-07	2.5274	1.98966	1.82733	0.272092	2.67017	11.6743	11.9942	14.8246	8.38675	5.38358
ENSG00000154589.6	LY96	2.37471	2.353e-09	2.30319e-08	2.03039	1.18354	1.26396	0.505579	1.91768	9.04413	12.2111	9.01337	5.26532	3.7658
ENSG00000160593.18	JAML	2.35972	6.51441e-12	1.02774e-10	2.19388	1.92423	2.03797	1.41763	2.06986	12.3181	21.7449	10.1591	5.08668	7.11832
ENSG00000134755.16	DSC2	2.35352	1.11765e-16	3.73653e-15	5.38188	2.86864	2.39863	1.9033	5.02302	30.9829	17.892	13.2069	16.6721	20.3443
ENSG00000141506.13	PIK3R5	2.35307	2.96332e-12	4.9535e-11	1.70645	2.4821	1.84474	2.91196	2.08762	17.2768	20.4476	11.225	11.6015	7.18477
ENSG00000165704.15	HPRT1	2.35161	4.7944e-10	5.36271e-09	4.7511	3.17905	3.58093	0.528823	4.94363	17.296	19.4937	21.5577	21.4932	14.0751
ENSG00000119922.10	IFIT2	2.35005	2.54488e-09	2.46305e-08	1.87991	2.88021	3.21045	0.694692	2.82425	7.7774	22.1593	16.2449	7.76541	11.5021
ENSG00000130775.16	THEMIS2	2.34783	1.99065e-10	2.38344e-09	2.24795	4.11465	3.49454	6.05819	4.06916	28.8957	35.1825	26.5127	19.9271	13.7773
ENSG00000146094.14	DOK3	2.34562	6.42708e-09	5.58046e-08	1.54234	2.4925	2.36342	4.09352	1.83797	17.6384	23.5954	16.695	11.9761	7.64457
ENSG00000038427.16	VCAN	2.34459	1.2349e-10	1.53808e-09	18.4544	46.693	34.2695	12.9583	35.2203	234.251	190.913	218.692	116.414	89.3788
ENSG00000151239.13	TWF1	2.34142	6.85202e-11	8.96932e-10	13.31	5.76138	6.59703	1.57831	11.204	46.5357	39.6769	45.2648	38.0381	39.1976
ENSG00000163565.18	IFI16	2.33909	8.0604e-13	1.50823e-11	13.0784	10.2138	9.35103	2.13196	13.5817	53.5475	63.0212	55.0369	46.9933	47.4078
ENSG00000065911.12	MTHFD2	2.33781	2.87787e-16	9.09241e-15	5.82376	3.85375	3.5989	1.27993	4.65159	21.0037	19.3938	26.8082	25.2539	14.0282
ENSG00000147894.15	C9orf72	2.33105	1.54544e-05	6.44059e-05	3.66336	0.809322	1.25782	0.140013	2.45346	10.6292	12.0353	9.67132	7.13959	4.25844
ENSG00000172724.12	CCL19	2.32838	2.59365e-13	5.26983e-12	8.5982	4.95666	10.1144	5.46988	6.60262	30.1412	34.5081	58.477	24.2084	58.5397
ENSG00000171388.12	APLN	2.32652	4.46216e-06	2.12693e-05	0.832808	2.362	2.94634	1.75569	0.597124	7.2402	12.5002	11.3874	17.4417	3.34809
ENSG00000145220.14	LYAR	2.31819	1.84056e-33	3.64159e-31	2.06325	1.7877	1.09413	0.902782	1.59339	8.94927	8.03304	9.41658	8.18232	6.99994
ENSG00000196083.10	IL1RAP	2.31247	1.45842e-13	3.08261e-12	4.04438	1.45446	1.71641	0.796556	2.8548	14.0623	11.9658	12.8526	11.7703	7.79731
ENSG00000166920.12	C15orf48	2.30495	0.00032562	0.000980517	0.657889	0.102264	1.04013	1.52897	2.80413	14.0602	4.39101	9.77537	4.78031	2.53078
ENSG00000118308.15	LRMP	2.30251	5.21688e-05	0.000192311	0.772443	0.521687	0.425592	0.0670621	0.833096	2.32809	7.22499	1.83807	1.23332	1.19114
ENSG00000104951.16	IL4I1	2.27814	5.07035e-10	5.62621e-09	0.405758	1.32452	0.966445	1.06601	0.986923	8.12557	5.35454	6.12481	3.62017	4.22455
ENSG00000197498.13	RPF2	2.27021	2.14341e-14	5.17376e-13	2.76082	2.44231	2.67349	0.73031	3.72136	10.5917	13.2292	15.999	15.306	10.4369
ENSG00000117500.13	TMED5	2.2669	2.17028e-11	3.09977e-10	2.76205	1.50789	1.40807	0.473848	3.16421	10.4324	9.85882	10.626	10.3441	7.09566
ENSG00000150551.10	LYPD1	2.26075	4.88136e-05	0.000181271	0.237233	0.198564	0.424116	0.311015	0.222738	0.663096	1.32489	2.25265	3.39907	0.403648
ENSG00000163191.6	S100A11	2.26002	2.40151e-18	1.02056e-16	106.818	103.979	91.7586	31.5766	101.337	590.653	437.343	491.909	348.289	441.827
ENSG00000143110.11	C1orf162	2.25535	6.33454e-12	1.00067e-10	1.51066	1.02086	1.38588	0.578985	1.90857	10.0883	9.12373	6.10689	4.91978	3.76202
ENSG00000122122.10	SASH3	2.25525	2.73352e-11	3.83512e-10	1.79853	2.90053	3.37222	3.35885	2.79305	19.7919	23.8517	16.7391	12.0657	8.81818
ENSG00000100522.10	GNPNAT1	2.25316	8.31188e-24	6.82423e-22	5.0053	4.50273	3.17969	2.07482	4.80082	22.0876	21.7271	19.5716	27.7109	13.3853
ENSG00000169442.9	CD52	2.2525	1.81495e-12	3.16999e-11	2.16781	1.69218	2.07316	0.912701	2.2529	12.7273	13.5433	9.61475	5.05845	7.61403
ENSG00000103196.12	CRISPLD2	2.25123	5.40971e-13	1.04631e-11	7.97727	25.7334	18.203	9.88437	20.6871	78.972	90.5239	98.0781	114.519	71.1035
ENSG00000116701.14	NCF2	2.2483	3.22765e-13	6.44942e-12	8.23795	6.412	8.80922	5.54334	7.85929	45.0278	64.2567	46.0952	24.7576	20.3122
ENSG00000163207.7	IVL	2.24477	7.92577e-16	2.37951e-14	27.7963	24.7481	19.0312	28.9964	22.3228	176.442	90.7892	149.367	94.5763	173.767
ENSG00000112799.9	LY86	2.24466	1.6082e-06	8.48681e-06	0.47565	0.597179	0.546652	0.255101	0.669882	3.01832	3.83702	4.14015	1.77116	0.774121
ENSG00000169594.13	BNC1	2.24076	1.50543e-14	3.73848e-13	7.89441	2.71681	3.58107	3.10051	5.51811	25.1066	17.3648	15.8088	27.5309	34.4823
ENSG00000121807.5	CCR2	2.24027	6.56049e-09	5.67588e-08	1.4503	0.69281	1.57569	0.9043	1.01942	10.7343	6.56307	7.11578	2.71738	3.46989
ENSG00000043462.12	LCP2	2.23608	2.21358e-16	7.1242e-15	3.10216	2.64715	2.7672	1.44092	3.55466	17.3627	18.3987	17.1749	10.6266	7.73075
ENSG00000144136.11	SLC20A1	2.23459	1.24826e-34	2.64303e-32	4.39118	5.11808	3.69802	2.09818	4.18118	18.2806	21.081	22.8603	23.3074	17.9324
ENSG00000062038.14	CDH3	2.22958	3.98378e-25	3.81589e-23	10.084	6.36113	8.26177	9.38888	8.7463	53.4215	34.6248	44.8982	49.0792	53.324
ENSG00000169474.4	SPRR1A	2.22589	0.000281896	0.000861534	3.09742	10.2883	5.1419	8.58777	38.4694	48.0296	62.3019	33.5394	35.8548	162.737
ENSG00000165030.4	NFIL3	2.21617	1.52912e-11	2.25887e-10	6.83264	6.50236	5.10239	1.24447	7.12405	24.3794	30.95	31.6176	30.2035	19.1156
ENSG00000144381.17	HSPD1	2.20668	4.90407e-21	2.84554e-19	21.0525	16.3324	14.4437	6.07868	18.2969	82.1338	70.6505	88.0562	90.6956	57.7102
ENSG00000142583.17	SLC2A5	2.20416	9.09552e-15	2.36582e-13	0.519537	0.636866	0.769666	0.575696	0.789319	1.93755	3.07034	4.96101	4.41534	3.28878
ENSG00000108932.12	SLC16A6	2.20404	4.32732e-06	2.06919e-05	2.00516	0.436362	0.737708	0.167932	1.6206	5.66279	6.6341	5.58405	3.69553	2.55379
ENSG00000153310.19	FAM49B	2.19947	1.08156e-15	3.16062e-14	3.31132	1.93001	1.95235	0.967095	2.82389	12.8232	15.4168	11.4038	8.7293	7.16167
ENSG00000115602.16	IL1RL1	2.19567	1.52398e-06	8.08836e-06	3.71523	2.61723	1.83754	0.445073	2.22839	5.28861	12.4053	9.42311	21.741	5.32629
ENSG00000108829.10	LRRC59	2.18166	2.81934e-35	6.80533e-33	10.6259	14.1571	11.2259	8.12656	10.8869	61.7837	54.9227	63.9364	62.7967	44.0553
ENSG00000147454.14	SLC25A37	2.18073	3.3182e-20	1.73365e-18	9.44064	6.6965	7.10953	4.69942	8.39305	43.2861	47.6922	39.794	35.8635	19.3547
ENSG00000115758.13	ODC1	2.17804	4.03728e-13	7.98786e-12	6.90755	10.7422	6.51889	3.2498	6.62493	39.9742	35.8284	39.3812	41.905	17.0474
ENSG00000135048.14	CEMIP2	2.17795	3.98111e-14	9.32972e-13	4.81826	3.01212	3.55318	1.27123	5.40399	20.1046	15.4246	22.821	19.3307	12.0075
ENSG00000151014.6	NOCT	2.17572	9.30272e-21	5.0803e-19	2.0501	1.44901	1.86163	2.02256	2.13871	9.36119	8.35733	13.1431	11.7458	7.71788
ENSG00000134321.12	RSAD2	2.16884	1.07502e-10	1.37006e-09	1.02536	1.55183	1.94201	0.671572	1.52648	4.76024	5.63024	11.131	4.56133	8.22941
ENSG00000164543.7	STK17A	2.1685	3.55438e-24	3.04391e-22	1.99051	1.88777	1.97362	0.876013	2.57609	9.34055	9.48129	9.61388	11.4678	7.00168
ENSG00000180353.11	HCLS1	2.16407	1.08404e-10	1.38004e-09	3.24091	4.93701	5.20078	4.48577	4.91393	29.1799	39.983	22.9888	15.1428	12.7581
ENSG00000128342.5	LIF	2.16147	0.000124728	0.000418732	4.38909	3.31581	5.99314	5.13548	4.88068	12.7525	17.3936	37.7903	55.9401	2.55885
ENSG00000135077.9	HAVCR2	2.15917	3.09631e-13	6.21787e-12	1.39777	2.65414	2.14976	1.49685	2.0629	12.0044	12.8785	10.4667	10.3397	4.92888
ENSG00000164163.11	ABCE1	2.15758	2.46568e-09	2.39407e-08	9.52951	5.06966	5.16999	1.04138	7.54526	26.0853	27.3727	30.0455	30.3514	22.2752
ENSG00000147168.12	IL2RG	2.15027	3.12702e-07	1.92945e-06	0.51033	0.43382	0.661858	0.123545	0.454193	2.94442	3.10366	2.40609	1.10764	1.22697
ENSG00000115946.8	PNO1	2.15012	2.03908e-27	2.4366e-25	3.81583	3.82421	3.07001	1.85403	4.08551	14.7267	15.8972	19.5833	20.6589	12.3772
ENSG00000115594.12	IL1R1	2.14951	2.92482e-34	5.983e-32	13.5885	16.5339	15.613	11.8816	17.6115	75.8454	86.6307	72.4072	94.0112	56.9615
ENSG00000086730.17	LAT2	2.14521	4.26534e-10	4.81107e-09	1.36551	2.19184	1.84883	1.49298	1.63518	9.6725	15.9958	7.50486	6.76704	4.13524
ENSG00000152952.12	PLOD2	2.14263	1.20646e-07	8.14363e-07	2.26312	2.36875	1.58763	0.538421	2.40707	7.01171	6.65499	8.4888	18.6294	4.06566
ENSG00000078237.7	TIGAR	2.14118	9.92288e-10	1.04048e-08	0.647841	0.760701	0.483568	0.220247	0.483543	1.87663	4.85009	2.35724	2.08938	1.60913
ENSG00000100055.21	CYTH4	2.13443	1.73479e-12	3.05206e-11	5.13122	7.10671	6.18194	6.38474	4.98428	31.3622	44.3913	35.6717	28.3431	15.0471
ENSG00000100368.14	CSF2RB	2.1322	3.2785e-09	3.09611e-08	5.47773	7.11207	7.9805	10.1954	6.63033	40.0994	52.5047	56.7717	30.5765	18.0858
ENSG00000138821.13	SLC39A8	2.13213	2.34956e-13	4.81441e-12	3.33516	4.56764	4.6965	5.28843	6.03157	23.2543	27.2194	36.7012	16.3405	20.0351
ENSG00000198018.7	ENTPD7	2.13045	2.53903e-24	2.2532e-22	3.90066	2.2854	2.63826	1.79259	3.18643	14.5887	9.85627	18.5411	13.5935	11.3712
ENSG00000196209.12	SIRPB2	2.1294	3.36379e-09	3.16427e-08	1.24161	1.58885	1.24104	0.988952	0.916042	6.03662	11.8675	5.44166	3.91977	3.01879
ENSG00000113070.8	HBEGF	2.12769	1.62213e-14	3.99539e-13	1.4721	2.96332	1.74731	1.19744	3.05457	11.6524	7.02128	11.3069	12.6101	9.17394
ENSG00000175352.11	NRIP3	2.12468	1.88307e-11	2.72504e-10	0.501758	0.406568	0.522808	0.330813	0.640663	2.9356	2.38982	2.6631	3.01083	0.965087
ENSG00000113356.12	POLR3G	2.11775	1.54939e-14	3.83975e-13	1.23634	0.559534	0.472234	0.347512	0.945932	4.23348	2.55955	3.22639	3.26989	3.67221
ENSG00000059769.20	DNAJC25	2.11647	4.29941e-09	3.90735e-08	1.5889	0.827657	0.701508	0.19642	1.35824	4.16663	4.41454	5.57863	4.32245	3.28369
ENSG00000166741.7	NNMT	2.11592	1.42496e-10	1.74953e-09	11.2189	29.5008	25.9209	28.4797	18.4971	95.1312	127.389	145.123	126.645	102.962
ENSG00000205364.4	MT1M	2.11461	7.83028e-12	1.2147e-10	4.13457	10.4035	10.5099	9.07514	7.97282	34.1753	46.9897	38.9133	44.3254	53.5964
ENSG00000165168.7	CYBB	2.11367	1.1731e-07	7.9362e-07	6.09038	11.0449	12.0598	2.83705	10.0615	59.7628	57.359	43.3281	19.8557	24.4814
ENSG00000239672.7	NME1	2.11268	4.86782e-22	3.15858e-20	3.18789	2.04781	1.95531	0.852959	2.12262	9.69394	9.592	10.492	10.4819	8.38481
ENSG00000157214.14	STEAP2	2.10987	9.68919e-09	8.13205e-08	3.175	1.26874	1.84349	0.496618	2.98298	7.80261	7.89953	14.3139	7.77659	7.58257
ENSG00000110934.11	BIN2	2.10912	2.94514e-10	3.42766e-09	1.29523	1.30185	1.34841	0.501699	1.23928	5.85339	9.50769	5.47629	3.52306	3.11408
ENSG00000187474.5	FPR3	2.10852	3.66656e-09	3.40398e-08	1.59972	2.43002	3.5496	1.42333	2.64208	19.0235	14.5019	8.94757	9.83395	5.62069
ENSG00000175489.10	LRRC25	2.10241	3.66213e-08	2.74353e-07	1.59596	4.9729	4.26011	3.84961	3.22819	23.6705	25.5843	20.3351	11.5465	10.7614
ENSG00000133048.13	CHI3L1	2.09525	2.70386e-08	2.08403e-07	12.5386	5.35476	4.47584	8.19257	16.1216	46.0673	26.7386	78.9867	40.1629	32.3488
ENSG00000136869.16	TLR4	2.09296	1.84208e-10	2.22098e-09	2.03553	2.48541	2.6499	0.855224	3.63505	10.8807	16.6912	11.9132	9.8556	6.06405
ENSG00000155629.15	PIK3AP1	2.09152	1.78919e-09	1.79798e-08	1.81078	3.96588	3.82174	2.28402	3.70726	17.8363	20.1944	21.4331	8.57498	8.83371
ENSG00000123685.9	BATF3	2.08621	3.24766e-11	4.43394e-10	0.651073	1.08129	0.597295	0.51765	0.697087	2.97825	3.05798	4.08309	5.28285	1.91137
ENSG00000166197.16	NOLC1	2.08521	6.54818e-23	4.62163e-21	11.1758	9.61494	7.03083	4.06262	9.77732	42.0834	35.7531	45.1832	45.5962	28.3517
ENSG00000148459.16	PDSS1	2.08258	3.37268e-12	5.54562e-11	2.39292	1.70244	1.27957	0.409966	2.01268	7.34379	6.79796	7.83039	8.08716	5.90811
ENSG00000123975.5	CKS2	2.08045	0.000141001	0.000467125	1.35763	0.388748	0.177928	0.0553547	0.508755	1.96485	2.16156	2.32761	2.33102	2.2677
ENSG00000104626.14	ERI1	2.07941	1.96928e-06	1.01874e-05	0.579066	0.337544	0.171658	0.0587445	0.588992	1.95654	2.09234	1.18189	1.11718	1.44527
ENSG00000107159.13	CA9	2.07882	0.00205429	0.00493692	0.766447	0.297847	1.34051	3.73218	0.612531	4.83881	2.42897	5.30311	11.6375	13.9785
ENSG00000132432.14	SEC61G	2.07609	1.04221e-13	2.26639e-12	6.59522	4.36816	4.54203	1.38838	5.54162	22.3408	22.4329	23.229	20.6954	15.0064
ENSG00000120694.19	HSPH1	2.07161	3.25196e-14	7.74121e-13	5.54003	3.36797	3.44444	1.12172	4.22091	17.5998	13.4951	18.3352	17.6445	14.2833
ENSG00000109971.14	HSPA8	2.06836	8.93545e-21	4.90191e-19	86.6158	84.6758	87.8442	32.46	81.5082	317.519	293.352	420.046	406.923	316.749
ENSG00000125144.13	MT1G	2.06795	8.6709e-06	3.86301e-05	7.68812	1.40488	5.69939	4.22822	2.80561	19.5961	8.16665	39.1405	21.307	17.2143
ENSG00000104093.13	DMXL2	2.06794	1.58131e-08	1.27487e-07	4.36429	2.58773	2.1989	0.679155	3.54415	15.3972	14.6939	14.4893	9.7725	6.19611
ENSG00000248329.6	APELA	2.06679	3.29485e-06	1.62507e-05	0.618244	0.164076	0.463097	0.0467263	0.552153	1.85109	1.82462	1.53823	1.36467	1.7547
ENSG00000124802.12	EEF1E1	2.06537	1.34523e-07	8.98479e-07	1.22266	0.619315	0.40244	0.114315	0.986322	2.98115	3.10348	2.51184	3.63813	2.73688
ENSG00000183696.14	UPP1	2.06308	1.32129e-13	2.82241e-12	2.46989	4.96714	3.06316	3.00782	2.66863	16.4035	14.5169	18.0256	20.4696	10.1759
ENSG00000182481.9	KPNA2	2.05911	7.71683e-08	5.39909e-07	5.89751	5.26944	4.05666	0.66747	6.43679	19.1843	17.0316	24.2462	21.151	19.0722
ENSG00000134970.14	TMED7	2.05713	0.000306976	0.000930175	9.09626	3.5315	3.63994	0.184998	9.64966	24.0598	24.2005	24.8816	21.4521	19.1661
ENSG00000170961.7	HAS2	2.05291	1.36407e-05	5.74622e-05	3.1351	2.91429	2.46436	0.289516	5.38512	7.17726	15.346	13.0193	17.4791	10.4828
ENSG00000167850.3	CD300C	2.05267	2.03947e-06	1.05279e-05	0.870453	2.05214	2.33609	1.93307	0.855862	11.3979	9.01138	9.17802	7.78608	3.18106
ENSG00000157193.17	LRP8	2.05266	2.37337e-22	1.59134e-20	0.765066	0.74484	0.480913	0.509502	0.518787	2.60335	2.17454	3.07592	3.93373	2.63973
ENSG00000143977.14	SNRPG	2.03893	2.05065e-08	1.61556e-07	5.83885	3.71964	2.36108	0.637897	3.98467	16.4428	14.0147	16.1922	14.7571	11.6145
ENSG00000118596.12	SLC16A7	2.03874	2.5453e-07	1.60833e-06	4.72506	2.27183	2.21826	0.500168	4.42052	14.5897	11.7381	15.5906	11.5875	8.49511
ENSG00000167755.15	KLK6	2.03802	0.00125674	0.00321688	0.490056	0.508992	0.480718	0.621228	5.09785	8.26907	6.2443	2.52055	5.34457	9.7257
ENSG00000113749.7	HRH2	2.03743	1.33614e-12	2.39967e-11	2.58097	3.8794	3.12657	1.65119	2.44389	14.1805	17.4832	15.0688	10.489	6.9768
ENSG00000072274.13	TFRC	2.03559	1.76358e-09	1.7752e-08	12.3227	5.74553	5.14221	1.99499	10.96	34.8742	26.8274	37.6592	36.8702	23.3539
ENSG00000197045.13	GMFB	2.03382	1.27232e-06	6.90449e-06	4.36998	2.15632	2.23069	0.354282	4.54825	11.7604	13.2651	12.5257	12.2988	9.7627
ENSG00000162894.12	FCMR	2.0335	5.10686e-20	2.62275e-18	0.61831	0.616718	0.470448	0.319331	0.589602	2.46684	2.92256	2.58392	2.37223	1.73434
ENSG00000268104.3	SLC6A14	2.03115	2.869e-07	1.78393e-06	3.30896	1.14033	1.23232	0.458556	2.31946	12.2933	5.79262	7.00401	7.46464	4.48874
ENSG00000131459.13	GFPT2	2.02605	6.10969e-10	6.66106e-09	3.4217	6.94921	5.22365	5.50372	5.86065	26.0587	18.9626	26.8702	44.2003	14.3731
ENSG00000027697.14	IFNGR1	2.02097	5.30479e-08	3.84988e-07	19.1403	12.6859	12.1299	2.31	18.7306	59.6098	70.6053	62.8327	45.3725	45.8956
ENSG00000184254.17	ALDH1A3	2.0205	4.32901e-09	3.92834e-08	2.80514	5.35045	4.07461	3.32357	3.37352	23.5296	20.0331	20.3193	19.9343	6.29996
ENSG00000105509.10	HAS1	2.01513	2.23957e-05	8.98282e-05	1.63022	1.47464	1.10859	1.58244	0.699226	7.65774	2.69354	11.0283	7.91629	1.85113
ENSG00000059377.17	TBXAS1	2.0147	3.0294e-10	3.51219e-09	1.13005	2.09263	1.71283	1.53881	1.72057	8.64395	12.1665	8.0566	6.01985	3.96235
ENSG00000136286.16	MYO1G	2.01007	1.2789e-09	1.31251e-08	1.47948	1.445	1.60942	2.2023	1.21723	10.012	9.10897	8.90813	6.73778	3.88486
ENSG00000172115.8	CYCS	2.00915	3.88097e-10	4.41049e-09	9.86581	5.10422	4.07397	1.61427	8.18665	26.1668	22.6849	30.409	25.3058	20.5146
ENSG00000169245.6	CXCL10	2.007	0.0113955	0.0222725	0.299683	0.326085	0.963891	0	2.05753	1.2876	2.49306	2.15152	2.04989	7.78158
ENSG00000183486.13	MX2	2.00383	1.04459e-17	4.05377e-16	2.43893	2.55797	2.62327	1.18613	2.56687	10.0432	13.4785	12.4253	7.81023	7.64253
ENSG00000123329.19	ARHGAP9	2.00197	2.0136e-08	1.5915e-07	1.51364	1.60956	1.52049	2.08535	1.36463	8.1504	14.6472	5.58089	4.68807	5.67382
ENSG00000025708.14	TYMP	1.99702	7.77726e-08	5.43193e-07	7.55607	13.8759	11.6099	24.6551	12.3367	78.2763	62.5074	79.7504	74.6131	53.301
ENSG00000155115.7	GTF3C6	1.99	7.53946e-16	2.27484e-14	8.88921	8.78832	8.17168	2.88782	11.3749	39.0026	35.3722	37.4451	36.2107	28.5879
ENSG00000163811.12	WDR43	1.9887	1.54585e-09	1.57044e-08	13.8281	6.16327	5.99263	1.92807	8.8166	31.4165	28.6013	34.6235	37.7172	24.7709
ENSG00000076662.10	ICAM3	1.98601	1.29235e-05	5.49978e-05	1.61034	2.78292	2.4767	4.9778	3.03501	14.0471	29.8175	12.9111	7.59256	8.27477
ENSG00000124216.4	SNAI1	1.98399	1.63261e-06	8.60809e-06	0.697026	2.78093	1.56424	2.61989	1.8906	8.59463	7.7314	7.1259	15.9198	6.87713
ENSG00000139318.8	DUSP6	1.98	1.14787e-20	6.2404e-19	8.32641	7.03699	9.5147	4.98356	11.1607	43.4395	36.9656	42.6304	35.0127	25.2403
ENSG00000189067.12	LITAF	1.97674	1.44788e-13	3.0657e-12	13.3788	9.15281	10.2456	5.95713	14.2009	53.0253	62.4884	54.219	39.3808	23.8422
ENSG00000082153.18	BZW1	1.97667	1.67125e-13	3.50788e-12	12.4671	12.8664	10.2893	3.42883	14.2424	44.6809	44.6091	50.5611	54.9877	36.9533
ENSG00000134242.16	PTPN22	1.97343	1.55841e-05	6.48119e-05	0.606846	0.330155	0.593067	0.0682425	0.507737	2.47037	2.6056	1.7536	1.43171	0.771868
ENSG00000091127.14	PUS7	1.97311	6.45161e-19	2.89459e-17	4.92486	3.50047	2.45597	1.44609	2.95911	12.9885	12.5453	13.3291	16.3419	11.3632
ENSG00000131724.11	IL13RA1	1.97156	1.37352e-14	3.42636e-13	10.9235	11.0207	11.3454	3.63717	15.713	48.3953	48.851	43.1279	42.9626	45.3254
ENSG00000103257.9	SLC7A5	1.97029	5.58527e-18	2.26203e-16	14.478	15.2608	7.05537	10.3426	12.903	57.8624	41.412	52.8198	71.5892	46.6132
ENSG00000198042.11	MAK16	1.96437	1.09734e-11	1.65963e-10	4.59496	3.49225	2.86254	0.903425	4.16681	14.7417	12.4428	15.2602	14.9679	10.8893
ENSG00000037897.17	METTL1	1.96329	5.5595e-22	3.55014e-20	3.57191	3.22243	2.0641	1.45361	2.59839	10.4126	10.2126	13.7207	12.5137	9.54444
ENSG00000141480.18	ARRB2	1.95934	1.90341e-10	2.28807e-09	6.25408	9.87071	7.88941	7.09153	7.10658	39.3956	55.6855	33.1846	28.3239	17.4979
ENSG00000134056.12	MRPS36	1.95649	0.00160045	0.00395979	0.790536	0.215046	0.210912	0	0.689218	2.30136	1.79358	1.11332	1.03989	1.43907
ENSG00000118985.16	ELL2	1.94982	3.97696e-05	0.0001507	18.8374	5.23543	6.04455	1.01221	14.1341	36.7256	30.3844	35.5342	47.258	33.8083
ENSG00000179331.3	RAB39A	1.94521	2.59557e-05	0.000102674	1.09748	0.254078	0.251962	0.325609	0.52252	3.87549	2.0014	1.98167	1.0812	1.41475
ENSG00000109814.12	UGDH	1.94153	2.48815e-13	5.07254e-12	8.42044	13.3864	9.82122	3.60046	9.92179	43.8603	41.0428	38.5849	43.0283	28.6269
ENSG00000226784.2	PGAM4	1.93779	0.000936777	0.00249195	0.747983	0.187819	0.238788	0	0.526711	0.960593	1.10235	1.62765	1.81645	1.38335
ENSG00000184588.18	PDE4B	1.93421	4.5267e-09	4.07707e-08	4.4361	2.40273	2.12334	0.824779	2.55688	9.21168	13.8072	12.3547	10.4984	5.50342
ENSG00000015285.10	WAS	1.9333	1.51981e-06	8.06976e-06	2.21836	4.34483	4.6493	6.08646	3.79825	24.2549	32.3792	18.652	11.8668	11.2182
ENSG00000123545.6	NDUFAF4	1.933	5.62951e-07	3.29978e-06	1.76202	1.29697	1.03237	0.187354	1.95036	5.25913	4.02382	5.61239	6.27168	4.48556
ENSG00000082212.13	ME2	1.93194	1.76441e-12	3.09516e-11	1.68898	1.07857	1.05488	0.519082	1.80805	5.77552	7.35405	4.57615	4.57456	3.54684
ENSG00000169504.15	CLIC4	1.93175	3.35944e-12	5.53139e-11	30.3195	30.9535	24.2501	8.07616	33.9261	104.481	107.219	128.594	117.121	79.1835
ENSG00000177575.12	CD163	1.9307	3.30069e-08	2.49443e-07	10.9718	25.813	21.1552	18.2723	14.5024	118.979	109.139	79.6568	49.0447	53.7777
ENSG00000168461.13	RAB31	1.92635	1.25597e-10	1.56111e-09	7.66019	9.5595	9.74744	2.28527	8.77258	35.1671	35.4115	35.1066	32.5743	22.9045
ENSG00000160883.11	HK3	1.92583	2.11409e-06	1.08759e-05	1.4521	2.53674	1.68077	3.94238	1.43634	12.8869	11.8483	12.8247	8.55174	6.14969
ENSG00000118515.11	SGK1	1.92258	1.2502e-12	2.25879e-11	11.4797	5.62723	4.49369	2.36833	7.76941	26.5105	27.4113	26.7355	24.8286	25.0966
ENSG00000167995.16	BEST1	1.92099	1.96003e-12	3.39879e-11	2.42675	3.96909	3.09921	1.81325	2.53534	14.8517	14.9684	13.3156	10.215	6.88453
ENSG00000137975.8	CLCA2	1.91598	1.18347e-07	8.00184e-07	39.2607	11.8919	17.9273	6.3925	34.975	100.865	71.5825	81.2185	76.586	116.692
ENSG00000137168.8	PPIL1	1.91234	2.95134e-17	1.07288e-15	6.06639	5.81717	4.36851	1.82402	4.45168	20.1851	18.6027	17.833	21.3088	16.4899
ENSG00000103187.8	COTL1	1.91162	1.94862e-08	1.5452e-07	4.17959	9.32939	9.17552	7.39869	6.11198	39.1987	45.8348	32.9993	27.3423	16.8983
ENSG00000176153.12	GPX2	1.90978	4.56509e-06	2.1717e-05	3.34744	0.798761	1.63297	1.61507	2.50882	7.0939	3.16817	6.77109	10.2898	14.6561
ENSG00000146731.11	CCT6A	1.90735	5.28401e-12	8.47711e-11	22.6374	14.6695	14.6575	4.42412	18.0199	63.8959	57.136	66.4771	66.0349	51.6527
ENSG00000130755.13	GMFG	1.90634	4.71915e-10	5.28834e-09	4.05911	4.52023	5.36963	3.80783	5.45115	22.3919	33.9915	18.8116	14.3831	11.0401
ENSG00000112149.10	CD83	1.90278	8.83798e-12	1.36227e-10	2.5479	2.1295	2.58991	1.35879	2.53524	13.8166	8.8619	10.5725	9.46209	4.63432
ENSG00000159216.18	RUNX1	1.90144	2.99837e-22	1.97745e-20	7.35671	6.74092	6.09222	7.39597	7.93989	28.9741	28.3449	31.7913	41.7394	24.5899
ENSG00000159516.9	SPRR2G	1.89982	0.000887636	0.00237642	27.7995	15.6122	20.2212	128	39.4497	288.863	200.971	141.19	320.855	190.738
ENSG00000116489.13	CAPZA1	1.89725	9.0309e-06	4.00125e-05	31.9257	12.758	14.248	2.29275	26.1833	78.278	76.7925	72.6891	61.2293	56.2951
ENSG00000188373.5	C10orf99	1.89168	6.59118e-07	3.80617e-06	13.8717	10.5656	3.89702	5.66242	16.2259	46.1608	40.2415	27.4871	22.5703	68.4469
ENSG00000197930.13	ERO1A	1.88929	7.27243e-54	9.75233e-51	5.37007	4.403	3.91528	3.26124	5.66969	21.2898	18.2322	17.0391	21.0521	17.6129
ENSG00000217555.12	CKLF	1.88917	1.95718e-08	1.55073e-07	1.32692	1.11381	1.16432	0.969208	1.42679	4.24448	9.02207	5.13491	4.46838	2.62514
ENSG00000136048.14	DRAM1	1.88221	2.38153e-07	1.51676e-06	2.34603	3.82907	3.83891	1.28086	3.89753	9.28166	11.9183	24.066	10.0398	7.70327
ENSG00000132341.12	RAN	1.87972	4.97584e-22	3.21142e-20	24.5591	20.3089	17.9424	8.37302	20.2028	72.8009	69.4052	82.2792	86.7934	63.6452
ENSG00000100528.12	CNIH1	1.87898	5.66863e-05	0.000207336	6.6914	4.20824	4.14917	0.373664	7.93897	17.3199	18.9067	19.5312	19.7866	16.2018
ENSG00000155438.12	NIFK	1.87487	8.60434e-15	2.24774e-13	5.92905	4.03212	3.63095	1.5824	4.63333	16.7581	12.9233	19.509	17.6148	13.3162
ENSG00000135838.13	NPL	1.87455	3.90799e-09	3.60317e-08	2.5746	2.3297	2.45277	1.01439	3.8966	11.2607	15.7017	9.38935	8.01631	5.5306
ENSG00000111913.19	RIPOR2	1.87408	5.07242e-09	4.52803e-08	2.26261	2.32489	2.51695	2.1612	2.69524	10.4138	15.8907	13.2171	6.7307	4.5628
ENSG00000156261.13	CCT8	1.86826	3.43899e-07	2.09516e-06	18.9185	11.2674	9.45896	2.00039	14.7939	45.9825	42.9359	49.6692	46.8464	36.0081
ENSG00000095752.7	IL11	1.8681	0.000698014	0.00192248	0.443775	0.321915	0.10914	0.280122	0.284204	1.32359	0.480633	1.36669	2.55986	0.316134
ENSG00000123342.16	MMP19	1.86732	6.21498e-07	3.61139e-06	2.0444	4.34652	2.74478	1.4451	3.09522	20.9194	10.868	8.75456	11.5105	4.82921
ENSG00000070961.15	ATP2B1	1.8671	2.93489e-08	2.24185e-07	10.3769	5.79185	9.00952	2.17673	8.17309	33.7963	27.4589	39.6794	25.8947	15.5578
ENSG00000164182.11	NDUFAF2	1.86483	1.44575e-08	1.17342e-07	4.11762	3.03842	1.7678	0.769966	2.88841	13.2469	7.77913	11.7658	9.71217	7.37368
ENSG00000102755.12	FLT1	1.86413	1.3462e-14	3.3708e-13	3.07218	3.0036	1.61084	1.03666	2.93244	10.8918	9.74575	8.87366	10.462	7.04776
ENSG00000112242.15	E2F3	1.86348	4.5854e-16	1.41538e-14	2.4001	2.55618	2.02031	0.939516	2.41536	8.65366	9.48397	8.44059	9.93327	5.59511
ENSG00000196954.14	CASP4	1.86306	8.47248e-10	9.0092e-09	6.33327	3.88036	4.37428	1.31994	5.93133	18.9445	19.445	21.8296	12.9333	13.4581
ENSG00000116120.10	FARSB	1.86159	4.6363e-08	3.39124e-07	6.53391	2.85065	2.48744	0.837132	4.50516	13.87	11.739	13.5718	14.6906	13.1776
ENSG00000074800.16	ENO1	1.86019	2.48839e-36	6.38987e-34	73.8381	74.5585	76.2981	67.661	74.2283	315.888	273.273	292.017	370.521	300.184
ENSG00000166012.16	TAF1D	1.85927	1.0502e-05	4.58351e-05	7.36561	2.81561	2.63379	0.498114	4.57275	14.8983	12.0343	14.7656	14.6715	12.3221
ENSG00000167208.15	SNX20	1.8536	1.99475e-09	1.98308e-08	0.773149	0.941216	1.14369	1.1979	1.03556	5.0594	6.04394	4.46876	4.10029	2.26744
ENSG00000205413.8	SAMD9	1.85341	5.96674e-05	0.000216645	1.8364	1.4672	1.42301	0.154202	2.51446	6.82925	7.09626	7.10603	3.71638	3.93354
ENSG00000138035.15	PNPT1	1.85274	8.35957e-13	1.55845e-11	5.02469	2.73368	2.40295	1.13425	3.50311	12.2466	10.9303	12.6724	13.5256	9.10451
ENSG00000154734.15	ADAMTS1	1.85229	2.33521e-12	3.97413e-11	9.7827	17.9355	11.2581	9.85014	11.8478	39.7649	48.7374	40.5771	81.852	44.8684
ENSG00000090339.9	ICAM1	1.85212	3.72816e-07	2.2554e-06	5.23391	8.69532	12.5349	13.7957	9.18001	35.3661	52.854	60.6029	43.0552	26.0022
ENSG00000102970.10	CCL17	1.8504	0.0180855	0.0333294	0.0709934	0.0772479	0.0589267	0.494978	1.15537	2.30077	0.644283	1.1563	2.09185	1.63859
ENSG00000072401.15	UBE2D1	1.85013	6.02733e-12	9.55898e-11	2.80791	1.19734	1.13383	1.44037	2.61161	8.38448	8.54519	8.30534	6.85476	5.09667
ENSG00000255398.2	HCAR3	1.84945	2.93095e-09	2.79413e-08	3.04837	1.94981	2.63281	3.07956	3.31012	13.0671	15.93	13.5778	11.336	5.20959
ENSG00000152213.3	ARL11	1.84735	9.17327e-10	9.72013e-09	0.563717	0.563308	0.611137	0.552563	0.57338	3.41204	3.15537	2.24853	1.90072	1.30554
ENSG00000212907.2	MT-ND4L	1.84703	0.00102767	0.00270807	307.519	85.7894	77.0055	7.57745	231.992	619	504.513	603.836	362.759	552.718
ENSG00000132334.16	PTPRE	1.8451	9.84901e-20	4.91189e-18	4.97163	4.21175	3.51525	2.71635	4.11641	18.2064	18.6583	17.138	16.3056	9.35149
ENSG00000156140.10	ADAMTS3	1.8431	4.44943e-06	2.1217e-05	0.81034	1.44905	0.797743	0.170322	0.568655	2.34425	4.42129	3.16631	2.74996	2.45875
ENSG00000137440.4	FGFBP1	1.84172	1.83317e-08	1.45844e-07	19.9513	15.8236	13.7105	7.80327	9.42188	35.0521	27.5644	52.1693	84.7999	71.1424
ENSG00000060982.15	BCAT1	1.8388	1.28902e-06	6.9857e-06	1.28404	1.7454	2.2052	0.543664	2.2748	8.30073	9.18008	6.74975	5.3725	2.64773
ENSG00000015475.18	BID	1.83813	7.79888e-12	1.21139e-10	1.17811	1.89593	1.73387	1.69496	2.01396	8.41977	7.85654	8.0369	7.37613	4.11307
ENSG00000079263.19	SP140	1.83559	5.74804e-09	5.06743e-08	0.638712	0.351781	0.53015	0.207694	0.384984	1.90501	2.14684	2.13602	1.31109	0.940338
ENSG00000134830.5	C5AR2	1.83119	1.77856e-06	9.30046e-06	0.621219	1.10546	0.714363	1.55403	0.928055	4.58831	6.81224	3.74989	3.90877	2.40216
ENSG00000174718.12	RESF1	1.8295	4.46738e-07	2.66387e-06	13.3121	6.81005	6.44275	2.09332	10.7379	35.6363	46.7815	26.519	21.501	20.49
ENSG00000205339.10	IPO7	1.82942	7.94368e-09	6.76109e-08	17.976	11.1836	12.1006	2.94865	16.9999	48.0549	42.4096	52.6342	54.0609	39.3679
ENSG00000163170.12	BOLA3	1.82861	1.20359e-09	1.24049e-08	0.845358	0.530074	0.451925	0.155397	0.539227	2.26546	2.06605	1.92835	2.14107	1.41928
ENSG00000110218.9	PANX1	1.82677	2.49242e-16	7.95796e-15	7.70124	8.24538	8.86463	9.1583	7.94314	31.5258	30.7357	41.8993	44.0621	27.7403
ENSG00000181163.13	NPM1	1.82358	4.76575e-12	7.71016e-11	40.2789	31.1409	33.3755	9.95876	37.7297	136.229	107.992	132.229	124.789	93.9606
ENSG00000228253.1	MT-ATP8	1.81463	0.000910845	0.00242778	26.1544	6.70975	9.70725	0.988363	27.0353	71.6268	53.175	54.6838	30.6559	49.0787
ENSG00000172172.7	MRPL13	1.81392	0.000104819	0.000358071	2.22746	1.11513	0.902731	0.105317	2.021	5.23773	4.90343	4.72432	4.34693	4.47541
ENSG00000162702.8	ZNF281	1.81338	4.01232e-09	3.67411e-08	2.64365	1.65353	1.52258	0.564245	3.10055	6.93216	8.74985	7.93178	7.05912	5.54316
ENSG00000127951.7	FGL2	1.81262	4.1573e-10	4.70372e-09	9.4511	9.69105	13.2622	4.20494	12.2375	29.4309	57.0844	45.2356	29.1333	31.7983
ENSG00000173530.6	TNFRSF10D	1.81192	3.24182e-10	3.74049e-09	1.94243	3.15679	1.98434	1.34079	2.91293	8.07061	10.8982	7.16211	13.8631	5.40056
ENSG00000067533.6	RRP15	1.81003	0.000697895	0.00192248	2.45868	1.61733	1.34506	0.0562753	1.94951	5.46576	5.75859	5.70983	6.36255	4.4711
ENSG00000161921.15	CXCL16	1.80912	7.58733e-10	8.16873e-09	8.47854	10.6145	9.2481	9.86452	9.97036	48.7519	55.031	42.1764	33.7488	18.4599
ENSG00000170458.14	CD14	1.8063	3.79927e-06	1.84076e-05	16.5327	44.4063	50.9666	39.8092	31.9478	214.953	204.549	171.488	98.2604	81.2188
ENSG00000089195.15	TRMT6	1.796	9.81994e-14	2.14316e-12	3.75817	2.46875	2.2985	1.00051	3.51489	10.0554	8.71723	11.151	11.4115	8.48174
ENSG00000166128.13	RAB8B	1.79567	1.67096e-05	6.92065e-05	4.99416	3.87617	3.75154	0.547928	6.22031	15.7134	18.6303	17.339	11.5186	9.36527
ENSG00000159212.12	CLIC6	1.79054	3.17782e-07	1.95679e-06	1.93853	6.25348	4.45797	4.75259	3.94351	15.4429	21.4101	24.3693	13.6559	13.4448
ENSG00000173083.15	HPSE	1.78909	1.78847e-08	1.42947e-07	2.69524	1.81888	1.57456	1.04034	1.62385	8.7062	7.98287	7.6961	7.05615	2.48365
ENSG00000164338.10	UTP15	1.78633	3.8765e-07	2.3381e-06	4.19	1.97664	1.6407	0.523016	2.79638	7.65558	7.5026	10.0236	9.66822	6.34554
ENSG00000132603.15	NIP7	1.7844	5.92298e-30	8.93556e-28	4.34221	3.17003	3.1729	2.221	3.10486	12.7384	10.7498	13.2984	15.4171	10.5112
ENSG00000107443.16	CCNJ	1.78233	6.69576e-08	4.74522e-07	2.04799	0.796689	0.977661	0.411024	2.00755	4.95002	4.21584	4.94844	5.86253	3.30642
ENSG00000215114.9	UBXN2B	1.78216	1.30045e-07	8.70982e-07	3.01752	2.53262	2.11135	0.579578	2.90014	8.71064	12.4895	8.52975	6.30716	5.79594
ENSG00000113460.12	BRIX1	1.78126	6.03588e-08	4.34389e-07	3.02165	1.39543	1.61128	0.435503	2.09066	6.92696	5.59782	7.44697	6.99739	4.84886
ENSG00000183520.12	UTP11	1.78119	8.65152e-11	1.12154e-09	4.1269	2.18149	2.02069	0.826997	3.04561	9.25646	8.58536	10.0663	10.275	7.52456
ENSG00000158470.5	B4GALT5	1.77757	2.80331e-14	6.71293e-13	6.84195	8.07357	7.38893	3.10512	9.51917	22.7027	25.6228	34.0721	29.6241	22.1423
ENSG00000114767.7	RRP9	1.77733	1.81721e-08	1.44765e-07	8.82031	12.517	10.9225	2.74203	8.47793	31.4529	23.2282	36.4105	46.0192	30.1693
ENSG00000121579.13	NAA50	1.77486	2.35746e-09	2.30569e-08	14.6515	8.73365	8.62007	2.70648	13.9569	36.9018	36.3455	37.8959	40.3695	29.509
ENSG00000166226.13	CCT2	1.77381	7.86681e-24	6.5479e-22	17.0237	12.3641	10.9604	6.24736	13.0078	46.0778	40.3023	49.0692	53.2949	38.9279
ENSG00000079385.22	CEACAM1	1.77218	2.00022e-09	1.98688e-08	0.977064	0.679714	0.784403	0.36605	1.71881	3.8775	3.32718	3.96129	3.09303	2.74963
ENSG00000101596.15	SMCHD1	1.7713	1.76573e-08	1.41223e-07	9.84739	5.45376	4.65974	3.02732	7.63996	21.3126	42.2031	18.4366	16.0582	17.0479
ENSG00000128340.15	RAC2	1.76854	1.29271e-07	8.67577e-07	3.85554	7.15653	6.35698	7.0819	5.64288	28.201	36.5732	26.6052	17.1656	14.0095
ENSG00000284753.1	EEF1AKMT4	1.76737	9.44578e-10	9.96514e-09	0.700199	0.840702	0.300614	0.467615	0.957787	2.34747	2.06947	2.77349	2.94738	2.36846
ENSG00000140105.18	WARS	1.7665	1.50108e-09	1.53011e-08	7.08438	10.6096	6.97812	2.44634	10.6573	28.8019	28.3999	35.1079	25.244	24.8348
ENSG00000139343.10	SNRPF	1.76548	1.03608e-09	1.08263e-08	4.67208	2.73858	2.06505	0.829211	2.98666	11.0233	9.48064	10.2172	10.1681	8.22124
ENSG00000198695.2	MT-ND6	1.76235	0.00596426	0.0125822	133.725	86.7561	83.09	1.10414	155.46	393.157	303.925	366.179	285.593	305.827
ENSG00000169413.3	RNASE6	1.75984	0.000975896	0.00258462	2.71188	2.78056	3.93915	0.282808	4.61496	16.082	12.7788	13.8589	6.31132	3.86189
ENSG00000180773.15	SLC36A4	1.75885	2.02644e-05	8.2486e-05	1.99475	0.779401	0.748829	0.151018	1.27731	4.05598	3.78971	3.8785	3.30138	2.74674
ENSG00000181061.13	HIGD1A	1.7585	9.91326e-09	8.29703e-08	12.6135	6.63364	9.24815	2.40216	13.1772	37.1362	31.4	29.0817	31.7462	33.0809
ENSG00000111052.7	LIN7A	1.75765	9.03746e-07	5.0661e-06	0.50526	0.535677	0.414005	0.120436	0.553453	1.30412	2.71072	1.57147	1.29518	1.04035
ENSG00000133106.14	EPSTI1	1.7557	3.17347e-07	1.95511e-06	1.28722	1.29364	1.46168	0.290848	1.90938	4.72298	4.20945	6.2069	3.5464	4.44452
ENSG00000178562.18	CD28	1.75547	1.07902e-05	4.69456e-05	0.4325	0.558842	0.934866	0.174506	0.907323	2.75199	2.70756	2.9892	1.59298	1.30847
ENSG00000173915.16	ATP5MD	1.75513	2.8399e-06	1.4216e-05	14.1003	6.84196	5.93094	1.51303	12.4524	29.0985	25.9387	28.4622	35.0906	28.9074
ENSG00000153989.8	NUS1	1.75468	1.1034e-18	4.79618e-17	7.25033	4.79337	4.56301	2.91501	8.50414	21.2889	20.9334	22.0522	22.2519	18.4732
ENSG00000131979.19	GCH1	1.75412	6.58012e-07	3.80524e-06	4.61979	1.81751	1.91104	2.57633	3.03061	9.22169	8.57331	20.3816	8.96303	6.19398
ENSG00000271605.6	MILR1	1.75228	3.40709e-10	3.91994e-09	1.86631	1.68788	1.73016	1.10783	1.94761	9.11664	8.18757	6.27479	4.48912	3.82279
ENSG00000115091.11	ACTR3	1.7509	3.96173e-08	2.94603e-07	12.6652	6.98392	7.34694	1.98948	10.7384	32.2056	32.2207	30.8832	24.661	24.6485
ENSG00000133246.12	PRAM1	1.75035	8.18559e-05	0.000287771	0.481487	1.16424	0.566169	0.973947	0.666591	3.34938	6.27121	2.12105	1.43561	2.34097
ENSG00000086189.10	DIMT1	1.74963	5.42192e-14	1.24169e-12	2.3076	1.25934	1.17413	0.658614	1.99836	5.26213	5.53989	5.63436	6.4055	4.54153
ENSG00000029153.14	ARNTL2	1.74881	1.89458e-09	1.89286e-08	7.6396	3.00407	3.01359	1.43074	4.02632	15.909	12.3879	14.8917	14.3277	12.1481
ENSG00000090520.11	DNAJB11	1.74837	1.54081e-11	2.27336e-10	3.92464	2.29816	1.79772	0.951974	2.85137	10.6954	8.25568	9.67821	7.51652	7.2828
ENSG00000066336.11	SPI1	1.74475	2.16783e-05	8.74448e-05	6.80768	11.9445	11.8309	19.0517	8.82858	60.6093	70.7698	53.8896	32.9095	24.0397
ENSG00000164934.14	DCAF13	1.73951	2.76033e-15	7.69385e-14	2.79436	1.87951	1.69189	0.793247	2.14629	6.5082	6.92369	7.71946	7.70902	5.48514
ENSG00000161813.22	LARP4	1.73831	9.53906e-06	4.19559e-05	7.22747	3.12325	3.44989	0.710386	6.47383	15.4906	12.721	16.8798	17.347	12.3464
ENSG00000171777.16	RASGRP4	1.73515	1.19861e-05	5.14439e-05	1.22062	1.99223	2.00883	3.08949	1.25224	7.83309	12.4674	8.32572	5.99065	4.73598
ENSG00000197905.9	TEAD4	1.73361	2.5402e-14	6.10711e-13	6.5782	6.98933	6.0543	5.93539	4.05394	24.4349	20.3483	23.2694	29.1152	18.5881
ENSG00000115232.14	ITGA4	1.73353	4.14724e-07	2.4902e-06	1.0783	1.60035	1.20364	0.41927	1.23965	4.86878	6.81549	3.59823	2.58684	2.73753
ENSG00000125772.12	GPCPD1	1.73313	1.27191e-06	6.90449e-06	10.906	4.9949	4.59655	1.33187	7.41713	25.6994	22.7256	22.2872	18.5475	14.9256
ENSG00000078081.8	LAMP3	1.72952	0.000150906	0.000496126	1.94205	0.215111	1.05212	0.378372	1.11187	5.6189	3.01365	3.45917	2.55767	2.27029
ENSG00000111716.12	LDHB	1.7295	2.46754e-08	1.9201e-07	1.10667	1.42894	0.906322	0.36579	1.45583	2.65185	4.92494	4.04767	4.84469	2.89487
ENSG00000037241.7	RPL26L1	1.7294	3.29367e-12	5.43793e-11	3.93269	2.59219	1.53797	1.25965	3.50009	10.6953	8.65564	9.95161	9.03311	8.47335
ENSG00000109534.17	GAR1	1.72906	4.11002e-10	4.65763e-09	5.26667	3.29208	2.95774	1.00698	4.26276	11.8411	10.9152	12.7374	13.6789	11.5525
ENSG00000120526.11	NUDCD1	1.7288	6.86551e-05	0.000246094	3.89307	1.97453	1.51498	0.245195	3.19789	7.68796	7.59591	7.68746	8.52671	6.5951
ENSG00000171202.7	TMEM126A	1.72652	1.67176e-07	1.09774e-06	4.62371	3.69931	4.06358	0.702338	4.51854	11.7527	11.7016	13.6394	14.0247	12.686
ENSG00000114686.9	MRPL3	1.72427	2.40137e-23	1.77805e-21	13.8289	8.78493	7.52222	5.7396	11.4111	37.288	34.7225	38.6074	35.9808	28.002
ENSG00000115128.7	SF3B6	1.7199	6.10056e-05	0.000220826	10.7986	4.72551	6.07286	0.727435	9.31225	24.3606	20.1207	24.6179	23.1392	19.0016
ENSG00000180957.17	PITPNB	1.71933	8.34417e-07	4.71028e-06	11.0877	6.73258	6.15439	1.42271	9.93347	23.7329	24.9828	28.5141	28.4293	19.8818
ENSG00000088930.8	XRN2	1.7193	8.23529e-11	1.07219e-09	19.3215	13.4069	13.9792	4.37237	16.6181	50.6467	55.0632	51.3831	49.799	37.9831
ENSG00000167996.16	FTH1	1.71789	6.05049e-08	4.35145e-07	126.447	317.547	247.739	137.024	226.399	1058.02	853.528	981.819	659.499	455.474
ENSG00000123505.16	AMD1	1.71784	1.93981e-14	4.71057e-13	12.6028	7.32685	7.90794	3.58114	11.2643	31.9756	25.8522	32.1797	34.949	29.7704
ENSG00000134001.13	EIF2S1	1.71774	8.01817e-08	5.57438e-07	11.5914	7.36411	7.62281	1.8203	10.8812	28.4061	26.7555	31.1571	30.4473	23.5284
ENSG00000104131.13	EIF3J	1.71707	6.8435e-08	4.83856e-07	13.3441	7.67341	6.61291	1.99553	10.3371	29.2233	27.394	31.9279	30.5143	22.9859
ENSG00000168404.13	MLKL	1.71705	4.49611e-15	1.21941e-13	1.64712	1.49773	1.21311	1.07831	2.42257	5.9843	7.07243	6.58915	5.36272	4.15718
ENSG00000116954.8	RRAGC	1.71684	1.07273e-06	5.92257e-06	2.67571	1.8255	1.96384	0.359914	2.94036	6.38768	6.49797	7.42689	6.98053	7.4798
ENSG00000123609.10	NMI	1.71604	1.0002e-10	1.2883e-09	1.93518	2.03686	1.80573	0.764277	2.3929	6.09893	8.94056	7.69816	5.04457	4.90205
ENSG00000180817.12	PPA1	1.71532	8.54704e-09	7.23889e-08	10.3522	7.45384	7.02969	1.95377	10.1916	27.1861	23.1886	29.9678	29.1761	22.9597
ENSG00000120254.15	MTHFD1L	1.71493	1.70955e-19	8.35328e-18	5.54911	6.60077	4.8315	3.16469	4.6634	16.719	18.8462	17.2239	24.8157	15.386
ENSG00000171793.16	CTPS1	1.71268	4.72385e-21	2.75421e-19	3.15413	2.64265	1.79662	1.26144	2.52245	7.67811	7.47419	8.79756	10.2978	7.49616
ENSG00000175354.20	PTPN2	1.71004	6.53314e-09	5.65628e-08	3.56449	1.79643	1.51704	0.821368	2.53689	8.05728	7.0155	9.83763	6.90171	4.671
ENSG00000077984.6	CST7	1.70957	5.67518e-13	1.09067e-11	1.92662	1.72009	2.54225	1.87523	2.26113	9.79998	7.72112	6.77564	8.9416	6.22366
ENSG00000164038.15	SLC9B2	1.70876	9.26724e-19	4.12717e-17	1.7282	2.36171	1.60442	1.04059	1.92445	6.01666	6.78066	6.4314	7.83485	5.1121
ENSG00000155304.6	HSPA13	1.70826	8.37883e-08	5.80506e-07	3.94267	2.95227	2.70952	0.755373	4.3121	9.91934	11.617	12.7196	10.7071	7.2776
ENSG00000080608.10	PUM3	1.7082	1.10558e-06	6.08723e-06	15.533	9.54896	6.74462	1.80233	9.39605	32.1722	27.0996	33.7724	32.8359	25.566
ENSG00000128050.8	PAICS	1.70697	1.92392e-14	4.69087e-13	10.458	6.04008	6.02672	2.73532	7.11133	23.1171	21.3978	24.8618	26.5027	20.6387
ENSG00000100632.11	ERH	1.70656	9.78465e-06	4.28954e-05	18.5871	10.1984	9.94607	1.74629	16.4922	43.615	41.2336	41.6983	38.8702	33.8491
ENSG00000185947.15	ZNF267	1.70636	3.43957e-10	3.95353e-09	3.36213	2.01971	1.59301	1.36741	2.40808	7.9657	11.4562	8.61636	6.86243	4.27076
ENSG00000113368.12	LMNB1	1.70347	3.87001e-11	5.24211e-10	6.20318	3.32211	3.48954	3.51028	4.16526	15.7653	16.0408	22.7347	12.5584	9.51938
ENSG00000188906.16	LRRK2	1.70102	4.04036e-05	0.00015291	4.24352	3.35841	3.04071	0.934206	3.93502	7.43863	24.4054	8.96568	5.546	8.80772
ENSG00000136450.13	SRSF1	1.69895	4.11838e-05	0.00015557	10.5757	3.94351	3.84874	0.808078	7.63599	18.4168	18.119	19.9853	19.8547	15.8162
ENSG00000138071.13	ACTR2	1.69875	9.6501e-06	4.24288e-05	41.8187	25.8474	31.0464	4.57314	42.0617	113.163	119.001	105.114	89.6449	82.421
ENSG00000182287.14	AP1S2	1.69821	0.000180196	0.000580071	3.45014	2.55029	2.57123	0.260294	3.40925	10.7201	11.7096	8.52848	6.7871	5.0519
ENSG00000143333.7	RGS16	1.69768	2.5558e-07	1.61276e-06	2.81497	4.93258	4.21786	4.58801	2.88182	10.0168	20.7543	16.7349	18.7548	9.49269
ENSG00000197629.5	MPEG1	1.69765	5.04452e-07	2.98005e-06	8.79922	15.2026	16.9184	7.53821	17.8799	59.3807	68.8341	58.1692	36.5072	22.6518
ENSG00000165169.11	DYNLT3	1.69724	8.53076e-06	3.80761e-05	3.41406	2.17978	2.10776	0.404373	4.30485	9.49047	8.15129	8.35664	8.69977	8.57461
ENSG00000125870.11	SNRPB2	1.69491	6.24192e-09	5.44319e-08	4.53999	2.13024	3.03988	0.902146	3.96548	11.1382	10.1259	11.2559	10.5143	8.4888
ENSG00000120800.5	UTP20	1.69463	1.02121e-09	1.06895e-08	7.64903	5.4149	5.04854	1.54004	5.84292	17.8639	16.842	20.145	21.1463	14.5054
ENSG00000033867.16	SLC4A7	1.69233	9.86699e-07	5.49284e-06	5.46995	4.48257	2.62155	0.822676	4.26008	13.2476	13.39	12.6231	14.7831	7.92814
ENSG00000163032.11	VSNL1	1.69162	5.45069e-09	4.82998e-08	3.75508	1.34947	1.55365	0.8985	2.05573	8.45813	4.64335	6.88092	6.98479	7.01273
ENSG00000009790.15	TRAF3IP3	1.69048	3.07399e-09	2.91692e-08	0.641781	0.556185	0.575125	0.571975	0.704773	3.03423	2.96084	2.45379	1.81095	1.13609
ENSG00000139629.16	GALNT6	1.68802	4.96647e-18	2.02501e-16	5.81727	3.74832	3.34664	4.16311	4.30215	14.7501	12.2695	16.126	16.8079	19.503
ENSG00000166598.15	HSP90B1	1.68793	1.92263e-11	2.7723e-10	36.8721	44.7008	38.6823	12.993	38.2289	144.034	117.091	141.404	109.371	105.019
ENSG00000054967.13	RELT	1.68689	7.36876e-07	4.2049e-06	2.04891	2.15975	1.85419	3.74218	1.78734	9.91412	11.6717	8.84902	9.79247	5.52135
ENSG00000158089.15	GALNT14	1.68686	7.93957e-08	5.52611e-07	1.31724	1.1356	0.597135	1.38152	0.69052	3.46291	2.94258	4.03029	4.87294	4.31684
ENSG00000173744.17	AGFG1	1.68674	4.85254e-12	7.84007e-11	9.50585	4.89676	4.88774	2.91196	8.09816	21.138	21.023	27.2757	22.6305	15.3181
ENSG00000110060.9	PUS3	1.68659	8.92977e-06	3.96371e-05	2.49643	1.2867	1.74493	0.254467	2.13829	6.00012	4.41632	6.47636	5.30025	5.34921
ENSG00000143322.21	ABL2	1.68543	6.8681e-14	1.54073e-12	5.52012	5.79982	4.6169	2.09017	5.87228	13.6759	18.2413	18.1436	21.8539	14.0087
ENSG00000182004.13	SNRPE	1.6853	2.55165e-08	1.97536e-07	6.158	4.39793	3.47781	1.06558	5.18734	13.8201	12.8457	15.8546	16.6127	11.9258
ENSG00000162385.11	MAGOH	1.68089	6.07215e-09	5.31434e-08	6.29722	3.26788	2.9753	1.15079	4.63142	13.986	12.081	14.3121	11.9622	11.4289
ENSG00000155959.11	VBP1	1.67901	1.14165e-06	6.24594e-06	6.42852	3.68413	3.93069	0.797522	5.30543	14.0869	15.5252	14.1985	14.6374	11.3306
ENSG00000178409.13	BEND3	1.6789	1.9158e-12	3.33648e-11	1.11343	1.48464	0.806656	1.07197	0.92958	4.23481	3.29035	4.12132	5.30315	3.29284
ENSG00000134375.11	TIMM17A	1.67882	1.19888e-13	2.58381e-12	5.91652	4.07315	3.5763	1.56674	4.99579	13.4467	14.0853	15.1617	15.6117	12.6725
ENSG00000119917.14	IFIT3	1.67872	7.80498e-05	0.00027616	4.21595	7.04153	7.61797	1.10212	6.24704	11.9269	24.0552	27.9903	10.6624	18.6207
ENSG00000164134.13	NAA15	1.67833	1.85243e-05	7.59923e-05	8.54904	4.15304	3.54231	0.70921	5.31834	15.9953	13.9848	16.7849	16.5454	12.7727
ENSG00000135521.9	LTV1	1.67782	7.4864e-06	3.37014e-05	5.27336	2.9982	2.44484	0.496848	3.38255	10.6142	9.36543	11.8103	9.3989	8.90925
ENSG00000137642.13	SORL1	1.67736	7.17646e-06	3.24513e-05	4.87831	5.86086	5.52499	6.48132	5.3564	19.1077	45.3285	17.2153	13.6968	11.2195
ENSG00000085415.16	SEH1L	1.67536	9.90619e-13	1.81975e-11	4.18279	2.93824	2.91412	1.1647	3.3062	9.16829	9.64666	11.8081	12.582	8.09774
ENSG00000138685.15	FGF2	1.67336	3.7772e-06	1.83154e-05	2.48828	3.15286	2.27027	1.35891	4.15655	8.23699	7.27177	15.917	12.8259	3.78005
ENSG00000198856.13	OSTC	1.6679	4.16982e-06	2.00341e-05	12.9379	7.20184	8.04846	1.56144	13.3536	30.0661	30.6513	29.91	30.9561	25.985
ENSG00000171310.11	CHST11	1.66684	4.15848e-10	4.70372e-09	2.18995	2.45666	2.51555	2.32681	2.35852	9.36844	12.6821	10.1537	6.25728	5.52277
ENSG00000117090.15	SLAMF1	1.66454	1.36747e-10	1.69272e-09	0.351054	0.247164	0.317096	0.191969	0.441088	1.18638	0.895384	1.40731	1.1952	0.863885
ENSG00000172183.15	ISG20	1.66377	6.3809e-15	1.70002e-13	0.939907	1.17645	0.871934	1.14693	1.01226	3.9275	4.16274	3.81795	4.27963	3.0544
ENSG00000143479.17	DYRK3	1.66326	2.63857e-11	3.71586e-10	0.69135	0.79405	0.708446	0.271095	0.998371	2.51883	2.03115	2.65959	2.95055	2.0726
ENSG00000138678.11	GPAT3	1.66224	1.76149e-09	1.77458e-08	2.01674	1.58632	1.68404	0.884698	1.56937	6.34739	6.68884	6.76944	5.19066	2.61717
ENSG00000197208.6	SLC22A4	1.66205	4.00144e-09	3.66693e-08	2.02205	1.88336	1.75892	1.52886	1.71118	6.21155	9.26501	7.15532	6.97943	2.95581
ENSG00000169715.14	MT1E	1.66137	1.06464e-13	2.311e-12	9.37221	14.3408	15.0722	10.5018	12.9375	32.872	44.384	50.6797	52.3077	49.6537
ENSG00000154813.10	DPH3	1.66002	3.4486e-06	1.69123e-05	2.73379	2.69643	2.32626	0.411376	3.28076	6.94369	8.22036	8.77543	9.01348	6.53492
ENSG00000044574.8	HSPA5	1.6597	1.08905e-23	8.70447e-22	54.7365	66.1669	64.236	45.4473	60.1735	221.414	203.616	257.56	195.237	182.514
ENSG00000188725.8	SMIM15	1.65882	9.42759e-08	6.46854e-07	7.55952	3.63183	4.59212	1.1925	5.87534	17.2428	15.7834	15.9524	15.7981	13.5141
ENSG00000167553.15	TUBA1C	1.65781	2.78971e-19	1.32035e-17	32.6009	35.3903	30.7203	32.4271	29.6697	111.581	97.2403	110.833	145.89	129.962
ENSG00000178860.8	MSC	1.65364	1.33861e-05	5.66269e-05	2.85385	5.71189	3.83846	4.16347	3.05108	13.6451	15.6279	19.4284	19.9264	4.86809
ENSG00000002587.10	HS3ST1	1.6518	8.92453e-11	1.15569e-09	0.426247	0.457358	0.378367	0.43569	0.451618	2.38372	1.39689	1.10633	1.51387	1.48598
ENSG00000198840.2	MT-ND3	1.65154	0.00305411	0.00700361	190.566	45.2637	46.3545	5.91304	122.795	389.165	237.441	327.046	155.291	225.354
ENSG00000128512.22	DOCK4	1.65144	2.42315e-12	4.10744e-11	4.77383	4.22297	3.02847	1.90913	4.64928	14.427	17.8451	12.5994	11.6391	8.55761
ENSG00000148834.13	GSTO1	1.65076	5.69098e-15	1.52632e-13	11.5051	14.4163	13.2873	5.86793	14.138	43.3545	42.9141	45.2514	47.4974	31.0656
ENSG00000198843.13	SELENOT	1.64886	9.96603e-07	5.54286e-06	7.90903	4.62143	4.65628	1.07202	7.17843	18.9319	17.7965	17.0272	17.6989	14.7312
ENSG00000132963.8	POMP	1.64883	2.18679e-09	2.14922e-08	16.5888	12.9726	13.3943	3.54513	14.6989	44.025	42.4107	44.9582	44.3553	35.3525
ENSG00000023909.10	GCLM	1.64811	2.89388e-25	2.7941e-23	2.40116	2.0478	1.97957	1.879	2.95389	8.30914	7.67272	8.76191	9.27074	6.49856
ENSG00000101166.16	PRELID3B	1.64705	0.000281262	0.000859816	9.30194	3.31277	4.03823	0.580753	8.76112	20.0132	16.4762	15.8954	17.1787	16.5084
ENSG00000176788.9	BASP1	1.64636	4.91591e-06	2.32212e-05	6.00963	12.297	10.7765	15.4285	10.2016	50.74	53.0498	46.523	22.4043	35.249
ENSG00000163584.18	RPL22L1	1.64591	1.25909e-08	1.03515e-07	5.66563	2.40519	3.06384	1.1804	4.62766	12.3294	9.41347	13.5952	11.7662	10.629
ENSG00000101265.16	RASSF2	1.63315	2.12503e-07	1.36784e-06	6.43085	11.2996	13.7212	6.78752	11.7051	36.3294	57.2058	36.7691	27.6849	21.106
ENSG00000142089.16	IFITM3	1.63287	1.23618e-15	3.59504e-14	79.2746	131.406	93.4472	58.2134	114.824	330.866	356.691	383.908	292.083	322.056
ENSG00000066697.14	MSANTD3	1.63234	3.75034e-08	2.80092e-07	3.19329	3.0182	2.69545	0.639413	3.27555	8.9297	8.51386	8.68772	9.54015	8.01583
ENSG00000136160.17	EDNRB	1.63087	3.34184e-08	2.52236e-07	5.62757	4.14202	3.91535	2.4747	4.67024	11.4773	13.7157	18.0249	22.9616	6.58959
ENSG00000164323.14	CFAP97	1.63048	9.65105e-05	0.000333367	4.76146	2.61045	2.43327	0.379294	4.3762	11.0471	10.4172	10.6029	9.17761	6.88634
ENSG00000086061.16	DNAJA1	1.62926	1.82155e-09	1.82897e-08	17.8835	13.5531	12.8583	4.31983	19.0795	43.2267	41.5559	55.2684	51.0071	38.6971
ENSG00000116815.16	CD58	1.62603	5.5025e-06	2.56507e-05	6.71095	2.09401	2.0479	1.35706	4.56739	13.6658	14.4546	11.2519	9.71049	6.76242
ENSG00000165389.7	SPTSSA	1.62595	3.50864e-10	4.01763e-09	9.0942	4.31799	4.96826	2.21602	7.90462	20.3305	15.8062	20.3259	19.3317	20.3542
ENSG00000135074.15	ADAM19	1.6227	2.27259e-07	1.45429e-06	2.5596	4.73715	3.02558	2.92121	2.24898	11.1658	11.3495	11.9308	16.2215	5.68141
ENSG00000160818.16	GPATCH4	1.62245	1.20176e-14	3.03431e-13	3.16454	4.18814	3.21952	1.86746	2.63355	10.3951	9.86311	12.4242	12.1723	8.16651
ENSG00000065978.19	YBX1	1.6218	6.64878e-09	5.74403e-08	42.4472	37.4968	31.1754	9.77256	42.3967	136.199	110.718	112.095	100.921	91.6306
ENSG00000080824.18	HSP90AA1	1.6215	1.28166e-06	6.94895e-06	73.8575	63.6819	62.2786	11.6434	60.3565	179.34	159.124	223.587	200.715	153.835
ENSG00000164211.13	STARD4	1.62029	6.8441e-05	0.000245472	1.75785	1.18807	1.03485	0.155975	1.81949	4.09908	4.24006	4.64014	3.31669	3.33638
ENSG00000129128.13	SPCS3	1.61367	2.26283e-15	6.42589e-14	15.8945	9.43988	8.79526	5.10304	13.715	37.8463	38.7555	37.2788	34.2734	30.7637
ENSG00000078098.14	FAP	1.61168	0.00148271	0.00370034	0.72644	1.87643	1.31604	0.127233	2.24238	2.56209	6.1977	4.0017	3.39021	4.90857
ENSG00000069974.16	RAB27A	1.61111	2.5036e-08	1.94315e-07	2.93806	1.86344	1.63013	0.687691	2.86857	6.77369	8.2304	7.77803	5.72071	4.77473
ENSG00000160131.13	VMA21	1.61029	1.63418e-07	1.07423e-06	9.05475	4.77156	4.99141	1.5017	8.00943	18.6563	18.5042	20.0439	20.109	16.3472
ENSG00000107949.17	BCCIP	1.60997	1.85685e-07	1.20941e-06	5.43346	4.17579	4.00613	0.955608	4.7001	12.9699	11.9746	14.3089	15.1445	9.99885
ENSG00000167261.14	DPEP2	1.6098	0.000484676	0.00139541	1.62323	1.76624	1.36822	1.24774	1.24149	3.07703	13.7669	2.66431	2.62186	3.42467
ENSG00000122873.12	CISD1	1.60868	2.13775e-05	8.6434e-05	4.07703	1.86147	2.2295	0.383964	3.0736	7.74092	7.57736	7.25032	8.85002	6.6886
ENSG00000106392.10	C1GALT1	1.60853	1.68516e-05	6.96991e-05	3.20885	1.39907	1.38555	0.358242	2.6845	4.95681	6.44861	6.52149	6.70017	4.84318
ENSG00000161654.9	LSM12	1.60525	2.25324e-07	1.44344e-06	5.37085	3.98688	3.0283	0.897649	4.80991	12.825	13.1841	11.9196	12.0454	9.84847
ENSG00000128578.10	STRIP2	1.60469	3.01168e-10	3.495e-09	1.09347	0.431916	0.416508	0.330716	0.647522	1.86087	1.68413	2.0288	2.33292	1.91592
ENSG00000198886.2	MT-ND4	1.60368	0.00899586	0.0180861	715.403	267.03	215.337	9.15562	556.804	1497.69	1021.38	1250.02	692.777	1106.24
ENSG00000102218.6	RP2	1.60336	1.12547e-10	1.42084e-09	3.77109	2.21347	2.25132	1.11511	2.79513	9.59165	9.72849	8.60694	7.58639	5.29702
ENSG00000105849.6	TWISTNB	1.6032	9.88127e-07	5.49825e-06	4.95012	2.89934	2.79469	0.734137	3.95767	8.97818	10.399	11.4209	12.2604	7.48394
ENSG00000110876.9	SELPLG	1.60315	8.18311e-06	3.66328e-05	3.12382	4.60886	5.12714	5.64663	3.55435	18.5282	25.5021	17.4135	9.69479	9.5727
ENSG00000091129.20	NRCAM	1.60314	0.00023603	0.0007365	0.456653	0.567032	0.624294	0.124857	1.25136	1.75165	1.48976	2.53296	3.12642	1.18833
ENSG00000104356.11	POP1	1.60243	1.59806e-12	2.83216e-11	3.09027	2.0116	1.6022	0.954786	2.35973	7.21779	5.17219	8.14921	7.18111	5.90899
ENSG00000173110.8	HSPA6	1.60205	1.91518e-05	7.83004e-05	3.04654	2.25741	3.0717	5.69033	2.14822	11.0682	16.8489	13.2182	11.1718	8.57392
ENSG00000166927.13	MS4A7	1.6013	7.50544e-06	3.37745e-05	2.39074	2.29273	1.89189	0.761233	3.76092	11.8587	8.3354	7.59847	5.12767	4.03332
ENSG00000048392.11	RRM2B	1.60092	8.98785e-11	1.16264e-09	5.33142	3.24586	3.95111	1.38902	5.34211	12.4507	13.064	13.0715	11.8053	13.8024
ENSG00000100365.16	NCF4	1.60082	3.65764e-09	3.39831e-08	1.19918	1.28344	1.20748	0.746238	1.25973	3.89986	6.28393	3.72431	2.91695	2.83589
ENSG00000175606.11	TMEM70	1.59925	1.93615e-14	4.71057e-13	3.01115	1.57397	1.54371	1.56656	2.31209	5.88532	8.03734	6.95926	8.20145	5.28065
ENSG00000130830.15	MPP1	1.59896	1.9644e-07	1.27602e-06	2.77343	3.3728	3.08743	1.27648	3.63407	11.5757	14.2463	9.0204	8.54114	4.71471
ENSG00000167851.14	CD300A	1.59843	2.13112e-06	1.09542e-05	1.53071	1.82503	2.20316	2.71224	1.80539	8.13998	10.3448	8.66869	5.29513	4.3223
ENSG00000184730.11	APOBR	1.59495	0.00176966	0.00432766	1.36753	2.2194	2.58762	7.53256	1.99215	14.9324	16.4307	13.6204	9.75662	7.04392
ENSG00000198899.2	MT-ATP6	1.59454	0.00299114	0.00687097	499.752	164.85	150.698	17.2245	420.356	1028.68	726.502	907.005	463.944	811.425
ENSG00000136522.13	MRPL47	1.59293	3.84776e-06	1.86201e-05	8.73893	4.61458	4.29348	1.02047	5.91492	16.565	15.2266	16.7728	17.8516	13.5334
ENSG00000188897.9	AC099489.1	1.59285	2.59319e-06	1.30896e-05	1.82988	1.2743	1.30318	2.46943	0.967848	4.70472	7.88999	4.46746	6.37005	5.38149
ENSG00000028137.19	TNFRSF1B	1.59009	3.94862e-05	0.000149814	10.5321	21.703	15.1728	25.4701	13.9715	82.9293	80.0979	75.8532	52.1432	28.2912
ENSG00000065183.16	WDR3	1.58999	4.00634e-13	7.93966e-12	3.8893	3.14134	2.50295	1.16471	3.65535	9.4816	9.12644	10.63	10.2952	8.20985
ENSG00000111711.10	GOLT1B	1.58735	4.83616e-05	0.000179814	6.00587	3.32437	3.82798	0.611955	5.75434	11.9903	13.1899	14.8577	14.1196	9.00456
ENSG00000033178.13	UBA6	1.58396	4.97524e-05	0.000184191	5.8994	2.51895	2.49478	0.53802	4.68582	11.0833	9.53975	10.9776	10.5445	9.36552
ENSG00000100664.11	EIF5	1.58249	9.37429e-13	1.73259e-11	18.7906	18.7878	15.8603	6.35402	20.1139	50.4294	52.4252	57.1875	60.9761	45.2057
ENSG00000186603.5	HPDL	1.58236	1.29058e-06	6.991e-06	1.02677	1.32303	0.807394	0.96288	0.577151	4.00689	2.50665	3.24276	4.6348	2.13081
ENSG00000127947.16	PTPN12	1.58138	6.64897e-06	3.02589e-05	12.4599	8.80724	7.83592	1.70338	10.7935	28.8386	29.8839	30.6635	27.9678	17.6217
ENSG00000090376.10	IRAK3	1.57998	7.29401e-06	3.28843e-05	3.35267	2.69055	2.45779	0.780544	4.25149	11.2647	10.2708	11.0963	7.11184	4.40483
ENSG00000125977.7	EIF2S2	1.57928	1.19742e-07	8.09161e-07	14.2587	12.1046	11.2634	2.77484	12.0158	37.7641	31.2563	38.529	37.5304	27.0278
ENSG00000153922.10	CHD1	1.57911	1.81513e-07	1.18479e-06	7.14832	3.49211	3.27995	1.35911	5.41775	15.1999	13.6039	15.7984	13.314	9.10932
ENSG00000145819.18	ARHGAP26	1.5787	7.19677e-10	7.76097e-09	4.28667	3.16817	3.01935	1.84424	3.01896	13.2189	12.9365	11.3978	8.49561	5.46461
ENSG00000138385.16	SSB	1.57729	4.94058e-05	0.000183118	4.65067	4.19805	3.15177	0.485772	3.95085	12.0169	11.6449	11.1687	10.5855	7.78932
ENSG00000123213.23	NLN	1.57502	3.74914e-10	4.27274e-09	2.32976	1.95708	1.60313	0.617196	2.52522	5.13314	6.22812	6.1225	6.55478	5.56459
ENSG00000058804.12	NDC1	1.57412	0.000294274	0.000894245	5.2129	2.6991	2.77105	0.332316	4.64778	9.3963	9.90176	10.2324	11.7565	8.51091
ENSG00000174695.10	TMEM167A	1.57256	0.000344696	0.00103101	13.2998	8.07253	7.95274	0.883127	13.5646	29.3302	28.5919	30.9688	27.3919	22.8923
ENSG00000109861.16	CTSC	1.57183	2.58913e-07	1.62921e-06	6.63619	4.94699	4.28027	1.22988	5.86986	17.5676	17.9094	14.106	13.215	11.646
ENSG00000182117.5	NOP10	1.56997	5.47483e-07	3.21849e-06	18.5121	10.3741	10.9472	3.32368	17.5364	43.9289	43.4226	43.1124	30.4338	34.4603
ENSG00000073921.18	PICALM	1.56934	3.86925e-05	0.000147173	30.4405	16.3497	15.3524	3.32813	26.1973	60.1779	75.7089	59.9771	56.3986	39.5204
ENSG00000092020.10	PPP2R3C	1.56921	4.25134e-09	3.87241e-08	2.31303	1.71093	1.39026	0.591406	2.13248	5.09141	6.62945	5.18654	5.92334	3.73664
ENSG00000109466.14	KLHL2	1.56796	6.04569e-12	9.57552e-11	6.08314	3.79103	3.44981	2.24778	4.86561	16.3709	16.0523	13.7521	12.638	8.61906
ENSG00000095794.19	CREM	1.56723	2.38676e-08	1.86084e-07	1.57558	1.60514	1.23726	1.27443	1.34335	6.37895	4.18217	5.90574	5.46179	2.2283
ENSG00000115541.11	HSPE1	1.5659	6.50433e-08	4.62586e-07	5.09455	2.04921	1.64335	3.34813	2.79969	9.2239	10.4204	11.9632	9.73143	9.56671
ENSG00000137033.11	IL33	1.56585	0.00168725	0.00414397	7.82084	4.90274	4.54857	0.440251	9.67526	16.4376	16.3455	27.7102	14.4241	11.23
ENSG00000101361.17	NOP56	1.5652	4.99163e-25	4.67008e-23	10.057	9.22075	6.84193	6.17218	8.14008	27.8746	21.9589	30.7495	31.4786	24.6029
ENSG00000154127.10	UBASH3B	1.5648	1.32543e-14	3.32569e-13	3.31445	1.52273	2.07045	2.1226	1.94784	7.60951	7.31316	7.60193	8.05063	6.88034
ENSG00000111229.16	ARPC3	1.55958	7.36312e-07	4.20366e-06	9.4808	6.64531	6.83137	1.8249	9.71727	25.9331	27.0673	22.8236	18.5309	16.5014
ENSG00000184220.12	CMSS1	1.55928	1.30257e-06	7.05279e-06	2.41242	1.7544	0.983447	0.39743	1.44741	4.84028	4.56957	4.92132	4.86526	3.20106
ENSG00000175591.11	P2RY2	1.5584	8.78634e-07	4.93679e-06	3.93851	2.19297	2.47735	4.74352	3.99037	12.2836	7.64813	10.4452	13.5672	16.7783
ENSG00000107937.19	GTPBP4	1.55827	2.10804e-14	5.09858e-13	6.37839	5.00768	3.89161	2.30072	4.56408	15.254	12.7619	17.2416	16.527	11.0235
ENSG00000173334.4	TRIB1	1.55461	3.96595e-10	4.50283e-09	9.31003	7.4195	8.31587	11.0889	10.9441	37.9222	29.8203	38.7904	35.2567	21.4079
ENSG00000213281.5	NRAS	1.55359	1.06182e-06	5.87308e-06	12.7083	6.53197	8.00619	2.01785	11.9015	26.5096	27.5168	26.271	26.8431	23.7582
ENSG00000197601.13	FAR1	1.54919	0.000809218	0.00219126	6.94587	3.281	2.76091	0.377206	5.9312	11.5513	14.564	12.9695	11.7173	8.91967
ENSG00000104064.17	GABPB1	1.54732	1.95817e-08	1.55073e-07	2.32601	1.51012	1.21632	0.534572	1.94003	4.28688	4.57365	6.2543	5.23002	3.71332
ENSG00000120658.13	ENOX1	1.5471	2.94955e-08	2.25019e-07	0.780676	0.787675	1.07212	0.571791	0.822933	3.12247	2.54768	3.60162	2.80815	1.50156
ENSG00000163938.17	GNL3	1.54585	2.85856e-09	2.72943e-08	17.4949	11.966	9.66959	3.81213	12.914	36.7387	31.1565	39.9109	39.9682	30.8784
ENSG00000017483.15	SLC38A5	1.54561	4.45812e-08	3.27082e-07	3.27545	2.49124	1.50939	3.15696	2.8859	9.06921	8.74866	5.5499	10.9631	11.2621
ENSG00000091490.11	SEL1L3	1.54387	2.7692e-12	4.65481e-11	1.82346	1.8625	1.58676	0.742758	2.25557	5.47626	5.24328	6.50966	5.56479	4.10123
ENSG00000130449.6	ZSWIM6	1.5435	6.02603e-07	3.51004e-06	7.31472	3.04652	3.36346	1.42747	4.82755	15.456	14.4702	13.7306	11.433	8.11626
ENSG00000173145.11	NOC3L	1.54322	0.000190596	0.000609028	6.99088	2.80024	2.6517	0.504145	4.27245	11.4942	8.87878	12.0532	11.1856	9.64381
ENSG00000101888.11	NXT2	1.5431	0.000693111	0.00191264	3.17478	0.922236	1.33547	0.200318	2.57167	5.33279	4.3312	6.00951	4.55032	5.01499
ENSG00000113448.19	PDE4D	1.54307	4.07009e-06	1.96095e-05	2.39653	1.46607	1.23987	0.491442	1.72618	4.04418	4.38755	5.76575	6.83268	2.32301
ENSG00000135821.18	GLUL	1.54277	1.495e-11	2.2166e-10	32.0665	39.7859	39.5724	19.0992	43.7097	121.702	135.56	130.825	115.199	72.0957
ENSG00000113387.12	SUB1	1.54093	1.37684e-08	1.12087e-07	6.40335	3.76803	3.48549	1.36895	5.42599	13.3468	12.9856	14.7531	13.7069	10.1143
ENSG00000182752.10	PAPPA	1.54067	7.76407e-06	3.48474e-05	2.13526	4.35736	3.04954	0.98896	2.7013	7.96251	12.1141	8.88172	9.99959	4.56006
ENSG00000135046.14	ANXA1	1.5404	5.31976e-07	3.13191e-06	36.3257	50.4428	45.822	11.5321	39.4318	149.92	109.689	116.136	140.124	81.9895
ENSG00000142871.17	CCN1	1.53955	1.1336e-07	7.68188e-07	35.9442	78.2218	51.9829	50.5825	56.0043	121.594	206.514	266.332	186.909	149.239
ENSG00000164687.11	FABP5	1.53911	1.11029e-05	4.82193e-05	63.1342	41.8567	20.7426	11.2826	49.5202	131.496	118.023	98.7488	75.4396	160.273
ENSG00000135316.17	SYNCRIP	1.53837	1.48602e-05	6.21527e-05	24.3979	12.9584	12.7882	2.78024	19.3541	42.0466	43.816	47.3016	52.8286	39.9778
ENSG00000163577.8	EIF5A2	1.53552	3.19204e-05	0.00012343	1.33454	1.08044	0.936276	0.172308	1.40589	2.62902	3.22807	3.60907	3.76174	2.29184
ENSG00000128708.13	HAT1	1.53484	4.8939e-06	2.31262e-05	3.02553	1.64251	1.6939	0.406532	2.5568	5.90438	5.85341	6.58669	5.87687	4.94083
ENSG00000141298.19	SSH2	1.53313	2.53901e-07	1.60689e-06	6.27165	6.05462	4.9812	2.44942	5.86783	17.7353	28.0861	15.5671	10.9743	10.4059
ENSG00000174780.17	SRP72	1.53114	1.93498e-06	1.00358e-05	14.3687	8.29275	8.55545	2.13636	12.9102	31.2118	29.3461	27.0232	30.4149	26.7553
ENSG00000033050.9	ABCF2	1.52624	9.67596e-17	3.26199e-15	2.85873	2.43276	2.20284	1.57337	2.50846	6.82173	6.32459	8.96844	9.92306	5.87603
ENSG00000140307.11	GTF2A2	1.52594	7.54688e-06	3.39483e-05	3.35202	1.70408	1.39114	0.446984	2.68287	5.96323	6.38608	6.3593	5.855	5.06009
ENSG00000168610.14	STAT3	1.52447	4.24752e-16	1.32122e-14	29.2757	37.6649	36.0868	21.6076	32.8919	108.724	94.9329	125.288	113.15	78.5936
ENSG00000138756.17	BMP2K	1.5229	6.91573e-06	3.13782e-05	8.11403	3.05541	3.92623	1.26952	6.7034	17.9727	13.559	15.3729	11.8106	12.5441
ENSG00000128059.8	PPAT	1.52261	4.4122e-06	2.10561e-05	2.41161	1.01265	1.03444	0.363617	1.82736	4.42678	3.6395	3.78082	5.23746	3.53337
ENSG00000106799.13	TGFBR1	1.52172	9.03625e-10	9.58334e-09	9.82003	10.4746	11.2999	3.40885	12.5544	28.0067	29.8561	34.3082	30.5674	29.3433
ENSG00000197872.11	FAM49A	1.52167	2.18721e-06	1.11948e-05	3.19132	3.11204	3.25243	1.33941	3.5583	10.1481	15.6664	9.43989	6.37659	4.80956
ENSG00000198898.14	CAPZA2	1.52061	2.90377e-05	0.000113748	6.59082	4.37271	4.38345	0.802749	6.51654	14.8359	16.4106	14.4966	13.2848	11.225
ENSG00000137575.12	SDCBP	1.51648	2.91779e-05	0.000114223	17.3594	20.7135	20.8867	3.77603	24.0488	53.9768	72.6849	64.8479	45.9511	35.9591
ENSG00000123094.15	RASSF8	1.51589	6.30823e-09	5.49077e-08	3.37384	3.24991	2.90589	1.4232	3.8195	9.07198	8.58669	11.0239	13.4053	5.30032
ENSG00000138061.12	CYP1B1	1.51466	2.78159e-06	1.39299e-05	3.02265	7.90627	5.00557	5.41246	3.94219	16.7201	16.9453	24.77	14.4724	13.1482
ENSG00000115540.15	MOB4	1.51298	7.56683e-05	0.000268837	4.5623	1.59607	1.8979	0.509681	3.91645	7.32978	8.47222	7.9051	7.75209	6.51396
ENSG00000196937.11	FAM3C	1.5128	1.48504e-05	6.21463e-05	9.4644	6.03785	4.79953	1.43626	10.4574	19.0223	22.996	22.8058	18.0094	16.0469
ENSG00000078140.14	UBE2K	1.51015	0.000664857	0.00184167	14.5389	5.54754	5.988	0.875502	11.7544	22.4144	23.5372	23.2437	25.9765	21.5002
ENSG00000104691.15	UBXN8	1.50921	1.34075e-06	7.22064e-06	1.44987	1.30971	0.987727	0.286097	1.46081	3.10297	3.00675	4.13901	4.14544	2.73608
ENSG00000135698.10	MPHOSPH6	1.50585	1.55197e-05	6.4611e-05	7.30246	3.72118	2.8887	0.841554	4.01051	13.1774	10.2846	11.8817	11.8763	10.0409
ENSG00000116690.12	PRG4	1.50486	0.0025934	0.00607235	1.28278	9.02043	2.99867	3.12998	6.05342	25.4698	11.5008	20.8632	9.86265	6.02561
ENSG00000095209.12	TMEM38B	1.50384	3.01562e-06	1.50271e-05	1.34059	1.30014	0.822451	0.263396	1.66987	3.38677	3.03664	3.20608	3.97667	3.08299
ENSG00000177150.13	FAM210A	1.50352	4.39948e-07	2.62858e-06	2.14391	1.42218	1.23317	0.466205	2.43889	5.10667	4.02973	4.60262	5.91735	4.16883
ENSG00000164332.8	UBLCP1	1.50281	1.1942e-05	5.12911e-05	8.81033	4.25852	4.86534	1.12139	7.07093	17.2521	16.5246	17.1884	14.161	14.5913
ENSG00000140563.15	MCTP2	1.50276	2.66547e-05	0.000105095	4.14322	1.40023	1.46834	0.762496	2.29653	6.12625	7.39342	8.94482	4.647	3.6264
ENSG00000117133.11	RPF1	1.50168	8.87323e-06	3.94442e-05	5.76628	2.42606	2.18569	0.84874	4.30109	9.89117	10.2335	10.7758	8.39416	7.87456
ENSG00000197780.9	TAF13	1.50059	6.59427e-10	7.15703e-09	11.6957	8.82613	8.16808	3.31243	11.3525	24.7318	24.3161	33.3118	30.6371	22.4049
ENSG00000084073.9	ZMPSTE24	1.50016	6.31714e-06	2.89892e-05	10.9304	8.24457	7.82959	1.65585	11.2089	23.1908	28.032	23.9294	25.4966	21.9714
ENSG00000253276.3	CCDC71L	1.49917	0.000206718	0.000653622	2.86793	5.27613	5.07798	8.79169	4.01018	12.9445	16.8358	27.8202	22.8089	11.1756
ENSG00000164691.17	TAGAP	1.49848	2.58466e-06	1.30574e-05	2.06678	1.87405	2.64471	2.84363	1.71899	7.82287	9.22631	9.67057	7.11389	3.96491
ENSG00000174173.7	TRMT10C	1.49591	4.28496e-05	0.000161207	7.34378	3.94449	3.35838	0.742848	5.23352	12.2652	11.7917	13.4126	13.6596	11.2911
ENSG00000168439.16	STIP1	1.49473	1.2083e-15	3.52246e-14	11.9562	10.3048	9.18659	4.29801	10.0943	31.0857	26.2187	31.6633	29.8088	25.4328
ENSG00000124784.9	RIOK1	1.49431	1.05591e-15	3.10067e-14	5.04536	4.56131	3.56647	1.83251	3.80701	12.9974	11.096	11.7559	12.6355	10.7986
ENSG00000182022.18	CHST15	1.49206	3.78118e-10	4.3052e-09	6.60609	6.65374	5.6731	4.22127	7.64991	19.2515	27.7442	22.2078	18.4202	10.8495
ENSG00000196460.14	RFX8	1.4914	4.42707e-05	0.000166139	1.44248	1.11483	0.727334	0.198429	1.00099	2.27718	2.77315	3.05091	3.83041	1.78915
ENSG00000121481.11	RNF2	1.48955	4.05265e-05	0.000153279	3.33556	1.72888	1.70233	0.38411	2.93426	6.51831	6.29512	6.30796	6.54593	4.7684
ENSG00000119686.10	FLVCR2	1.48922	3.3143e-09	3.12747e-08	3.60375	1.75578	1.59234	1.4445	2.24308	6.90218	8.81352	7.66164	4.77346	5.17275
ENSG00000055044.11	NOP58	1.48823	1.28299e-07	8.62159e-07	12.5568	6.02694	5.13314	2.53083	7.39792	21.4945	16.6338	23.0263	24.2209	17.4028
ENSG00000110848.8	CD69	1.48815	0.00031057	0.000939652	0.916999	0.355144	0.296714	0.108364	0.600733	1.5111	1.33215	1.90524	0.899568	1.16588
ENSG00000168374.11	ARF4	1.48809	9.38864e-07	5.24348e-06	17.9456	20.5786	16.2329	4.55961	24.6884	50.1563	56.8867	58.2772	52.799	41.1396
ENSG00000133703.11	KRAS	1.48771	0.000102998	0.000352546	6.66689	3.22046	3.35726	0.644425	5.27901	12.3902	11.7676	13.063	11.4816	8.84057
ENSG00000158201.10	ABHD3	1.4864	3.03974e-05	0.000118306	1.31936	1.03805	0.968751	0.251592	1.61037	3.05985	4.95316	2.9406	2.60594	2.27415
ENSG00000102580.15	DNAJC3	1.48491	7.84427e-09	6.69064e-08	14.3544	11.378	10.7904	3.67215	14.8087	35.316	34.8561	38.9671	31.968	28.1319
ENSG00000151247.12	EIF4E	1.48462	4.25761e-06	2.0399e-05	2.29357	0.97374	0.924597	0.392689	1.99871	4.49874	3.56851	3.84909	4.43209	3.49669
ENSG00000136689.18	IL1RN	1.48307	8.08232e-06	3.6195e-05	24.6305	8.23725	15.6641	12.3262	17.2839	77.346	29.294	66.8999	39.6903	33.5159
ENSG00000091317.8	CMTM6	1.4815	9.06574e-08	6.24868e-07	22.2419	14.1806	18.1962	5.75528	25.2349	56.866	60.5634	56.0646	49.9944	39.0598
ENSG00000131467.10	PSME3	1.48125	1.19789e-26	1.31431e-24	16.617	13.34	12.4949	7.30021	14.2428	39.3587	38.276	42.1554	45.1868	36.0038
ENSG00000171631.14	P2RY6	1.48119	2.11275e-06	1.08737e-05	0.608872	1.15639	1.01077	0.754695	0.765691	3.64209	3.42703	3.14116	2.28336	1.55438
ENSG00000124207.17	CSE1L	1.48098	0.000296966	0.000900975	20.5369	9.93165	10.1912	1.54341	15.7875	38.1305	33.0544	37.4836	34.1302	29.8986
ENSG00000164346.10	NSA2	1.48016	0.000311305	0.000941404	3.39744	1.74703	1.62719	0.343596	4.09629	7.69229	6.05561	6.86656	5.96497	6.73089
ENSG00000176105.14	YES1	1.47988	6.0836e-06	2.80561e-05	9.89927	6.47035	5.56615	1.51772	9.6037	22.3083	18.737	19.6132	22.5149	16.6665
ENSG00000154217.15	PITPNC1	1.47915	2.89584e-08	2.21623e-07	1.77888	2.45012	1.79425	2.02786	1.93534	7.77848	6.05107	7.05029	8.39427	3.48648
ENSG00000138442.9	WDR12	1.47759	5.85208e-10	6.40815e-09	3.69622	2.25308	2.12027	0.93323	2.44077	7.33589	6.30781	7.55217	8.34954	5.59721
ENSG00000104267.10	CA2	1.47629	8.23884e-07	4.65518e-06	10.7244	5.96584	10.8675	4.19648	10.7297	26.664	12.6495	33.201	29.0796	30.7301
ENSG00000158417.11	EIF5B	1.47611	4.25057e-06	2.03734e-05	8.50098	6.45484	4.97966	1.344	6.80237	20.1156	16.3428	18.5469	16.9083	13.0301
ENSG00000112695.11	COX7A2	1.47462	0.000177014	0.000571377	10.8322	4.51028	5.89267	1.06447	10.3191	20.1739	19.952	20.6131	19.4243	16.7604
ENSG00000106803.10	SEC61B	1.47245	1.21197e-10	1.51578e-09	16.4195	11.9635	10.0024	4.48442	14.1458	41.3317	32.0857	34.8294	33.8298	32.2117
ENSG00000184007.21	PTP4A2	1.47218	8.64061e-07	4.8617e-06	12.1588	14.7365	13.1313	3.42612	16.5053	37.5301	41.2742	37.7037	40.899	26.8635
ENSG00000185477.5	GPRIN3	1.47195	1.02422e-06	5.68338e-06	1.5525	1.5807	1.20093	0.654779	1.86867	5.90843	5.86834	3.8869	3.36016	2.17889
ENSG00000145050.17	MANF	1.47114	2.78163e-11	3.8946e-10	7.25903	6.06962	5.41196	2.34669	7.36467	18.7745	16.204	20.093	14.7531	17.4615
ENSG00000119285.11	HEATR1	1.47109	2.28571e-07	1.46036e-06	12.8924	7.81755	7.50771	2.31438	9.17544	23.3141	22.2238	26.9507	26.2346	21.2843
ENSG00000017427.16	IGF1	1.47083	0.00133087	0.00337955	3.09987	3.13709	3.47713	1.01179	5.39097	11.895	8.09316	18.7498	7.93284	2.48604
ENSG00000146674.15	IGFBP3	1.47048	1.50529e-06	8.00322e-06	10.602	17.896	11.0539	10.1378	8.69747	39.5007	47.462	43.1138	41.4049	17.6137
ENSG00000141574.7	SECTM1	1.47007	1.31762e-05	5.5876e-05	5.20283	8.15212	9.14289	10.4794	6.47138	24.701	36.7693	33.4375	21.134	16.2688
ENSG00000137955.16	RABGGTB	1.47003	8.96791e-05	0.000312273	13.5691	5.69547	4.60385	1.29597	6.93488	18.8021	18.2484	19.9239	21.0864	16.7391
ENSG00000085063.16	CD59	1.46924	1.20898e-06	6.58746e-06	22.3057	25.6077	26.102	6.64936	33.9051	65.705	67.4599	63.1399	95.9392	59.8849
ENSG00000102753.10	KPNA3	1.46884	5.83012e-05	0.000212451	12.2811	6.34121	7.38998	1.36491	11.0919	22.4222	24.1894	22.6284	24.9261	20.4734
ENSG00000122641.11	INHBA	1.4678	2.3506e-05	9.38763e-05	2.22099	3.5267	1.91405	1.56415	2.83193	6.78352	7.82238	8.43091	12.4633	2.67758
ENSG00000086062.12	B4GALT1	1.46741	2.38869e-13	4.88629e-12	18.6087	18.3913	18.3903	11.1528	22.81	58.1324	57.5968	72.1686	55.1657	36.8804
ENSG00000130826.18	DKC1	1.46677	1.78109e-11	2.58676e-10	9.9803	8.75146	7.68417	3.27761	8.7027	21.9476	21.4369	26.2947	29.3258	19.2466
ENSG00000150753.12	CCT5	1.46647	5.36737e-21	3.04362e-19	14.9817	17.1	14.2367	9.22317	13.9997	48.1182	39.8023	46.1241	49.6058	35.8734
ENSG00000115221.12	ITGB6	1.46377	4.02939e-09	3.68694e-08	1.17934	0.521574	0.72627	0.948982	1.10668	3.16074	2.35538	3.15682	3.25078	2.40006
ENSG00000140157.14	NIPA2	1.46354	1.0058e-07	6.84659e-07	7.29622	5.0285	4.81568	1.56629	7.38297	17.007	16.2087	15.3511	16.2944	13.78
ENSG00000138074.15	SLC5A6	1.46175	1.0642e-23	8.62001e-22	4.55283	4.64538	3.62861	3.02664	4.41455	11.4178	11.509	13.5181	16.1057	11.3553
ENSG00000116649.10	SRM	1.45939	1.28668e-05	5.47952e-05	14.3156	28.6755	19.1932	30.4798	14.4901	84.7416	62.9437	75.5633	84.642	52.1642
ENSG00000166825.14	ANPEP	1.45924	3.28867e-06	1.62335e-05	15.2902	30.9119	33.3505	28.8698	31.0954	126.854	95.6377	83.9175	98.7802	51.101
ENSG00000144648.16	ACKR2	1.4565	5.97681e-06	2.76376e-05	1.20923	2.95608	2.6163	1.23029	1.61534	4.47309	5.87722	7.84352	4.66589	7.73731
ENSG00000125384.7	PTGER2	1.45579	3.07426e-09	2.91692e-08	1.46422	2.05953	1.79338	1.5493	1.88889	6.90925	7.18426	5.17378	4.92322	3.74362
ENSG00000145088.9	EAF2	1.45399	0.010679	0.0210184	0.547091	0.514113	0.330256	0	0.607057	1.3432	1.60484	1.12982	0.654231	1.10011
ENSG00000128595.17	CALU	1.45387	2.24505e-05	8.99886e-05	13.0687	17.7468	16.5851	3.14532	19.505	42.3951	50.4026	43.7349	43.9532	31.691
ENSG00000213585.11	VDAC1	1.45381	2.36268e-10	2.80385e-09	31.673	23.1693	23.0902	8.66722	31.0412	73.4102	65.9282	71.3799	74.7433	69.7917
ENSG00000138496.16	PARP9	1.45239	5.14657e-12	8.28186e-11	3.43243	3.30616	3.64201	1.72438	4.7886	10.5818	11.8036	11.4867	7.9134	10.0403
ENSG00000162695.12	SLC30A7	1.45124	6.80943e-06	3.09657e-05	6.82247	3.61431	3.47503	1.01899	5.6796	12.2995	11.6689	13.6888	13.1634	10.0313
ENSG00000166710.20	B2M	1.4512	0.000262221	0.000807746	18.804	12.7554	17.2185	2.52415	26.5574	46.8034	59.1251	50.5677	36.8027	36.9895
ENSG00000176597.12	B3GNT5	1.45098	5.24639e-08	3.80979e-07	4.27429	1.34397	1.81661	2.11935	3.0251	9.43272	7.51113	8.30797	7.15459	6.33523
ENSG00000052749.13	RRP12	1.4509	0.000128616	0.000429752	7.1115	7.91771	6.21546	0.939518	5.11272	15.4986	12.8016	19.0451	18.9862	15.6636
ENSG00000048544.6	MRPS10	1.45006	6.25895e-08	4.46714e-07	10.2075	6.49986	5.79334	2.1271	8.18659	19.3697	19.9728	21.1478	21.6379	15.884
ENSG00000009844.16	VTA1	1.4482	0.000480673	0.00138653	4.12384	1.77506	2.05878	0.310072	3.516	7.05158	6.9285	7.05977	6.61799	6.57876
ENSG00000163468.15	CCT3	1.44787	2.11408e-19	1.01653e-17	25.4595	22.6578	21.6333	10.9514	21.7248	67.0662	56.0543	65.7378	69.779	55.9366
ENSG00000128594.8	LRRC4	1.44586	2.05393e-05	8.34924e-05	0.889716	0.968099	0.921039	1.03	0.589753	2.62129	5.15108	2.22809	2.17764	2.06701
ENSG00000135318.12	NT5E	1.44564	1.75007e-05	7.2112e-05	5.64157	13.6613	11.2674	4.25009	9.76791	38.2012	37.4321	21.1758	23.7678	18.1536
ENSG00000167088.11	SNRPD1	1.44475	1.45864e-19	7.15622e-18	4.97918	4.24562	4.01264	2.59491	3.62804	12.2959	11.2831	13.03	14.2236	9.45512
ENSG00000144867.11	SRPRB	1.44473	3.33698e-15	9.21603e-14	7.22367	7.87153	7.07092	4.65795	8.20434	21.0239	19.3038	25.2208	27.559	15.7068
ENSG00000012660.14	ELOVL5	1.44299	0.00801838	0.0163111	7.18015	11.7819	6.54422	1.01947	30.5397	27.4234	37.1205	43.4416	33.6737	24.2903
ENSG00000213341.11	CHUK	1.44247	9.33485e-05	0.000323463	4.39968	2.52547	2.17524	0.44951	3.51522	7.56451	7.97278	8.22087	7.62263	6.72086
ENSG00000135829.17	DHX9	1.43869	1.61874e-07	1.06582e-06	22.799	18.1165	17.5116	4.91994	19.6829	52.6811	48.8465	53.0152	53.1049	39.8471
ENSG00000139687.15	RB1	1.43796	1.44301e-05	6.06186e-05	7.08812	3.89712	3.86184	1.05699	5.82182	15.1883	14.4255	13.3863	10.2446	10.307
ENSG00000065615.14	CYB5R4	1.43767	1.18934e-05	5.11189e-05	2.44762	2.10571	1.49237	0.51745	2.30809	5.43647	7.89325	5.05915	4.62666	3.25584
ENSG00000115761.16	NOL10	1.43763	4.3693e-08	3.21134e-07	9.12218	5.84313	5.37161	1.96449	6.86262	17.9285	15.7589	17.8626	20.8655	14.2131
ENSG00000134326.11	CMPK2	1.43752	1.39431e-09	1.42731e-08	0.961761	1.51407	1.57111	1.07796	1.31127	3.45653	3.77604	5.23615	3.4562	4.36882
ENSG00000123405.14	NFE2	1.43642	0.000241757	0.000752776	2.27251	1.47958	2.64385	3.73742	2.10305	9.23803	11.0631	10.6186	4.74369	4.51428
ENSG00000048162.20	NOP16	1.43517	8.06751e-16	2.41605e-14	6.67467	4.88643	4.28917	5.03972	5.77229	15.3302	13.43	17.8244	21.0396	15.6631
ENSG00000149177.13	PTPRJ	1.43513	4.10534e-08	3.03785e-07	5.41735	5.11796	5.84857	3.6367	5.87786	20.463	23.6545	14.9437	10.3617	10.5166
ENSG00000081320.11	STK17B	1.43409	5.90809e-07	3.44801e-06	10.9135	9.86176	8.45203	4.81409	10.6028	27.2356	46.6417	25.8595	19.2234	16.1624
ENSG00000113013.15	HSPA9	1.434	3.69918e-10	4.21979e-09	18.6345	13.1096	12.543	5.1195	16.2551	39.522	35.3854	42.3949	45.69	32.8532
ENSG00000183570.16	PCBP3	1.43062	2.60163e-05	0.000102813	0.399676	0.399816	0.561823	0.709137	0.334401	1.28515	1.47557	1.67992	2.28613	1.20891
ENSG00000155903.11	RASA2	1.4302	0.00114281	0.00296104	8.43155	3.54028	3.51751	0.574662	6.82052	13.5818	14.5601	15.3748	13.2242	8.63135
ENSG00000102144.15	PGK1	1.43016	1.69813e-37	4.65788e-35	34.8841	32.7337	32.5297	28.5733	33.1188	99.8976	96.5313	102.536	105.094	101.049
ENSG00000129084.17	PSMA1	1.42947	5.79867e-08	4.18566e-07	3.72022	1.50892	1.54948	0.929678	2.64472	5.59157	6.53457	6.21815	6.8897	5.28328
ENSG00000143549.21	TPM3	1.42891	2.11735e-23	1.59715e-21	9.2818	10.0711	9.25658	6.58302	9.13959	30.7287	29.3668	28.8665	25.5528	22.4695
ENSG00000125810.10	CD93	1.42868	2.82109e-07	1.75775e-06	20.9506	40.8541	23.815	23.9675	24.4592	88.4138	105.004	91.181	90.4691	47.3928
ENSG00000100504.17	PYGL	1.42754	2.48367e-10	2.93877e-09	11.5801	18.026	12.6416	6.39816	14.7922	38.1965	37.6668	30.6021	39.2382	47.3027
ENSG00000184575.12	XPOT	1.42735	1.08098e-06	5.96542e-06	10.114	7.48503	6.83775	2.01703	11.107	22.1861	22.0768	21.9535	23.6344	20.3151
ENSG00000069399.15	BCL3	1.42716	9.55208e-05	0.000330232	8.33657	10.1546	13.0835	22.3833	11.1564	42.9193	42.0027	50.6099	53.8798	28.4027
ENSG00000077238.14	IL4R	1.42587	1.15264e-10	1.45052e-09	13.2407	17.6549	18.3107	18.2604	16.184	57.9123	45.5004	58.6754	58.9701	45.6972
ENSG00000163162.8	RNF149	1.42575	1.82398e-08	1.45209e-07	21.116	11.4485	10.6144	15.1596	15.7659	47.1417	64.3641	48.2025	37.3066	32.273
ENSG00000134987.11	WDR36	1.42525	0.000103358	0.000353579	7.87066	4.39151	4.94858	0.93085	7.83599	14.9509	13.9251	17.0424	16.7104	12.5565
ENSG00000100567.13	PSMA3	1.42331	3.29925e-06	1.62651e-05	9.30752	7.26036	6.2204	1.64621	8.38635	20.3681	17.3993	22.3938	19.8129	16.0493
ENSG00000175505.11	CLCF1	1.42135	2.49187e-05	9.90919e-05	1.24664	2.79119	1.77101	2.06151	1.82886	6.07433	4.35137	7.15179	9.53638	3.78114
ENSG00000173692.13	PSMD1	1.41979	1.01343e-05	4.43314e-05	16.9037	10.3507	11.0442	2.46519	14.4574	32.9596	30.9156	33.5564	32.8443	30.0075
ENSG00000061794.13	MRPS35	1.41974	3.09072e-06	1.53379e-05	12.8399	7.27091	7.89374	2.19079	11.8769	23.6963	23.8938	25.8844	26.6638	22.1083
ENSG00000074695.6	LMAN1	1.41905	3.3513e-07	2.04794e-06	13.6254	10.5887	9.93114	3.14021	15.2308	34.7522	33.2624	30.2787	28.0741	27.316
ENSG00000134697.13	GNL2	1.41883	1.46191e-11	2.17021e-10	6.2114	5.57524	4.76787	2.03511	5.8193	15.141	13.214	16.3481	15.0557	12.7499
ENSG00000139832.5	RAB20	1.41825	0.000104726	0.000357855	1.5188	3.84548	2.76373	2.39844	2.61433	8.3757	8.83556	12.5439	8.02217	3.48306
ENSG00000125630.15	POLR1B	1.41746	2.84242e-08	2.17949e-07	4.96561	3.29936	3.38272	1.23377	4.59801	10.5249	8.2751	12.0844	11.2634	9.15631
ENSG00000163249.12	CCNYL1	1.41666	1.61186e-15	4.64284e-14	3.16069	3.73423	2.98827	1.8183	4.0709	9.75286	10.872	9.19448	10.185	7.60813
ENSG00000106591.4	MRPL32	1.41559	0.000229142	0.000717385	4.46975	2.19644	1.58846	0.416331	3.18646	7.05426	6.79374	6.80926	6.8969	6.15164
ENSG00000112578.10	BYSL	1.4153	1.10476e-18	4.79618e-17	8.18055	6.84903	6.07338	6.33736	6.21747	19.3036	17.8957	23.2975	23.1478	20.3675
ENSG00000135002.12	RFK	1.41459	5.53851e-09	4.89343e-08	1.93452	1.63443	1.74739	0.57301	2.16444	5.37539	4.87673	4.37018	4.90978	4.26806
ENSG00000113407.13	TARS	1.41263	1.65411e-08	1.33001e-07	8.08267	6.54162	6.29994	2.13488	7.06242	18.8616	17.3174	21.3075	17.0114	14.0509
ENSG00000148572.16	NRBF2	1.40972	0.000147837	0.000486967	6.87677	3.80429	4.90074	0.860983	6.73558	14.5529	16.717	13.7946	10.3799	11.0669
ENSG00000235568.6	NFAM1	1.40763	0.000253746	0.000784845	1.87656	3.18633	3.78723	4.71295	3.271	11.273	19.4719	9.35999	6.74449	7.45166
ENSG00000088205.13	DDX18	1.40586	1.44828e-05	6.07973e-05	9.72996	6.23821	5.57283	1.37564	7.73505	17.6439	17.5706	18.7258	19.1733	14.898
ENSG00000120438.12	TCP1	1.40569	2.3923e-15	6.74595e-14	23.0671	17.9982	15.3306	8.67302	20.7303	48.8126	45.7292	54.8476	59.7895	44.4022
ENSG00000083635.8	NUFIP1	1.40324	2.26854e-09	2.22413e-08	2.21344	1.92676	1.28081	0.666293	2.08414	4.72015	4.36187	5.37787	5.3374	4.07491
ENSG00000185905.4	C16orf54	1.40245	0.00297845	0.00684312	1.19934	2.27444	2.92959	4.59248	2.05641	10.1799	15.8255	7.00587	6.27451	3.92161
ENSG00000143815.15	LBR	1.40232	1.02242e-07	6.95582e-07	6.62937	4.80615	4.90753	1.76166	6.44506	14.9741	19.3004	13.3152	12.3303	11.5204
ENSG00000166411.14	IDH3A	1.40221	2.85273e-15	7.93308e-14	4.90284	4.79429	3.55547	2.30389	5.67586	12.9053	11.9238	12.863	14.8266	10.4228
ENSG00000064989.13	CALCRL	1.40176	0.00110151	0.00286925	4.01678	3.41396	1.95444	0.312574	3.79774	7.99004	7.28701	6.69561	10.013	6.3649
ENSG00000137077.8	CCL21	1.40056	4.93603e-06	2.3298e-05	26.2403	16.2716	38.1349	20.1822	21.0938	96.8905	71.4127	79.6158	40.0842	85.1582
ENSG00000106701.12	FSD1L	1.40002	0.026125	0.0460901	0.735307	0.34428	0.373594	0.00345231	0.738846	1.3786	1.15038	1.3065	1.14427	1.12287
ENSG00000204899.6	MZT1	1.39837	0.0035336	0.00794615	3.07776	1.13777	1.19544	0.122272	2.20742	4.68886	4.23747	4.34652	4.4015	3.85166
ENSG00000175792.11	RUVBL1	1.39805	6.27918e-26	6.31529e-24	3.31082	2.86245	2.55635	1.76457	3.13262	8.95409	7.01344	8.2779	9.16263	7.26898
ENSG00000249992.1	TMEM158	1.39783	2.40733e-05	9.58878e-05	1.77229	2.27185	2.53908	2.85878	2.27186	7.272	7.24636	10.4475	8.48213	3.47889
ENSG00000180370.10	PAK2	1.3939	9.71104e-10	1.02093e-08	13.4575	12.1606	11.6654	4.58998	14.1595	34.1263	38.2679	34.4461	32.8152	24.0952
ENSG00000171262.11	FAM98B	1.39384	0.00230852	0.00547808	3.99619	1.61487	1.61049	0.199086	2.79039	5.4893	6.29059	6.16839	5.36147	5.04183
ENSG00000169180.11	XPO6	1.39309	7.01274e-14	1.56553e-12	17.8618	17.1238	14.438	13.205	15.3924	43.0798	65.9446	45.5399	45.9459	35.7277
ENSG00000071282.12	LMCD1	1.39281	5.08281e-05	0.000187827	4.97953	9.16482	4.95898	2.98858	5.87348	10.1493	15.0783	24.4034	24.8868	9.05237
ENSG00000180008.9	SOCS4	1.39141	0.000398052	0.00117488	5.26766	2.06696	2.24062	0.503442	4.23933	7.71379	8.41808	8.91337	8.71944	6.2498
ENSG00000053372.5	MRTO4	1.38961	9.64362e-13	1.77693e-11	11.0384	11.9734	10.7774	9.3384	8.44262	30.7119	26.4984	33.7608	40.43	26.266
ENSG00000154582.16	ELOC	1.38934	6.49719e-09	5.62925e-08	3.69327	2.02874	1.96223	0.981352	2.88549	6.2641	6.8456	7.05847	7.92333	5.20765
ENSG00000101000.6	PROCR	1.38917	1.88921e-07	1.22915e-06	6.61406	8.77722	5.89892	7.99718	9.5767	18.1618	20.3743	18.4323	38.1038	24.5451
ENSG00000130935.10	NOL11	1.38856	5.27243e-06	2.46735e-05	8.32631	3.68413	4.25115	1.32256	5.30648	14.2746	11.3004	14.1362	13.1582	12.0341
ENSG00000198860.12	TSEN15	1.38846	4.3375e-07	2.59572e-06	1.61008	0.939369	0.831227	0.32771	1.35668	2.69186	2.96851	3.13044	3.14339	2.51151
ENSG00000120686.12	UFM1	1.38827	3.22213e-05	0.000124521	11.2702	6.02224	6.71162	1.62633	10.2475	19.601	21.6552	21.8969	22.3036	16.0937
ENSG00000148175.12	STOM	1.38627	2.32289e-08	1.82163e-07	38.9922	51.9523	40.7729	14.9274	51.9802	102.795	120.37	127.755	124.663	103.787
ENSG00000115963.13	RND3	1.38622	8.38636e-07	4.72967e-06	18.5665	10.954	11.0397	4.15558	17.7637	31.3917	35.9493	45.9942	35.7772	28.9858
ENSG00000138069.18	RAB1A	1.38549	0.000265521	0.000816183	20.9119	11.9264	12.8693	2.24373	21.7568	39.0253	40.8204	42.1052	39.1612	34.5747
ENSG00000119048.7	UBE2B	1.38521	0.000616053	0.0017211	11.0341	4.06027	4.70697	0.984308	8.69289	15.4071	20.4455	17.0831	15.468	13.4413
ENSG00000265681.7	RPL17	1.38507	4.09507e-10	4.64505e-09	3.69477	2.05869	1.36301	1.36892	2.36016	6.53834	5.79547	6.96188	6.12335	6.07662
ENSG00000108950.12	FAM20A	1.38379	1.00965e-10	1.29771e-09	4.19437	4.70336	4.06071	4.54573	4.38216	15.0779	11.3168	16.9705	13.6014	10.0193
ENSG00000183527.11	PSMG1	1.38378	6.9506e-10	7.51674e-09	7.45558	3.77056	3.25397	2.16929	3.9163	12.0828	11.2769	12.5123	12.8	10.6878
ENSG00000213593.10	TMX2	1.38313	1.55605e-05	6.47363e-05	15.0236	10.4163	9.38904	2.51236	15.4799	29.7387	25.2553	32.5736	35.1971	26.9051
ENSG00000159110.19	IFNAR2	1.38296	3.17244e-09	2.99829e-08	1.85069	2.57426	2.04289	2.0397	2.1541	6.52991	8.84024	6.39495	6.38475	4.37616
ENSG00000135636.14	DYSF	1.38272	9.34209e-07	5.22012e-06	5.81877	14.5068	6.90712	5.53608	6.27074	24.7385	25.8452	23.2625	23.7809	20.3553
ENSG00000198612.11	COPS8	1.38249	0.000428403	0.00125678	7.55882	3.43653	3.07586	0.750314	6.4998	10.2665	14.5859	13.0044	11.1561	10.1751
ENSG00000067334.14	DNTTIP2	1.37989	2.85819e-06	1.42957e-05	4.88871	3.52928	3.2122	0.898045	3.97205	10.8038	9.05036	10.0026	9.75311	7.31407
ENSG00000134758.14	RNF138	1.37954	2.64503e-10	3.11139e-09	4.68602	2.90457	2.80589	1.6074	4.56478	8.67739	11.9893	9.63281	9.5436	7.88089
ENSG00000168827.14	GFM1	1.3794	4.7381e-06	2.2478e-05	5.38016	3.11267	3.21983	0.928724	4.55536	9.39003	8.55541	10.8492	11.3594	8.50169
ENSG00000170801.10	HTRA3	1.37925	0.00321107	0.00731491	4.89361	15.6567	14.0018	31.5815	12.6663	40.3614	40.5728	43.6889	65.5647	71.7537
ENSG00000115750.17	TAF1B	1.37832	0.000236078	0.0007365	5.33728	3.34955	3.07901	0.566164	4.04342	10.3526	10.6522	10.2137	7.43444	7.19882
ENSG00000160999.10	SH2B2	1.37831	0.000263938	0.000812205	2.51098	1.84825	1.30262	3.83322	1.84039	8.83028	8.88052	6.7107	7.51916	4.01286
ENSG00000177889.10	UBE2N	1.3778	6.67145e-08	4.73077e-07	9.18169	4.93095	5.12367	2.05599	7.45923	16.3933	15.9526	17.1359	17.9241	14.2689
ENSG00000113643.9	RARS	1.37693	0.000570506	0.00160959	16.6944	7.52676	7.42025	1.39707	13.0892	27.9196	23.2636	28.2796	25.2948	22.819
ENSG00000151304.5	SRFBP1	1.37608	3.71195e-06	1.80425e-05	4.96612	4.06427	3.60531	0.964535	4.69147	10.7823	9.91542	12.0194	10.9583	8.30007
ENSG00000156697.13	UTP14A	1.37596	1.19397e-14	3.02732e-13	4.13558	3.36322	2.94994	1.90224	2.95767	10.8833	8.01453	10.0908	8.60204	7.25012
ENSG00000108064.11	TFAM	1.37426	1.84064e-05	7.55602e-05	5.78324	2.95596	3.47224	0.916696	4.62792	10.7535	9.41962	10.9081	11.6544	7.24473
ENSG00000147509.14	RGS20	1.37371	0.000333049	0.00100014	1.55189	0.283925	0.490167	0.414927	0.698447	2.18494	2.22958	1.33033	1.53194	2.49624
ENSG00000141968.8	VAV1	1.37311	1.11149e-05	4.82365e-05	2.08287	3.5662	3.27972	3.63844	3.08439	9.93682	14.3931	10.6517	7.28478	6.07806
ENSG00000173674.11	EIF1AX	1.37215	4.88704e-05	0.000181371	23.065	15.7765	14.2529	3.50719	13.6725	46.9382	45.5001	45.5193	34.4196	25.778
ENSG00000144118.14	RALB	1.37071	2.68479e-11	3.77214e-10	10.9541	13.4236	12.4587	5.51051	14.2203	34.4154	39.4421	30.8045	32.2216	27.9543
ENSG00000158483.16	FAM86C1	1.36876	1.05646e-09	1.10203e-08	2.14676	1.75594	1.29032	0.699633	1.35531	4.52186	4.01591	4.12474	4.95446	3.2748
ENSG00000214114.9	MYCBP	1.36811	0.000269425	0.000827193	2.96826	1.34717	1.40974	0.319712	2.74467	4.98829	4.7217	4.89847	4.89421	4.778
ENSG00000132313.15	MRPL35	1.36773	4.88696e-05	0.000181371	4.85614	2.37903	1.97716	0.650769	3.40606	7.66214	7.40313	7.98041	7.98029	5.79898
ENSG00000119314.15	PTBP3	1.3674	0.000484493	0.00139523	27.9727	9.71361	11.7865	2.63633	19.8231	44.0609	43.285	41.1345	32.6075	36.1239
ENSG00000178105.11	DDX10	1.36653	7.98138e-06	3.57828e-05	3.18126	2.13702	1.62593	0.523008	2.5543	5.44477	5.03355	6.3924	6.04426	5.12037
ENSG00000104671.8	DCTN6	1.36602	4.19176e-06	2.01234e-05	3.52397	1.80731	1.39729	0.660757	2.53417	5.09197	6.49577	5.73385	5.43269	4.98639
ENSG00000141076.18	UTP4	1.36558	7.6654e-14	1.70375e-12	2.15364	2.33482	1.80063	1.27869	1.71087	5.19492	4.35914	6.18533	6.72461	4.85287
ENSG00000166479.10	TMX3	1.36464	0.000381969	0.00113156	7.71919	3.80732	4.17005	0.74177	6.57699	13.1125	14.0298	13.4775	12.1226	10.7318
ENSG00000146592.17	CREB5	1.36435	2.89308e-05	0.000113365	3.16903	2.29198	2.74611	0.890339	3.16202	6.36873	10.5555	8.98962	4.78621	4.10221
ENSG00000171314.9	PGAM1	1.36412	3.30528e-33	6.4341e-31	29.91	24.8897	25.4735	17.2775	31.2688	75.8168	67.0303	70.5764	80.0745	82.8775
ENSG00000005020.13	SKAP2	1.35883	0.000464327	0.00134614	5.1315	2.63545	2.45336	0.489757	3.40726	9.19202	9.83551	7.35493	6.79112	5.62984
ENSG00000163219.11	ARHGAP25	1.35714	1.08407e-05	4.71483e-05	2.26861	3.18003	3.34386	2.63932	2.82484	7.39737	15.606	7.39826	5.66676	6.7005
ENSG00000154640.14	BTG3	1.35638	3.57225e-05	0.000136738	6.96696	2.32615	4.32521	1.22731	5.51379	10.2724	9.23864	12.5336	12.6746	11.9134
ENSG00000156127.6	BATF	1.35628	0.00135608	0.0034297	0.988113	2.44356	1.90129	3.0967	1.32484	6.26346	8.4239	7.50787	5.19914	3.41235
ENSG00000174405.13	LIG4	1.35627	0.000520351	0.00148361	3.28088	1.47382	1.88211	0.287587	2.43905	5.75436	5.63526	4.82507	4.98355	4.5254
ENSG00000159596.7	TMEM69	1.35609	1.7525e-05	7.21663e-05	7.99197	3.53073	4.48889	1.3267	6.90656	14.7826	12.9668	14.0625	12.0779	13.2626
ENSG00000137845.15	ADAM10	1.3552	2.04065e-06	1.05295e-05	5.64971	3.05424	3.07522	1.07338	4.22796	10.4773	11.0439	9.6626	8.71952	7.62683
ENSG00000102096.9	PIM2	1.35428	7.44546e-05	0.000264915	2.64638	2.08158	2.76556	4.27312	2.82146	7.54627	14.4196	9.82586	7.21384	6.04062
ENSG00000197965.12	MPZL1	1.3514	6.52229e-08	4.6359e-07	14.0846	15.0341	13.3393	4.39919	16.7454	40.0652	31.5817	35.885	39.5508	33.0367
ENSG00000147065.17	MSN	1.35077	2.93993e-09	2.80047e-08	50.3974	92.9076	71.1164	51.9195	58.0139	214.603	215.93	194.041	187.429	152.105
ENSG00000189159.16	JPT1	1.34764	1.0267e-19	5.0993e-18	4.69107	3.85287	4.41933	4.04457	4.27199	13.7701	11.9235	13.0278	12.3483	11.8938
ENSG00000018510.15	AGPS	1.34717	7.98101e-08	5.55175e-07	4.74569	3.11019	3.286	1.26919	5.17147	10.8568	10.4244	9.85237	9.48506	8.47661
ENSG00000114354.14	TFG	1.34666	0.000419004	0.0012316	12.3618	5.65092	6.39648	1.1817	9.90115	21.5008	18.5378	20.2718	17.6482	18.5789
ENSG00000158985.13	CDC42SE2	1.34652	7.10796e-06	3.21778e-05	7.84746	3.76058	4.52437	1.72644	6.55503	12.6939	20.1143	12.4332	12.2027	10.2804
ENSG00000136045.12	PWP1	1.34619	1.93428e-06	1.00358e-05	12.2755	8.72814	8.22158	2.41997	11.0329	24.2803	22.2395	21.1804	28.7598	22.3427
ENSG00000129480.13	DTD2	1.34547	0.000572555	0.00161452	3.14505	1.96934	1.19442	0.287315	2.41431	4.57471	4.59248	5.06143	5.57334	4.69386
ENSG00000111335.12	OAS2	1.34546	2.24279e-06	1.14599e-05	2.36803	2.85956	3.46448	1.29557	3.9024	9.18498	6.15027	11.2641	5.67903	7.38619
ENSG00000187801.15	ZFP69B	1.34496	7.24788e-06	3.27131e-05	0.857676	0.503948	0.469852	0.212617	0.558322	1.68459	1.64321	1.22048	1.76902	1.00629
ENSG00000047621.12	C12orf4	1.34454	0.000474028	0.00137228	3.78401	2.64134	2.02229	0.366428	3.30422	6.70487	7.05536	7.44385	6.02943	5.82772
ENSG00000135655.16	USP15	1.34352	0.00134571	0.00340991	6.47386	2.60705	2.90689	0.507492	4.58817	9.19162	12.3657	9.98967	7.5283	6.99548
ENSG00000107020.10	PLGRKT	1.34292	2.30694e-05	9.2316e-05	6.02293	4.65892	3.83826	1.03932	4.29703	10.1199	10.7362	14.9998	9.6424	9.4708
ENSG00000136040.9	PLXNC1	1.34234	3.41772e-06	1.67745e-05	6.01912	2.72574	5.0179	2.20571	4.44001	12.2618	16.7927	13.0386	8.10235	7.58597
ENSG00000065150.20	IPO5	1.34126	1.00154e-07	6.82915e-07	12.9793	14.4152	13.2643	4.27246	14.749	33.3648	33.9688	33.2774	41.3018	26.7165
ENSG00000105792.19	CFAP69	1.34079	0.00167119	0.00410703	1.37745	0.492615	0.599648	0.145513	1.07774	1.75007	1.39869	3.07998	2.48856	1.26912
ENSG00000108256.9	NUFIP2	1.34065	0.000675757	0.00186929	14.6571	6.78975	7.89001	1.38877	13.7765	24.115	25.0708	26.3953	25.0527	19.879
ENSG00000164733.21	CTSB	1.34027	0.00954991	0.0190446	7.92852	8.37829	34.3476	4.73474	13.3693	34.3356	28.2063	86.3702	28.2969	22.1053
ENSG00000091527.15	CDV3	1.33917	1.91112e-23	1.47855e-21	26.0245	22.6802	21.3418	16.4597	29.9255	66.9533	66.6319	75.3254	71.6272	54.2627
ENSG00000198431.16	TXNRD1	1.33837	1.91838e-09	1.91189e-08	6.67783	6.9735	6.37585	2.99823	6.66552	13.4189	17.9454	19.6532	21.6549	11.9799
ENSG00000097046.13	CDC7	1.3379	0.00010495	0.000358416	1.79782	0.691991	0.791802	0.284233	1.5052	2.72644	2.18282	3.19761	2.50967	3.17566
ENSG00000042980.12	ADAM28	1.33784	0.000206678	0.000653622	0.734305	0.358524	0.390702	0.196912	0.651137	1.8953	1.68024	1.22262	1.12938	0.534166
ENSG00000127311.9	HELB	1.33666	3.41392e-06	1.67695e-05	1.3081	0.937323	0.579956	0.331198	0.859971	2.42202	2.81502	2.5326	1.97419	1.38994
ENSG00000111684.11	LPCAT3	1.33522	5.69788e-12	9.06031e-11	5.72123	4.77611	3.95473	4.09066	8.7671	14.3321	15.0563	16.3695	15.8708	16.4162
ENSG00000115233.12	PSMD14	1.33513	4.86589e-06	2.30209e-05	5.36427	3.53749	3.60798	0.951456	4.30497	10.5184	9.96226	10.0123	10.175	8.27385
ENSG00000169139.12	UBE2V2	1.33506	6.95449e-06	3.15185e-05	3.31906	1.40971	1.76271	0.657034	2.98877	5.83701	5.87207	5.782	5.4535	4.79757
ENSG00000104343.20	UBE2W	1.33466	0.000403442	0.00119021	3.1523	1.08011	1.38663	0.412633	2.84186	4.5319	5.7665	5.446	4.57081	3.59505
ENSG00000151835.16	SACS	1.33444	9.22015e-07	5.15892e-06	3.97355	3.71584	3.22472	1.04536	4.52823	9.87386	9.72834	9.33933	10.1148	6.78381
ENSG00000104164.10	BLOC1S6	1.3344	3.99855e-09	3.66693e-08	5.50522	4.14113	4.15117	1.67689	5.56673	11.5808	12.3405	12.5736	13.0758	9.15335
ENSG00000151287.17	TEX30	1.33409	5.25852e-10	5.81182e-09	1.54134	0.976556	0.761137	0.680157	0.932717	2.72083	2.59693	3.04397	3.20295	2.34543
ENSG00000145907.15	G3BP1	1.33372	1.58077e-09	1.60322e-08	22.6147	14.8244	14.3417	6.19248	17.3726	41.2336	39.2143	47.5921	45.9425	35.6393
ENSG00000106089.12	STX1A	1.33298	3.44656e-07	2.09871e-06	0.536344	0.713283	0.633147	0.720196	0.981967	2.3293	1.65854	2.07408	2.83461	1.6735
ENSG00000116459.11	ATP5PB	1.33243	0.000130446	0.000435025	17.9122	10.5311	11.8871	2.42319	18.6329	36.2977	32.7859	34.7138	32.6215	30.5539
ENSG00000118894.14	EEF2KMT	1.33228	9.18403e-17	3.10482e-15	2.89875	3.21537	2.28925	1.80958	2.39024	7.93226	6.88179	7.17725	8.07039	6.19799
ENSG00000065135.11	GNAI3	1.33085	3.3435e-06	1.64504e-05	5.74072	2.85533	3.00634	1.04656	4.47655	10.1079	9.74804	9.28959	8.81969	8.75801
ENSG00000111145.8	ELK3	1.33044	6.03494e-07	3.51354e-06	12.4826	15.1292	11.832	4.48626	13.0339	33.1181	33.46	30.7851	42.6591	20.4177
ENSG00000138430.16	OLA1	1.32948	3.66964e-06	1.78584e-05	7.02671	4.47732	4.17033	1.31826	6.043	14.8243	11.5231	12.6066	12.8207	11.2792
ENSG00000170027.7	YWHAG	1.32899	6.40492e-19	2.88437e-17	33.5139	38.9096	32.9255	22.7415	39.514	96.8137	88.6721	100.445	115.993	79.2109
ENSG00000178741.12	COX5A	1.32719	6.08125e-08	4.3684e-07	13.4106	7.76557	5.95133	3.62586	11.277	27.1226	20.5519	22.4513	24.4523	21.0375
ENSG00000198833.7	UBE2J1	1.32698	2.01759e-09	2.00035e-08	12.579	9.84559	9.37054	3.95523	12.7409	25.6204	30.2608	29.6581	27.2422	21.8565
ENSG00000148344.11	PTGES	1.32687	2.2237e-05	8.93105e-05	15.0366	31.7856	27.57	29.1036	21.2133	86.5676	56.7298	91.147	91.047	50.7024
ENSG00000146457.16	WTAP	1.3265	2.58916e-09	2.50189e-08	12.2171	8.45403	7.63961	4.19519	10.4718	22.9244	24.0226	31.9541	23.5029	17.1354
ENSG00000115875.19	SRSF7	1.3238	4.61798e-06	2.19513e-05	17.1493	9.41298	8.39076	3.11059	13.5473	26.9192	25.2698	30.997	31.1469	25.8482
ENSG00000026508.18	CD44	1.32344	1.18145e-10	1.47914e-09	98.6399	62.7348	73.4453	33.9554	97.4755	229.135	173.401	216.445	219.31	178.986
ENSG00000203667.10	COX20	1.32263	5.0839e-06	2.39024e-05	4.67127	2.84009	2.34237	0.835675	3.84026	7.77512	7.98329	8.41329	8.0071	7.26193
ENSG00000086598.11	TMED2	1.32202	2.76425e-10	3.239e-09	28.364	22.841	22.5899	10.6041	35.1576	74.2962	64.9259	69.2226	63.2015	59.8787
ENSG00000005059.16	MCUB	1.32199	1.07247e-23	8.62911e-22	4.28397	4.56708	3.48389	3.30914	5.10043	12.8768	11.9356	10.8048	12.1564	11.6572
ENSG00000134851.13	TMEM165	1.32165	1.72971e-09	1.74694e-08	12.6714	6.28571	4.52535	5.3799	8.50562	21.3987	20.3217	23.5663	20.3207	18.7147
ENSG00000170191.5	NANP	1.32153	6.55733e-13	1.24435e-11	1.4699	1.30974	1.15281	0.73523	1.98954	3.58044	3.69964	3.60154	4.09239	3.68429
ENSG00000134516.17	DOCK2	1.32132	2.52001e-07	1.59737e-06	3.24388	3.30815	3.68974	2.42508	3.08223	10.4683	13.7301	8.60832	7.1785	5.36953
ENSG00000041357.16	PSMA4	1.32028	9.71749e-09	8.14447e-08	5.55706	4.23196	3.87599	1.565	5.5883	11.9902	12.1336	11.7339	11.4441	9.99248
ENSG00000142661.19	MYOM3	1.32011	3.28362e-05	0.000126654	0.936306	0.998003	0.570976	1.18793	0.850317	2.92275	2.12912	1.69126	2.65933	4.09797
ENSG00000172469.16	MANEA	1.31999	0.00487284	0.0105755	2.51035	0.904352	1.06999	0.118261	1.8719	3.43148	3.9595	2.90804	3.68593	3.11565
ENSG00000196072.12	BLOC1S2	1.31694	6.73979e-05	0.000242019	6.63792	3.4057	3.35099	1.00738	6.39797	11.7904	11.8622	11.6267	10.4382	10.0918
ENSG00000087470.17	DNM1L	1.31612	1.0028e-05	4.38823e-05	7.62814	4.61706	3.82805	1.29707	6.14195	13.5165	12.4034	13.8088	12.5563	11.1552
ENSG00000104856.14	RELB	1.31601	0.000437106	0.00127889	5.00579	6.12963	5.59647	11.0458	4.85409	16.6113	21.3826	27.4482	23.728	11.3265
ENSG00000170606.15	HSPA4	1.31413	1.68907e-07	1.1085e-06	19.4716	14.4	14.1426	4.55805	15.9443	40.7527	35.3367	38.5527	40.1914	32.7724
ENSG00000114902.14	SPCS1	1.31368	8.22103e-07	4.64762e-06	4.14288	2.4971	2.21162	0.905565	3.79425	7.18334	7.48833	7.92067	7.32647	6.79468
ENSG00000172936.14	MYD88	1.31347	4.64617e-12	7.53691e-11	11.2992	12.1986	12.8132	11.8905	10.8082	37.9926	38.1976	36.0765	30.8642	29.0444
ENSG00000176018.13	LYSMD3	1.30769	0.00268131	0.00624966	3.65236	1.82596	1.78617	0.237061	3.26315	6.80536	5.76325	5.49181	5.38092	4.9175
ENSG00000155329.12	ZCCHC10	1.30709	2.06076e-05	8.37137e-05	2.73487	1.72185	1.5419	0.426398	1.92448	4.61152	4.35341	4.74781	4.97768	3.8046
ENSG00000143621.17	ILF2	1.30623	9.33492e-09	7.85109e-08	28.8508	27.4526	24.0925	9.09394	27.7612	66.7423	58.3607	72.9772	69.6945	54.4248
ENSG00000166130.15	IKBIP	1.30446	8.14067e-07	4.60833e-06	1.27935	2.22039	0.99169	1.13853	1.57014	4.12226	5.70392	3.94267	3.41583	3.24367
ENSG00000103342.13	GSPT1	1.30351	1.06899e-11	1.62081e-10	14.5809	12.3273	11.531	5.24983	15.1532	32.4817	29.2899	33.4827	36.3069	30.1316
ENSG00000092199.17	HNRNPC	1.30323	1.22275e-06	6.65648e-06	29.8759	19.3501	19.4095	6.55005	26.7434	57.3674	53.936	63.8535	55.1538	44.7976
ENSG00000271303.1	SRXN1	1.30321	0.000233708	0.000729975	0.652571	0.514795	0.29791	0.922606	0.531006	1.92261	1.31606	1.73415	2.04301	1.66309
ENSG00000104320.13	NBN	1.30229	0.000286517	0.000873508	6.82833	4.13896	5.11579	0.902868	6.71993	12.6253	13.9151	15.2313	11.5122	10.0187
ENSG00000145685.14	LHFPL2	1.3002	8.95723e-06	3.97444e-05	3.40452	7.97328	6.1326	3.23588	5.61244	17.373	15.8963	15.5336	17.4431	8.65499
ENSG00000171608.15	PIK3CD	1.29999	0.000328259	0.000987722	4.19861	5.1131	4.22352	6.95218	3.87464	12.8683	26.7411	13.1573	11.141	8.67064
ENSG00000169230.10	PRELID1	1.29964	2.22059e-13	4.56564e-12	23.2997	30.298	30.3396	24.4249	26.5216	79.6404	75.2839	80.8364	86.6478	66.0722
ENSG00000265354.4	TIMM23	1.29957	2.24045e-05	8.9834e-05	17.1625	11.6313	8.68847	2.89408	15.237	33.4916	28.458	29.3294	28.4924	28.5641
ENSG00000141378.14	PTRH2	1.29841	4.87946e-08	3.56047e-07	2.52581	1.49542	1.47217	0.640246	1.76626	3.967	3.96085	4.93539	4.86649	3.68828
ENSG00000078124.12	ACER3	1.29804	0.000477311	0.00137947	3.2587	1.88352	1.49739	0.343328	2.69938	5.32013	5.84636	4.41143	5.48131	4.48776
ENSG00000108774.14	RAB5C	1.29693	2.01874e-09	2.00035e-08	3.57101	3.43461	3.58597	1.72901	5.02674	10.4113	11.7671	9.23822	8.30431	8.03372
ENSG00000141030.13	COPS3	1.29667	5.67445e-06	2.63403e-05	9.22676	5.5919	6.4292	1.85867	9.38492	17.3954	16.6515	17.4821	18.8894	16.7071
ENSG00000075213.11	SEMA3A	1.29556	0.00371071	0.00830661	1.49746	0.703483	1.3337	0.143627	1.64885	2.39033	2.61251	4.52749	2.50133	2.06189
ENSG00000029363.16	BCLAF1	1.29501	0.00158139	0.00391664	17.2176	7.76207	8.00595	1.34491	12.8633	25.7691	28.3586	27.2431	22.8027	19.1426
ENSG00000167721.10	TSR1	1.29493	6.38903e-20	3.23988e-18	13.2961	12.0231	10.5683	7.06568	11.7477	28.4852	26.5824	32.6488	37.6655	26.9632
ENSG00000143622.11	RIT1	1.29458	0.000224138	0.000702083	7.05258	3.94963	3.69146	0.937329	5.96496	12.482	13.7724	11.8765	11.0121	7.9566
ENSG00000152683.14	SLC30A6	1.29432	0.000898021	0.00239784	5.47555	2.38141	2.59321	0.529441	4.84116	7.51872	8.93422	9.10167	8.44198	7.40977
ENSG00000070190.13	DAPP1	1.29374	0.00040704	0.0012001	5.68659	1.56515	2.75402	0.950895	3.91132	7.81659	10.8784	9.05071	5.54018	5.95761
ENSG00000146476.11	ARMT1	1.29309	4.17958e-05	0.000157586	3.31017	2.03875	2.34578	0.616894	3.74807	6.67031	7.38421	6.41133	5.55375	6.11155
ENSG00000135049.15	AGTPBP1	1.29284	0.000202937	0.000643268	6.63937	3.90791	4.01666	0.959646	5.38442	11.0977	15.7263	11.4212	8.97506	8.21924
ENSG00000162623.16	TYW3	1.29255	4.79209e-06	2.26985e-05	3.74746	2.04399	2.17656	0.753477	3.29765	6.49898	6.60567	7.21777	6.48233	5.26378
ENSG00000152778.9	IFIT5	1.29128	0.00225705	0.00536966	3.99847	4.04166	2.95613	0.423163	4.01145	6.28712	11.1153	10.3484	5.49535	7.62766
ENSG00000188766.12	SPRED3	1.291	0.000459374	0.00133338	0.848192	0.539049	0.473504	1.20368	0.442818	1.98294	1.85438	2.15555	2.82783	1.69639
ENSG00000076053.10	RBM7	1.2909	0.000201608	0.000639644	2.13241	0.795698	1.09812	0.315687	1.97592	3.48664	3.6982	3.28269	3.1428	3.01171
ENSG00000169288.18	MRPL1	1.28869	0.000288241	0.00087848	5.19107	2.8242	2.15437	0.607406	3.52003	8.68251	7.85171	7.64835	7.42593	5.92833
ENSG00000139921.13	TMX1	1.28852	1.63318e-20	8.76035e-19	6.82973	5.18641	4.25761	4.20312	5.75176	14.5777	15.3918	15.2221	16.0932	11.8227
ENSG00000129235.10	TXNDC17	1.28831	1.00244e-11	1.52952e-10	3.35005	2.1137	1.56411	1.42378	2.95788	5.74604	5.64183	6.21219	6.92835	6.58895
ENSG00000100342.20	APOL1	1.28812	1.97275e-07	1.28006e-06	3.80246	9.18678	6.5511	4.80616	6.29763	17.6395	16.9262	16.8448	17.23	18.5849
ENSG00000143498.18	TAF1A	1.28811	0.00016696	0.000542261	1.41594	0.911157	0.783515	0.212305	1.23889	2.87081	1.94976	2.71471	2.73976	1.81562
ENSG00000170515.14	PA2G4	1.28811	1.46756e-22	1.01212e-20	19.8441	16.0939	14.7873	9.65807	16.3074	46.04	36.6106	46.4059	42.4122	40.0365
ENSG00000136159.4	NUDT15	1.28773	2.00133e-18	8.53499e-17	4.29258	3.36096	2.8089	2.16415	3.4883	9.30109	8.86305	9.30641	9.56028	7.47006
ENSG00000196935.9	SRGAP1	1.28754	4.76031e-06	2.25745e-05	1.48342	1.65793	1.36778	0.483593	1.82973	2.92188	3.69895	4.74993	4.49951	2.62406
ENSG00000131236.17	CAP1	1.28747	1.11237e-08	9.24602e-08	42.8388	44.4656	42.2916	15.1181	44.2539	111.523	117.989	99.8895	95.2017	90.1213
ENSG00000119705.9	SLIRP	1.28691	6.13319e-11	8.08094e-10	3.89803	3.0218	2.52729	1.29603	2.94386	8.36274	6.61289	7.40009	8.18647	6.64479
ENSG00000139117.14	CPNE8	1.28689	0.000155067	0.00050801	4.50476	2.29179	1.90522	0.559429	2.96429	6.23072	7.2384	6.72098	6.26038	5.60547
ENSG00000167460.17	TPM4	1.28671	5.36853e-17	1.889e-15	23.6672	31.0584	26.6916	17.1884	29.1813	74.3324	75.6446	74.9606	68.8674	62.8815
ENSG00000109519.13	GRPEL1	1.28588	2.19304e-12	3.75963e-11	5.7313	4.11024	4.20756	2.21998	5.69705	11.9713	11.1753	12.692	14.0044	9.94842
ENSG00000135899.17	SP110	1.28586	1.5912e-08	1.28199e-07	4.04575	3.34872	2.94831	1.9421	3.22164	8.40606	12.3034	9.39861	5.90381	6.58541
ENSG00000115368.10	WDR75	1.28369	0.00110379	0.00287227	9.11759	4.22871	3.378	0.784807	6.5379	13.0366	11.8621	13.1687	12.7563	11.4393
ENSG00000181026.15	AEN	1.2831	5.04316e-11	6.7033e-10	4.2646	4.58421	2.91616	3.50913	4.29275	8.91875	9.55117	10.7841	15.1608	10.6747
ENSG00000123684.13	LPGAT1	1.28285	1.00485e-08	8.38697e-08	6.28441	5.4868	4.83802	2.09867	6.39723	13.4647	16.7033	12.9593	14.3385	10.3827
ENSG00000118363.12	SPCS2	1.28246	7.37265e-07	4.20513e-06	10.9892	6.33982	6.32988	2.45683	8.94208	19.4549	19.5295	20.9902	17.0283	16.1718
ENSG00000187522.16	HSPA14	1.28216	0.00232101	0.00550554	4.1166	1.60794	1.94209	0.299827	3.23879	5.33854	5.81852	6.40929	6.55361	4.9064
ENSG00000114978.18	MOB1A	1.28108	3.45167e-06	1.69205e-05	23.8739	12.2263	13.2466	5.07771	21.2799	42.4615	44.8526	41.0597	37.7174	34.0943
ENSG00000169299.14	PGM2	1.28101	1.40763e-06	7.53806e-06	17.0102	8.54454	8.85295	3.60738	10.9704	28.7786	24.1293	23.5606	22.7378	30.7261
ENSG00000023734.11	STRAP	1.28079	2.57696e-21	1.55256e-19	25.6942	27.0929	22.8279	15.7023	25.9123	66.8403	64.7625	69.9955	70.389	52.44
ENSG00000118946.12	PCDH17	1.28065	5.82725e-05	0.000212411	0.912628	0.838939	0.744448	0.308804	0.485475	1.49377	2.90886	1.77599	1.1039	1.66961
ENSG00000064012.21	CASP8	1.2806	2.6322e-05	0.000103885	2.74682	2.91608	2.1034	0.93685	2.7939	5.22205	10.9198	5.19379	5.04572	4.64623
ENSG00000135763.10	URB2	1.28049	4.03236e-14	9.4315e-13	4.28474	4.17441	3.62356	2.82968	4.20867	9.6356	7.98156	12.7642	13.0397	9.71853
ENSG00000143870.12	PDIA6	1.27965	1.08582e-16	3.64021e-15	21.5947	26.2417	26.8686	16.4215	25.0872	70.8217	63.2263	68.5356	58.7212	62.7678
ENSG00000127314.18	RAP1B	1.2796	4.13749e-06	1.99025e-05	3.96575	1.98072	1.89515	0.860219	3.22434	6.63493	6.83879	7.17364	6.02871	4.80925
ENSG00000111142.14	METAP2	1.27823	7.66384e-06	3.44616e-05	10.291	6.65457	6.23146	2.05001	9.7496	19.3947	17.7496	20.8949	18.9775	15.392
ENSG00000119328.12	ABITRAM	1.27814	0.000596434	0.0016756	4.5149	1.49846	1.41798	0.52667	2.97878	5.73502	5.41397	5.45431	5.72345	5.91787
ENSG00000169131.13	ZNF354A	1.27708	0.000120825	0.000406534	1.34231	1.02721	0.489739	0.319959	1.66539	2.59302	2.90043	2.42779	2.54571	2.26972
ENSG00000145912.8	NHP2	1.27341	2.88099e-13	5.8145e-12	19.4136	19.9504	16.2591	8.49076	16.8408	43.5702	37.5059	45.4031	50.8902	43.0873
ENSG00000090060.18	PAPOLA	1.27313	0.000263188	0.00081031	11.6938	6.00827	5.74855	1.44343	9.40024	19.0512	19.3167	19.1945	17.0682	14.4098
ENSG00000143851.15	PTPN7	1.27274	7.84949e-07	4.45814e-06	0.879424	0.875808	1.16916	0.964181	0.955143	3.49122	3.41935	2.73438	2.30578	1.79184
ENSG00000128590.5	DNAJB9	1.27134	7.35581e-05	0.000262034	4.31835	3.6043	3.64194	0.967334	5.23909	8.82246	9.37345	12.7854	9.65447	6.37124
ENSG00000109133.13	TMEM33	1.27094	1.16575e-11	1.75648e-10	9.67497	5.08821	4.96079	5.64951	8.15306	20.6172	18.6411	18.7812	18.8081	15.0422
ENSG00000203785.9	SPRR2E	1.27072	0.0204621	0.0371644	83.8998	11.7942	58.2068	131.94	55.6128	334.463	104.65	155.086	315.54	115.53
ENSG00000138696.10	BMPR1B	1.27053	0.000848678	0.00228377	1.05995	0.508378	0.538294	0.118848	0.638362	1.8559	1.20945	1.1298	2.09143	1.19373
ENSG00000106178.6	CCL24	1.27017	0.0270862	0.0475633	2.63953	4.42454	4.0265	0.718445	2.39453	19.1262	8.84802	2.5073	4.65448	3.29312
ENSG00000134686.18	PHC2	1.27016	3.78011e-06	1.83221e-05	15.9431	23.9613	20.0555	25.4145	17.7732	60.5	63.5471	63.2454	73.292	38.1952
ENSG00000064102.15	INTS13	1.26906	1.12538e-06	6.17653e-06	5.39587	2.53638	3.02166	1.27075	4.41996	10.1884	7.61739	8.57262	9.29723	8.23359
ENSG00000176390.12	CRLF3	1.26887	1.04727e-06	5.7953e-06	4.58416	2.09562	2.68098	1.3599	3.81589	8.99406	10.1149	6.80171	6.41803	6.2608
ENSG00000109332.20	UBE2D3	1.26863	6.27907e-07	3.64337e-06	20.1981	11.3631	11.0433	4.74609	17.1789	34.064	37.8307	36.819	32.6275	28.4942
ENSG00000132507.18	EIF5A	1.26783	6.9659e-17	2.40892e-15	90.704	91.7383	85.6011	75.7025	77.0185	266.943	221.391	246.43	241.448	201.057
ENSG00000123338.13	NCKAP1L	1.26626	4.66262e-06	2.2139e-05	3.12613	4.07278	4.53222	2.95456	3.83262	12.8534	14.9039	10.4013	7.16725	6.30546
ENSG00000160712.13	IL6R	1.26555	2.45358e-10	2.90887e-09	9.97231	9.16609	9.64743	9.53786	8.45039	31.859	26.9413	24.5406	29.5877	19.0365
ENSG00000160213.7	CSTB	1.26526	3.88987e-11	5.26309e-10	10.8725	7.76523	6.07207	5.07795	9.5002	27.8035	18.3739	18.7173	17.8098	23.2037
ENSG00000136897.8	MRPL50	1.26449	0.00745256	0.0152501	3.33814	2.03864	1.78511	0.153321	3.15379	5.33854	5.86731	5.36118	5.92879	4.32693
ENSG00000004897.12	CDC27	1.2637	0.00142845	0.0035842	7.6886	5.15854	4.8131	0.724543	8.11562	13.3911	14.2375	13.9117	14.7362	12.1582
ENSG00000135241.17	PNPLA8	1.26279	0.0053095	0.0113923	5.67947	2.23724	2.65975	0.408725	6.35293	8.30549	8.99728	10.715	8.66298	7.35726
ENSG00000065518.8	NDUFB4	1.26243	0.00288356	0.00665206	10.6698	4.46532	3.73715	0.744826	7.53727	14.8541	14.6607	13.7298	11.8945	13.7568
ENSG00000137547.8	MRPL15	1.26195	7.91232e-08	5.5135e-07	15.1155	11.0586	8.09834	4.09411	14.0213	28.6	28.2105	27.4356	29.1296	24.6661
ENSG00000069956.12	MAPK6	1.26151	0.000137299	0.000455867	17.3287	8.14637	7.26334	2.48262	13.1649	27.1108	19.9669	24.2211	25.8381	27.5582
ENSG00000169756.16	LIMS1	1.26043	5.24395e-12	8.42732e-11	6.16257	5.86731	4.84714	2.75122	6.25092	15.8978	14.7299	14.5421	14.1027	10.2953
ENSG00000153250.20	RBMS1	1.25953	1.82528e-06	9.53235e-06	12.9118	6.25001	5.6238	3.08328	9.13046	18.6405	22.0488	22.3066	19.1248	14.5522
ENSG00000010539.11	ZNF200	1.25828	7.47829e-07	4.26337e-06	0.921646	1.05394	0.667543	0.463863	1.46289	2.45593	2.93012	2.68219	2.3969	1.72189
ENSG00000064726.9	BTBD1	1.25816	5.59833e-13	1.07761e-11	9.74495	6.84688	6.73028	3.90959	9.18175	22.1992	18.5031	19.504	21.421	15.6975
ENSG00000119812.19	FAM98A	1.25728	3.37545e-07	2.06165e-06	6.24581	4.8585	3.82503	1.66368	6.30736	13.0058	10.1418	13.0017	11.8836	12.0649
ENSG00000100731.15	PCNX1	1.25716	1.43376e-05	6.02718e-05	7.30746	5.9971	5.54302	1.91148	8.10501	14.6865	17.7961	18.998	14.7646	9.5753
ENSG00000183813.6	CCR4	1.2569	0.00672881	0.0139824	0.61153	0.185695	0.602023	0.969522	1.22956	2.44416	0.932135	2.20661	2.94829	1.69595
ENSG00000157827.20	FMNL2	1.25608	1.78592e-10	2.15975e-09	7.85377	10.3597	7.21911	3.84866	8.43106	20.6139	18.4584	23.2682	20.4542	18.7055
ENSG00000077420.16	APBB1IP	1.25572	0.000146044	0.000481981	2.62286	6.39331	5.08613	2.68849	3.9027	14.7801	15.3721	12.0667	8.03933	6.87331
ENSG00000176907.4	TCIM	1.25505	0.000755689	0.00206064	2.08921	2.6091	1.28088	0.386229	2.26991	4.77965	5.14701	5.55598	4.19724	2.80833
ENSG00000120697.9	ALG5	1.25494	1.31062e-08	1.07167e-07	5.78067	3.39185	4.37236	1.68124	4.91652	10.4628	10.5439	11.2468	11.5436	9.48686
ENSG00000139826.6	ABHD13	1.25444	7.72076e-05	0.000273501	4.38254	1.66767	1.79475	0.789407	3.57287	6.08574	6.96711	6.90295	6.07656	5.35404
ENSG00000163660.11	CCNL1	1.25412	0.000877733	0.00235356	15.4956	5.93665	5.18155	1.77739	11.1195	19.3725	22.586	24.4615	17.5801	16.1679
ENSG00000163840.10	DTX3L	1.25378	3.14941e-08	2.39058e-07	8.62309	9.19181	9.84305	3.58838	11.2081	22.0705	24.0541	26.4672	20.2769	20.3212
ENSG00000154845.15	PPP4R1	1.25362	1.73553e-14	4.25733e-13	14.5781	9.36552	10.002	5.43496	11.5849	29.0694	24.007	27.3093	27.418	27.8315
ENSG00000057608.17	GDI2	1.25145	4.26306e-05	0.000160433	40.2974	29.631	34.1847	7.50202	40.5425	83.331	82.4015	85.017	76.2535	69.2973
ENSG00000120742.11	SERP1	1.25135	1.95826e-13	4.0539e-12	12.3318	8.2144	7.73568	5.19523	12.0131	25.4633	24.2516	27.2592	22.9219	20.9035
ENSG00000139496.16	NUP58	1.2513	2.9671e-05	0.00011574	6.27952	2.46956	2.28451	1.26619	4.66009	9.0487	8.23633	9.45928	9.80308	7.12632
ENSG00000088832.17	FKBP1A	1.25022	2.68073e-07	1.67897e-06	36.8251	39.2517	34.167	13.0599	48.1755	99.8725	99.7046	94.7469	86.2403	72.2261
ENSG00000154719.13	MRPL39	1.24965	0.00396312	0.00880539	10.4258	4.1942	5.39334	0.6541	7.8787	12.6543	14.881	16.3641	14.7574	13.6276
ENSG00000137267.6	TUBB2A	1.24924	2.53977e-15	7.12848e-14	34.4724	33.0708	28.655	20.2679	25.1513	75.9681	67.7694	84.5944	68.0749	87.8815
ENSG00000156017.13	CARNMT1	1.24909	4.64612e-11	6.19603e-10	4.41069	2.25615	1.9777	2.28263	3.47803	8.01122	7.56545	7.78804	8.23034	7.06672
ENSG00000072110.13	ACTN1	1.24849	1.30914e-06	7.08202e-06	13.2056	32.4249	20.7153	20.0176	20.9653	59.2831	56.5555	64.0689	65.6477	55.0143
ENSG00000091009.8	RBM27	1.24831	0.00516965	0.0111336	3.48085	1.79673	1.73243	0.199556	2.91572	5.02711	5.52136	5.72999	5.26169	4.06534
ENSG00000155850.7	SLC26A2	1.24819	3.11272e-05	0.000120641	8.66918	7.21244	8.18483	2.32976	13.146	20.0613	23.471	23.0705	19.2846	17.1564
ENSG00000196504.16	PRPF40A	1.24802	7.6772e-05	0.000272278	10.5009	5.00232	4.39058	1.65558	7.85454	16.2689	15.7178	16.0645	14.8975	12.2827
ENSG00000154174.7	TOMM70	1.24647	6.40225e-16	1.95123e-14	10.3033	7.22807	7.12109	4.68404	10.7958	21.826	20.0869	23.205	21.9603	19.5268
ENSG00000167874.6	TMEM88	1.24596	0.000526669	0.00149844	1.76064	1.58733	0.626307	0.935274	1.33032	2.6677	3.44927	4.0966	4.7643	1.74159
ENSG00000162377.6	COA7	1.24385	4.41257e-12	7.19666e-11	4.2021	4.38756	3.69926	2.13732	3.91795	9.74371	8.02507	11.0612	12.0712	8.30687
ENSG00000161970.15	RPL26	1.24379	5.76026e-05	0.000210095	6.29307	2.90148	1.60835	1.36339	3.00157	7.89114	6.43532	8.41195	8.88602	7.43688
ENSG00000143543.15	JTB	1.2437	1.7623e-05	7.25417e-05	3.62344	2.42377	2.66244	0.782287	3.95744	6.09607	7.9963	7.25612	7.1886	6.34099
ENSG00000120705.13	ETF1	1.24343	4.23418e-07	2.53861e-06	30.5793	21.8937	24.1094	8.24467	29.9687	57.9182	56.5243	66.9809	69.5559	49.048
ENSG00000128228.5	SDF2L1	1.24275	4.4389e-05	0.000166479	7.10739	9.09031	7.52081	11.9136	5.36907	27.0218	22.4225	25.4396	22.788	20.2258
ENSG00000198252.12	STYX	1.24275	3.95388e-05	0.000149967	6.36875	2.71042	2.82276	1.12225	4.99546	9.88063	9.4415	9.28341	9.14679	8.30807
ENSG00000126457.21	PRMT1	1.24148	3.48343e-17	1.25123e-15	11.3527	11.2345	9.81162	7.9985	10.4925	29.5358	25.2552	30.6512	31.5719	21.2799
ENSG00000076685.18	NT5C2	1.24115	0.000151152	0.000496394	12.0711	7.00385	6.74571	1.81206	10.0377	18.2598	24.8691	19.1147	18.7398	15.3772
ENSG00000121742.19	GJB6	1.24066	8.22274e-05	0.000288825	20.3523	8.24592	7.20636	7.65392	10.8435	35.8107	19.5045	16.362	30.3556	41.0876
ENSG00000166200.15	COPS2	1.24044	0.00112077	0.00291262	7.73546	4.24036	4.31449	0.753608	6.52691	12.1203	12.1907	13.4279	12.2166	9.82881
ENSG00000071243.16	ING3	1.23907	0.000372574	0.00110672	2.01458	0.976295	1.12414	0.281968	1.79082	3.0508	3.56779	3.80221	2.61884	2.69449
ENSG00000141497.14	ZMYND15	1.23865	0.000108437	0.000369383	1.11145	1.85528	0.964471	1.26218	1.29751	3.47302	6.0622	2.71756	3.4424	2.21065
ENSG00000117308.15	GALE	1.23731	2.90571e-08	2.22237e-07	2.28148	2.44615	1.69971	2.76754	2.27531	6.77637	5.71212	6.51602	6.98014	6.00438
ENSG00000137752.24	CASP1	1.23727	0.000359313	0.00107128	5.91561	3.48389	4.43592	1.02351	4.52789	10.6138	11.7261	13.7439	7.50282	6.24997
ENSG00000134852.15	CLOCK	1.23515	0.00309023	0.00707703	5.25916	3.11041	2.76235	0.381402	4.63504	8.95043	8.03938	7.93373	7.89597	7.80687
ENSG00000185238.13	PRMT3	1.23379	1.99117e-15	5.6678e-14	4.15033	2.39338	2.42542	1.8719	3.25796	7.67878	6.88061	7.56977	8.46475	6.71665
ENSG00000136122.16	BORA	1.23318	0.0027307	0.00634517	1.53207	0.420516	0.67593	0.149696	1.23543	1.99257	2.07376	2.07058	2.13514	1.79197
ENSG00000102743.15	SLC25A15	1.23301	7.33829e-17	2.53045e-15	2.28176	2.09378	1.90266	1.45811	2.29948	5.24585	4.62289	5.01168	6.90478	5.17753
ENSG00000176014.12	TUBB6	1.23271	1.34434e-06	7.23676e-06	24.0981	42.7519	28.6366	34.1731	25.74	94.9055	73.5672	80.9901	109.493	76.0137
ENSG00000144063.3	MALL	1.231	3.46654e-06	1.69796e-05	2.82136	1.73912	1.43047	0.721377	1.73879	4.46325	3.7699	3.14531	4.85573	5.65385
ENSG00000185811.19	IKZF1	1.23041	5.35622e-06	2.50365e-05	1.87816	2.29799	2.18117	2.43226	2.16043	7.08504	8.46551	6.28115	4.61033	3.92256
ENSG00000205060.11	SLC35B4	1.22825	7.81714e-07	4.44604e-06	2.87855	2.65239	2.41542	0.824649	3.19697	6.78587	6.85322	5.50211	6.41633	5.45182
ENSG00000066557.6	LRRC40	1.22695	0.000507529	0.00145289	5.06268	2.35847	2.14607	0.611686	3.87391	8.10405	7.24381	6.76864	6.9406	6.20885
ENSG00000115816.15	CEBPZ	1.22669	0.000205247	0.000649994	12.721	8.93234	7.73967	1.81561	10.0326	21.7364	18.9188	23.1741	24.3732	16.6814
ENSG00000164023.14	SGMS2	1.22561	5.8126e-08	4.1932e-07	4.26611	3.3811	3.94774	1.40235	4.44479	9.56252	9.46974	9.93333	9.16685	7.21307
ENSG00000163754.17	GYG1	1.22558	4.23631e-05	0.000159476	7.18346	6.02934	5.8064	1.3888	6.8858	14.1585	15.1823	14.8305	14.4064	11.4175
ENSG00000177189.14	RPS6KA3	1.22491	4.1558e-05	0.000156739	10.5044	6.55784	6.61283	1.95872	9.19984	19.5338	20.4825	17.89	17.9068	12.9008
ENSG00000137285.10	TUBB2B	1.22391	1.48406e-05	6.21265e-05	2.016	2.07936	2.24855	2.73309	3.18263	5.03211	4.72215	6.98471	7.18219	9.77476
ENSG00000112081.17	SRSF3	1.2232	1.52614e-05	6.37114e-05	26.4603	15.8928	14.5255	4.91022	21.1147	38.174	38.0238	44.8987	47.2631	42.2947
ENSG00000168175.15	MAPK1IP1L	1.22226	6.21856e-08	4.44397e-07	13.1783	8.46759	8.30855	3.60836	11.9277	24.3592	22.332	25.2231	24.342	20.5339
ENSG00000124614.16	RPS10	1.22188	0.000318729	0.000961684	2.06504	0.853016	0.872894	0.325876	0.933528	2.04679	2.06303	2.7045	3.29992	2.70311
ENSG00000205352.11	PRR13	1.22187	3.76651e-09	3.49036e-08	7.35677	6.47854	6.20984	2.87374	8.18043	17.9091	19.363	15.7795	13.9746	13.8203
ENSG00000140199.11	SLC12A6	1.22184	1.1097e-06	6.10717e-06	5.91781	4.43884	4.88653	3.09925	5.65418	13.532	19.5614	12.96	9.36433	7.7833
ENSG00000122643.21	NT5C3A	1.22161	0.00159084	0.00393843	6.19801	2.28914	2.68729	0.653864	5.34324	9.20453	8.37122	9.09279	8.96166	7.06314
ENSG00000147224.11	PRPS1	1.22115	7.15916e-12	1.11922e-10	5.68868	6.71936	5.65499	3.02896	6.2641	13.9584	14.3491	15.0611	17.0586	11.797
ENSG00000117523.16	PRRC2C	1.22058	2.58758e-06	1.30667e-05	23.1741	15.4836	14.0952	5.20873	17.8696	42.8363	38.268	45.1967	34.479	32.7192
ENSG00000137876.10	RSL24D1	1.22021	0.00109674	0.00286009	11.3269	7.33347	9.43861	1.32254	10.4338	21.0229	18.6667	23.8353	21.3711	15.9756
ENSG00000108561.8	C1QBP	1.22012	1.56882e-07	1.03521e-06	16.8901	17.1474	17.2581	21.0578	14.8787	52.8346	42.3881	49.8513	58.5392	38.7046
ENSG00000082213.18	C5orf22	1.21921	0.00142589	0.00357927	5.45687	2.65691	2.22944	0.501691	3.70387	6.70399	7.3438	7.69016	8.30088	6.1668
ENSG00000104331.9	IMPAD1	1.21833	5.64184e-09	4.97744e-08	13.039	10.02	8.73204	4.16665	13.1097	25.4912	25.7309	24.42	28.8958	21.8458
ENSG00000145632.15	PLK2	1.21822	3.09872e-06	1.53713e-05	28.482	12.0069	14.4346	9.39965	20.7907	40.5198	29.5702	48.0437	40.2194	60.3848
ENSG00000013375.16	PGM3	1.21818	0.000200839	0.000637876	5.22093	4.07974	3.45901	0.87549	5.20865	9.46848	8.86136	11.8322	10.3875	7.15507
ENSG00000185009.12	AP3M1	1.21803	0.000396606	0.00117152	5.90403	3.40246	3.36795	0.772869	5.49786	9.48325	9.60201	10.3329	8.79852	9.26514
ENSG00000105383.15	CD33	1.21762	3.80024e-05	0.000144776	0.766135	0.961882	1.01502	0.439429	1.00406	3.12534	2.8376	2.13445	1.55045	1.37441
ENSG00000198858.10	R3HDM4	1.21746	2.51881e-08	1.95119e-07	14.0369	17.784	15.407	19.0269	15.1102	43.3875	51.8889	44.6861	44.9881	40.0113
ENSG00000134352.20	IL6ST	1.21725	0.000182772	0.00058706	21.6273	21.9278	20.118	4.51299	29.8351	46.9994	51.3813	57.6364	51.6213	41.9747
ENSG00000197142.10	ACSL5	1.21712	0.000160011	0.000522361	2.32757	3.92331	2.62193	0.925715	4.81948	8.67391	7.50211	8.54222	7.41376	5.51614
ENSG00000149084.13	HSD17B12	1.21691	0.000740658	0.00202423	5.09412	2.9856	3.16765	0.592172	4.8275	7.99996	8.19113	9.00752	8.69843	7.867
ENSG00000130962.17	PRRG1	1.21476	0.00700524	0.0144746	1.339	1.09272	0.874938	0.0882809	1.6155	2.3292	2.84402	2.41777	2.75819	2.14392
ENSG00000108010.12	GLRX3	1.21415	1.6627e-07	1.09238e-06	9.29687	6.22092	5.28058	2.41824	8.07576	16.0444	14.0277	16.0191	17.6566	16.0217
ENSG00000272398.6	CD24	1.21389	0.000125748	0.000421452	19.2641	14.3867	8.3312	4.91212	22.6021	37.0694	37.9041	22.8999	32.2262	45.3794
ENSG00000102879.15	CORO1A	1.21373	0.00395633	0.00879615	4.91576	7.63979	9.47303	14.4066	5.68936	23.2773	43.0719	22.5492	17.0596	15.8163
ENSG00000198900.6	TOP1	1.21332	1.90548e-09	1.90217e-08	17.9883	10.5048	10.4594	5.93573	14.5318	34.3243	29.0505	34.7711	28.345	26.0059
ENSG00000139726.11	DENR	1.21321	4.96494e-06	2.33887e-05	11.572	7.55216	7.19086	2.34028	9.06582	20.1545	18.8814	19.6899	19.1531	17.7557
ENSG00000152332.16	UHMK1	1.21223	2.13234e-08	1.67656e-07	11.6941	6.98623	6.45913	3.48433	10.5197	20.3139	20.8338	20.4571	21.2916	16.9907
ENSG00000184922.14	FMNL1	1.21212	0.00173193	0.00424246	4.37276	8.73473	8.87107	12.8251	6.38722	26.3036	36.1707	22.3092	18.4993	14.495
ENSG00000121350.16	PYROXD1	1.21147	0.000903094	0.00241085	4.31468	1.46451	1.59595	0.54815	3.41078	5.9972	5.31243	5.05684	6.28871	5.37728
ENSG00000136997.19	MYC	1.21125	4.57024e-11	6.10832e-10	28.0861	16.184	14.2823	16.4393	18.3613	47.9982	39.3976	53.5934	55.2015	50.7059
ENSG00000114850.6	SSR3	1.21121	5.98251e-06	2.76428e-05	20.8426	19.2734	18.516	5.46814	23.6382	44.4879	49.2377	45.332	48.7522	36.4387
ENSG00000205423.11	CNEP1R1	1.2096	0.000288392	0.000878718	3.60303	1.89145	1.54778	0.522332	3.06471	5.7939	5.71531	5.27415	5.13307	4.52888
ENSG00000105948.13	TTC26	1.20906	0.000930808	0.00247661	1.45282	0.948485	0.89893	0.156885	1.27173	2.15312	2.52151	2.41532	2.55735	2.16775
ENSG00000121073.14	SLC35B1	1.20653	1.54369e-15	4.45713e-14	4.69266	3.78108	3.30956	2.0305	4.59939	10.0702	9.48625	9.73848	9.96246	8.3404
ENSG00000162613.16	FUBP1	1.20285	0.000313873	0.000947981	20.1047	8.72332	8.47917	2.75027	14.5389	26.9614	24.4715	29.4343	30.5173	23.6455
ENSG00000081985.11	IL12RB2	1.20258	2.08369e-07	1.34626e-06	1.34347	0.90958	1.27206	0.501109	1.07295	2.75603	1.87651	2.97726	2.69142	2.88072
ENSG00000148943.12	LIN7C	1.20135	0.000107193	0.000365557	14.7629	7.27011	7.52271	2.33802	11.7797	22.5329	21.6145	22.77	23.0833	18.5687
ENSG00000171530.14	TBCA	1.20061	1.57144e-06	8.31099e-06	4.77214	2.51992	1.93391	1.27217	3.35493	8.25662	7.07653	6.84612	7.11927	5.62875
ENSG00000117877.10	CD3EAP	1.19917	3.073e-05	0.000119336	2.24829	2.61643	2.09567	3.38098	2.22568	7.78104	4.89788	7.56492	9.00834	5.45751
ENSG00000101935.10	AMMECR1	1.19856	3.25994e-05	0.000125901	5.50718	2.10034	2.142	1.17378	3.6734	8.34366	6.52993	6.48831	6.63996	8.34365
ENSG00000154723.12	ATP5PF	1.19849	1.06986e-05	4.65961e-05	5.75245	3.9384	3.14737	1.2184	4.79918	11.2351	9.42861	9.41911	8.54747	8.6194
ENSG00000101367.9	MAPRE1	1.19766	2.44567e-09	2.37846e-08	34.7042	28.396	26.2387	11.2464	27.4354	67.9614	67.165	68.8363	68.7923	54.21
ENSG00000134809.9	TIMM10	1.1976	1.44096e-09	1.47131e-08	8.05446	7.09765	4.51974	3.16378	6.34632	17.157	14.4134	14.1008	16.176	12.9828
ENSG00000110958.16	PTGES3	1.19691	4.85794e-11	6.47136e-10	31.3512	23.3198	21.465	10.9448	29.623	59.416	55.0915	60.422	65.8204	56.5526
ENSG00000146425.11	DYNLT1	1.19662	3.45442e-05	0.000132606	5.87277	3.73029	3.76109	1.08543	5.12442	9.55876	10.1904	10.8097	9.4741	8.85884
ENSG00000115415.18	STAT1	1.19586	7.83673e-07	4.45509e-06	18.3612	19.0689	20.6363	8.19649	27.4481	41.2914	48.4022	61.9992	40.2895	47.5124
ENSG00000039319.17	ZFYVE16	1.19572	0.00145741	0.00364776	4.43569	1.92317	2.08028	0.486493	3.53192	6.88166	6.90831	6.59881	5.70547	4.42433
ENSG00000165140.10	FBP1	1.1951	0.00440715	0.00969027	1.21493	2.14819	1.99585	2.68631	5.50941	11.6083	9.36683	5.29417	4.66126	5.08743
ENSG00000023318.8	ERP44	1.19495	0.00104677	0.00275121	8.45897	4.99059	4.90116	0.929057	6.85338	15.1761	13.6438	13.0272	11.5317	11.0492
ENSG00000115514.12	TXNDC9	1.19405	2.48874e-17	9.10201e-16	5.18938	4.38799	4.20355	2.34912	4.96036	10.6378	10.7492	11.3892	11.2509	10.2519
ENSG00000215301.10	DDX3X	1.19346	0.000200095	0.000636014	29.5914	16.3975	17.0649	4.49297	19.6751	48.2723	48.8497	48.5276	39.0271	31.6625
ENSG00000176920.12	FUT2	1.19343	0.00010154	0.000347953	2.8389	2.2955	1.49165	2.31022	1.49676	8.53023	5.55456	5.35837	5.20753	3.23113
ENSG00000185728.17	YTHDF3	1.19267	0.000544796	0.00154382	11.4343	5.5797	5.89841	1.51598	10.2428	17.0438	17.7161	19.0833	16.2791	15.0351
ENSG00000151883.18	PARP8	1.19248	0.000316522	0.000955263	3.99472	1.68273	1.73561	0.830189	2.56996	5.23648	8.91721	4.75009	4.06167	3.87526
ENSG00000172578.12	KLHL6	1.19075	0.000113543	0.000384388	0.40914	0.55421	0.686128	0.650081	0.564779	2.27142	1.67971	1.66059	1.195	0.97565
ENSG00000118257.16	NRP2	1.19074	3.2734e-05	0.000126341	3.18336	5.94536	5.10842	2.34341	3.96606	11.2826	12.9389	11.7084	12.0632	5.88531
ENSG00000056097.16	ZFR	1.19072	0.000118845	0.000400541	11.5387	8.07778	7.29504	1.98921	10.1363	21.6931	20.4647	21.5435	18.4772	14.7728
ENSG00000150867.14	PIP4K2A	1.19023	2.06446e-09	2.04229e-08	7.16358	8.42314	7.1266	3.62622	8.82958	19.0482	22.3745	17.5136	16.5194	14.8894
ENSG00000117461.15	PIK3R3	1.19004	5.51102e-07	3.2319e-06	2.56467	4.18916	1.7929	1.67335	2.82047	6.32885	7.20632	6.26399	8.38474	5.70547
ENSG00000071537.14	SEL1L	1.18992	0.000111537	0.000378449	13.772	9.58576	9.83638	2.39864	13.3097	25.0364	27.068	25.1006	23.6859	20.6445
ENSG00000122884.12	P4HA1	1.1896	0.000174555	0.000564123	9.91888	6.33318	8.17391	1.84108	10.8995	19.7336	20.9364	19.1282	15.994	16.6283
ENSG00000112308.13	C6orf62	1.18954	5.35149e-06	2.50241e-05	33.2455	29.2797	24.7747	8.29103	35.3533	67.2341	69.805	69.5804	60.5497	60.9387
ENSG00000143384.13	MCL1	1.18793	1.48371e-12	2.63724e-11	63.5114	47.565	52.0895	54.6154	64.5899	152.307	161.208	160.104	158.489	114.159
ENSG00000253251.2	SHLD3	1.18668	0.00898417	0.0180687	1.61362	0.365787	0.539461	0.121532	0.843435	1.3866	1.69491	1.42167	2.00467	1.91823
ENSG00000126945.9	HNRNPH2	1.18667	7.26891e-06	3.27957e-05	19.6308	14.8521	15.1803	4.693	18.6803	38.4823	40.5178	39.8682	30.5838	33.1674
ENSG00000136518.17	ACTL6A	1.18664	0.000445958	0.0013029	5.91599	3.82575	3.57577	0.752993	4.57713	9.58105	8.51863	9.82386	9.72357	8.3322
ENSG00000166181.13	API5	1.18662	0.000308868	0.00093544	18.7288	10.8433	11.7514	2.68331	16.9417	32.1481	29.9074	31.4851	29.439	27.122
ENSG00000171612.7	SLC25A33	1.18625	1.75757e-06	9.20663e-06	1.59437	1.87114	1.09651	0.696968	1.50586	3.35524	3.39913	3.87569	4.42223	2.23425
ENSG00000113615.13	SEC24A	1.18612	0.000238056	0.000741826	6.38717	4.21722	3.96363	1.01486	6.34314	11.5789	10.4644	11.6958	11.4227	8.93518
ENSG00000132664.12	POLR3F	1.18577	0.00187355	0.00455059	3.95797	1.615	1.84795	0.434376	3.20388	5.26364	5.02209	6.48892	6.1609	4.01258
ENSG00000124783.14	SSR1	1.18532	4.40386e-07	2.62989e-06	12.2868	10.4447	9.82174	3.92092	14.746	27.3171	28.8815	25.9492	24.7903	21.7676
ENSG00000096384.20	HSP90AB1	1.18466	1.71653e-14	4.21932e-13	206.151	208.756	216.51	116.816	200.776	490.144	444.689	543.06	562.752	415.406
ENSG00000197170.10	PSMD12	1.18448	1.81436e-12	3.16999e-11	11.7909	7.88964	7.73504	4.78732	9.64634	21.4272	21.4775	22.6871	24.5124	16.4504
ENSG00000163636.10	PSMD6	1.18439	3.51116e-06	1.71702e-05	5.87169	3.40711	3.07558	1.27454	4.33816	9.35796	8.89334	9.62011	8.99685	7.73482
ENSG00000213694.5	S1PR3	1.18385	1.28595e-05	5.47836e-05	1.17573	1.03463	0.775913	0.652008	0.973696	1.64364	2.36464	3.58538	2.94779	1.35623
ENSG00000077232.18	DNAJC10	1.1836	9.97916e-06	4.37005e-05	3.38878	2.67573	2.47539	0.784143	3.4612	6.72323	6.75104	6.69316	6.24074	5.44201
ENSG00000116852.14	KIF21B	1.18334	6.57955e-05	0.000236546	0.858582	1.37571	0.98929	1.37797	0.85856	2.5011	4.06214	3.13966	3.08035	2.11129
ENSG00000119013.9	NDUFB3	1.18302	0.00107231	0.00280246	9.63012	6.32129	5.16958	1.21636	10.2211	14.8543	17.3103	16.017	14.5953	16.761
ENSG00000147459.18	DOCK5	1.1816	0.000204746	0.000648577	7.83197	4.71479	5.66218	2.67857	5.39855	13.4663	24.8083	9.5244	10.8346	7.87092
ENSG00000143256.5	PFDN2	1.18148	1.81522e-10	2.19079e-09	9.21428	10.5659	9.0601	6.91854	7.85825	26.2423	19.5833	25.3368	23.7938	19.0862
ENSG00000196591.12	HDAC2	1.18147	3.1506e-05	0.000121913	4.06199	2.28333	2.48996	0.738323	3.05127	6.81962	6.1888	6.25542	6.55235	5.40276
ENSG00000221869.4	CEBPD	1.18134	5.884e-05	0.000214026	31.1224	38.812	27.9125	55.2026	31.5942	110.627	100.852	114.859	97.2328	84.7968
ENSG00000128989.10	ARPP19	1.18113	0.000762131	0.0020754	19.0076	9.14668	8.93689	2.33666	16.2072	27.1159	28.4386	27.0402	28.8752	23.8854
ENSG00000025796.14	SEC63	1.18102	0.000600241	0.00168551	8.26002	5.97141	5.55702	1.14111	8.40681	14.6868	15.5958	14.9901	14.4244	12.3656
ENSG00000162704.16	ARPC5	1.18094	4.97801e-06	2.34411e-05	8.17084	6.49376	5.921	2.12275	7.50798	17.6681	17.9578	14.9687	12.5998	12.2261
ENSG00000146757.13	ZNF92	1.18094	0.00703645	0.0145291	1.49143	0.531849	0.572153	0.11651	1.31303	1.98163	2.41382	1.83717	1.93877	1.50663
ENSG00000222047.8	C10orf55	1.17889	0.00216084	0.00516112	0.700333	0.800134	1.20619	1.39704	0.854805	2.1493	2.59524	2.91169	4.60616	1.46489
ENSG00000151151.6	IPMK	1.17845	7.83121e-05	0.000276845	3.79261	0.990417	2.0267	1.62854	2.69666	6.00193	7.4811	5.59816	5.24545	3.91137
ENSG00000136810.13	TXN	1.17839	4.9229e-09	4.39781e-08	62.6246	37.6985	50.5334	21.5395	46.7208	108.195	100.853	107.853	138.821	99.1201
ENSG00000006634.8	DBF4	1.17824	3.82617e-08	2.85226e-07	1.45602	0.854687	0.739437	0.497193	1.20817	2.57761	2.21195	2.57841	2.58059	1.98985
ENSG00000123562.17	MORF4L2	1.17748	1.46067e-05	6.12535e-05	31.6655	24.0011	22.9445	7.0824	30.5683	56.9554	56.8879	68.0114	56.5526	49.7957
ENSG00000143324.13	XPR1	1.17736	6.45215e-06	2.94743e-05	4.16774	2.67899	2.38831	0.934521	3.77655	6.98191	7.05916	6.87844	7.70519	5.8672
ENSG00000138668.19	HNRNPD	1.17652	9.4833e-05	0.000328231	14.5017	7.31338	7.1384	2.49108	11.5052	23.313	22.4177	21.8684	19.9451	17.4754
ENSG00000142166.13	IFNAR1	1.17583	4.55691e-16	1.41019e-14	9.07321	7.23384	6.85654	4.90733	8.79919	18.462	21.9565	20.8159	17.8302	15.1255
ENSG00000131263.12	RLIM	1.17556	8.39693e-05	0.000294243	10.6481	6.04173	6.44009	1.90861	9.59099	17.5507	18.0153	18.1297	17.5239	13.7666
ENSG00000112029.10	FBXO5	1.17466	0.000144319	0.000477596	1.41545	0.534085	0.483211	0.274132	0.708246	1.52459	1.72655	1.82984	1.70575	1.59178
ENSG00000170142.11	UBE2E1	1.17312	0.000477303	0.00137947	12.2855	4.47154	4.49254	1.87464	9.45218	16.5932	14.7995	16.3865	15.1887	15.7259
ENSG00000143155.13	TIPRL	1.17281	1.23101e-05	5.26844e-05	7.47414	4.40454	5.13731	1.6482	6.84344	12.3466	12.9001	14.0695	12.8229	10.8151
ENSG00000150768.15	DLAT	1.17275	5.03589e-05	0.000186265	7.73536	5.43278	4.45433	1.43283	6.93196	13.4932	11.8792	12.4185	14.0656	11.9605
ENSG00000006459.11	KDM7A	1.17267	0.000197506	0.000628281	12.7195	4.90786	6.65009	2.21797	10.5648	19.9401	15.6276	18.4716	20.5321	15.8208
ENSG00000164219.10	PGGT1B	1.17263	0.00607545	0.0127944	3.99112	1.98348	2.14802	0.267532	3.17915	5.63247	5.9067	6.23181	5.76867	4.30913
ENSG00000198712.1	MT-CO2	1.17261	0.0115113	0.0224697	666.931	292.754	276.733	46.5116	603.484	1249.72	799.301	1029.41	487.642	921.799
ENSG00000165997.5	ARL5B	1.17169	0.000108863	0.000370626	5.52501	2.19763	2.38978	1.09857	4.67685	8.74179	7.97921	8.10945	7.15789	6.69493
ENSG00000141428.17	C18orf21	1.17159	0.00639124	0.0133638	4.19459	1.60041	2.12515	0.274307	3.21372	5.96507	5.49307	5.13676	5.47465	5.31749
ENSG00000138600.10	SPPL2A	1.17119	1.42041e-06	7.59431e-06	10.9588	7.58441	8.00173	2.88216	11.2969	20.665	20.3907	21.3399	19.7542	18.6527
ENSG00000170854.18	RIOX2	1.17104	2.67149e-07	1.67405e-06	6.44245	3.73126	3.63753	1.66032	5.24491	10.103	9.90253	10.6724	10.7316	9.81351
ENSG00000109917.11	ZPR1	1.17052	4.26992e-13	8.36294e-12	5.87461	5.7543	4.50859	3.12095	4.62421	11.1956	11.1432	12.8464	15.4945	10.4656
ENSG00000196305.17	IARS	1.17039	2.93211e-12	4.92178e-11	23.022	18.9349	15.5251	8.84599	17.8574	40.3764	37.4274	44.854	48.8856	40.5859
ENSG00000140519.14	RHCG	1.17011	0.0141532	0.0269892	2.50497	1.42773	1.06082	5.30685	2.42658	9.85695	4.0724	6.32516	10.347	5.32612
ENSG00000133773.12	CCDC59	1.17006	0.00254725	0.00598457	3.62837	1.75619	1.84854	0.310163	2.39251	5.18523	4.94557	5.10527	4.33176	4.37983
ENSG00000198938.2	MT-CO3	1.16989	0.0179942	0.0331966	1288.76	387.548	382.494	80.8535	1380.75	1867.68	1463.09	1756.84	1215.83	1967.77
ENSG00000088451.11	TGDS	1.16924	0.000608548	0.00170447	2.60226	0.931422	1.27892	0.411145	2.21153	3.59802	3.21098	4.18264	3.51315	3.52341
ENSG00000165672.7	PRDX3	1.16824	2.75152e-05	0.000108205	9.14448	8.80201	8.41192	2.321	11.0104	18.9972	21.0952	19.9212	21.6725	16.6991
ENSG00000198841.3	KTI12	1.16727	0.00128913	0.00328792	1.59217	0.782395	1.15103	0.238729	0.992577	2.26978	1.5537	2.39952	3.24291	2.27211
ENSG00000117151.13	CTBS	1.16714	0.00170901	0.00419144	3.02792	1.3676	1.37518	0.422912	2.73762	4.32641	6.32411	4.21722	3.35339	3.27825
ENSG00000165512.5	ZNF22	1.16591	0.00119925	0.00309136	6.29995	6.39949	5.80245	1.0215	8.79229	12.6001	14.7313	15.1609	14.6029	12.218
ENSG00000164284.15	GRPEL2	1.16527	1.71129e-09	1.72978e-08	5.26916	3.39234	3.29051	2.02168	5.61277	9.89939	8.74823	9.78518	11.1737	9.21516
ENSG00000174799.10	CEP135	1.16511	4.559e-06	2.16966e-05	1.47229	0.870291	0.731537	0.351246	0.875718	2.2714	2.34762	2.31457	1.99431	1.66578
ENSG00000112697.16	TMEM30A	1.16504	0.000851921	0.00229172	24.2808	15.0823	16.7029	3.29425	24.3461	36.2128	46.454	42.5528	44.1411	33.9024
ENSG00000143106.13	PSMA5	1.16497	6.20774e-09	5.4173e-08	5.58835	4.65239	4.37727	1.82564	5.32498	11.5417	10.2639	10.9103	11.2527	10.2615
ENSG00000174437.17	ATP2A2	1.16462	9.0091e-18	3.53022e-16	28.7697	21.5165	20.9825	15.3983	21.6703	58.4448	47.0125	59.7972	63.3579	47.5812
ENSG00000118939.17	UCHL3	1.1644	0.00178239	0.0043537	2.58781	0.804514	1.11234	0.34009	2.09164	3.086	3.30841	3.74347	3.3068	3.222
ENSG00000165195.15	PIGA	1.16359	0.00130476	0.00332008	2.93857	1.21231	1.26001	0.31288	1.96194	3.83644	3.79872	3.52188	3.63463	3.62966
ENSG00000124193.16	SRSF6	1.16298	0.000836448	0.00225488	25.8933	14.8457	13.9225	3.21198	21.9095	34.8357	37.8452	45.5496	38.9845	35.134
ENSG00000101347.9	SAMHD1	1.16259	3.08313e-06	1.53066e-05	7.364	8.00852	8.91221	4.0091	8.56367	24.7706	20.779	21.5917	12.8828	13.2543
ENSG00000147416.11	ATP6V1B2	1.16196	8.58641e-08	5.94205e-07	16.5067	10.8785	12.1266	4.85872	14.8948	31.0964	32.7202	27.2306	26.7688	28.7251
ENSG00000138964.17	PARVG	1.16046	0.00016832	0.000546236	1.60318	1.61109	2.12317	1.87085	1.73452	5.80133	7.17681	4.7225	3.25596	2.58765
ENSG00000197223.11	C1D	1.15962	0.000852444	0.00229237	2.59351	1.37756	1.44873	0.32375	1.91284	3.60926	4.62307	3.61408	3.64762	2.99067
ENSG00000170802.16	FOXN2	1.15949	9.30844e-05	0.000322826	5.49998	3.62567	3.59214	1.06985	5.42276	10.2508	10.1042	10.2004	8.77892	7.40511
ENSG00000140650.12	PMM2	1.15927	2.04537e-11	2.93526e-10	3.55125	2.54053	2.04804	1.49167	2.7736	6.15421	4.98775	6.51844	7.62589	5.79929
ENSG00000166250.12	CLMP	1.15904	0.000966784	0.0025633	5.20497	15.229	10.7357	6.29781	19.8222	30.4476	23.6709	29.211	43.0313	19.6208
ENSG00000114268.12	PFKFB4	1.15856	1.1256e-05	4.87611e-05	1.18202	1.18421	1.13666	1.61922	1.92072	3.04363	4.94932	2.79266	3.83784	3.89547
ENSG00000144034.14	TPRKB	1.15854	3.04885e-06	1.51613e-05	3.16089	1.94195	1.51707	0.882863	2.12151	5.70161	4.66173	4.31326	5.45335	3.61886
ENSG00000136603.14	SKIL	1.15798	0.000756502	0.00206239	9.18554	5.38512	5.52103	1.35833	8.49154	17.5751	16.9505	14.2161	13.5173	10.0033
ENSG00000139055.7	ERP27	1.15797	0.0119624	0.0232424	1.14906	1.17374	0.875895	0.181665	0.834824	2.11873	3.83069	2.07053	0.937743	1.33058
ENSG00000148154.10	UGCG	1.15682	1.29412e-05	5.50538e-05	21.1261	7.50863	9.34363	12.297	15.5476	31.225	32.3429	39.4916	39.9198	24.1729
ENSG00000126777.18	KTN1	1.15637	0.000127615	0.000426526	10.7048	7.07862	5.98171	1.77495	8.19611	19.2845	14.9074	15.3542	17.6419	14.5958
ENSG00000198464.14	ZNF480	1.1562	0.00013061	0.000435331	2.6624	1.44354	1.43302	0.457556	2.25516	4.31017	4.32478	3.85575	4.08308	3.38189
ENSG00000116191.17	RALGPS2	1.1558	0.00369971	0.0082842	7.64452	2.223	3.24424	0.817354	5.39996	7.89836	7.38443	10.4875	7.87806	12.1438
ENSG00000072756.17	TRNT1	1.1558	9.40697e-05	0.000325775	4.60491	2.56721	1.89536	0.769891	2.86278	6.19865	5.89032	6.50975	6.33082	5.71993
ENSG00000175567.10	UCP2	1.15574	0.000370285	0.00110073	5.69112	8.27681	8.59501	7.6563	6.48049	27.8635	27.4198	17.8605	11.8465	11.7206
ENSG00000135070.15	ISCA1	1.15553	3.74048e-06	1.81627e-05	5.91663	3.83032	3.85462	1.63623	6.12822	11.3418	10.7444	11.0956	11.2985	7.86452
ENSG00000112249.14	ASCC3	1.15548	0.00126458	0.00323351	9.48532	4.66648	4.40059	1.0406	6.87719	13.1438	12.9925	14.0204	11.8178	11.2005
ENSG00000120675.6	DNAJC15	1.15436	0.000989935	0.00261663	1.90182	1.31199	1.58767	0.309948	2.14626	2.95498	4.31073	4.31771	3.19525	2.79883
ENSG00000147669.11	POLR2K	1.1542	0.00501609	0.01085	7.1299	4.52314	3.66874	0.570686	6.82394	10.1543	10.8771	12.0886	11.1577	9.8172
ENSG00000115355.16	CCDC88A	1.15231	7.40075e-06	3.33531e-05	1.57172	1.31792	1.09791	0.485227	1.37706	3.60923	3.41425	2.90476	2.69386	1.7859
ENSG00000170144.20	HNRNPA3	1.15228	6.9248e-07	3.97411e-06	38.6097	25.9355	23.1089	9.71014	30.9898	67.8529	59.4214	66.1136	63.7787	56.3352
ENSG00000153179.13	RASSF3	1.15206	7.29311e-05	0.000260031	8.29256	13.4048	9.07118	4.57488	9.61704	24.7475	35.1744	20.0181	18.9494	14.2332
ENSG00000105887.11	MTPN	1.15113	4.86028e-29	6.66576e-27	26.8495	19.7299	20.0351	14.7141	25.4512	55.4563	54.2067	54.6822	55.7256	48.587
ENSG00000153130.17	SCOC	1.15029	0.00264185	0.00617319	3.86031	1.62081	1.54404	0.422575	3.46412	4.32679	5.46514	5.57525	5.19568	5.23917
ENSG00000150093.19	ITGB1	1.14928	0.000187042	0.00059926	32.375	50.3155	41.4387	10.9635	42.6108	97.6195	88.421	85.9887	108.11	60.827
ENSG00000167283.8	ATP5MG	1.14879	0.00445198	0.00976571	3.89615	1.73504	1.96033	0.419531	4.48316	6.50025	6.26472	6.09951	4.9549	5.71445
ENSG00000082996.19	RNF13	1.14842	0.00508412	0.0109682	18.4661	7.12806	8.83463	1.66975	15.3956	25.389	31.1848	25.639	21.7517	17.5843
ENSG00000124275.14	MTRR	1.14815	5.34924e-07	3.14773e-06	5.79157	4.03905	3.4578	1.59525	4.22349	9.5394	8.59948	11.2534	9.80851	7.55015
ENSG00000116473.14	RAP1A	1.14689	0.00496235	0.0107466	6.89042	5.09931	4.47766	0.721172	8.13346	12.2522	16.648	11.7452	10.3156	9.35063
ENSG00000134049.6	IER3IP1	1.14674	0.00525858	0.0113029	3.36904	1.67453	1.38094	0.314161	3.56429	4.4013	5.01194	4.85799	5.51502	4.50004
ENSG00000176731.12	RBIS	1.14612	0.00209377	0.00501383	5.99115	2.93919	2.45768	0.63046	4.80815	7.63524	7.14125	8.71306	8.43665	7.87658
ENSG00000169826.8	CSGALNACT2	1.14591	1.94399e-05	7.94244e-05	7.49381	7.67063	7.93766	2.28229	9.7508	17.7729	19.8284	16.6661	17.7651	14.1776
ENSG00000115604.10	IL18R1	1.14576	1.1302e-06	6.20019e-06	3.36717	2.11247	1.72895	1.20633	2.69466	5.85889	6.47457	5.27882	6.32066	3.41327
ENSG00000115484.15	CCT4	1.14558	2.83086e-09	2.70512e-08	37.0249	30.0378	33.7211	13.4576	30.4326	69.5372	65.5654	81.1353	74.9756	67.1707
ENSG00000131873.7	CHSY1	1.14546	9.96929e-09	8.33414e-08	15.5652	13.1334	13.0485	14.501	14.2362	35.4158	39.489	40.5482	42.3309	24.5302
ENSG00000083312.17	TNPO1	1.14517	0.000698974	0.00192425	11.6021	6.49406	6.55835	1.63418	10.8403	17.2336	19.0513	18.2595	19.9325	14.2044
ENSG00000155100.10	OTUD6B	1.1446	0.000375541	0.00111361	4.96936	1.85457	1.53414	0.857393	3.12954	5.54327	5.16716	6.47048	6.05637	6.12018
ENSG00000065413.20	ANKRD44	1.1441	0.00110174	0.00286925	3.46266	2.51306	2.11927	0.872003	2.64587	5.86084	10.4541	4.97463	3.3008	3.59409
ENSG00000104894.12	CD37	1.1439	8.42394e-05	0.000295033	2.22142	2.23297	1.88775	1.99953	2.62533	6.36817	8.61866	6.16622	3.72917	3.08246
ENSG00000169019.11	COMMD8	1.14305	4.69789e-05	0.000174781	4.73209	2.47914	2.95103	0.911621	3.056	8.11422	6.26122	6.5462	6.63967	6.62164
ENSG00000198000.12	NOL8	1.14285	0.000429726	0.00126005	5.44189	3.42438	2.66662	0.770349	4.04579	8.61743	8.01622	8.2433	7.50911	6.62069
ENSG00000112335.15	SNX3	1.14239	6.53858e-06	2.98352e-05	25.066	17.2396	17.6477	6.17429	25.5691	46.6555	45.9622	45.6374	41.1251	42.5619
ENSG00000105185.12	PDCD5	1.14228	6.2048e-08	4.44162e-07	6.56523	4.24574	3.41012	2.76691	4.15785	13.0369	9.51383	11.8045	10.4719	7.58452
ENSG00000049167.14	ERCC8	1.1422	0.00856605	0.0173056	1.93095	1.09009	0.751078	0.131437	1.74217	2.71357	2.92471	2.29244	2.84821	2.47083
ENSG00000173418.11	NAA20	1.14145	7.83908e-08	5.46878e-07	11.8191	6.51081	5.87382	3.68827	10.1374	17.6836	17.3165	18.2466	20.528	18.76
ENSG00000152795.17	HNRNPDL	1.14145	2.39863e-06	1.22045e-05	32.9718	17.1774	15.8921	8.32537	26.5957	49.7233	45.3566	50.7616	54.5752	43.3585
ENSG00000108582.12	CPD	1.14123	3.36092e-09	3.16404e-08	7.56469	7.13238	6.44831	4.75907	9.34775	22.028	19.0592	19.5144	15.2029	12.2964
ENSG00000137574.10	TGS1	1.14097	4.88497e-06	2.31022e-05	7.13311	4.30784	4.48538	1.70096	5.77422	11.8429	10.2327	12.8926	12.2114	9.48577
ENSG00000166478.10	ZNF143	1.13982	0.000455746	0.00132476	4.04505	2.15533	2.05085	0.573424	3.07518	5.76424	6.16035	6.13969	5.45259	4.7925
ENSG00000186432.9	KPNA4	1.1398	1.16909e-05	5.03559e-05	13.565	8.58453	8.99738	3.04866	11.7174	21.9496	23.2183	23.7794	24.0088	17.9489
ENSG00000163002.13	NUP35	1.1396	0.00735891	0.0150968	3.13853	1.48738	1.21631	0.220264	2.33585	3.81254	3.28607	4.77155	4.28096	3.50211
ENSG00000115053.16	NCL	1.13954	2.56887e-10	3.03363e-09	37.4836	47.7322	34.6754	28.873	32.5257	102.162	85.0644	102.466	99.0447	72.6799
ENSG00000152413.14	HOMER1	1.13945	1.53166e-05	6.39199e-05	2.31023	1.01951	1.05674	1.81186	1.9497	4.67809	3.19501	4.03438	4.51605	4.3541
ENSG00000157224.16	CLDN12	1.13881	0.00629611	0.0131877	2.8609	1.12095	1.39428	0.223663	2.44943	4.13063	3.36122	3.98243	3.94973	3.44549
ENSG00000189050.16	RNFT1	1.1382	0.00292821	0.0067418	1.91655	0.901794	0.69866	0.240766	1.60694	2.70882	3.09473	2.84182	2.20764	1.76844
ENSG00000068878.15	PSME4	1.13806	0.00037439	0.00111129	10.9193	5.63645	5.28401	1.70296	9.80107	15.7275	14.8715	16.1464	17.82	14.6071
ENSG00000167680.16	SEMA6B	1.13724	0.00896712	0.0180404	2.56623	5.9197	3.20359	9.5743	4.15546	16.3108	14.7188	13.0759	18.9902	7.34463
ENSG00000101557.15	USP14	1.13717	1.62911e-05	6.7659e-05	11.6381	7.45565	7.07258	2.40917	9.13056	18.0213	17.9775	18.8565	20.185	15.7175
ENSG00000146386.8	ABRACL	1.13717	1.54364e-05	6.43532e-05	7.04565	4.75989	4.852	1.79939	4.96137	14.0287	12.8038	11.449	8.47359	10.0893
ENSG00000119714.11	GPR68	1.13709	3.76891e-05	0.000143673	3.99108	4.08076	5.34242	6.52721	4.11104	13.9361	10.0803	11.817	14.2932	13.8421
ENSG00000130204.13	TOMM40	1.13681	1.50559e-05	6.29407e-05	12.4488	15.1243	11.3348	17.446	11.7941	35.9943	29.3967	37.4183	48.2185	28.658
ENSG00000111348.9	ARHGDIB	1.13667	0.00016297	0.00053073	23.1504	26.2219	27.714	9.71858	26.244	65.6656	85.1381	54.3989	35.6357	37.8527
ENSG00000139372.15	TDG	1.13635	2.95939e-05	0.000115491	6.64969	2.86284	3.31317	1.37511	4.57327	9.33554	7.71382	9.49282	9.91817	8.51807
ENSG00000005893.15	LAMP2	1.13459	0.000722186	0.00198002	22.908	12.2898	13.7848	3.44934	23.6815	35.8267	40.0789	34.9938	32.5729	36.7997
ENSG00000109790.16	KLHL5	1.13451	3.58349e-06	1.74814e-05	4.80889	4.5715	3.75005	1.45833	4.66504	9.04197	10.19	10.5846	10.2652	6.79722
ENSG00000144840.9	RABL3	1.13445	0.00235748	0.00558218	5.28116	3.01636	2.65975	0.545984	4.66438	7.72432	7.77951	7.5077	8.31656	6.76888
ENSG00000116824.5	CD2	1.13424	0.000417785	0.00122832	1.99216	0.73232	1.16196	0.604805	2.08107	4.54739	3.14895	2.58469	2.94632	2.66668
ENSG00000087302.9	RTRAF	1.13372	0.00133541	0.00338951	5.46016	3.40983	3.08165	0.670696	5.13236	8.37722	8.11948	9.35214	8.46239	7.65696
ENSG00000125454.12	SLC25A19	1.13313	8.40075e-10	8.94869e-09	1.55303	1.89206	1.46535	1.2751	1.35013	4.22359	3.9619	3.73222	4.13468	3.07648
ENSG00000010270.13	STARD3NL	1.13164	5.86615e-06	2.71467e-05	2.80414	2.77581	2.15947	0.862658	2.70805	5.90539	6.78826	4.58197	5.94442	4.30313
ENSG00000101974.14	ATP11C	1.13135	3.12234e-12	5.18343e-11	4.029	3.28473	2.53527	2.45369	4.10411	7.80263	8.82646	9.4597	8.36716	6.32069
ENSG00000077147.16	TM9SF3	1.13117	0.000421528	0.00123872	24.2986	14.7886	15.3861	4.1042	26.818	38.8832	42.9211	41.2563	42.7594	36.823
ENSG00000147679.12	UTP23	1.13099	0.000159883	0.000522085	3.10562	2.06407	2.10401	0.565708	2.91981	4.87165	5.42527	5.36045	5.81203	4.24595
ENSG00000147274.14	RBMX	1.13051	0.000439798	0.00128646	18.3113	11.5215	11.9753	2.88116	18.3435	32.1959	28.9907	30.8039	29.7431	27.858
ENSG00000134717.18	BTF3L4	1.13042	5.16276e-05	0.000190556	8.11053	4.55747	4.41019	1.58224	6.94739	11.7514	13.2749	12.6175	12.0627	11.2444
ENSG00000112237.13	CCNC	1.13002	0.00255713	0.0060022	7.95582	3.35512	3.10641	0.838787	6.34447	10.3251	9.67586	10.4923	10.4611	9.4319
ENSG00000116752.6	BCAS2	1.12978	9.69969e-05	0.000334569	10.0393	6.09354	5.35689	1.98401	9.06523	17.9412	14.6684	17.0071	13.9426	13.8255
ENSG00000079215.14	SLC1A3	1.12964	0.000244743	0.000760311	2.64868	3.6465	3.3648	0.876275	3.40155	6.41673	7.48825	8.4859	4.64305	6.88502
ENSG00000086200.16	IPO11	1.12822	0.0022895	0.00543936	4.24398	2.61065	2.30643	0.447713	3.77045	6.22602	6.23377	6.74069	6.58549	5.65902
ENSG00000120063.10	GNA13	1.1273	9.41731e-09	7.91487e-08	9.87638	7.9165	9.86791	5.21207	11.7095	24.5137	26.4399	23.105	19.7638	16.0212
ENSG00000134684.10	YARS	1.1272	2.90985e-17	1.061e-15	7.82553	8.06588	7.10493	5.6554	6.82024	18.2497	15.8576	19.523	19.6683	15.9692
ENSG00000136490.9	LIMD2	1.12626	0.00247834	0.00584314	2.3532	3.33673	2.49921	4.54312	2.60085	7.00579	15.2742	6.30585	6.28839	5.81809
ENSG00000100916.14	BRMS1L	1.12613	2.79408e-08	2.14652e-07	2.45227	1.26004	1.17793	0.844327	1.51275	3.4006	3.73205	3.69825	3.56029	3.22091
ENSG00000135932.11	CAB39	1.12605	4.14905e-32	7.47387e-30	17.8838	13.0027	13.3522	10.8533	17.0133	36.44	36.8032	35.2412	34.8325	35.7791
ENSG00000099341.11	PSMD8	1.12544	3.69469e-08	2.76449e-07	19.7894	15.3013	14.6491	6.68792	20.8496	41.4308	33.6346	38.8012	38.7414	34.2869
ENSG00000069943.10	PIGB	1.12519	0.00197717	0.00477059	2.26766	0.790848	1.03764	0.307803	1.64612	2.41734	3.96739	2.70819	2.52912	2.55362
ENSG00000079246.16	XRCC5	1.12471	1.27032e-05	5.4194e-05	39.093	30.9999	32.1742	9.59976	36.5015	74.6556	73.1608	78.2817	70.5858	59.9041
ENSG00000152455.15	SUV39H2	1.12437	0.000481264	0.0013879	2.54342	1.03445	1.33226	0.47824	2.17259	3.73459	3.13738	3.61972	4.7424	2.69537
ENSG00000113575.10	PPP2CA	1.12423	0.00012957	0.000432702	16.8856	8.0308	8.67973	2.99901	13.5336	23.0197	23.8502	25.638	24.3439	21.5208
ENSG00000166913.13	YWHAB	1.12367	3.39114e-06	1.66712e-05	29.4089	23.5683	24.7892	7.85728	28.8372	57.5499	53.8872	57.7931	54.884	51.3082
ENSG00000115762.16	PLEKHB2	1.12255	1.42003e-07	9.43221e-07	10.5068	7.91585	9.5029	3.80111	11.5852	22.6349	22.7791	21.0251	22.0651	16.5156
ENSG00000107099.15	DOCK8	1.12206	0.000237302	0.000739669	4.643	5.2362	4.11358	3.10706	5.17406	11.4809	20.3598	9.81072	6.7611	6.76844
ENSG00000187109.14	NAP1L1	1.12129	0.000601787	0.00168906	8.24694	5.92505	5.70575	1.27065	7.89868	13.4793	13.3291	15.5146	14.9851	11.397
ENSG00000119953.12	SMNDC1	1.1206	1.86066e-05	7.62784e-05	4.78593	2.60821	2.42125	1.01345	3.42163	7.45315	7.33315	6.45697	6.74656	5.83732
ENSG00000198301.12	SDAD1	1.12054	1.555e-05	6.47149e-05	11.3223	8.61566	7.82809	2.59817	9.57992	20.7775	17.4942	21.0762	19.9555	16.1513
ENSG00000175054.16	ATR	1.12051	0.00496027	0.010744	3.26152	1.62671	1.5159	0.26168	2.43628	4.18553	4.18514	4.68427	4.20097	3.85782
ENSG00000182552.15	RWDD4	1.1184	4.19826e-11	5.6424e-10	3.77188	2.57381	2.04296	1.8696	2.81238	7.45558	6.83326	6.17903	6.1053	5.4719
ENSG00000000419.12	DPM1	1.11808	0.000103117	0.000352853	14.9151	8.61055	7.65803	2.85331	12.8339	22.5624	22.762	24.6961	21.4521	19.0083
ENSG00000169908.12	TM4SF1	1.11758	0.000126348	0.000423111	16.9137	22.9671	14.227	7.78558	17.7032	33.0848	39.0757	37.5915	63.4956	21.9464
ENSG00000123353.10	ORMDL2	1.11758	6.6329e-10	7.1925e-09	6.15699	4.73948	4.22703	2.13116	4.76352	11.6751	10.0888	10.6542	10.1152	10.7086
ENSG00000197747.9	S100A10	1.11683	7.90779e-07	4.48914e-06	89.9456	147.231	124.911	52.664	129.179	280.546	253.366	264.011	253.43	284.768
ENSG00000134954.14	ETS1	1.11629	2.58839e-05	0.000102457	15.6817	18.8855	14.4881	5.23235	15.9192	29.7429	33.8545	37.5577	44.311	24.5373
ENSG00000156256.15	USP16	1.1147	0.00143562	0.00360144	8.44141	4.65143	3.97812	1.00607	6.58111	11.6228	11.4662	12.246	12.4951	9.58269
ENSG00000155918.7	RAET1L	1.11397	0.000153416	0.000503282	0.981039	0.604898	1.05858	0.78533	1.86266	2.63342	2.8688	2.69113	2.13359	2.70461
ENSG00000187193.9	MT1X	1.11354	0.00463188	0.0101199	46.7685	7.79278	26.2744	14.8083	35.8267	68.1815	36.0829	72.9074	46.6146	88.8276
ENSG00000002549.12	LAP3	1.1123	1.39046e-12	2.48615e-11	11.8616	14.9565	12.8378	7.92779	13.5435	29.2479	33.889	32.1294	27.9631	27.5455
ENSG00000198763.3	MT-ND2	1.11227	0.0161121	0.0302093	596.327	293.935	236.633	35.6365	495.998	1002.1	656.133	865.479	497.246	765.562
ENSG00000265107.3	GJA5	1.11147	0.000335851	0.00100744	0.589021	1.04877	0.555574	0.684459	1.18462	2.22181	2.48377	1.44593	2.66253	1.32604
ENSG00000241343.9	RPL36A	1.11145	0.00283837	0.00656732	3.47553	1.24446	0.884793	0.447306	1.64896	2.87887	3.16868	3.84553	4.51043	3.38515
ENSG00000144228.8	SPOPL	1.11137	0.00189204	0.00458442	6.32202	2.58425	2.88639	0.832957	5.49594	8.62796	10.4647	7.89872	7.53373	7.40847
ENSG00000142669.15	SH3BGRL3	1.11127	2.3658e-06	1.20527e-05	73.9628	138.925	102.013	90.8904	108.451	314.232	295.336	239.054	199.925	248.473
ENSG00000180198.16	RCC1	1.11079	6.81218e-08	4.81924e-07	5.19632	6.3809	3.95603	5.12179	4.4448	12.8857	12.2033	13.3634	14.6893	10.3431
ENSG00000121039.10	RDH10	1.11024	0.000644423	0.00179041	5.4411	4.50099	4.75614	7.17022	5.25723	18.5767	12.2553	18.2041	14.4667	6.43968
ENSG00000005175.10	RPAP3	1.11002	0.0054751	0.011683	3.44723	1.77252	1.95989	0.305931	2.95401	5.21144	5.9068	4.77466	4.36356	3.89281
ENSG00000198791.12	CNOT7	1.10947	0.00160532	0.00396777	6.02649	2.71402	3.10883	0.726163	4.91857	7.98474	8.45409	8.30438	8.6619	7.14985
ENSG00000137965.11	IFI44	1.10882	0.00718408	0.0147809	6.97603	5.64009	4.42789	0.652523	7.86448	10.8385	10.9109	15.1261	10.3639	12.0054
ENSG00000183735.10	TBK1	1.10832	0.000101408	0.000347696	4.80713	2.56654	2.06087	0.913639	3.44442	6.77322	6.7946	7.00008	6.29255	5.39245
ENSG00000136738.15	STAM	1.10806	0.00134258	0.00340412	6.74627	3.38619	3.83923	0.858655	5.73452	10.6549	8.47917	9.69334	9.12933	9.79851
ENSG00000173762.8	CD7	1.10694	0.00271434	0.00631323	0.465692	0.73387	0.586472	0.845932	0.686012	1.56127	3.0766	1.4041	1.18291	1.31269
ENSG00000129317.14	PUS7L	1.10609	0.00165775	0.00407897	3.49004	1.50809	1.54342	0.446971	3.01723	4.8625	4.83142	4.48901	4.39536	4.48122
ENSG00000039123.16	MTREX	1.10591	0.000363682	0.0010819	11.6091	6.1348	6.45269	1.78363	9.1135	16.9787	16.2515	16.9309	17.1427	14.4858
ENSG00000138095.19	LRPPRC	1.10585	0.000461366	0.00133819	15.8761	10.0439	10.3906	2.49584	13.5543	25.2127	20.5322	26.7223	27.8158	22.2711
ENSG00000124541.7	RRP36	1.10525	0.00506545	0.0109384	11.1615	9.98143	8.2023	1.06748	10.0513	19.4095	18.2022	20.0134	19.2239	17.5493
ENSG00000147533.16	GOLGA7	1.10521	0.00256656	0.00602152	14.0196	5.63342	7.28033	1.64015	12.1789	18.7828	20.2186	20.1623	17.5992	17.1443
ENSG00000123700.4	KCNJ2	1.10484	0.000133604	0.000444611	2.69131	1.03911	1.97838	1.09443	2.26381	4.34824	5.9688	5.31101	2.92352	3.21823
ENSG00000198604.11	BAZ1A	1.10416	3.05261e-08	2.32148e-07	11.0126	5.20124	6.36911	3.78725	8.08985	18.3958	15.4692	17.1063	17.0524	14.2586
ENSG00000152749.8	GPR180	1.10402	0.00275681	0.00639967	1.57554	0.964991	0.90884	0.188071	1.71341	2.45717	2.52295	2.39116	2.34622	2.64922
ENSG00000122565.19	CBX3	1.10402	1.02881e-11	1.56776e-10	11.486	9.52927	8.69583	4.67093	10.2953	21.7384	23.6134	20.5732	23.5617	18.1566
ENSG00000130164.13	LDLR	1.10391	6.07508e-05	0.000220114	13.4819	19.3486	11.0531	14.3277	8.48654	27.1749	27.9024	33.7621	42.8087	38.0469
ENSG00000055163.20	CYFIP2	1.10369	0.00022086	0.000693795	1.41716	1.83399	1.31201	1.08162	1.38175	5.17583	4.90853	2.84301	2.55468	1.88305
ENSG00000099860.9	GADD45B	1.10345	3.48366e-05	0.000133644	12.9907	20.0715	20.1982	21.5309	13.7787	42.1147	44.6746	53.174	48.2044	40.6474
ENSG00000124562.10	SNRPC	1.10332	2.82837e-10	3.30451e-09	13.0877	10.613	11.3931	5.30299	10.0292	26.7859	23.4974	25.2964	25.1566	21.2163
ENSG00000140280.14	LYSMD2	1.10256	3.06485e-11	4.24681e-10	2.70108	2.78571	2.57341	1.94693	2.19791	5.62823	6.8447	5.57723	6.57471	5.60188
ENSG00000133731.10	IMPA1	1.10194	2.11084e-05	8.55752e-05	2.52804	1.97881	1.6339	0.634751	2.5917	4.67103	5.08829	4.00874	4.47949	3.83424
ENSG00000180398.12	MCFD2	1.10179	3.23461e-08	2.44909e-07	10.4275	9.037	8.2346	3.93094	11.9059	21.3032	19.6818	19.9109	24.9371	18.2556
ENSG00000138646.9	HERC5	1.10177	1.05512e-05	4.60054e-05	1.70003	2.18156	1.94023	1.2311	1.71037	2.7493	5.57129	5.39366	3.3641	4.47828
ENSG00000172817.4	CYP7B1	1.10138	7.19653e-05	0.000256967	5.85362	4.45154	3.39575	1.92601	5.78774	8.70035	11.0165	15.1037	6.54689	9.19347
ENSG00000132623.16	ANKEF1	1.10129	0.00443136	0.00972755	1.91243	0.677318	0.666076	0.232397	1.15187	2.924	1.38393	2.33373	2.21772	1.7815
ENSG00000162618.15	ADGRL4	1.10098	0.0192598	0.0352191	4.71437	4.93145	2.0542	0.329341	5.11177	6.53842	10.1812	6.51424	9.52275	6.72409
ENSG00000196636.7	SDHAF3	1.10055	0.00163677	0.00403394	1.83479	0.873442	0.761467	0.222092	1.20528	2.34621	2.31267	2.26096	2.2124	2.1689
ENSG00000071073.13	MGAT4A	1.10045	0.000254782	0.000787644	2.89603	1.99309	1.92227	0.63342	2.93637	6.06053	5.74836	4.3856	4.90307	3.24638
ENSG00000105926.15	MPP6	1.09994	6.60823e-05	0.000237507	1.4376	0.996827	0.88519	0.393066	1.56259	2.10851	2.19812	2.4486	3.614	2.08286
ENSG00000154518.9	ATP5MC3	1.09917	0.000182274	0.000586007	6.74521	4.45737	4.3863	1.30258	6.9797	11.4187	9.77364	11.2082	11.5594	11.7189
ENSG00000163527.9	STT3B	1.09911	9.06383e-09	7.64975e-08	26.1619	14.3337	15.2568	9.12333	22.9658	42.942	44.8976	41.9703	41.0795	37.6092
ENSG00000114030.13	KPNA1	1.09858	0.000307207	0.000930641	9.69614	6.08675	5.50727	1.61304	8.4557	14.1969	15.0941	15.3538	15.7142	12.5228
ENSG00000100697.14	DICER1	1.09842	8.57182e-05	0.000299778	16.0898	9.43928	9.25102	3.18408	13.9949	26.0858	25.3112	25.9955	22.0408	21.5818
ENSG00000163605.14	PPP4R2	1.09755	0.000105914	0.000361403	7.181	4.51312	5.10896	1.49224	7.07139	13.039	12.2197	12.3242	11.8673	9.86573
ENSG00000172795.16	DCP2	1.0968	0.00159438	0.00394639	5.04119	2.61838	3.40632	0.759711	5.17968	8.83408	9.14208	8.38973	6.71418	6.22684
ENSG00000159200.18	RCAN1	1.09652	5.09289e-05	0.000188142	16.1868	5.41246	7.68569	4.39207	8.47321	16.958	15.6784	22.3985	24.4568	19.8522
ENSG00000183283.16	DAZAP2	1.09544	7.08037e-05	0.000253044	21.846	16.3954	17.602	5.61123	23.2005	38.8298	51.7883	42.6165	35.2008	30.4596
ENSG00000166562.9	SEC11C	1.09458	1.13376e-06	6.21254e-06	3.19591	1.73292	1.49048	1.01848	2.23961	5.51093	3.80465	4.86537	4.1168	4.54347
ENSG00000163378.14	EOGT	1.09402	1.13461e-06	6.21308e-06	5.33278	4.24929	3.19379	1.63342	5.05701	8.64533	8.47142	9.12175	11.6468	8.08735
ENSG00000121644.19	DESI2	1.09333	2.48927e-05	9.90213e-05	7.6689	4.77385	5.41801	1.83065	7.6643	12.4881	13.3799	12.1696	14.5359	11.4831
ENSG00000140319.10	SRP14	1.09317	1.22931e-05	5.26306e-05	14.9281	9.57875	7.65313	3.63944	11.321	27.0355	21.6718	21.9616	21.5311	18.0089
ENSG00000134910.13	STT3A	1.09316	0.000499851	0.00143329	10.0678	7.89699	7.64493	1.77572	10.6885	19.64	16.8339	18.746	17.2484	16.0893
ENSG00000183484.12	GPR132	1.09271	0.00465008	0.0101541	1.4693	1.30183	1.32409	2.40657	1.32368	5.28738	6.14857	4.01249	2.94881	1.85713
ENSG00000108179.14	PPIF	1.09255	6.66986e-11	8.76891e-10	27.0094	25.3365	23.3214	23.2089	31.7466	67.2595	65.2715	67.454	75.6443	46.3875
ENSG00000162972.10	MAIP1	1.09198	0.00506283	0.0109367	4.33654	2.09388	2.47463	0.377939	3.33573	5.77598	6.12193	5.6923	6.13221	5.18703
ENSG00000122591.11	FAM126A	1.09181	0.000416932	0.00122611	4.70244	3.79543	2.99604	0.860753	4.65027	7.04792	8.34782	8.67892	9.13996	6.31496
ENSG00000108671.11	PSMD11	1.09134	1.55269e-08	1.25263e-07	13.8455	9.31774	9.76421	4.36161	10.9982	23.4289	20.7476	23.9613	24.6671	21.4431
ENSG00000110321.17	EIF4G2	1.09118	7.94922e-11	1.03718e-09	75.6234	58.9626	58.8428	29.3042	75.5847	141.784	134.057	140.895	157.35	135.397
ENSG00000037474.15	NSUN2	1.09102	2.97491e-12	4.95666e-11	13.8059	11.2297	9.40237	5.94525	12.1318	25.0755	20.8942	26.3081	29.5617	23.733
ENSG00000134853.12	PDGFRA	1.091	1.18225e-06	6.45052e-06	9.92629	15.3308	19.3713	9.62916	17.9513	31.8167	37.5128	33.0366	38.1201	37.0319
ENSG00000174574.16	AKIRIN1	1.09065	1.13095e-12	2.05874e-11	12.7561	9.08698	9.41907	8.3724	13.0747	26.6307	24.8174	27.6111	29.5184	19.6219
ENSG00000113263.12	ITK	1.09033	0.000319706	0.000963911	0.675279	0.478715	0.471332	0.471609	0.593193	1.64788	1.92413	1.11389	1.32434	0.575622
ENSG00000110713.17	NUP98	1.09023	8.10313e-07	4.58924e-06	14.3816	10.102	9.76813	4.11771	12.0063	23.6996	24.7554	25.8263	25.704	18.5965
ENSG00000180329.14	CCDC43	1.08917	2.86892e-06	1.43434e-05	5.25724	3.4054	2.81527	1.36155	4.07717	8.52421	7.61756	8.07501	8.63118	6.74617
ENSG00000179933.6	C14orf119	1.08896	0.000221167	0.000694399	6.24936	4.31534	4.11481	1.2336	6.23424	12.3336	10.5431	9.89012	8.80546	9.76632
ENSG00000232112.3	TMA7	1.08892	2.15127e-06	1.10376e-05	12.173	8.45183	6.67181	3.59247	11.3204	21.7462	20.9255	21.1351	18.0154	16.9842
ENSG00000135387.21	CAPRIN1	1.08886	1.48469e-09	1.51469e-08	22.8573	16.9827	17.8033	8.01193	20.9158	42.067	39.1038	42.5816	41.9041	39.3377
ENSG00000134490.14	TMEM241	1.08855	7.89241e-14	1.74457e-12	3.24631	2.30569	2.33574	1.42488	2.55191	5.5105	5.10249	6.18328	5.60152	5.9913
ENSG00000091879.13	ANGPT2	1.08829	0.00680146	0.0141115	1.05898	1.45625	1.10008	0.161056	1.03748	1.56956	3.02663	2.18316	2.75525	1.76194
ENSG00000096746.17	HNRNPH3	1.08762	0.00530962	0.0113923	13.3858	7.2469	6.14689	1.14868	8.35748	18.1982	18.198	17.5703	15.6554	12.9205
ENSG00000089048.14	ESF1	1.08701	0.0013382	0.00339586	5.35144	3.82733	3.31719	0.720988	3.63342	9.28782	6.9419	8.34183	8.0944	6.26532
ENSG00000151465.14	CDC123	1.08693	1.26118e-09	1.29542e-08	13.9824	10.9418	11.5581	5.416	13.3454	27.9525	27.4261	26.9771	27.3523	21.5152
ENSG00000058729.11	RIOK2	1.08594	0.00015495	0.000507762	3.44012	2.25988	2.27634	0.646064	3.00971	5.33147	5.77339	5.60925	5.5948	4.65025
ENSG00000116679.16	IVNS1ABP	1.08584	0.00160174	0.00396216	29.5191	11.9719	13.8797	4.21846	20.6195	44.742	39.1918	41.1777	33.0762	24.9208
ENSG00000165119.21	HNRNPK	1.08566	3.81828e-05	0.000145417	66.7625	45.7975	46.5161	14.7704	60.2797	115.987	110.703	115.573	109.921	92.3541
ENSG00000205269.6	TMEM170B	1.08565	0.000125959	0.000422045	1.90599	2.51023	1.43821	1.41134	1.91852	5.50361	6.72923	4.09529	3.53219	2.47574
ENSG00000134531.10	EMP1	1.08557	8.71843e-05	0.000304552	41.4423	48.4073	40.5084	11.4489	46.3765	92.7224	91.4254	88.9417	97.9257	71.907
ENSG00000148229.13	POLE3	1.08427	2.50841e-08	1.94563e-07	11.8862	10.2144	10.0901	4.22471	11.008	21.5553	21.5025	23.1283	26.2424	19.9068
ENSG00000100575.14	TIMM9	1.0842	7.71981e-05	0.000273501	5.62633	3.41615	3.48317	1.22812	5.62792	9.2803	8.80784	9.27308	9.19195	8.34052
ENSG00000110700.7	RPS13	1.08412	0.00129791	0.0033061	73.8802	37.8621	43.9278	10.4472	70.2779	106.81	97.5188	111.233	121.986	103.614
ENSG00000164430.16	CGAS	1.08351	6.19934e-05	0.000223677	0.949074	1.37692	0.971571	1.40511	1.28712	3.24148	3.76424	2.94695	3.1183	1.97758
ENSG00000171421.13	MRPL36	1.08338	1.28767e-08	1.05505e-07	4.66979	3.53624	2.5404	2.15102	3.91541	9.48198	6.39511	7.65456	8.86547	7.64678
ENSG00000040275.17	SPDL1	1.08331	0.0144318	0.0274469	1.41035	0.732197	0.650353	0.0856926	1.21888	2.21791	1.79395	1.93598	1.72668	1.56024
ENSG00000143742.13	SRP9	1.08277	0.00201437	0.00485259	32.318	18.5966	17.7242	3.9628	29.8469	45.5632	47.6028	46.8589	47.2168	46.2965
ENSG00000092531.10	SNAP23	1.0825	2.39815e-05	9.55538e-05	5.17481	3.78108	3.70215	1.51497	5.0646	9.43275	12.537	8.2079	7.70937	7.06712
ENSG00000168906.13	MAT2A	1.08227	2.1204e-05	8.5876e-05	43.2406	30.1885	25.3095	11.0621	41.077	61.3848	56.2395	79.0139	83.1893	70.7488
ENSG00000114999.8	TTL	1.08127	1.03585e-09	1.08263e-08	3.10322	3.48318	2.87306	1.51308	3.35565	5.8808	6.33452	7.70468	6.82279	7.39772
ENSG00000155542.11	SETD9	1.08105	2.39684e-07	1.5249e-06	1.13652	0.847989	0.660344	0.427646	0.957833	1.738	1.81727	1.89286	2.20407	1.87372
ENSG00000067167.8	TRAM1	1.08084	1.75258e-05	7.21663e-05	20.6814	16.7877	16.8213	5.99262	25.2301	42.3686	44.3088	40.4629	36.9458	35.1165
ENSG00000144895.12	EIF2A	1.08072	0.00571135	0.0121313	10.771	5.04486	5.89626	1.01054	9.90181	14.9555	14.4915	15.7764	14.5038	14.0719
ENSG00000185885.16	IFITM1	1.08069	3.24135e-06	1.60196e-05	21.6318	22.5653	18.9699	11.6576	29.0816	41.6565	49.5526	62.6042	33.552	58.9731
ENSG00000142867.14	BCL10	1.08053	1.52171e-05	6.35703e-05	5.85394	4.18767	4.65719	1.49858	5.77916	11.0205	10.8254	10.4791	9.37902	9.46735
ENSG00000008324.11	SS18L2	1.08005	3.30046e-06	1.62651e-05	4.91703	2.80426	3.03986	1.3135	3.93207	7.35986	7.79626	7.9359	7.60098	6.65285
ENSG00000175040.6	CHST2	1.08004	0.0153116	0.0288959	1.6684	5.24958	2.69908	7.53263	3.26428	8.41156	10.812	12.5257	15.589	7.06187
ENSG00000114346.13	ECT2	1.07906	0.0129662	0.0249583	2.9376	1.29772	0.989934	0.186026	1.87256	3.09716	3.72893	3.38962	3.48723	2.59417
ENSG00000140006.11	WDR89	1.07789	0.00123017	0.00315624	2.92159	2.07455	1.96961	0.41441	2.67869	4.79548	4.28764	4.86787	5.08086	4.04968
ENSG00000141543.12	EIF4A3	1.0775	3.44769e-14	8.15885e-13	11.3771	8.42698	8.43835	5.99379	7.77673	19.8558	17.2161	22.9524	21.7494	19.1073
ENSG00000180530.11	NRIP1	1.07748	1.30392e-05	5.5373e-05	7.43873	5.94656	5.83469	2.18308	8.39874	13.4406	15.425	13.7392	16.1467	10.7308
ENSG00000122068.13	FYTTD1	1.07739	6.24677e-05	0.000225253	8.33276	5.56749	5.38049	1.80057	8.1241	13.482	12.9943	14.463	13.4964	12.8755
ENSG00000004779.10	NDUFAB1	1.07655	6.98848e-09	6.02027e-08	10.8618	7.54914	7.69397	3.7667	9.08134	17.1734	18.2066	19.5484	20.7959	15.8602
ENSG00000066294.14	CD84	1.07634	0.00120049	0.00309262	2.34466	1.91989	3.02382	1.07214	2.81055	7.46366	7.95123	4.33784	4.16901	2.59791
ENSG00000176853.16	FAM91A1	1.07415	0.00324244	0.00737525	12.3933	5.63805	6.01616	1.32394	9.26476	15.992	18.0701	15.1125	15.4207	13.5506
ENSG00000164164.16	OTUD4	1.07403	1.02644e-05	4.48517e-05	11.0173	6.96924	7.51603	2.90504	10.122	17.2907	17.1234	19.221	21.4594	14.2577
ENSG00000156273.16	BACH1	1.07391	0.000104319	0.000356767	21.652	10.8582	11.8716	4.48805	13.8703	29.9982	34.6109	32.1109	25.1839	22.2419
ENSG00000183291.17	SELENOF	1.0732	2.9756e-13	5.9954e-12	18.5783	17.5603	17.18	11.077	21.2563	42.284	43.9202	41.709	45.3305	31.4256
ENSG00000118496.5	FBXO30	1.0716	0.000223379	0.000700248	3.88562	2.74102	2.29678	0.712034	3.34381	6.06062	6.27191	6.34909	5.8392	5.18665
ENSG00000103005.11	USB1	1.07129	8.22162e-07	4.64762e-06	3.34979	4.35766	3.14732	3.6512	2.95761	9.26771	9.62861	9.10312	8.69227	6.49936
ENSG00000173542.8	MOB1B	1.07083	0.0101582	0.0201214	6.30156	2.21483	2.39523	0.507545	4.98523	8.48718	6.95438	7.36545	7.14188	6.5316
ENSG00000165264.11	NDUFB6	1.06965	1.962e-06	1.01628e-05	7.93938	5.4943	4.95563	2.14038	6.13736	11.5396	13.7059	12.3595	13.3344	10.9033
ENSG00000171490.13	RSL1D1	1.06965	3.04251e-16	9.56252e-15	10.5861	10.384	9.53385	6.24752	11.6249	24.5386	21.4285	25.0688	24.6106	19.6127
ENSG00000115520.8	COQ10B	1.06964	2.59514e-06	1.30939e-05	8.99076	5.19054	5.36878	2.75594	8.47052	13.5778	15.8654	13.9727	16.5743	11.3368
ENSG00000137364.5	TPMT	1.06908	2.19373e-05	8.82832e-05	5.11492	3.05353	3.4538	1.29583	4.09177	8.43083	8.90746	8.78119	7.01194	6.14216
ENSG00000155465.18	SLC7A7	1.06717	0.000223309	0.000700213	0.926471	1.62415	1.68753	1.05	1.55313	4.02696	4.65379	3.29446	2.39226	2.26048
ENSG00000075336.12	TIMM21	1.06717	0.000168515	0.000546724	2.43074	1.28098	1.65906	0.472406	2.04168	3.7762	3.51861	3.47043	3.95726	3.34766
ENSG00000170855.4	TRIAP1	1.06701	6.18706e-08	4.43418e-07	6.51972	5.56667	5.90353	2.60995	7.01224	11.2432	11.5757	14.3333	14.8708	12.7501
ENSG00000122435.10	TRMT13	1.06654	0.0120747	0.0234242	4.46122	1.3439	1.54658	0.346429	3.09732	5.54188	4.34821	4.95607	4.34736	4.67948
ENSG00000113300.12	CNOT6	1.06643	0.00805536	0.0163725	8.48532	3.92904	4.02382	0.654255	6.05371	11.3634	9.72303	9.46289	11.2247	9.98303
ENSG00000197632.9	SERPINB2	1.06498	0.00188595	0.00457336	12.3007	5.92338	6.02467	3.95598	7.95447	13.4206	15.0753	32.7762	11.525	10.5633
ENSG00000164305.19	CASP3	1.0605	0.000108005	0.000368015	6.19472	3.76674	4.56209	1.42322	5.9766	9.43859	11.1764	11.1673	10.4015	7.97254
ENSG00000133818.14	RRAS2	1.05996	1.97199e-07	1.28006e-06	4.7633	3.88028	3.43569	2.34822	4.547	7.80481	7.50007	9.26919	13.1882	6.96932
ENSG00000174010.9	KLHL15	1.05976	1.37021e-06	7.35305e-06	2.60362	1.67231	1.89896	0.858987	2.6197	4.09385	4.96065	5.07142	4.47539	3.69176
ENSG00000136986.10	DERL1	1.05965	0.00018748	0.000600343	7.4246	5.15853	5.3273	1.50536	7.08189	11.997	11.9417	13.0765	13.3617	10.0621
ENSG00000056277.16	ZNF280C	1.0591	0.00612664	0.0128842	2.05939	0.82611	0.685318	0.22056	1.32246	2.16227	2.39241	2.77416	2.38689	1.64283
ENSG00000115866.11	DARS	1.05903	8.2688e-05	0.000290049	12.2452	7.01474	8.03422	2.45406	9.34601	19.0572	16.3638	18.4769	18.1399	17.0497
ENSG00000146842.17	TMEM209	1.05891	0.000908026	0.0024208	4.60994	2.40033	2.30053	0.679195	3.7013	6.17524	6.04588	6.08526	6.8651	5.64828
ENSG00000129515.19	SNX6	1.05662	0.000397122	0.00117271	10.5617	7.59533	7.04881	1.91051	10.1865	16.9958	18.6726	16.306	17.3543	15.241
ENSG00000139505.11	MTMR6	1.05635	5.13247e-08	3.7338e-07	6.10846	4.30124	4.4633	2.24806	5.5779	10.2326	13.0026	10.5707	10.3155	8.48219
ENSG00000176928.6	GCNT4	1.05619	0.00255724	0.0060022	1.37911	0.628527	1.03083	0.369177	2.32812	2.60239	2.26434	2.47584	2.62903	3.00673
ENSG00000187049.9	TMEM216	1.05602	0.000455958	0.00132506	2.08536	1.70181	1.45273	0.504843	2.8597	3.73022	3.30439	4.02218	4.46737	4.04681
ENSG00000169446.5	MMGT1	1.05588	0.00359624	0.00807199	9.9501	6.25258	7.24241	1.24061	10.5399	15.4844	16.9082	16.6957	16.3816	13.7477
ENSG00000113649.11	TCERG1	1.05548	1.15062e-05	4.96846e-05	9.86494	4.83664	3.81948	2.60611	6.22696	13.1605	11.8575	13.3018	13.0337	10.9639
ENSG00000132953.16	XPO4	1.05532	0.00090393	0.00241237	7.69231	4.17816	3.87266	1.10414	5.73914	10.1644	9.57848	10.759	10.9932	9.21996
ENSG00000161638.11	ITGA5	1.05457	0.000804537	0.00217956	10.8028	34.2256	17.8442	16.95	15.8937	48.6717	52.8724	38.4729	56.6902	38.1736
ENSG00000247626.4	MARS2	1.05419	1.92465e-08	1.52719e-07	3.80529	2.6969	2.65024	2.59777	3.73705	6.47183	5.7042	7.63635	10.0034	7.06675
ENSG00000137040.9	RANBP6	1.05368	0.000611075	0.00170996	9.93072	4.81759	5.42079	1.50292	6.77955	12.054	12.677	12.3495	13.7251	13.1988
ENSG00000158122.12	PRXL2C	1.05341	9.94469e-12	1.51927e-10	4.57493	5.87463	4.61104	3.39004	5.76611	11.0508	11.4756	11.6679	13.3666	9.96089
ENSG00000160208.13	RRP1B	1.05314	0.0205647	0.0373178	11.4365	11.5528	10.8333	0.770923	9.58476	20.2526	17.8076	20.4736	24.5292	16.9763
ENSG00000089063.15	TMEM230	1.05256	0.00431949	0.00951834	8.10782	6.32618	5.30476	1.03938	9.53811	13.1763	16.1185	12.8865	12.8286	12.9031
ENSG00000019991.18	HGF	1.05234	0.0175932	0.0325314	0.884561	0.569637	0.554405	0.0629317	0.665612	1.08144	1.75206	1.4353	1.01634	0.815965
ENSG00000196639.6	HRH1	1.05175	2.01197e-05	8.19798e-05	2.42064	1.96895	3.62315	1.14973	2.34912	5.23771	4.52163	5.59923	6.09688	5.67865
ENSG00000157601.14	MX1	1.05127	0.000309906	0.000937876	3.23376	5.90889	6.06365	2.9484	5.11825	9.8133	11.9563	14.6443	6.38131	12.5773
ENSG00000113583.8	C5orf15	1.05098	0.0044399	0.00974189	8.37852	4.18368	4.19171	0.948416	7.62712	10.8208	12.5186	11.7738	9.64236	11.4426
ENSG00000114480.13	GBE1	1.05069	0.000206247	0.000652476	10.6467	10.4726	7.23464	2.39738	9.00029	16.4784	15.2973	18.4806	22.8959	17.6111
ENSG00000197860.10	SGTB	1.05053	7.29169e-08	5.11648e-07	2.25959	2.29977	1.60122	1.09553	2.11071	4.86083	5.53347	4.06505	3.88221	3.49612
ENSG00000259330.2	INAFM2	1.04965	0.000261268	0.000805427	5.56689	5.57086	4.03412	7.44089	5.3836	14.2059	17.6111	11.8437	16.8766	8.7934
ENSG00000174953.14	DHX36	1.04937	0.00270331	0.00628878	4.3215	2.18772	2.27822	0.510573	3.21607	5.76383	5.6153	6.15753	5.81189	4.5331
ENSG00000108518.7	PFN1	1.04922	2.41473e-09	2.35598e-08	91.266	117.481	111.314	81.4108	86.9948	267.692	234.652	237.614	229.546	206.262
ENSG00000136560.13	TANK	1.04838	0.001959	0.00473433	8.6233	3.54546	4.01428	1.29573	6.62047	11.196	12.339	12.6945	9.39011	7.97441
ENSG00000106355.10	LSM5	1.04825	0.0051782	0.0111486	2.59689	1.29553	1.22171	0.261458	2.0788	3.52626	2.98729	3.5361	3.43327	3.02939
ENSG00000243244.6	STON1	1.04808	6.2505e-05	0.000225321	2.17539	1.57803	1.54024	0.667904	2.28818	3.95875	3.77111	2.29553	4.48835	4.37086
ENSG00000139289.13	PHLDA1	1.04786	2.43898e-09	2.3746e-08	6.72049	4.695	5.6914	5.66689	6.242	13.4571	14.2079	14.6971	16.5784	10.8226
ENSG00000058085.14	LAMC2	1.04777	3.28748e-06	1.62335e-05	9.32387	6.47806	8.19138	6.97813	5.50136	21.3392	15.8325	20.6969	13.3798	16.3357
ENSG00000128641.19	MYO1B	1.04738	0.00015871	0.000518676	13.2791	11.1633	8.7686	2.92947	12.3749	21.9194	21.3376	25.2482	24.0222	17.4153
ENSG00000171566.12	PLRG1	1.04633	0.00032594	0.000981236	8.60132	5.0902	4.77171	1.53664	7.22219	12.6965	12.47	12.9108	12.3026	10.686
ENSG00000091409.15	ITGA6	1.04617	1.26339e-07	8.49771e-07	38.263	26.1881	20.4452	13.5022	29.798	65.4713	52.3612	45.3963	66.9666	64.303
ENSG00000134265.13	NAPG	1.04576	0.00244331	0.00576733	7.85183	3.69336	3.60835	0.951757	5.84763	9.58272	10.2284	9.47178	10.5833	8.81599
ENSG00000135905.19	DOCK10	1.04459	0.00149808	0.00373399	4.74739	3.2992	2.90914	0.923218	4.2366	10.4143	8.73496	6.66881	5.50983	4.87748
ENSG00000116161.17	CACYBP	1.04411	9.24208e-08	6.35571e-07	6.05939	4.51227	4.74601	2.01069	4.78372	10.7516	9.9768	9.45178	11.7878	8.93339
ENSG00000100462.16	PRMT5	1.04375	4.93726e-19	2.24859e-17	12.2938	12.1635	11.799	7.91052	11.7256	26.258	25.9584	27.4811	29.0982	23.0517
ENSG00000211460.12	TSN	1.04301	2.38414e-05	9.50584e-05	11.4772	8.17299	8.04675	2.75426	10.1256	17.8513	18.2282	20.1408	18.8756	16.8069
ENSG00000241839.10	PLEKHO2	1.04282	0.000362984	0.00108016	6.5533	15.986	14.1582	12.0504	11.5385	28.8565	38.5989	29.7008	27.9212	22.4905
ENSG00000134825.15	TMEM258	1.04264	1.70297e-05	7.03873e-05	4.03145	2.1855	2.79844	1.3226	4.77182	6.5939	7.18997	7.19463	6.73355	6.60895
ENSG00000198730.9	CTR9	1.04199	1.69062e-05	6.99008e-05	8.70402	6.04274	5.71763	2.15701	7.37121	15.2155	12.2383	14.6415	12.5793	13.176
ENSG00000114405.10	C3orf14	1.04151	0.00207206	0.00497072	1.61955	0.605429	0.585543	0.238613	0.757964	1.72711	1.94368	1.59274	1.47428	1.71041
ENSG00000159593.15	NAE1	1.04143	0.00203214	0.00489014	6.91023	3.69952	3.29498	0.86848	5.21543	9.03338	8.99725	8.92488	9.06084	8.26282
ENSG00000136758.18	YME1L1	1.04126	5.86642e-05	0.000213516	16.4722	11.1328	10.923	3.63996	14.6183	26.3485	25.166	27.2739	26.1372	23.0667
ENSG00000130741.11	EIF2S3	1.04115	0.00120425	0.00310161	47.4026	25.0324	29.1578	7.10212	36.7291	72.4399	65.7331	73.2447	58.4868	54.1966
ENSG00000170837.2	GPR27	1.04035	0.00508681	0.0109708	0.935361	1.4875	1.06005	2.25744	1.29902	3.16206	5.4233	3.5311	3.06652	2.54294
ENSG00000197329.12	PELI1	1.0393	0.00213304	0.00510281	19.4849	9.7286	11.3685	4.29253	14.7739	23.3621	47.118	26.4243	19.2479	17.6213
ENSG00000131931.8	THAP1	1.0388	9.89857e-05	0.000340844	2.07386	1.49789	1.61749	0.553997	1.5275	3.68708	3.76777	3.63219	3.19835	2.28673
ENSG00000184076.13	UQCR10	1.03863	0.0002845	0.000868395	10.7444	5.74725	5.13357	2.30821	10.2857	17.335	14.2484	14.9379	15.2023	14.6745
ENSG00000156531.16	PHF6	1.03815	0.0118725	0.0230925	2.98711	1.45187	1.45391	0.233959	2.59709	3.98509	3.81494	4.2646	3.29946	3.71236
ENSG00000163389.12	POGLUT1	1.038	0.000507203	0.00145264	3.92733	1.99783	1.7978	0.747351	3.60215	5.16495	4.7886	5.28737	5.87509	5.72226
ENSG00000111647.13	UHRF1BP1L	1.03765	0.000312664	0.000945038	6.7024	4.91476	4.7496	1.52894	7.12042	11.3303	14.3517	10.6394	11.6182	8.31831
ENSG00000087502.18	ERGIC2	1.0374	0.00610164	0.0128428	7.93284	3.26361	2.99124	0.766719	5.1871	8.58449	9.5533	9.44267	8.75349	7.69445
ENSG00000114209.15	PDCD10	1.0369	0.00123821	0.00317484	7.94303	3.64139	3.32437	1.20776	6.0423	9.64846	11.1265	9.82756	9.43363	8.89261
ENSG00000005100.13	DHX33	1.03672	1.74767e-12	3.07025e-11	5.54286	4.39309	4.25364	3.83454	4.8877	9.65488	10.6111	11.6083	13.3862	8.79658
ENSG00000177879.16	AP3S1	1.03667	0.00408277	0.00905624	9.67779	5.42872	5.48829	1.18745	10.0577	14.2564	13.7137	13.5005	14.7862	14.0041
ENSG00000143641.10	GALNT2	1.03664	0.00010019	0.000344401	9.50863	15.6189	14.0605	13.123	11.1229	26.2712	31.1471	30.5886	45.1303	21.6756
ENSG00000155096.14	AZIN1	1.03609	0.000445368	0.00130149	21.0172	13.7358	16.2129	4.00144	19.7017	31.1209	31.969	37.7	36.9479	29.7333
ENSG00000003056.8	M6PR	1.03605	9.11897e-12	1.402e-10	15.4455	14.1076	14.0126	7.50453	14.9984	33.0982	29.8245	33.9534	29.9365	26.024
ENSG00000147687.19	TATDN1	1.03595	0.00399863	0.00887939	2.4136	1.29307	1.1699	0.299736	2.33316	3.1755	3.13976	3.71159	3.33485	3.16282
ENSG00000079332.15	SAR1A	1.03579	0.00106827	0.00279552	14.3431	13.2168	12.2328	2.8062	15.9034	23.9954	26.8589	30.6865	29.3835	20.5774
ENSG00000005801.18	ZNF195	1.03571	0.000593397	0.00166784	2.43176	1.25143	0.87351	0.428015	1.56358	3.13745	2.65296	2.69352	3.41731	2.63503
ENSG00000071994.10	PDCD2	1.03553	1.23275e-10	1.53699e-09	6.40936	3.74216	3.45826	2.68534	4.81856	9.66526	9.40315	10.7556	9.35547	9.24915
ENSG00000108061.11	SHOC2	1.03535	0.00128993	0.00328792	15.2252	8.72663	8.51291	2.46365	14.0912	20.5153	26.3057	23.3258	21.1257	17.4138
ENSG00000283777.2	CANX	1.03477	3.194e-06	1.58179e-05	4.23632	5.4777	5.15615	1.96713	5.57779	10.261	11.0657	11.2311	9.69572	9.35397
ENSG00000171928.14	TVP23B	1.03449	0.00117105	0.00302643	4.38934	1.90041	2.17452	0.688379	3.45946	6.01833	4.95902	6.10696	5.72344	5.07581
ENSG00000178904.19	DPY19L3	1.03415	0.000302757	0.000917854	3.63771	2.30562	2.07394	0.730615	3.27234	6.08245	6.24117	5.11328	4.9022	4.4643
ENSG00000171453.20	POLR1C	1.03409	8.04183e-09	6.83499e-08	3.87788	2.64481	2.7741	2.03166	3.00909	5.72429	5.5873	7.08714	9.21343	5.79015
ENSG00000145780.8	FEM1C	1.03372	0.000888093	0.00237659	8.27472	4.79189	4.23255	1.41254	7.71714	11.738	13.5248	12.0209	10.8868	10.3281
ENSG00000119414.11	PPP6C	1.03352	0.00710969	0.0146507	11.8485	6.37074	7.36776	1.25864	12.364	16.8898	18.4808	16.9339	19.3181	14.6818
ENSG00000075420.13	FNDC3B	1.03301	8.91803e-06	3.95996e-05	9.88409	9.75919	9.24881	4.26103	10.6516	23.641	20.653	25.3084	17.6705	13.1274
ENSG00000156313.14	RPGR	1.03294	0.000242878	0.000755683	2.02923	1.08393	0.783102	0.445065	1.06686	2.60364	2.56174	2.3043	2.88423	1.75891
ENSG00000050130.18	JKAMP	1.03241	0.000255329	0.00078893	4.00697	2.31211	2.30966	0.862261	4.00361	6.33991	6.81575	5.74218	6.08011	5.09911
ENSG00000205155.8	PSENEN	1.03145	0.000210607	0.000664355	2.91496	1.9383	2.20444	0.752727	3.52497	5.69358	4.99687	4.63666	4.83987	5.29519
ENSG00000204604.11	ZNF468	1.03063	4.36427e-05	0.000164037	1.04292	0.624352	0.637175	0.279324	1.0608	1.67911	1.46213	1.59529	1.99101	1.45787
ENSG00000119203.14	CPSF3	1.0302	0.000585022	0.00164699	6.25728	3.97598	4.01424	1.13785	5.76938	10.8477	9.42828	9.98061	8.62052	8.13074
ENSG00000114503.11	NCBP2	1.03019	2.33187e-10	2.77001e-09	6.71736	5.84733	5.11813	2.77538	6.51716	11.9336	11.7495	13.0965	13.8025	11.1147
ENSG00000230989.6	HSBP1	1.02837	3.98276e-07	2.39713e-06	3.89096	2.4236	2.35509	1.18495	2.88599	5.25527	6.64944	5.94598	5.82581	5.10186
ENSG00000104660.18	LEPROTL1	1.02754	7.97276e-05	0.000281437	4.02728	1.74047	2.33185	1.05673	3.60079	6.45091	6.19787	5.26895	5.13523	5.43478
ENSG00000100883.12	SRP54	1.02686	0.00201297	0.00485115	9.87906	5.00657	5.47597	1.32795	7.65101	13.6336	13.1799	14.1337	11.8677	11.6699
ENSG00000241468.7	ATP5MF	1.02682	4.50255e-05	0.0001685	6.15256	4.06307	3.56513	1.66371	6.61225	11.2484	9.54012	9.32101	9.38608	9.74994
ENSG00000160255.18	ITGB2	1.02672	0.00493434	0.0106955	7.39473	10.8979	11.3024	14.1031	9.39208	30.4582	43.3308	25.1967	13.1292	18.278
ENSG00000119630.14	PGF	1.02529	0.0143804	0.0273576	2.14619	3.43277	2.46124	5.0525	1.77416	5.90606	5.42947	4.66122	13.7347	8.08828
ENSG00000164815.11	ORC5	1.02526	0.00132165	0.00335882	4.49142	2.32781	2.32511	0.677575	3.60664	5.97791	5.17257	5.99819	6.96535	5.46748
ENSG00000136051.14	WASHC4	1.0248	0.0162419	0.0303734	13.4655	7.06149	5.43889	0.965637	10.8	17.8455	19.7646	16.6308	13.4783	13.7802
ENSG00000124172.10	ATP5F1E	1.02336	8.34022e-07	4.71025e-06	5.65684	4.82613	4.83197	2.04014	6.16794	12.2508	10.6134	11.0351	10.3378	8.96427
ENSG00000164924.18	YWHAZ	1.02333	3.25736e-05	0.000125842	71.2989	41.446	43.5025	16.9795	60.4927	116.617	103.208	97.7536	96.2442	106.328
ENSG00000122958.15	VPS26A	1.0229	0.00176615	0.00432015	10.7373	5.88842	6.34142	1.53963	9.48615	16.003	14.7744	15.016	15.4368	13.4537
ENSG00000099246.16	RAB18	1.02263	0.0104923	0.0206948	12.4274	4.70241	5.61257	1.10685	10.3239	14.8095	15.1988	15.6857	13.7403	14.3799
ENSG00000134070.5	IRAK2	1.02242	0.00275883	0.00640191	3.23288	2.62431	3.22646	3.85608	2.84464	12.1453	5.43319	8.86385	8.22169	3.47921
ENSG00000151806.14	GUF1	1.0217	1.56137e-06	8.26499e-06	10.0695	5.01151	4.98533	3.06375	7.8747	13.5695	13.0079	14.3555	14.914	13.5537
ENSG00000107651.13	SEC23IP	1.0217	0.000938807	0.0024968	6.9611	4.6081	4.58137	1.17761	6.49847	10.3839	10.8372	11.5643	11.0855	8.74982
ENSG00000140367.11	UBE2Q2	1.0212	3.21778e-16	1.0061e-14	7.66736	6.3162	5.70971	4.9218	7.57796	15.4862	13.4926	13.1062	18.0252	14.5387
ENSG00000152700.14	SAR1B	1.02104	0.000135817	0.000451314	7.52078	4.64389	3.85376	1.59156	6.56755	10.024	10.7692	10.9163	11.7751	9.98476
ENSG00000116977.18	LGALS8	1.021	0.00383739	0.00855282	10.1178	4.47863	5.19235	1.23963	8.09187	13.333	14.0648	13.5306	12.2167	10.3058
ENSG00000119661.15	DNAL1	1.02056	2.29742e-05	9.1996e-05	1.32781	1.79521	1.21727	0.694713	1.68821	3.03132	3.10748	2.93479	4.25969	2.07268
ENSG00000136021.18	SCYL2	1.02056	3.34189e-05	0.000128696	7.91945	3.64277	3.62367	2.14683	6.50521	10.499	10.6436	11.9838	10.1419	9.63057
ENSG00000087157.19	PGS1	1.0201	8.44661e-05	0.000295742	9.16346	8.96705	7.82987	10.9752	9.03729	22.9294	28.5539	22.2154	23.8741	12.9385
ENSG00000163814.8	CDCP1	1.02002	6.20813e-06	2.85758e-05	15.6978	6.1155	10.4136	6.28737	10.2639	23.4333	16.5792	23.7013	25.053	22.2709
ENSG00000174442.12	ZWILCH	1.01955	6.36985e-05	0.000229486	1.83286	1.11564	1.23514	0.435809	1.69816	2.87821	2.97357	2.48901	2.90273	2.82726
ENSG00000156049.7	GNA14	1.01944	1.88026e-10	2.2625e-09	1.33528	1.34789	1.0282	0.909792	1.24362	2.84386	2.64422	2.67543	2.65796	2.75395
ENSG00000187037.8	GPR141	1.01943	0.0187551	0.0344391	1.27555	0.538597	0.647888	0.117988	0.92949	1.45834	2.26527	1.7136	1.18203	1.00699
ENSG00000140471.17	LINS1	1.01922	0.000774729	0.0021059	3.36217	1.58116	1.43319	0.58273	2.34749	4.47713	3.15469	4.08876	4.3597	4.32949
ENSG00000153208.16	MERTK	1.01899	0.000259995	0.000801912	3.77413	5.23774	3.15596	2.3869	5.50581	12.8208	11.4926	8.00397	8.4755	5.14269
ENSG00000211455.8	STK38L	1.01853	0.00670782	0.0139412	6.88811	4.82217	3.62524	0.750237	5.68192	10.7075	11.6085	9.46182	8.20024	7.48784
ENSG00000163319.11	MRPS18C	1.01839	0.000123179	0.000413761	3.03028	1.16142	1.14874	0.770825	1.64692	3.63331	3.32013	3.47387	3.89328	2.92294
ENSG00000070367.16	EXOC5	1.01826	0.000478196	0.00138165	5.62551	3.09512	3.21347	1.04712	5.284	8.25577	7.97502	7.98988	8.19283	7.74179
ENSG00000124126.14	PREX1	1.01824	0.00640857	0.0133954	8.52299	14.3955	13.8324	18.4275	8.97913	32.3063	52.8127	30.6669	24.8222	18.169
ENSG00000102172.16	SMS	1.01749	3.08818e-05	0.000119805	10.4065	10.7087	10.5492	4.14029	12.2865	24.515	22.3015	18.959	28.4182	14.9807
ENSG00000142864.14	SERBP1	1.01714	1.92516e-15	5.49286e-14	35.1451	25.9497	25.0449	15.8543	29.9908	64.8738	55.0926	61.6805	62.6545	56.1004
ENSG00000163694.15	RBM47	1.01706	0.000191739	0.000611871	5.97079	4.10886	4.51978	7.03202	6.9587	15.7142	17.3505	14.0699	12.1871	8.8981
ENSG00000173852.14	DPY19L1	1.01638	4.20797e-05	0.000158458	3.02881	2.18947	1.97862	0.825577	3.20909	5.72178	4.84279	5.06056	5.24581	4.10627
ENSG00000143418.19	CERS2	1.01637	8.46217e-07	4.76797e-06	11.4874	15.7067	14.4439	6.52013	17.4589	28.1197	31.6155	29.0545	33.6226	27.5913
ENSG00000118246.14	FASTKD2	1.01634	0.00297802	0.00684312	6.17008	3.22923	3.21208	0.768693	4.80322	7.87107	6.81291	8.41321	8.88041	7.65581
ENSG00000071054.16	MAP4K4	1.01555	3.36475e-08	2.53807e-07	12.9682	17.9026	16.4667	9.0114	15.6496	35.0699	33.6488	31.9684	39.2057	26.8825
ENSG00000104341.16	LAPTM4B	1.01489	9.32511e-10	9.85506e-09	21.9047	12.0446	14.1704	8.63929	18.3031	31.8149	33.3192	32.7395	37.7569	33.8828
ENSG00000176024.18	ZNF613	1.01488	0.000823527	0.00222552	1.01672	0.584221	0.483588	0.212397	0.976049	1.69406	1.47447	1.43955	1.29834	1.2854
ENSG00000174720.16	LARP7	1.0142	0.000706866	0.00194376	4.58224	3.18812	3.27312	0.793584	3.41716	7.45325	6.97526	7.00626	6.51441	5.7521
ENSG00000133706.18	LARS	1.01407	6.9198e-07	3.97313e-06	14.596	10.5387	10.6964	4.46408	11.5127	23.6862	21.612	24.3871	26.3745	20.1789
ENSG00000067064.11	IDI1	1.01358	6.03872e-06	2.78812e-05	6.49349	4.83897	3.86787	2.49559	7.43941	9.15271	13.2284	12.227	9.55175	11.9928
ENSG00000120992.18	LYPLA1	1.01317	0.0083058	0.0168355	13.4373	4.88732	5.51054	1.32936	10.0719	14.6514	17.0577	14.4127	14.3281	15.2314
ENSG00000100479.13	POLE2	1.01278	0.0220933	0.0397679	1.16184	0.696931	0.284364	0.103853	0.984798	1.25803	1.69726	1.43011	1.33237	1.2033
ENSG00000028116.17	VRK2	1.01269	5.59846e-05	0.000204937	6.56936	4.00132	3.53861	1.5451	5.12242	9.59776	9.46506	10.0234	9.54989	7.28883
ENSG00000163154.6	TNFAIP8L2	1.01252	0.00349478	0.00786911	1.55842	1.48892	2.49243	2.26735	1.73978	5.71129	6.20916	4.95271	3.63997	2.48572
ENSG00000184060.11	ADAP2	1.01245	1.30282e-07	8.72088e-07	10.2939	10.9198	9.59641	6.03771	7.47368	26.0397	20.2036	17.5378	17.2432	21.1765
ENSG00000124762.13	CDKN1A	1.01243	0.00235186	0.00557216	32.4996	37.0116	37.8762	67.6157	39.5007	83.8172	77.9848	98.0162	154.92	116.818
ENSG00000085760.14	MTIF2	1.01111	0.00134825	0.00341491	6.52281	4.18751	3.95232	1.04094	5.89154	10.3775	8.1033	9.87469	10.2688	8.63168
ENSG00000138382.15	METTL5	1.0108	0.00078914	0.00214218	3.6872	2.57439	2.09133	0.630793	3.2816	5.52215	5.42213	5.20212	5.46458	5.2599
ENSG00000085449.15	WDFY1	1.01076	0.013932	0.0266348	5.93031	3.70227	4.13637	0.515985	5.97483	8.51924	10.4385	8.97034	9.30614	6.72964
ENSG00000072849.11	DERL2	1.01011	0.00124328	0.00318647	4.12369	2.53612	2.73022	0.74255	4.55209	6.62994	6.66837	6.78617	6.08838	5.92214
ENSG00000101109.12	STK4	1.00919	1.51752e-05	6.34174e-05	10.7919	7.48405	7.98944	3.87958	9.13842	18.4419	25.4143	16.5108	14.958	12.752
ENSG00000087263.16	OGFOD1	1.00875	9.98067e-07	5.54844e-06	5.29162	4.9659	4.34186	1.78539	4.6035	9.17245	9.311	10.0471	10.3952	8.18756
ENSG00000073737.16	DHRS9	1.00748	0.0213035	0.0384956	0.575141	0.727985	1.12039	0.290974	2.20867	2.0403	3.45603	1.3181	2.09982	2.03186
ENSG00000144959.10	NCEH1	1.00714	1.2991e-05	5.52072e-05	1.85841	1.78307	2.30241	1.5106	3.32426	6.05964	5.78801	4.2927	4.8651	3.72416
ENSG00000134308.14	YWHAQ	1.0065	3.02203e-20	1.5927e-18	48.7581	43.9041	40.0785	33.3411	57.202	101.801	97.4278	97.5217	103.752	110.959
ENSG00000136875.12	PRPF4	1.0052	4.58071e-10	5.14754e-09	7.39487	6.37611	6.36043	3.75622	6.51792	14.3092	12.4074	15.3726	16.3586	10.732
ENSG00000136630.13	HLX	1.00433	0.000376704	0.00111679	0.907061	1.55704	1.13582	0.957109	0.92261	2.22699	3.64281	2.96278	2.35342	1.64689
ENSG00000100519.12	PSMC6	1.00398	0.000407897	0.00120188	7.13295	3.36197	3.48297	1.29482	5.04633	8.73896	8.93139	9.12647	9.44476	7.98611
ENSG00000117758.14	STX12	1.00397	0.00228912	0.00543936	13.3634	8.97141	9.53493	2.12611	14.3817	19.9018	21.4271	23.9236	20.9967	19.0437
ENSG00000171867.16	PRNP	1.00388	4.21476e-09	3.84489e-08	42.1787	29.6165	38.2005	18.8971	44.8332	75.749	68.6543	83.5368	88.5937	74.7574
ENSG00000138399.18	FASTKD1	1.00374	0.00942065	0.0188304	2.98492	1.55663	1.2773	0.281558	2.35178	4.13129	3.37636	3.95084	3.25506	3.37632
ENSG00000124789.11	NUP153	1.00254	4.10556e-06	1.97725e-05	17.9275	9.01482	10.2091	5.30421	14.8715	24.9754	23.5684	27.1381	27.8378	23.0816
ENSG00000138663.9	COPS4	1.00249	0.00108844	0.00283968	5.52976	3.78745	3.3502	0.908401	4.87126	7.74589	8.23954	8.64468	8.27414	7.26477
ENSG00000177105.10	RHOG	1.00188	7.0474e-05	0.00025209	17.1757	24.9004	22.4029	23.7022	19.6603	58.7174	61.6528	56.19	42.8943	36.5756
ENSG00000118855.19	MFSD1	1.0014	6.68542e-05	0.000240138	12.1766	7.81583	7.9891	3.1313	12.0256	22.031	20.7187	17.9095	16.8813	17.1605
ENSG00000008282.8	SYPL1	1.00083	0.00200926	0.00484317	29.323	15.9703	18.8145	4.64538	29.666	40.4364	40.3951	43.5181	46.6995	42.27
ENSG00000168214.20	RBPJ	1.00067	0.00304265	0.00698	11.7021	7.57252	8.24821	1.86468	11.8107	20.8682	19.772	20.0628	15.6835	13.0472
ENSG00000112494.10	UNC93A	-1.00028	0.00336776	0.0076258	4.73817	4.07114	4.35323	4.17688	6.448	0.946686	2.88315	2.42302	2.99169	4.46244
ENSG00000108262.15	GIT1	-1.0012	0.000710403	0.00195215	14.5444	18.0781	15.1001	26.3046	13.8959	10.9467	9.64081	9.07975	12.9136	11.0202
ENSG00000131089.15	ARHGEF9	-1.00154	1.25185e-10	1.55759e-09	4.50355	3.93695	3.44095	2.21612	3.8135	2.04974	2.31734	1.64123	1.82641	2.2716
ENSG00000164576.12	SAP30L	-1.00174	0.000641353	0.00178311	10.0829	12.512	11.6231	19.0198	11.436	6.625	8.09806	6.57525	8.5478	9.46349
ENSG00000124466.9	LYPD3	-1.00242	0.00176235	0.00431173	200.953	154.417	156.179	298.828	183.655	115.4	98.9869	84.8087	119.075	181.624
ENSG00000178951.9	ZBTB7A	-1.00257	0.00569624	0.0121035	30.3801	32.5521	32.2306	72.1229	27.9782	25.5512	19.7818	23.5236	26.5204	26.378
ENSG00000135547.9	HEY2	-1.00272	0.00253808	0.00596652	2.78271	3.95404	2.55429	1.09054	1.6483	1.1092	1.76612	1.33303	1.70533	0.881555
ENSG00000138449.10	SLC40A1	-1.0039	0.000671566	0.00185812	10.084	11.4923	13.6604	3.41773	15.6748	5.08138	7.411	5.87327	5.59472	6.15892
ENSG00000149577.15	SIDT2	-1.00399	2.06691e-11	2.96265e-10	11.9063	13.172	11.4027	10.5859	12.7478	5.9442	7.33773	6.99586	6.38996	7.88117
ENSG00000184363.10	PKP3	-1.00436	0.0216501	0.0390226	107.784	80.2267	92.6505	263.336	83.7602	82.7742	50.524	61.2956	83.8512	117.822
ENSG00000122507.20	BBS9	-1.00439	0.000522311	0.00148744	7.33244	4.7082	3.97487	1.38706	4.81309	2.22588	2.80131	2.01602	2.21317	2.82886
ENSG00000050344.9	NFE2L3	-1.00439	0.00708442	0.0146107	5.61579	2.00346	4.21128	7.80549	4.2034	2.93335	2.33111	3.49872	2.47583	3.17748
ENSG00000274180.1	NATD1	-1.00481	0.000150957	0.000496161	7.18573	9.76135	9.42445	12.544	10.1598	4.48835	7.1738	5.82315	5.91793	5.9405
ENSG00000100311.16	PDGFB	-1.00605	0.0148251	0.0280974	11.7618	29.047	20.3509	39.3207	13.9275	13.2634	16.2737	15.5201	18.0426	8.27249
ENSG00000108306.13	FBXL20	-1.00643	4.4662e-06	2.12801e-05	10.6605	5.78469	6.47197	4.05369	7.89447	3.84046	5.25235	2.95969	3.1472	4.15529
ENSG00000078902.16	TOLLIP	-1.00665	0.00609971	0.012841	24.2408	23.8548	29.8053	58.5311	25.0229	19.6301	14.9257	17.942	23.4811	24.3242
ENSG00000116819.8	TFAP2E	-1.00714	0.00207642	0.00498019	4.3396	2.65608	2.18693	4.27732	2.95579	2.14992	1.11351	1.52787	2.6911	2.1985
ENSG00000174501.14	ANKRD36C	-1.00715	0.00331548	0.0075187	8.80421	5.93784	4.05656	1.30445	6.98657	2.50567	4.01702	2.26197	3.10634	2.6907
ENSG00000142046.15	TMEM91	-1.00743	0.00105585	0.00276963	3.20341	3.65895	2.9968	4.9907	4.60846	1.98144	2.39142	1.66888	1.95559	3.52328
ENSG00000186577.14	SMIM29	-1.00834	0.000976817	0.00258649	11.4168	11.4216	12.0216	19.6258	9.909	6.71797	7.92061	6.95592	7.81922	9.61848
ENSG00000108187.16	PBLD	-1.00841	5.38892e-06	2.51707e-05	1.11487	1.51867	1.17967	0.949379	1.14263	0.660268	0.712272	0.685768	0.85976	0.482887
ENSG00000127955.17	GNAI1	-1.00851	4.4369e-06	2.11656e-05	5.1381	2.32025	2.86634	2.72315	4.2509	1.7761	1.49157	1.93401	1.96445	2.55116
ENSG00000114115.9	RBP1	-1.00884	3.94229e-05	0.000149642	1.23989	1.30006	1.00108	0.794613	1.36432	0.785939	0.511467	0.39616	0.771004	0.769643
ENSG00000184990.13	SIVA1	-1.00907	0.00132816	0.00337394	8.2652	10.5125	8.69135	16.6635	8.36901	5.42961	7.09543	5.96018	7.02287	6.49859
ENSG00000084710.14	EFR3B	-1.00937	2.74991e-07	1.72051e-06	1.21175	1.08001	1.09504	0.849019	1.12736	0.503627	0.771496	0.457334	0.570127	0.759664
ENSG00000139718.10	SETD1B	-1.00955	0.00176993	0.00432766	18.5826	25.9746	21.9453	41.9075	19.752	16.0709	15.8979	15.2171	15.2709	16.0075
ENSG00000125845.7	BMP2	-1.00973	0.00660126	0.0137458	7.58638	8.68707	7.33783	14.4089	5.44317	4.69457	4.67002	4.49163	8.87193	4.02407
ENSG00000083812.12	ZNF324	-1.00974	0.000446461	0.00130374	5.49422	5.21724	5.74723	9.01829	5.54888	3.08326	3.52627	3.27755	4.735	4.08058
ENSG00000164010.15	ERMAP	-1.00975	2.33239e-16	7.48661e-15	5.39426	4.60517	4.54766	3.53504	4.86057	2.4485	2.92531	2.79691	2.37266	2.48654
ENSG00000078596.11	ITM2A	-1.00988	0.000271906	0.000833961	11.6102	16.8364	11.151	4.38908	14.0358	5.7748	8.33146	6.03415	5.14913	6.83147
ENSG00000141401.12	IMPA2	-1.01145	0.000641869	0.00178413	48.2227	22.5235	24.0885	41.1343	35.2865	20.5097	18.1069	13.4566	17.5503	29.5836
ENSG00000143303.12	RRNAD1	-1.01163	0.000603176	0.00169139	10.7644	11.5465	10.1568	2.49633	8.87214	4.70596	4.60787	4.3578	4.86728	5.55678
ENSG00000145730.20	PAM	-1.0122	0.000158464	0.000518011	23.2022	29.4368	52.9764	30.4751	44.239	17.0151	19.0561	23.464	20.1751	24.8594
ENSG00000073169.14	SELENOO	-1.01262	0.00182474	0.00444545	17.9752	16.5591	12.6936	28.9469	12.9973	10.0246	9.54171	9.42098	12.2317	12.8263
ENSG00000132376.20	INPP5K	-1.01326	3.4411e-08	2.58758e-07	12.1505	13.221	12.0416	12.8998	10.8702	7.061	7.12134	6.4406	7.24387	7.81471
ENSG00000137747.16	TMPRSS13	-1.01426	0.000107799	0.000367417	17.8556	10.6777	13.4597	17.4271	13.5587	8.0109	6.86964	7.89213	7.28138	12.4728
ENSG00000149634.4	SPATA25	-1.01426	0.000497326	0.00142706	2.90726	3.79607	2.65443	3.01797	2.9571	1.48467	2.52115	1.79438	1.71327	1.34205
ENSG00000161677.11	JOSD2	-1.01457	0.00257195	0.00603087	8.95436	10.7239	10.8349	20.0447	9.40356	8.22277	6.85987	6.3551	7.80151	7.43717
ENSG00000132740.8	IGHMBP2	-1.01585	0.000169071	0.000547938	6.2841	6.36361	6.10322	8.91361	4.64671	3.59052	3.63859	3.62436	4.20566	4.22976
ENSG00000181104.7	F2R	-1.0162	3.90598e-05	0.000148383	17.0213	16.3263	18.4788	8.29284	20.4127	7.7377	10.7496	6.61162	6.95027	12.7353
ENSG00000188177.14	ZC3H6	-1.01678	0.00159642	0.00395061	6.2331	2.87768	3.0528	0.942044	4.75401	2.07341	2.11388	1.76828	1.67221	1.88693
ENSG00000137802.14	MAPKBP1	-1.01731	6.39962e-06	2.92675e-05	18.1342	12.7862	14.1101	17.0476	13.4091	7.91745	6.47525	8.40105	10.4652	10.6306
ENSG00000065618.21	COL17A1	-1.01756	0.00126927	0.00324423	255.348	175.738	170.66	349.216	176.5	127.645	132.326	110.026	120.11	183.821
ENSG00000160058.18	BSDC1	-1.01859	2.91326e-08	2.22674e-07	18.888	17.1382	16.9652	20.0263	17.3342	9.87782	9.99365	9.73531	11.5374	11.4078
ENSG00000139192.12	TAPBPL	-1.01862	8.28259e-05	0.00029042	6.68247	8.53314	7.66676	11.2307	8.52436	4.47453	5.29044	4.63955	5.05621	5.81578
ENSG00000133678.14	TMEM254	-1.01901	0.0056134	0.0119443	15.5731	6.80999	8.96292	3.18678	18.6643	4.18416	4.84431	5.11319	4.97827	9.24034
ENSG00000148655.15	LRMDA	-1.01995	0.000216033	0.000679517	2.90684	2.63078	2.26983	0.949849	2.46623	1.58295	1.34749	1.43487	1.07282	0.715443
ENSG00000111271.14	ACAD10	-1.02034	1.42766e-07	9.47249e-07	5.63321	4.01125	4.16439	5.15048	4.97783	2.633	2.37549	2.60249	2.80583	3.3652
ENSG00000181191.11	PJA1	-1.02055	5.6603e-07	3.31622e-06	5.86032	9.00408	8.23991	6.5309	7.19602	4.0356	4.69898	3.65576	4.23519	4.61736
ENSG00000184470.21	TXNRD2	-1.02072	9.23312e-05	0.000320675	4.00925	4.60775	4.17869	6.1453	3.66308	2.6987	2.46247	2.50288	2.91439	2.85953
ENSG00000013297.11	CLDN11	-1.0208	0.00762984	0.0155891	2.86599	6.64763	6.51983	1.73599	6.23811	1.86482	2.90185	2.26472	1.88654	4.43493
ENSG00000163516.13	ANKZF1	-1.02083	1.54414e-09	1.57003e-08	8.8334	5.44763	5.7617	5.45554	7.60929	4.00548	3.61223	2.89201	3.64107	4.46894
ENSG00000164442.10	CITED2	-1.02106	2.86635e-23	2.05917e-21	39.1901	32.9445	32.3437	28.3112	37.8531	20.0364	19.6897	19.5799	17.8194	19.4062
ENSG00000165915.14	SLC39A13	-1.02138	0.000824656	0.00222788	11.7273	18.7956	15.8617	22.9955	11.8795	8.40178	8.66549	8.85821	11.9365	10.9732
ENSG00000142494.13	SLC47A1	-1.02164	0.00788649	0.0160699	1.9472	0.904445	2.18479	2.49821	2.39548	0.899453	0.659667	1.14799	1.01241	2.07988
ENSG00000139437.18	TCHP	-1.02177	3.33397e-07	2.04149e-06	6.15951	3.76104	3.01832	4.30845	3.97564	2.31077	2.27459	2.47545	2.4403	2.56208
ENSG00000148053.16	NTRK2	-1.02291	2.05698e-05	8.3588e-05	6.46956	11.6165	9.69566	5.13244	10.118	3.46442	5.68668	5.54221	5.04072	4.50266
ENSG00000211584.14	SLC48A1	-1.0232	1.12763e-07	7.65283e-07	9.26557	10.7156	10.6658	10.0241	9.39705	5.34173	4.87031	5.78422	5.97854	6.96314
ENSG00000165244.7	ZNF367	-1.02361	0.000374092	0.00111095	2.24437	1.24703	1.22872	1.67394	1.22642	1.14896	1.08342	0.644726	0.753777	0.734783
ENSG00000168286.2	THAP11	-1.02387	0.000528086	0.00150211	14.6165	17.0369	18.4919	28.1305	15.8835	10.7964	10.1407	10.5485	13.278	11.794
ENSG00000156284.5	CLDN8	-1.02405	0.000213949	0.000673664	3.23521	2.26963	3.21532	3.13284	2.70614	1.46318	1.22335	1.35017	2.5982	1.82176
ENSG00000123815.12	COQ8B	-1.02474	0.000166197	0.000540072	7.30791	7.75098	7.17774	11.3848	6.27455	4.80559	4.5298	4.60044	4.72735	5.06082
ENSG00000094963.14	FMO2	-1.02474	0.00503525	0.0108869	2.27142	4.35608	2.25064	0.918312	4.23084	1.3175	1.08079	1.13177	1.71056	2.42336
ENSG00000126432.14	PRDX5	-1.02529	0.00046914	0.00135911	52.4097	61.7049	68.2687	97.9738	58.8263	45.7901	39.6875	39.7939	31.939	45.0375
ENSG00000198947.15	DMD	-1.02541	0.000124861	0.000418828	4.68324	5.82526	3.73847	1.44977	5.1731	1.84702	2.6898	2.12903	2.39804	2.30791
ENSG00000111671.9	SPSB2	-1.02591	0.00263064	0.00614818	3.42865	3.49632	6.52616	6.60554	3.4509	3.49057	2.24454	3.04686	2.64467	2.6586
ENSG00000108604.15	SMARCD2	-1.02649	1.36941e-05	5.76472e-05	27.1121	29.7572	34.4016	39.4589	31.4256	20.5251	19.4938	15.9254	17.5156	21.5733
ENSG00000069702.11	TGFBR3	-1.02674	4.32732e-05	0.000162699	28.8051	55.6778	44.074	27.5825	39.9525	19.9779	27.9696	15.6655	21.3155	26.4583
ENSG00000177675.8	CD163L1	-1.02724	0.0001201	0.000404546	2.90087	3.70356	3.46725	3.6196	3.68235	2.80328	2.12169	2.14853	1.2048	1.72595
ENSG00000166925.9	TSC22D4	-1.02777	0.00332587	0.00753774	19.356	23.5029	20.7773	42.7068	17.7715	14.8842	19.7598	12.7762	13.1205	14.8179
ENSG00000166126.10	AMN	-1.02796	0.00395544	0.00879615	2.22638	1.5566	1.50196	3.04582	1.51291	1.18162	0.659168	0.998927	1.49547	1.52156
ENSG00000148426.13	PROSER2	-1.02828	0.000794567	0.00215535	2.39126	2.64115	2.39375	3.77941	2.11446	1.62852	1.24803	1.2876	2.21292	1.54853
ENSG00000214787.10	MS4A4E	-1.02836	0.00144291	0.00361522	4.21673	2.54347	2.10508	4.34368	2.533	2.44566	1.95653	1.76807	1.81677	1.19013
ENSG00000070159.14	PTPN3	-1.02861	0.000514442	0.00147091	23.481	7.686	11.0828	6.01116	13.6976	5.71742	4.88024	6.25152	6.86336	9.57992
ENSG00000100151.16	PICK1	-1.0288	9.07228e-05	0.000315725	6.74689	5.89495	4.76429	8.94004	6.16605	3.84699	3.45243	3.29754	4.14343	4.3386
ENSG00000213983.11	AP1G2	-1.0299	3.11797e-05	0.000120766	13.619	7.49967	7.32069	10.7581	7.31568	6.53696	4.74279	4.85804	4.92276	5.56058
ENSG00000152104.12	PTPN14	-1.03263	1.49464e-13	3.15363e-12	19.7217	13.5314	15.3214	10.3212	16.1825	7.35812	8.16578	7.03448	9.88786	9.23494
ENSG00000166535.20	A2ML1	-1.03286	0.00417008	0.00922277	30.244	6.66604	9.64929	10.1543	17.6804	11.0966	5.86742	4.97748	7.62499	10.5353
ENSG00000142185.16	TRPM2	-1.03346	0.000633783	0.00176369	1.98909	1.96432	2.31576	3.04624	1.54243	1.5666	1.23785	1.42936	1.19512	0.991181
ENSG00000179085.7	DPM3	-1.0336	0.000152592	0.000500717	12.667	16.4779	15.6241	20.8319	15.6912	8.47854	10.8462	8.55336	8.26603	11.4333
ENSG00000176092.15	CRYBG2	-1.03431	0.00900395	0.0180994	11.9951	7.0434	8.49912	21.9328	8.73332	7.40402	4.58967	6.12356	7.50384	9.66323
ENSG00000215041.10	NEURL4	-1.03451	0.000116951	0.00039482	7.16953	7.59158	6.46016	10.4119	6.60309	4.31566	3.43131	4.19514	5.45024	5.0769
ENSG00000105287.12	PRKD2	-1.03526	0.000120447	0.0004056	19.4378	18.3097	18.918	28.5198	15.6606	12.0489	12.9827	10.8152	11.0908	12.4908
ENSG00000131697.18	NPHP4	-1.0356	0.000536736	0.00152349	3.58693	4.63769	3.5322	6.55711	3.65181	2.2718	2.36634	2.62206	3.349	2.45296
ENSG00000203778.8	FAM229B	-1.0357	0.000266481	0.000818779	1.19055	2.49701	2.20554	1.13617	1.86032	0.813359	0.922129	1.09453	1.14392	1.02881
ENSG00000198182.13	ZNF607	-1.03587	3.01695e-05	0.000117495	1.91862	1.53773	1.76342	2.08086	2.17046	1.17649	0.670054	1.13123	1.16218	1.2781
ENSG00000095906.17	NUBP2	-1.03613	0.00373667	0.00834837	8.61278	12.0823	10.162	21.6709	8.55226	7.03405	6.65715	7.20772	8.74519	7.50429
ENSG00000119559.16	C19orf25	-1.03639	0.00312201	0.00714032	5.03802	6.54076	5.69713	11.9688	5.20322	3.85665	3.66465	3.66909	5.08419	4.59663
ENSG00000182636.7	NDN	-1.03661	0.000833239	0.00224773	10.4426	26.6992	23.5106	22.7393	19.1244	9.6443	15.222	10.5751	13.466	11.0574
ENSG00000154803.13	FLCN	-1.03726	0.000100474	0.000344986	4.47536	7.12093	6.20856	7.89221	5.91083	2.97719	3.75082	3.86726	3.46474	4.41644
ENSG00000114698.15	PLSCR4	-1.03745	3.61719e-05	0.000138195	12.1717	13.2893	12.1235	4.92418	15.5548	5.07768	8.25578	4.58383	6.84229	6.87331
ENSG00000155275.19	TRMT44	-1.0383	7.33995e-05	0.000261547	5.51335	4.36184	4.21806	6.9499	4.90904	2.84944	2.23867	3.06157	3.39988	3.54391
ENSG00000119772.16	DNMT3A	-1.0383	2.53776e-07	1.60689e-06	6.73422	7.32352	6.23702	7.54309	6.0712	3.55307	4.61195	3.48125	3.98071	3.87383
ENSG00000064201.15	TSPAN32	-1.03905	0.00820396	0.0166493	1.12564	1.692	1.06916	2.38231	0.979685	0.866129	1.29887	0.596865	0.732711	0.84817
ENSG00000149591.16	TAGLN	-1.03955	0.00548805	0.0117044	66.2655	237.512	115.993	96.9505	76.3852	51.8124	95.2947	57.5177	86.7856	49.4953
ENSG00000149743.14	TRPT1	-1.03978	3.29153e-06	1.6241e-05	7.17002	6.17634	5.68683	7.5603	6.01666	3.97059	3.67523	2.80001	4.21278	4.0798
ENSG00000099821.14	POLRMT	-1.04009	0.00779037	0.0158875	14.44	16.6776	14.3467	36.8817	12.2721	11.3534	9.22766	10.6559	14.9028	11.8625
ENSG00000164056.11	SPRY1	-1.04014	0.000291679	0.00088739	38.2293	36.0019	40.0009	56.9857	39.5173	18.1502	20.5176	20.4131	33.8952	30.5595
ENSG00000135587.9	SMPD2	-1.04055	0.000706337	0.00194286	14.236	10.9878	11.9587	20.8112	10.6202	7.87471	5.98849	9.02403	8.07716	9.46402
ENSG00000130222.11	GADD45G	-1.04094	0.0101413	0.0200978	3.65968	4.66991	3.1481	8.81458	3.62089	2.15643	4.1264	2.85199	2.80088	2.52766
ENSG00000145916.19	RMND5B	-1.04162	1.64285e-06	8.65077e-06	10.4269	9.99651	8.41756	11.8973	8.68793	4.99935	5.6517	5.21115	6.3491	6.27483
ENSG00000131196.17	NFATC1	-1.04198	1.74115e-05	7.17691e-05	5.21803	6.71822	7.19168	7.08819	5.26798	4.28072	3.09337	3.6908	4.19369	2.97358
ENSG00000128563.13	PRKRIP1	-1.04199	0.000179373	0.000577912	9.86071	8.74683	7.9178	14.5675	8.57615	5.59046	5.74014	5.2065	6.89279	5.74942
ENSG00000127663.15	KDM4B	-1.04255	0.00111327	0.00289508	11.9168	11.0274	10.7948	21.1231	9.63907	7.12172	8.86232	6.21387	8.20718	8.04101
ENSG00000197912.15	SPG7	-1.04264	9.29912e-06	4.10361e-05	7.42359	7.51897	5.19589	7.93751	5.25936	3.15124	3.83959	3.48837	4.38395	4.31086
ENSG00000169692.13	AGPAT2	-1.04315	0.00138334	0.00348767	20.8787	67.9192	39.4661	50.1613	41.2758	23.5717	21.126	25.3743	31.6045	26.3872
ENSG00000111676.15	ATN1	-1.04319	0.000821955	0.00222176	43.3965	77.3077	51.9596	91.0582	47.8946	33.9747	33.9733	32.5249	41.7564	42.4462
ENSG00000064655.19	EYA2	-1.04367	8.75316e-06	3.89535e-05	3.15095	2.2504	2.49421	2.87453	3.03172	1.8041	1.41077	1.15761	1.34427	2.08259
ENSG00000156298.12	TSPAN7	-1.04406	0.00324188	0.00737525	4.54312	3.51118	2.45522	0.734598	4.73616	1.40382	2.06935	1.24964	1.84683	1.83749
ENSG00000170275.14	CRTAP	-1.04407	3.41903e-08	2.57419e-07	30.9328	44.1238	48.0052	28.4197	47.0842	19.6602	22.0163	20.9145	23.5368	25.0252
ENSG00000066279.18	ASPM	-1.04444	0.0167651	0.0312105	2.42961	0.571839	0.530167	0.297516	1.11844	0.444653	0.660379	0.499025	0.297793	0.629824
ENSG00000185551.15	NR2F2	-1.04495	2.22039e-05	8.92075e-05	20.9409	38.9747	22.7072	23.9522	20.1868	13.1362	17.3465	12.6317	15.1776	13.9489
ENSG00000125319.14	C17orf53	-1.04499	9.64808e-05	0.00033336	1.08392	1.02003	1.03342	1.06664	1.0727	0.445932	0.457871	0.678043	0.863193	0.549379
ENSG00000007520.4	TSR3	-1.04538	0.0137927	0.0263935	24.6635	35.6234	31.6432	83.4991	23.3472	25.293	22.4121	21.9843	29.2081	24.2088
ENSG00000196782.12	MAML3	-1.04554	4.89833e-09	4.37911e-08	9.12081	6.68682	6.24193	6.82262	6.69769	4.36459	4.8359	3.80978	3.57371	3.35045
ENSG00000166396.13	SERPINB7	-1.04558	0.00250692	0.0059013	58.0536	23.0115	41.6885	9.64638	47.7415	17.1464	15.6194	16.6552	18.0571	27.3374
ENSG00000269556.8	TMEM185A	-1.04565	4.29843e-09	3.90735e-08	4.88971	4.88408	5.77272	3.95987	5.56375	2.58958	2.40937	2.30429	3.34061	3.39759
ENSG00000117305.15	HMGCL	-1.04595	1.74082e-13	3.63495e-12	5.01319	5.21657	4.93359	4.30775	5.7912	2.94169	2.57093	2.53423	2.86411	3.22667
ENSG00000147642.17	SYBU	-1.0464	9.22529e-08	6.34778e-07	3.71966	3.89064	3.40968	2.88642	3.81526	1.3591	2.33002	1.58357	2.25371	2.37276
ENSG00000159423.17	ALDH4A1	-1.0469	0.000286537	0.000873508	16.7362	12.5273	9.91825	15.0777	10.7119	5.42714	4.86366	7.70843	7.6009	11.3052
ENSG00000090776.6	EFNB1	-1.04748	0.00522449	0.0112416	30.2501	41.4412	35.5501	81.0704	30.6873	25.8994	21.6746	23.1669	30.0804	31.9753
ENSG00000106772.18	PRUNE2	-1.0477	0.000835971	0.0022541	4.44566	8.76785	5.06353	2.23871	7.10143	1.79584	3.60622	2.72909	3.10417	3.7709
ENSG00000241852.10	C8orf58	-1.04969	1.5981e-06	8.44093e-06	5.43734	5.09385	4.7113	5.95876	4.55933	2.64387	3.08909	3.17179	3.37732	2.436
ENSG00000178033.6	CALHM5	-1.04988	0.0156012	0.0293654	0.939954	2.21191	2.79226	0.693328	3.23416	0.662511	1.31968	0.844311	0.672053	1.86414
ENSG00000077063.11	CTTNBP2	-1.05123	2.85212e-08	2.18554e-07	3.13272	1.82118	1.86631	1.21344	2.18424	0.967622	1.03174	1.03953	1.13655	1.34237
ENSG00000176894.10	PXMP2	-1.05143	0.00308272	0.00706387	1.61072	0.572972	1.31123	1.07983	1.35477	0.699657	0.624686	0.584166	0.45635	0.923463
ENSG00000093010.13	COMT	-1.05271	0.00240392	0.00568768	12.9125	16.3456	19.5929	33.8819	15.6847	12.1567	11.0127	10.5896	12.8839	12.3773
ENSG00000165458.14	INPPL1	-1.05373	2.14663e-06	1.10246e-05	15.3125	21.1857	19.3065	22.5318	18.5511	11.6319	11.815	10.1131	10.9845	11.0494
ENSG00000124181.14	PLCG1	-1.05401	2.84958e-06	1.42585e-05	16.7432	18.9381	14.8251	17.6112	14.9142	8.25285	7.37893	7.77085	11.8247	11.8901
ENSG00000067606.17	PRKCZ	-1.05484	0.00105293	0.00276377	4.89638	2.86304	3.63684	6.58928	3.39196	2.53911	1.84573	2.26048	2.64253	3.17409
ENSG00000079432.7	CIC	-1.05527	0.00181965	0.00443663	24.1499	35.04	30.4044	56.0862	23.1444	18.2805	21.9629	18.1347	20.1105	22.0658
ENSG00000166851.15	PLK1	-1.05622	0.000590391	0.00166017	1.75694	0.986047	1.08222	1.75507	1.06283	0.563036	0.671354	0.697563	0.856328	1.0049
ENSG00000164649.20	CDCA7L	-1.05661	1.07284e-10	1.36873e-09	8.50025	5.42402	5.94836	3.77413	6.63393	3.80759	2.83811	2.83909	3.36632	3.54384
ENSG00000183763.9	TRAIP	-1.05694	2.60346e-06	1.31304e-05	1.88967	1.5568	1.31081	1.56847	1.7024	0.715805	0.707748	0.867798	1.06531	1.11635
ENSG00000168938.5	PPIC	-1.05717	0.000374375	0.00111129	8.74864	18.879	22.8123	17.2443	17.1784	9.14806	10.7046	8.99234	8.08054	11.6015
ENSG00000181885.18	CLDN7	-1.05718	0.000203085	0.000643485	2.73775	2.633	2.58029	3.21555	2.78468	1.31831	1.5139	1.22644	2.65798	1.257
ENSG00000099814.16	CEP170B	-1.05748	0.00393658	0.0087577	35.0369	39.6048	35.2426	76.127	30.056	23.8643	17.2341	23.1801	33.9094	30.9597
ENSG00000182606.15	TRAK1	-1.05781	1.33851e-11	2.00179e-10	21.786	16.1361	17.0081	18.1608	17.1747	10.2596	9.86679	9.42767	10.0375	10.889
ENSG00000139211.6	AMIGO2	-1.05806	2.51022e-05	9.97229e-05	2.49231	4.38259	3.68486	2.56859	2.77269	2.01054	2.2551	1.41161	1.63922	1.59434
ENSG00000221838.9	AP4M1	-1.05813	0.000180092	0.000579918	4.69802	5.99432	4.7351	7.53171	4.1433	3.17655	2.81982	2.67687	3.64906	3.4334
ENSG00000170004.16	CHD3	-1.0583	1.01768e-06	5.64967e-06	19.9105	26.5678	26.3769	26.7533	23.4955	14.1269	16.3972	11.7124	13.3766	14.4629
ENSG00000142599.19	RERE	-1.05836	1.84179e-07	1.20025e-06	16.3188	20.1763	17.0091	19.915	16.9539	10.1849	11.5457	8.96773	9.58098	11.0115
ENSG00000100290.3	BIK	-1.05859	0.0185648	0.0341136	1.75879	1.00723	2.2666	3.72896	2.11847	0.863624	0.980088	1.30931	1.46119	1.82497
ENSG00000144567.11	RETREG2	-1.05905	0.000693171	0.00191264	20.8484	27.1496	29.3757	47.2572	26.3731	16.8032	19.044	15.2457	19.4828	18.4836
ENSG00000143373.18	ZNF687	-1.05944	0.000363001	0.00108016	10.6838	12.6475	11.8085	19.6266	10.0033	7.86064	8.54132	6.5989	7.44893	7.49015
ENSG00000155034.19	FBXL18	-1.05971	0.000289859	0.000882297	5.60974	6.41333	5.69389	9.96419	5.34785	3.88255	3.46771	3.43931	4.40257	4.12757
ENSG00000005102.13	MEOX1	-1.06003	0.000396621	0.00117152	6.46906	16.6571	7.8425	7.14105	9.04115	3.83123	5.69323	6.67433	5.68168	4.35335
ENSG00000254469.7	AP002495.1	-1.06048	6.96949e-07	3.99595e-06	2.49556	1.4561	1.28086	1.04602	1.79033	0.828777	0.98469	0.692422	0.87539	0.962317
ENSG00000100577.19	GSTZ1	-1.06052	2.61013e-09	2.51812e-08	4.26215	3.2578	3.65127	3.5831	3.58592	1.89133	1.75626	1.97568	2.03773	2.56563
ENSG00000177030.16	DEAF1	-1.06062	9.69866e-05	0.000334569	7.26678	8.59548	8.74794	11.7568	7.12988	4.61201	4.0476	5.17838	5.80555	5.55277
ENSG00000046653.15	GPM6B	-1.06117	0.0024867	0.00586172	6.6478	1.99315	3.66803	1.05246	3.39252	2.01629	1.66238	2.11984	1.31722	1.57078
ENSG00000006638.11	TBXA2R	-1.06169	0.0081299	0.0165074	1.67049	6.15605	2.64231	2.8568	1.55486	1.34648	2.09763	1.49955	2.02327	1.53074
ENSG00000152217.19	SETBP1	-1.06251	1.09777e-06	6.04701e-06	9.04235	11.69	10.0585	7.58609	9.74644	4.28136	7.10194	3.8017	4.99395	6.45943
ENSG00000123989.14	CHPF	-1.06274	0.00627644	0.0131534	15.5719	24.7628	22.6893	49.4959	17.8684	14.6907	13.2429	16.4455	16.5515	17.7098
ENSG00000165644.10	COMTD1	-1.06282	0.012241	0.0237061	7.04812	9.18468	7.93124	21.6245	7.02726	7.03117	4.66313	5.27768	7.29973	7.82308
ENSG00000134243.12	SORT1	-1.06285	1.39193e-08	1.13126e-07	21.9139	24.4323	19.5702	11.8058	24.9924	10.1448	12.9403	8.68572	10.216	13.5335
ENSG00000149541.10	B3GAT3	-1.06286	0.00187156	0.00454759	12.7092	16.6146	14.3133	28.5878	13.1875	7.66838	10.0495	9.26444	11.9311	11.6422
ENSG00000135622.13	SEMA4F	-1.06294	2.5349e-07	1.60597e-06	2.53761	3.16882	2.37618	2.41488	2.32228	1.28424	1.37564	1.1937	1.45795	1.84902
ENSG00000114779.19	ABHD14B	-1.06374	3.09002e-09	2.92957e-08	9.20422	10.0151	10.8413	8.17674	13.9934	4.90932	5.23734	5.86091	5.74415	6.97694
ENSG00000151150.22	ANK3	-1.06389	0.000101195	0.000347163	7.69113	2.92096	3.63658	1.6997	4.83699	2.27889	2.05387	2.03315	1.90069	2.56358
ENSG00000258472.8	AC005726.1	-1.06425	0.0161555	0.0302781	2.07906	2.45571	1.6008	4.80007	1.37734	0.953727	1.15856	1.72361	1.39621	2.14414
ENSG00000084092.7	NOA1	-1.06439	0.00250106	0.00589212	19.3289	16.3029	19.6674	42.6616	21.1741	13.8177	12.2266	12.9969	15.4955	16.1077
ENSG00000197226.12	TBC1D9B	-1.06492	0.000332184	0.000998042	11.9967	19.0231	18.2498	24.9505	13.6149	9.62644	10.0815	9.41241	11.8292	10.3123
ENSG00000160993.4	ALKBH4	-1.06605	0.0060602	0.0127645	4.61411	5.89557	6.83335	12.7406	4.34267	3.9297	3.91907	4.03742	5.13766	3.66409
ENSG00000160307.10	S100B	-1.06664	0.000568091	0.00160419	4.72818	5.40992	4.7944	2.32232	3.892	2.68072	1.05676	2.65335	3.28289	1.80478
ENSG00000104960.15	PTOV1	-1.06683	0.000146562	0.000483298	13.8943	14.5882	14.229	22.4426	12.3077	8.68593	7.83903	8.05646	9.89788	10.3944
ENSG00000276482.3	SLC12A7	-1.06711	0.0273472	0.0479451	1.172	3.20407	3.68446	5.44759	2.80886	0.697784	1.33691	2.4489	3.09105	2.18379
ENSG00000235942.2	LCE6A	-1.06716	0.0004906	0.00140977	52.707	64.748	64.6336	49.3017	74.855	26.9822	39.4367	28.9598	16.6691	56.1484
ENSG00000119669.5	IRF2BPL	-1.0672	0.0050926	0.0109794	33.3765	46.0888	46.3742	95.3138	32.4978	29.0115	32.441	31.3194	33.8002	25.8087
ENSG00000131069.20	ACSS2	-1.06722	1.78926e-05	7.3576e-05	12.9246	17.6864	14.5359	12.6375	28.937	8.07205	8.76178	8.9872	8.48192	12.8814
ENSG00000171843.16	MLLT3	-1.06728	0.00127544	0.00325647	2.70616	1.15891	1.44334	0.492534	2.37117	0.832514	0.942475	0.670788	0.697653	1.07655
ENSG00000169814.13	BTD	-1.06757	1.89271e-06	9.85044e-06	4.16795	4.79757	4.13516	1.94432	6.0946	1.84305	2.4168	2.0675	2.41909	2.54417
ENSG00000010292.13	NCAPD2	-1.06785	2.29062e-13	4.70161e-12	11.953	11.2961	10.6046	9.66037	10.1028	6.20673	5.94073	4.93955	6.00651	6.58182
ENSG00000008256.16	CYTH3	-1.06913	3.14444e-11	4.33718e-10	16.3468	17.4489	17.4558	14.8183	16.5422	7.7552	9.10911	8.00372	10.7585	10.24
ENSG00000173599.14	PC	-1.06926	3.33613e-05	0.000128515	3.75228	8.25035	4.68417	5.16925	7.56015	3.20894	2.76382	2.97545	3.38816	3.98844
ENSG00000184117.11	NIPSNAP1	-1.06942	2.45785e-09	2.38839e-08	6.93176	5.90278	6.56359	5.57005	6.3353	3.45306	3.69022	2.39899	3.91156	3.86453
ENSG00000103245.14	CIAO3	-1.06969	0.000434244	0.00127144	4.03507	4.85209	3.92699	7.06489	3.57876	2.46201	2.25375	2.58258	3.13032	3.19544
ENSG00000144026.12	ZNF514	-1.06976	1.23032e-13	2.63744e-12	6.22433	4.7414	4.09573	4.33862	4.49899	2.63948	2.42163	2.54119	2.92706	2.60279
ENSG00000169026.12	SLC49A3	-1.07032	0.00418934	0.00926198	7.94085	10.796	6.90896	18.0423	6.72234	5.23167	5.97606	4.89486	7.81336	6.00374
ENSG00000109472.14	CPE	-1.07047	0.00152764	0.00379833	26.2063	65.184	75.8101	24.4888	45.402	20.9827	30.8653	33.8607	20.2268	24.1442
ENSG00000169871.13	TRIM56	-1.07095	0.000975802	0.00258462	11.262	19.2676	14.1661	26.3727	12.5973	9.77076	9.87285	10.2474	9.83318	9.26393
ENSG00000013288.8	MAN2B2	-1.07144	4.59773e-05	0.000171583	9.62137	14.9796	14.2435	17.7199	12.3322	7.81655	8.48473	7.64136	7.53773	8.03031
ENSG00000173269.14	MMRN2	-1.0721	0.00133902	0.00339724	15.7249	31.4615	17.5992	36.492	20.6071	11.9583	14.6783	11.5065	18.342	14.5152
ENSG00000170145.5	SIK2	-1.07267	1.71804e-08	1.37591e-07	10.8187	16.9644	15.3565	9.2178	17.1589	7.49144	7.04493	8.05772	8.38413	6.96669
ENSG00000109089.7	CDR2L	-1.07268	0.00541747	0.0115854	5.61402	12.3391	9.43327	18.8333	7.54615	6.41799	6.25091	5.14331	7.96445	6.26097
ENSG00000141858.11	SAMD1	-1.07283	0.00183279	0.00446147	15.6575	25.2061	19.1149	35.1834	15.8467	14.9374	13.4741	8.63681	13.55	14.4219
ENSG00000169710.9	FASN	-1.07377	0.00690201	0.0142882	65.1574	176.237	75.5698	146.82	273.748	55.2287	53.8598	81.1188	104.332	114.252
ENSG00000205643.11	CDPF1	-1.07399	0.000614974	0.00171848	3.4148	5.67586	4.35201	6.58224	3.47333	2.6142	2.95532	2.65068	2.85784	2.48242
ENSG00000116133.13	DHCR24	-1.07463	1.37917e-06	7.39788e-06	119.284	90.5387	106.787	99.4421	108.612	43.9779	41.127	63.1495	59.1853	81.6293
ENSG00000116396.14	KCNC4	-1.07486	3.91956e-11	5.29733e-10	3.96182	3.18437	2.56626	2.79275	3.56132	1.54319	1.60932	1.45853	2.02909	2.1248
ENSG00000158055.15	GRHL3	-1.07502	8.80176e-05	0.00030693	21.2148	10.1258	12.6666	18.2003	15.3742	8.90864	6.13941	7.9007	7.97073	12.1189
ENSG00000111674.9	ENO2	-1.07507	6.28919e-05	0.000226648	5.59324	8.07738	5.95681	5.703	4.91523	3.49368	2.66449	2.14175	3.76529	4.78577
ENSG00000133943.20	DGLUCY	-1.07534	6.56977e-08	4.66415e-07	12.1941	10.4062	9.24002	11.1203	10.6774	5.46627	7.33579	4.7191	5.23439	6.93767
ENSG00000135643.5	KCNMB4	-1.07552	0.000612454	0.00171303	2.48156	1.0446	2.02218	1.84525	1.4555	1.21853	0.639275	1.18009	1.20088	0.661956
ENSG00000181045.15	SLC26A11	-1.07584	0.000238282	0.00074234	4.6772	5.31393	5.12661	8.08127	4.83042	2.49503	2.8334	3.16292	3.95837	3.69517
ENSG00000125826.20	RBCK1	-1.07634	0.000852014	0.00229172	17.9717	24.0421	23.0974	39.0133	17.8014	12.6328	12.9269	15.0684	15.6202	14.9903
ENSG00000196139.14	AKR1C3	-1.07712	0.00213737	0.00511014	5.45838	10.0416	10.2383	2.30172	7.16602	2.58631	4.10816	3.8494	3.04376	5.22771
ENSG00000164116.16	GUCY1A1	-1.07724	0.000887943	0.00237659	8.64898	12.9993	6.8431	2.60795	6.04082	3.48602	4.9957	3.02326	3.44625	4.69848
ENSG00000078808.17	SDF4	-1.07728	0.0149773	0.0283636	24.5543	48.5195	47.1061	114.124	32.4291	33.0235	30.1942	31.752	35.8062	31.8214
ENSG00000109101.7	FOXN1	-1.0794	0.000643989	0.00178962	18.6496	8.79654	10.3064	13.5006	13.4791	6.32295	3.66104	7.00275	6.48245	11.8832
ENSG00000107882.11	SUFU	-1.07993	5.84699e-09	5.14339e-08	10.1176	8.76947	8.53626	8.73697	8.29541	5.01215	4.97178	4.27609	4.03483	6.17845
ENSG00000155093.19	PTPRN2	-1.08032	4.43292e-05	0.000166307	1.1664	1.78077	1.26835	1.39392	1.35194	0.568305	0.939102	0.643333	0.704118	1.00869
ENSG00000142694.6	EVA1B	-1.08067	0.0057188	0.0121429	11.9581	20.0117	15.7783	35.3656	12.4588	11.3867	10.1889	9.16033	12.5074	13.5275
ENSG00000105717.14	PBX4	-1.08087	2.20349e-05	8.86169e-05	2.68137	1.95191	1.73974	2.54532	1.78621	1.20538	1.08532	1.06834	1.37111	1.23486
ENSG00000129250.12	KIF1C	-1.08132	0.000704428	0.00193838	35.2979	48.748	47.7062	76.66	34.9948	27.4891	26.8022	25.2572	31.4215	30.7337
ENSG00000136114.17	THSD1	-1.08132	1.32979e-08	1.08576e-07	6.16579	7.07095	5.76862	3.92984	5.95731	2.88178	2.2162	3.00429	3.76307	3.74747
ENSG00000148985.19	PGAP2	-1.08212	2.63706e-10	3.10807e-09	13.6204	8.56286	9.07325	7.09747	11.5094	4.43585	4.71895	5.28904	5.24326	6.94124
ENSG00000104783.14	KCNN4	-1.08238	0.00254077	0.0059705	7.86183	10.0599	10.6577	18.8724	7.49681	5.90493	5.65883	7.07195	8.30051	5.37213
ENSG00000105738.11	SIPA1L3	-1.08278	0.000229878	0.000719127	17.9176	15.3415	15.8498	27.5107	13.6231	11.1365	9.20093	9.41474	12.2197	9.9038
ENSG00000139626.16	ITGB7	-1.08334	0.00024489	0.00076057	4.19294	2.63625	2.56095	5.17108	2.98738	2.19484	2.07411	1.7802	1.96684	1.93059
ENSG00000133134.11	BEX2	-1.08338	0.00125982	0.00322341	3.40599	2.68791	1.08734	1.68173	2.62684	1.21299	0.679347	1.41174	1.2604	1.5118
ENSG00000246922.8	UBAP1L	-1.08341	6.09669e-08	4.37461e-07	4.01692	2.55291	1.97311	2.68442	3.25708	1.52934	1.28431	1.42776	1.89381	1.70591
ENSG00000102996.5	MMP15	-1.08345	0.000964177	0.00255751	4.93112	7.19934	5.26733	9.82418	4.83576	4.04579	2.66451	3.23722	4.35717	4.22203
ENSG00000274750.2	HIST1H3E	-1.08377	3.94284e-05	0.000149642	4.2718	1.87713	2.27744	1.48918	2.27278	1.58127	1.42479	1.2535	0.899073	1.24826
ENSG00000143258.16	USP21	-1.08379	2.43972e-09	2.3746e-08	8.72367	8.67788	8.13389	8.72393	7.86218	4.96119	4.42189	3.83935	5.05774	5.0495
ENSG00000140854.13	KATNB1	-1.08394	0.00055831	0.00157915	10.6096	12.12	11.0817	19.9926	9.02061	6.73527	7.09988	6.55525	8.14844	7.85369
ENSG00000188986.7	NELFB	-1.08429	0.00162579	0.00401091	31.0191	50.9107	45.999	77.0975	31.4979	24.8809	27.1022	25.0605	30.6366	30.5812
ENSG00000123240.17	OPTN	-1.0843	5.07193e-10	5.62621e-09	17.4762	21.8029	21.012	16.5781	19.5446	9.29651	9.6577	11.4488	9.88055	12.5475
ENSG00000170190.16	SLC16A5	-1.08432	0.000889446	0.00237968	8.23607	7.13212	7.91247	12.54	6.72498	4.84183	7.35662	4.22636	3.34389	4.50848
ENSG00000285339.2	VPS28	-1.08526	0.00260392	0.00609162	5.01004	7.17961	7.03743	13.1273	5.41664	4.11737	4.05096	3.80422	4.96501	5.24497
ENSG00000103490.14	PYCARD	-1.08528	0.00141829	0.00356388	23.3337	17.4264	20.9964	38.1862	16.1012	16.4834	15.2938	11.0923	10.7149	13.4131
ENSG00000144504.15	ANKMY1	-1.08591	7.07775e-05	0.000253025	4.13812	3.56793	3.13235	5.41025	2.91006	2.16566	2.01868	2.30461	2.49013	1.8884
ENSG00000198892.6	SHISA4	-1.08634	2.84129e-05	0.000111445	4.10916	6.36389	5.23118	4.21837	4.53858	2.07963	2.92334	2.18266	2.36108	3.87907
ENSG00000173212.4	MAB21L3	-1.08683	0.00475698	0.010365	6.11032	1.23559	2.18803	1.51851	2.58502	1.96485	1.06325	0.834365	1.50795	1.66409
ENSG00000139988.9	RDH12	-1.08787	2.60114e-05	0.000102813	25.8752	18.2549	18.3293	16.2388	21.5491	9.92599	6.93264	9.12867	9.3976	18.4522
ENSG00000196724.12	ZNF418	-1.08827	1.32559e-06	7.15497e-06	3.83342	1.84084	2.1997	1.45455	2.42701	1.48859	0.897343	1.29098	1.26579	1.24141
ENSG00000168476.12	REEP4	-1.08869	0.000254687	0.000787551	23.5813	15.7673	18.5736	33.5869	21.101	14.4979	10.6945	10.8733	12.4282	15.3929
ENSG00000139190.16	VAMP1	-1.0888	1.1095e-10	1.40509e-09	4.68438	3.71912	4.57192	2.88599	4.26445	2.25793	2.40517	2.11846	2.4583	1.59626
ENSG00000102871.16	TRADD	-1.08942	0.0128525	0.0247633	11.0799	15.0315	11.9036	37.7233	10.3221	10.3243	10.519	8.54306	11.2548	11.2206
ENSG00000149179.13	C11orf49	-1.08977	1.17548e-06	6.41647e-06	6.90523	3.93569	4.54703	5.94546	4.89645	2.88694	2.67246	2.33393	3.21808	3.32673
ENSG00000184270.5	HIST2H2AB	-1.0899	4.89717e-09	4.37911e-08	21.1775	22.9528	21.7139	14.4758	17.0634	11.0921	10.7191	12.1027	9.5261	9.10502
ENSG00000088256.9	GNA11	-1.09014	0.00166392	0.00409165	18.2087	31.9749	27.6756	49.0671	21.4556	16.1696	16.5389	15.8672	20.5988	17.3834
ENSG00000197162.9	ZNF785	-1.09015	1.54642e-05	6.44245e-05	5.342	6.04475	5.21606	7.43667	4.84591	3.41309	2.74263	2.84208	3.52635	3.73553
ENSG00000133083.14	DCLK1	-1.0902	0.000480006	0.00138527	6.46077	9.15561	8.07446	3.00067	11.1934	2.40265	5.48972	3.54614	3.30279	5.13265
ENSG00000103168.16	TAF1C	-1.09032	0.000640403	0.00178088	12.8883	15.6726	11.8244	23.5088	11.7846	7.43309	6.65322	8.45702	11.4366	9.51807
ENSG00000159588.15	CCDC17	-1.09059	0.000130396	0.000434978	3.13926	2.49341	1.48425	2.50377	1.96704	1.70409	1.44251	1.24902	1.08725	0.840748
ENSG00000007541.16	PIGQ	-1.09071	0.001227	0.00315011	4.68338	5.7504	4.83954	9.27959	3.8687	2.92042	2.85823	2.78788	4.26042	3.64178
ENSG00000172345.14	STARD5	-1.09081	6.78364e-05	0.000243448	12.4778	3.89103	5.84991	3.73852	7.20395	3.12999	3.15778	3.11307	3.2005	4.56759
ENSG00000215012.9	RTL10	-1.09095	1.96786e-06	1.01844e-05	13.6648	8.82827	11.7503	14.3301	11.7141	6.51926	5.35635	7.0716	6.63167	7.82766
ENSG00000235194.8	PPP1R3E	-1.09105	1.9531e-12	3.39165e-11	7.52111	4.87743	4.56353	4.84312	6.18135	2.9919	3.392	2.55717	3.01394	3.08246
ENSG00000163703.17	CRELD1	-1.09108	6.10526e-05	0.000220837	6.48938	6.71881	6.87562	8.42986	4.34906	3.97026	2.91351	3.90502	3.88653	3.84312
ENSG00000168389.17	MFSD2A	-1.09165	0.000340909	0.0010207	36.3046	11.7135	13.8954	19.5469	19.5864	9.37459	6.94503	10.8478	12.0567	14.7581
ENSG00000099624.8	ATP5F1D	-1.0921	0.00950319	0.0189702	23.7596	37.6932	36.1934	92.2434	31.1741	27.293	23.4057	23.5048	28.9163	29.268
ENSG00000180425.11	C11orf71	-1.0924	8.76154e-08	6.05977e-07	6.1938	4.0002	4.06308	4.07077	4.93836	2.55082	2.84074	2.02104	1.95539	3.13202
ENSG00000112182.15	BACH2	-1.09274	1.05269e-10	1.34444e-09	2.43309	2.11404	2.19499	2.21935	2.3833	1.45311	1.16096	1.04864	1.37723	1.16347
ENSG00000103249.18	CLCN7	-1.09331	0.000468981	0.00135897	16.0347	21.3552	17.7329	32.1438	15.3874	10.4565	11.1207	10.9191	13.5015	13.0551
ENSG00000144668.12	ITGA9	-1.09432	4.62404e-08	3.38638e-07	10.2615	14.0033	11.3801	9.30184	9.16522	6.30367	6.52611	4.49862	6.7491	5.49732
ENSG00000137218.10	FRS3	-1.09445	0.000100363	0.0003447	2.81837	3.90456	3.362	4.05651	2.20876	2.0116	1.70827	1.72949	1.76656	1.96989
ENSG00000135766.9	EGLN1	-1.09492	0.00169337	0.00415731	10.7565	9.34555	10.0078	20.6708	7.88745	6.0972	6.89556	6.01634	8.24645	6.82037
ENSG00000243477.5	NAA80	-1.09518	4.35871e-06	2.08338e-05	5.00913	5.42854	4.60856	5.62594	4.15375	2.17319	2.51536	2.72469	2.8791	3.4437
ENSG00000067141.17	NEO1	-1.09615	1.08528e-10	1.38004e-09	20.0795	11.4599	14.5429	9.78075	16.9519	7.58074	6.51278	8.07778	6.91065	9.30155
ENSG00000253159.3	PCDHGA12	-1.09647	0.000256853	0.000793235	3.47234	4.3166	6.19736	5.53326	4.19065	1.9789	2.06817	3.50868	2.43289	3.27016
ENSG00000100982.12	PCIF1	-1.09716	0.000118043	0.000398171	25.9866	31.6214	28.4748	43.065	21.6211	14.9326	17.8013	16.3735	19.5731	16.9776
ENSG00000100316.16	RPL3	-1.09784	9.31597e-05	0.000322959	369.154	398.179	462.282	660.338	390.662	250.109	224.483	255.663	274.711	290.318
ENSG00000101447.15	FAM83D	-1.09816	0.00180266	0.00440056	4.30378	2.67044	2.19945	3.81628	1.55566	1.13525	1.82916	1.52452	1.32876	2.22341
ENSG00000130723.20	PRRC2B	-1.09816	3.16728e-07	1.95229e-06	51.1459	59.7029	58.01	67.4237	52.29	28.3154	30.8073	30.9773	34.5733	35.7468
ENSG00000179532.12	DNHD1	-1.09839	3.69168e-12	6.05366e-11	3.3748	2.56438	1.83147	1.63292	2.12117	1.16055	1.16223	1.21102	1.28606	1.27019
ENSG00000152409.9	JMY	-1.0984	3.21056e-06	1.5887e-05	10.6749	5.52863	6.28189	9.57802	9.27795	4.13448	4.333	4.22699	4.47613	5.37041
ENSG00000197077.13	KIAA1671	-1.09883	5.82863e-06	2.69834e-05	19.2166	20.1055	14.8814	20.9395	14.1373	10.1315	7.91346	7.92555	11.1833	12.2596
ENSG00000159228.13	CBR1	-1.09927	0.000197499	0.000628281	36.8117	23.9664	30.3311	47.8353	24.1395	20.1313	15	16.14	20.305	20.4222
ENSG00000136010.14	ALDH1L2	-1.09932	0.000519034	0.0014809	2.09114	3.19863	3.13274	1.1171	4.16436	1.19302	2.18811	1.08509	1.11737	1.58744
ENSG00000163106.10	HPGDS	-1.09977	0.00956183	0.0190589	2.43954	1.88308	2.83831	0.29075	2.12082	0.900982	1.03023	1.1618	1.05322	0.761987
ENSG00000171791.13	BCL2	-1.10082	1.81992e-19	8.82115e-18	5.87752	5.55266	5.56791	4.91552	6.04677	2.99078	3.31984	2.92811	2.94492	2.89998
ENSG00000076924.12	XAB2	-1.10099	0.00054772	0.00155175	14.3598	15.7793	17.2348	28.6023	12.9895	10.2284	8.86153	10.0716	11.7566	10.1527
ENSG00000182185.18	RAD51B	-1.10125	0.000173267	0.000560631	2.7727	1.31953	1.34861	0.538134	2.10769	0.751567	0.896346	0.787236	0.780562	0.877519
ENSG00000067992.15	PDK3	-1.10167	6.0943e-05	0.000220678	14.7001	8.22903	12.1746	6.00969	15.4046	4.39442	8.78511	4.11418	4.83528	7.2544
ENSG00000161671.16	EMC10	-1.10207	0.00536149	0.0114852	7.27319	9.2285	9.84067	23.3468	8.62251	6.87331	6.14471	6.7614	7.37372	7.24279
ENSG00000125775.15	SDCBP2	-1.1022	6.88053e-05	0.000246486	10.0169	8.14175	8.71506	13.4631	9.97821	5.13031	5.3372	4.28603	5.40667	7.85922
ENSG00000182379.10	NXPH4	-1.10318	0.0144829	0.0275179	5.64779	4.2973	6.02965	12.3807	7.59703	3.0546	1.93961	3.24518	3.98378	8.36374
ENSG00000115183.15	TANC1	-1.10332	1.5819e-10	1.93238e-09	24.4943	13.233	13.0241	11.0903	14.8134	7.06292	7.60911	7.68551	8.77634	9.11884
ENSG00000167642.13	SPINT2	-1.10427	0.00803557	0.0163378	24.1676	19.4966	22.6033	63.617	21.9758	17.1462	14.0964	15.3599	20.049	22.8842
ENSG00000114315.4	HES1	-1.10435	5.33167e-05	0.000196063	23.6861	22.4698	24.7172	37.3775	26.0056	14.7168	13.4726	12.8277	14.8475	19.3663
ENSG00000142330.20	CAPN10	-1.10552	0.000954385	0.00253487	5.5138	5.4086	4.14052	9.68167	4.0351	3.12489	3.00616	2.92503	3.94487	3.45751
ENSG00000100243.21	CYB5R3	-1.10553	9.48144e-05	0.000328231	40.508	95.5231	69.2877	82.2141	63.9313	34.726	40.7472	37.1916	41.7252	41.6732
ENSG00000168061.15	SAC3D1	-1.10608	0.00612003	0.0128729	4.6947	6.40565	4.78331	12.6619	4.2446	3.58596	3.03073	4.30126	3.84254	4.37159
ENSG00000141959.17	PFKL	-1.10615	0.00174914	0.00428115	22.6194	30.7988	25.3728	55.0214	21.8134	16.7076	17.3289	15.7547	20.3731	19.8942
ENSG00000105011.9	ASF1B	-1.1063	0.00132066	0.00335699	2.27048	1.19857	1.45541	1.23646	1.62344	0.596078	1.51876	0.481765	0.638727	0.886387
ENSG00000187180.3	LCE2C	-1.10633	0.000582877	0.00164133	127.603	143.213	187.255	221.862	149.988	89.3398	111.9	87.8156	51.5249	123.475
ENSG00000156804.7	FBXO32	-1.1065	3.29981e-05	0.000127238	9.90433	12.273	8.33946	5.15973	12.4655	3.22666	7.46635	3.94921	4.49103	6.0104
ENSG00000187720.14	THSD4	-1.10699	0.000146563	0.000483298	5.41687	4.3548	4.46387	7.02554	4.17823	3.48008	2.42701	1.81309	3.48632	3.00966
ENSG00000179981.10	TSHZ1	-1.10713	9.31594e-10	9.854e-09	8.12177	8.46136	7.7428	9.02184	8.28802	4.11335	4.93632	4.3514	4.84954	4.50856
ENSG00000167526.13	RPL13	-1.10726	0.000411486	0.00121128	189.528	198.512	238.297	355.206	158.038	129.05	110.183	131.799	149.983	128.754
ENSG00000026025.16	VIM	-1.10777	0.00110173	0.00286925	256.332	842.656	624.398	666.482	457.409	303.647	375	284.935	373.17	261.433
ENSG00000105767.3	CADM4	-1.10875	0.000245314	0.000761693	14.1194	9.95222	13.9858	19.9575	9.38255	7.85243	6.82377	8.35885	8.00382	6.88314
ENSG00000160179.18	ABCG1	-1.10893	3.40487e-05	0.000130787	7.42827	4.85119	7.26394	8.57894	7.51172	5.24709	3.38626	4.56777	3.27665	3.04978
ENSG00000163590.14	PPM1L	-1.10915	3.85118e-09	3.56168e-08	6.78529	4.13036	4.72759	4.37399	6.11356	2.24437	2.82528	2.14406	3.14208	3.50768
ENSG00000075240.17	GRAMD4	-1.10957	0.000243644	0.00075748	24.4194	22.2905	21.8343	39.2053	18.1329	14.7117	12.2257	13.3266	15.7549	15.1926
ENSG00000130158.14	DOCK6	-1.10963	2.05096e-05	8.34233e-05	14.8401	17.1915	10.681	17.3908	10.527	7.02199	6.51638	7.03957	9.04638	9.35624
ENSG00000173272.16	MZT2A	-1.10984	0.00163627	0.00403351	4.90148	4.67399	4.40965	9.18682	4.00601	4.01664	2.09482	2.82896	3.34758	3.22577
ENSG00000172046.19	USP19	-1.11003	5.20706e-05	0.000192007	22.7655	25.6164	24.699	37.7628	20.848	13.7543	14.518	13.9904	15.9525	15.8212
ENSG00000104081.14	BMF	-1.11058	0.000487334	0.00140139	3.8222	3.85119	4.01095	5.72795	3.7069	3.17435	3.24304	2.02964	1.81128	1.49986
ENSG00000223547.10	ZNF844	-1.11061	2.95976e-05	0.000115491	2.4186	2.2173	2.44007	3.44194	2.26299	1.41071	1.32047	1.73539	1.27259	1.35575
ENSG00000185483.12	ROR1	-1.11328	4.66662e-05	0.000173778	4.30334	5.73727	5.03981	5.59682	4.13727	2.14204	3.36843	2.06627	2.2953	3.748
ENSG00000104964.14	TLE5	-1.1135	4.47875e-06	2.13231e-05	41.0167	63.0628	55.1122	66.0152	49.0717	29.6663	31.114	26.992	31.0109	33.0222
ENSG00000162585.17	FAAP20	-1.11418	0.00160471	0.00396777	3.28224	4.95346	3.80875	7.94362	3.17855	2.55812	2.50869	2.35738	3.30551	2.57876
ENSG00000173013.5	CCDC96	-1.11431	0.00449635	0.0098523	1.28406	1.55752	1.58998	2.80485	1.17761	0.620182	0.976405	1.20901	0.930379	1.05269
ENSG00000078018.19	MAP2	-1.11435	0.00533114	0.0114324	9.47414	3.67107	4.02674	0.967585	4.90736	2.35972	2.60337	2.12831	1.27831	2.98096
ENSG00000198795.11	ZNF521	-1.11537	4.2788e-06	2.04761e-05	10.1184	9.7634	9.47258	3.70291	11.011	4.20809	4.20667	3.31555	4.84402	6.13365
ENSG00000042445.14	RETSAT	-1.11546	6.76431e-14	1.52027e-12	23.5788	28.4003	25.6978	18.6199	26.7804	11.989	10.9617	13.8291	14.4255	14.2077
ENSG00000116685.16	KIAA2013	-1.11592	0.00266341	0.0062151	20.0024	24.2461	25.6221	55.3204	23.1016	16.7848	15.2456	14.6856	19.6798	19.417
ENSG00000196369.11	SRGAP2B	-1.116	3.19664e-06	1.58246e-05	2.99527	2.29863	2.33457	1.363	1.771	1.24359	1.52858	1.14291	0.762383	0.936772
ENSG00000132613.15	MTSS2	-1.11687	0.000339491	0.0010167	26.9163	40.3149	28.0421	49.2671	26.1744	15.2672	16.6284	16.2173	24.5904	23.1773
ENSG00000119431.9	HDHD3	-1.11823	7.31029e-05	0.000260567	16.2263	9.62425	9.21608	13.2668	11.2086	5.62665	4.74413	5.05481	6.16127	10.3765
ENSG00000099364.16	FBXL19	-1.11894	0.00678469	0.0140867	13.1946	16.2	12.9218	37.0134	11.6981	10.8863	8.06888	8.84177	11.5585	13.7135
ENSG00000157150.5	TIMP4	-1.11923	0.0179119	0.033065	1.73262	11.6726	6.21149	2.05619	6.14937	2.2446	2.82511	3.57094	4.07333	1.94989
ENSG00000134780.10	DAGLA	-1.12045	0.000912472	0.00243158	2.35298	3.87345	3.23828	5.34498	2.4628	1.90081	2.28081	2.12116	1.95694	1.50372
ENSG00000218891.5	ZNF579	-1.12079	0.00771282	0.0157453	4.99819	7.15521	5.84333	16.8747	5.3266	4.59609	4.45177	4.34143	5.34349	4.83229
ENSG00000161011.20	SQSTM1	-1.1213	0.00077575	0.0021082	6.40816	13.6149	13.4889	17.8389	10.7722	5.78841	6.19078	7.94697	8.31724	6.76387
ENSG00000167671.12	UBXN6	-1.1216	0.00085983	0.00231017	17.8429	30.8064	26.7656	46.5565	22.4236	14.8455	17.4931	14.4685	16.9229	18.281
ENSG00000169925.16	BRD3	-1.12182	1.13751e-05	4.9189e-05	12.2459	12.8162	13.2409	18.5866	12.3125	8.87668	7.53934	6.29413	7.72666	7.8369
ENSG00000118369.13	USP35	-1.122	4.15458e-05	0.000156739	3.74067	6.06787	3.33979	4.9364	3.1512	2.32886	2.41435	2.01971	2.10909	2.72933
ENSG00000236609.4	ZNF853	-1.12236	0.00618945	0.0130004	2.50608	7.53607	6.07964	10.2454	4.29861	3.16593	4.12367	3.01738	4.51927	2.81545
ENSG00000196378.11	ZNF34	-1.12259	2.7994e-07	1.74514e-06	4.79381	4.33242	3.84747	5.14087	4.77524	2.60683	2.23718	1.95282	2.8142	2.76233
ENSG00000182492.16	BGN	-1.12273	0.00352745	0.00793527	64.6141	196.117	186.077	94.2815	126.452	49.3403	107.858	67.3805	36.5123	96.2822
ENSG00000198089.15	SFI1	-1.12278	3.378e-07	2.06217e-06	4.77978	4.26456	3.16909	4.33024	3.44586	1.83573	2.6031	1.67986	2.17634	2.45832
ENSG00000147257.14	GPC3	-1.12319	0.00479937	0.0104423	6.84322	24.8455	23.2849	11.4737	12.0856	7.15673	8.59406	12.9818	9.31942	4.41859
ENSG00000177383.4	MAGEF1	-1.12326	0.000318856	0.000961829	15.0666	15.6913	12.9524	24.9069	11.3021	10.199	9.27831	8.9025	7.95587	8.38328
ENSG00000128311.14	TST	-1.12413	8.63372e-05	0.00030168	8.3248	7.17003	9.24556	12.8255	10.8289	5.52712	4.37455	3.94003	5.89791	6.8784
ENSG00000160959.8	LRRC14	-1.12418	0.00017379	0.000562023	10.4116	10.9773	9.86374	17.5109	8.9833	5.74005	5.55343	5.90291	8.10026	7.01593
ENSG00000042493.16	CAPG	-1.12488	2.92895e-05	0.000114585	44.58	39.499	43.4669	64.2642	39.8659	25.9288	25.5772	22.0713	22.4226	31.8309
ENSG00000173917.10	HOXB2	-1.12506	1.66164e-05	6.88967e-05	3.3728	3.3829	2.64313	3.3719	3.79475	2.68316	1.767	1.34064	1.28886	1.75772
ENSG00000172638.13	EFEMP2	-1.12572	8.75636e-05	0.0003057	6.24721	15.1482	13.7961	11.3851	12.8994	4.66146	6.40636	6.50886	6.84881	7.81978
ENSG00000071889.16	FAM3A	-1.12597	0.00025311	0.000783278	6.69132	9.46037	8.52091	14.0728	7.93011	5.11292	4.74485	4.28535	6.00573	6.01991
ENSG00000164708.6	PGAM2	-1.12626	0.00139554	0.00351289	3.20785	3.83379	2.35707	3.3406	1.87212	1.23947	2.17413	1.26224	2.10292	1.1632
ENSG00000234616.8	JRK	-1.12673	5.52938e-05	0.000202777	8.72165	8.65405	7.76957	13.0181	7.45177	4.66566	3.98029	4.76142	6.08437	5.77147
ENSG00000187173.4	LCE2A	-1.12686	0.00577759	0.0122505	54.5336	66.5495	107.87	174.567	89.8339	58.3666	57.5321	53.0469	32.8255	79.3954
ENSG00000271254.6	AC240274.1	-1.12689	1.15582e-05	4.98733e-05	6.21287	11.1258	6.1349	4.5867	6.29956	3.7393	4.52677	2.40415	3.94536	3.47446
ENSG00000084764.11	MAPRE3	-1.12712	5.12474e-11	6.80423e-10	10.6463	7.57328	8.26305	7.8342	8.84308	4.34648	4.01045	3.89792	4.683	5.87727
ENSG00000181722.16	ZBTB20	-1.12739	8.61003e-06	3.83972e-05	6.18145	5.11516	5.41278	1.87974	7.64856	2.44533	3.01491	2.29076	2.45898	3.0494
ENSG00000106823.12	ECM2	-1.12744	0.00323958	0.00737151	6.13322	8.80715	8.90326	1.74793	12.5222	2.18068	3.68362	4.34423	3.99502	5.0545
ENSG00000246705.4	H2AFJ	-1.12764	1.09699e-08	9.12441e-08	13.7714	14.4851	12.073	15.3931	13.6873	7.18727	7.8558	7.20683	6.58356	8.53923
ENSG00000011243.18	AKAP8L	-1.12771	6.39046e-05	0.00023016	12.4881	13.4374	9.91231	18.4558	9.61696	7.07253	6.59774	6.26264	7.87041	7.58429
ENSG00000140553.17	UNC45A	-1.1278	0.000207886	0.000656801	15.8676	19.2967	18.5109	30.4058	15.429	10.3022	10.5721	9.76257	11.5336	13.5267
ENSG00000099795.7	NDUFB7	-1.12834	0.00139411	0.00351117	60.8818	94.1761	97.1068	171.321	78.7457	60.3557	50.2742	52.1193	58.7869	64.1681
ENSG00000188522.15	FAM83G	-1.12886	0.00274617	0.00637744	49.8802	24.8942	34.264	73.5668	39.7198	23.9357	15.0099	19.9156	26.3991	38.5597
ENSG00000108557.19	RAI1	-1.12892	0.00170266	0.00417904	15.2614	15.6192	16.0845	32.9535	12.1887	10.2991	8.45344	9.05984	12.663	12.0084
ENSG00000184887.13	BTBD6	-1.13012	7.98084e-05	0.00028164	21.8424	34.3986	27.6758	38.3893	22.0109	13.3909	14.3617	14.7331	18.919	18.4222
ENSG00000165312.6	OTUD1	-1.13048	0.00194921	0.00471349	19.7344	14.2881	17.2521	38.9697	15.3865	11.9968	12.6357	13.7137	10.5336	10.9975
ENSG00000198478.8	SH3BGRL2	-1.13111	9.15453e-06	4.04711e-05	8.51057	7.41869	5.44486	2.59276	9.49293	3.09902	4.06909	2.6641	3.16982	3.83484
ENSG00000121064.12	SCPEP1	-1.13168	1.98109e-13	4.09413e-12	16.1076	13.897	12.4785	10.5402	15.733	5.63192	8.08657	6.82561	6.5398	8.72315
ENSG00000196642.19	RABL6	-1.13237	0.00265447	0.00620127	10.3964	14.1451	12.4845	27.7633	9.97635	7.63623	7.5267	7.48112	10.2533	9.91507
ENSG00000080854.14	IGSF9B	-1.13249	0.000184701	0.000592387	5.40922	6.43523	2.82598	3.72814	3.44747	1.96109	1.48127	2.07253	2.23828	3.70841
ENSG00000112294.12	ALDH5A1	-1.13307	3.74987e-07	2.26626e-06	4.74814	3.62345	3.32613	2.5489	6.08554	1.94031	2.08062	1.41366	2.24681	2.74285
ENSG00000115459.18	ELMOD3	-1.13322	1.5226e-13	3.20703e-12	5.19654	6.59124	4.47434	3.39623	5.18076	2.6142	2.43351	2.53659	2.76935	2.57749
ENSG00000049239.12	H6PD	-1.13355	1.6816e-05	6.95758e-05	48.8515	55.9146	57.7396	76.311	44.2757	27.3801	29.3131	33.5907	35.6106	30.005
ENSG00000135596.18	MICAL1	-1.13402	2.97218e-05	0.000115901	12.1605	16.2633	15.2419	18.9807	11.6622	8.35972	8.81711	8.10785	6.03285	9.33112
ENSG00000141579.7	ZNF750	-1.13493	7.90101e-05	0.000279231	79.8364	29.7857	39.2995	49.4202	43.1543	28.1288	18.2567	24.6727	19.7716	35.4138
ENSG00000088808.17	PPP1R13B	-1.13518	1.09928e-09	1.14373e-08	8.54794	6.78844	5.63946	6.31256	6.51384	3.24606	2.95338	3.01839	3.95175	4.62243
ENSG00000128274.17	A4GALT	-1.13523	0.00456269	0.00997954	10.5124	20.8519	24.4035	37.6018	15.079	8.63761	10.3096	13.9556	15.0628	13.9799
ENSG00000187266.14	EPOR	-1.13547	0.000602558	0.00169044	1.25882	2.03902	1.60291	1.8839	1.3386	1.2222	1.1828	0.748015	0.632246	0.619066
ENSG00000189221.9	MAOA	-1.13561	0.00105921	0.00277606	5.21535	9.94609	5.59782	2.03555	10.4232	2.60392	2.47291	3.44692	4.6085	3.67557
ENSG00000126456.16	IRF3	-1.13637	2.52984e-05	0.00010037	15.0355	17.4962	12.2392	20.5724	11.1631	8.28302	8.16553	7.28978	8.59488	9.49477
ENSG00000113140.11	SPARC	-1.13678	0.010194	0.0201791	129.032	527.873	635.714	151.147	411.79	91.4084	238.914	238.269	157.932	242.928
ENSG00000197467.14	COL13A1	-1.13756	0.00043509	0.0012733	5.10579	5.26278	5.84503	8.77944	4.33409	2.83381	2.44986	3.35793	2.97364	4.61551
ENSG00000168743.12	NPNT	-1.13784	7.60792e-05	0.000270138	3.03657	3.71906	2.68171	0.947645	2.55434	1.13773	1.42214	0.931422	1.40087	1.67467
ENSG00000164039.15	BDH2	-1.139	8.73831e-06	3.89018e-05	6.26507	4.74987	4.71662	2.0866	6.23505	1.69159	3.03953	2.08455	2.1325	3.15874
ENSG00000064270.12	ATP2C2	-1.13959	0.000560496	0.00158459	8.99836	5.75871	5.024	10.7509	5.57194	3.44543	3.04264	3.1563	4.15188	5.90737
ENSG00000103647.12	CORO2B	-1.1398	0.000754326	0.00205739	4.96528	10.3263	8.64475	7.06192	6.96528	2.90845	5.61738	2.08573	6.12883	3.69517
ENSG00000117525.14	F3	-1.14115	2.85923e-05	0.000112112	32.5315	35.0325	21.2549	13.5874	24.0761	13.645	16.3018	13.8193	6.74089	13.6701
ENSG00000129103.18	SUMF2	-1.14136	9.29321e-08	6.37996e-07	24.7288	32.1861	30.4945	33.3003	29.0828	15.4102	17.641	15.4847	14.141	17.7641
ENSG00000183049.12	CAMK1D	-1.1414	4.53651e-13	8.83083e-12	15.1609	13.6761	16.6369	12.7218	13.8675	6.78346	7.37538	7.41546	7.4327	8.93759
ENSG00000161996.19	WDR90	-1.14149	0.00079198	0.00214892	5.34008	5.5241	3.42316	8.22521	3.82508	2.17487	2.37636	2.47152	3.95743	3.57642
ENSG00000144677.15	CTDSPL	-1.14225	6.77252e-10	7.33072e-09	20.7645	16.0488	17.4776	9.87673	20.5414	7.47418	8.05196	6.858	9.3254	11.5335
ENSG00000109654.15	TRIM2	-1.14242	1.99245e-11	2.86273e-10	8.16805	6.67209	7.17899	5.02885	9.11084	3.23799	3.51775	3.0866	3.75963	5.01677
ENSG00000117643.14	MAN1C1	-1.14292	0.000251612	0.000779643	5.25694	6.09151	8.61756	10.2719	6.32421	3.15125	4.31251	3.8083	3.48449	5.36047
ENSG00000111678.11	C12orf57	-1.14341	5.74523e-06	2.66484e-05	25.5663	40.7335	39.4072	43.6899	37.4078	18.2146	20.0047	17.8004	20.4924	24.5404
ENSG00000011523.14	CEP68	-1.14412	1.21617e-17	4.63028e-16	11.679	10.5752	9.66855	10.143	10.7526	5.33378	5.70305	5.45652	5.78525	5.503
ENSG00000140470.14	ADAMTS17	-1.14422	1.5116e-06	8.02972e-06	4.22121	2.77868	2.90309	3.07512	2.68815	1.45737	1.07867	1.52384	1.95343	2.21385
ENSG00000063169.10	BICRA	-1.14431	0.000802907	0.00217564	6.47897	7.72603	6.24888	13.7039	5.57618	4.61806	4.19776	4.11145	4.37466	4.93958
ENSG00000105325.14	FZR1	-1.14461	0.00024224	0.000754088	11.364	13.1154	12.7487	22.7027	11.1943	7.39587	7.54616	7.19171	8.35189	9.01739
ENSG00000011132.12	AC005954.1	-1.14529	0.000630798	0.00175619	2.96533	4.58739	3.88457	7.16581	3.33618	2.44096	2.49838	2.26553	2.54112	2.50382
ENSG00000084731.15	KIF3C	-1.14578	1.07022e-05	4.65961e-05	1.87038	2.46165	3.12208	2.66886	2.14725	1.33712	1.44225	1.01978	1.23741	1.5673
ENSG00000165633.13	VSTM4	-1.14594	6.37568e-06	2.92023e-05	5.27886	7.92418	8.5184	5.57868	8.49371	2.79687	4.55378	2.63316	3.74089	5.04736
ENSG00000106714.17	CNTNAP3	-1.1463	0.000213516	0.000672652	4.38726	1.31795	2.42515	2.59652	1.66931	1.30302	1.58498	1.13342	1.11408	1.32935
ENSG00000110711.10	AIP	-1.14638	0.00103888	0.0027329	14.2819	21.299	21.413	38.4046	17.6918	13.5557	13.3554	11.0802	14.1897	11.3307
ENSG00000126215.14	XRCC3	-1.14671	0.000222386	0.000697682	3.47695	3.01768	2.6183	5.30987	2.90438	1.82534	1.43079	1.67373	2.31999	2.25551
ENSG00000182985.17	CADM1	-1.14726	0.000113002	0.000382665	4.04721	1.96061	2.58332	0.829482	3.21443	0.933825	1.38184	1.10623	1.24029	1.56765
ENSG00000114019.14	AMOTL2	-1.14775	0.000211347	0.000666513	29.9226	65.5337	56.4137	62.6811	41.4037	19.7568	27.5768	28.9673	36.0711	27.3761
ENSG00000149636.15	DSN1	-1.14828	1.48497e-10	1.82135e-09	6.04235	4.52883	4.42843	2.80108	5.03443	2.20947	2.34964	1.96994	2.08007	2.99821
ENSG00000180806.5	HOXC9	-1.14863	5.53993e-10	6.10607e-09	5.20476	4.88712	3.66223	2.94729	5.6702	1.94598	2.21121	2.4913	2.08521	2.64247
ENSG00000159455.8	LCE2B	-1.14874	0.000109747	0.000373215	259.133	211.531	336.691	287.664	330.95	135.825	158.898	139.398	81.2106	235.999
ENSG00000128394.17	APOBEC3F	-1.14904	9.95087e-08	6.79667e-07	1.67117	2.35106	2.36792	1.56271	2.28359	0.98638	1.13194	1.10699	0.826025	1.27438
ENSG00000088305.18	DNMT3B	-1.1493	2.16861e-05	8.74471e-05	3.10868	1.71714	1.44402	1.50976	1.87591	1.03632	0.757308	0.651954	1.00042	1.48111
ENSG00000123388.4	HOXC11	-1.14952	0.000422438	0.00124109	2.96585	1.68692	2.85339	3.92681	2.75616	1.69464	1.03313	1.1672	1.92939	1.86694
ENSG00000076716.9	GPC4	-1.14971	4.34109e-09	3.93634e-08	4.99717	5.81408	5.82755	4.93015	5.48909	2.71093	2.4255	3.4772	3.35324	2.26206
ENSG00000077782.20	FGFR1	-1.14983	0.00126288	0.00322985	10.8211	30.9015	24.0159	26.7083	18.4166	10.5709	10.9405	9.26804	20.2385	9.70338
ENSG00000163344.6	PMVK	-1.15065	0.00102264	0.00269598	52.5819	57.4534	59.6148	120.4	78.6387	39.1283	33.1772	33.9285	36.0572	61.1298
ENSG00000114853.14	ZBTB47	-1.15073	0.00162325	0.00400552	13.4195	39.2024	39.015	47.6411	29.8578	14.6895	19.5422	16.1119	22.2745	21.0111
ENSG00000104435.13	STMN2	-1.15078	0.0166575	0.0310422	1.0622	1.88574	2.81511	0.375344	2.19872	0.530725	1.40931	0.878599	0.451037	0.931913
ENSG00000162878.13	PKDCC	-1.1509	0.00213593	0.00510872	6.85042	18.2126	11.8203	15.0494	11.9334	5.81069	4.12874	7.81058	12.2635	4.70578
ENSG00000203786.6	KPRP	-1.15098	9.68775e-05	0.000334348	185.266	139.53	200.969	143.277	231.901	89.3328	92.0985	76.8264	48.327	157.567
ENSG00000168675.18	LDLRAD4	-1.15154	2.15438e-07	1.38452e-06	3.58504	4.39243	3.91309	3.76205	3.95104	2.58447	2.61129	1.63229	1.99551	1.50539
ENSG00000167202.11	TBC1D2B	-1.15201	6.0536e-08	4.35145e-07	13.9536	21.8791	20.8512	18.7694	19.1546	8.91719	11.1244	9.0861	10.3997	10.7051
ENSG00000158467.16	AHCYL2	-1.15206	1.40754e-10	1.73166e-09	11.7517	6.19448	7.03202	6.07588	8.91753	3.6684	4.09668	3.77428	3.68773	5.11693
ENSG00000130734.10	ATG4D	-1.15293	0.00125595	0.00321613	14.9554	11.1219	12.3813	28.4404	12.4013	8.40624	7.65711	7.37079	10.7564	9.99725
ENSG00000131242.18	RAB11FIP4	-1.15355	0.000114244	0.000386437	4.85077	3.44687	3.52092	6.11175	3.46455	2.231	3.10161	1.74798	1.89195	2.57418
ENSG00000178980.15	SELENOW	-1.15483	1.95704e-05	7.98768e-05	22.0499	23.9469	26.1478	35.9113	22.7265	13.3601	12.0178	12.4886	16.6196	16.5514
ENSG00000126460.11	PRRG2	-1.15516	7.28584e-06	3.28598e-05	5.9292	3.80333	4.10477	5.39559	5.42512	2.41561	1.80147	2.81879	2.31598	3.53583
ENSG00000266028.7	SRGAP2	-1.15548	2.43805e-13	4.97882e-12	12.1813	7.45523	8.15764	6.08226	8.33144	4.16961	4.7711	4.17397	3.54304	4.78799
ENSG00000182253.14	SYNM	-1.15554	3.13951e-05	0.000121562	10.1216	15.791	9.75626	15.294	14.2917	5.71638	6.89118	4.67124	8.89189	8.67829
ENSG00000133056.13	PIK3C2B	-1.15574	6.13727e-08	4.40111e-07	22.569	17.8419	17.4368	21.4718	18.2858	8.97686	8.86359	8.66542	11.3117	13.6155
[truncated: 1,776 more rows]

## Sheet: Wound D7 vs Skin
Supplementary Data 8. List of differentially expressed genes in human wounds (Day7 wounds vs. donor-match skin).
Ensembl ID	Gene symbol	log2FoldChange	p-value	padj	Skin_1_norm	Skin_2_norm	Skin_3_norm	Skin_4_norm	Skin_5_norm	Wound7_1_norm	Wound7_2_norm	Wound7_3_norm	Wound7_4_norm	Wound7_5_norm
ENSG00000196611.5	MMP1	13.502	9.4835e-41	2.66177e-38	0	0	0	0.0173001	0.0227146	52.2137	187.545	75.1213	43.5185	166.363
ENSG00000170465.10	KRT6C	11.6973	2.66222e-272	3.21303e-268	0.407555	0.29564	0.263109	0.12863	0.414541	1287.67	729.457	1425.69	670.245	774.386
ENSG00000166670.10	MMP10	11.4789	3.11063e-29	4.36538e-27	0	0	0	0	0.0254522	9.32834	45.0229	11.2031	10.6481	21.3301
ENSG00000169429.11	CXCL8	11.335	1.20495e-32	2.38402e-30	0	0.0213907	0.0815868	0.0152293	0.0799829	166.097	268.447	34.8195	37.0167	27.1934
ENSG00000163735.7	CXCL5	11.0049	2.79144e-44	1.05281e-41	0.0722757	0	0.0299955	0	0	77.7578	46.0004	47.1188	14.1545	18.6379
ENSG00000163209.15	SPRR3	9.74991	5.70443e-20	3.29411e-18	0	0	0	0	0	3.9205	1.99236	10.906	3.39719	2.69853
ENSG00000143546.10	S100A8	9.64168	6.03139e-178	3.63964e-174	2.22303	1.29007	0.41004	1.18637	2.41187	1431.39	1286.9	1325.49	808.223	1116.2
ENSG00000206073.10	SERPINB4	9.56806	2.24704e-73	3.38994e-70	0	0.0237922	0.0544479	0	0.111203	34.214	27.3396	28.1422	24.2552	28.4365
ENSG00000184330.12	S100A7A	9.27742	4.64066e-39	1.24462e-36	0	0.0214866	0	0.0382442	0	13.278	7.2129	4.32813	4.64068	12.7383
ENSG00000163220.11	S100A9	8.95228	2.10622e-129	8.47331e-126	2.7654	6.60315	1.9128	6.42695	5.00054	2788.45	2629.49	2694.37	1738.83	2219.38
ENSG00000162892.15	IL24	8.48917	7.68943e-18	3.39941e-16	0	0	0	0.0172302	0.0226228	4.16385	2.96841	1.87096	2.04345	4.69103
ENSG00000181333.11	HEPHL1	8.15635	6.35517e-112	1.91751e-108	0.107055	0.0448024	0.0136706	0.012759	0.0586329	15.4975	13.5441	11.8225	13.316	10.4671
ENSG00000244094.2	SPRR2F	7.79363	1.3827e-09	1.68054e-08	0	0	0	0	0	5.38422	0.719793	0.365692	0.756768	5.34567
ENSG00000136244.12	IL6	7.70723	5.18592e-42	1.69159e-39	0.042548	0.115741	0.158923	0.115365	0.151471	56.8365	22.202	25.7102	7.63307	12.953
ENSG00000178172.7	SPINK6	7.67378	1.86085e-25	1.84087e-23	0	0.0790326	0.241152	0	0.0738786	25.2954	12.172	23.6251	7.51617	14.6257
ENSG00000124102.5	PI3	7.36431	3.86593e-91	7.77631e-88	2.55628	1.39074	1.65765	1.85654	0.81253	186.58	304.454	173.969	259.658	525.293
ENSG00000115009.13	CCL20	7.34299	1.15269e-11	2.05188e-10	0.055227	0	0	0.0213918	0	5.46302	1.38548	3.38104	0.347169	1.78018
ENSG00000171049.9	FPR2	7.29846	1.17268e-29	1.70519e-27	0.0121423	0.0396362	0.0100785	0	0.0247009	3.37502	3.63101	1.60022	1.5853	2.73493
ENSG00000175426.11	PCSK1	7.15449	1.1432e-64	1.37972e-61	0.0985983	0.0536424	0.0477398	0.00636523	0.0334295	7.64409	7.1815	8.80865	5.72927	3.62944
ENSG00000143556.9	S100A7	7.04529	1.93576e-56	1.37427e-53	2.26419	1.08401	1.35313	5.75325	2.85573	484.077	429.331	319.896	310.152	431.056
ENSG00000108342.12	CSF3	7.03011	9.60648e-19	4.79094e-17	0.039654	0.0215738	0.032914	0	0.0201669	5.23546	1.92991	3.44689	0.632771	3.17184
ENSG00000173391.9	OLR1	7.01965	3.95954e-24	3.41341e-22	0.0287968	0.0156669	0.0119511	0	0.0585809	4.47295	2.15283	4.37377	1.43426	1.4783
ENSG00000278167.2	CCL18	6.98646	1.38248e-07	1.0884e-06	0	0.171416	0.0523043	0.0976335	0.0640951	0	11.0028	10.5428	13.4683	19.3593
ENSG00000153802.11	TMPRSS11D	6.89864	1.47578e-23	1.23688e-21	0.133625	0	0	0	0.0407745	4.98135	4.55905	5.20811	1.77045	2.37165
ENSG00000241794.2	SPRR2A	6.82449	1.88082e-12	3.86705e-11	0.0650161	1.1319	0.0539654	3.37459	2.77749	165.78	255.033	149.551	117.078	281.293
ENSG00000183019.7	MCEMP1	6.67666	4.19413e-12	8.112e-11	0	0.0502557	0.0191682	0	0	1.24602	2.38689	1.59726	0.46901	1.23146
ENSG00000125538.11	IL1B	6.62397	2.48711e-22	1.8998e-20	0.0995192	0.0464087	0.0590028	0.0770961	0.477204	33.7405	22.1702	5.10267	4.67481	6.2687
ENSG00000162891.10	IL20	6.4141	2.74542e-12	5.48585e-11	0	0	0.0699449	0	0	1.79115	1.57847	1.10268	1.14095	1.20724
ENSG00000124731.13	TREM1	6.38823	2.77484e-30	4.23918e-28	0.0224152	0.0650399	0.0806229	0	0.151996	7.57422	6.56051	5.60782	3.70693	2.45006
ENSG00000163739.4	CXCL1	6.38804	8.94987e-36	1.96393e-33	0.271703	0.22173	0.310093	0.0526212	0	16.548	25.3563	12.3802	6.89763	12.0288
ENSG00000275444.2	DEFB4B	6.38094	1.87351e-06	1.13511e-05	0	0	0	0	0	0.325154	6.25286	1.85875	1.15396	0.633114
ENSG00000162723.10	SLAMF9	6.24655	3.10565e-12	6.14461e-11	0	0	0.064152	0	0.0393068	1.67439	1.55115	1.87822	1.75655	1.53785
ENSG00000163221.9	S100A12	6.12139	1.42773e-09	1.73179e-08	0	0.1975	0	0	0	2.52257	2.09462	1.69651	2.98416	3.17819
ENSG00000105205.7	CLC	6.02574	2.21476e-07	1.65765e-06	0	0	0	0	0.141903	0.570264	1.67997	0.717185	4.45246	1.72108
ENSG00000135094.11	SDS	5.9642	2.66948e-59	2.4783e-56	0.0585903	0.111566	0.0607896	0.0794308	0.104291	3.89174	7.12879	5.17505	3.65478	7.00646
ENSG00000124875.10	CXCL6	5.92557	5.17562e-11	8.22986e-10	0	0.0469546	0	0.016715	0.0219463	1.90502	1.36405	0.625171	0.396469	0.789944
ENSG00000185479.6	KRT6B	5.91043	4.53933e-48	2.10712e-45	19.3311	21.7831	10.4906	28.1439	62.0407	2195.79	1295.72	2138.1	1303.21	1740.89
ENSG00000148848.14	ADAM12	5.82604	2.96116e-58	2.55273e-55	0.553547	1.23377	0.578032	0.342368	0.712876	58.9461	21.4574	36.5131	47.9821	28.3243
ENSG00000205420.11	KRT6A	5.78346	1.22968e-49	6.18374e-47	28.0854	35.6011	16.4693	55.7743	83.4817	2896.03	2337.88	2948.3	2111.14	2381.69
ENSG00000171051.8	FPR1	5.7404	3.97865e-26	4.28735e-24	0.0339367	0.572361	0.154927	0.0525806	0.517777	9.54386	18.662	9.88065	15.8851	17.3676
ENSG00000149968.12	MMP3	5.71155	4.80816e-28	5.86158e-26	0.0712232	0.671649	0.157646	0.20231	0.579552	6.98712	25.0149	14.2904	13.0184	32.2546
ENSG00000186832.9	KRT16	5.58652	1.80854e-30	2.79837e-28	20.9684	29.3318	15.8557	89.3417	34.5222	2547.39	1723.33	2435	1765.23	1982.91
ENSG00000057149.16	SERPINB3	5.4933	9.12557e-70	1.22374e-66	2.44963	1.12229	1.41258	0.479417	2.5703	89.2951	67.8967	67.0247	56.5831	68.3407
ENSG00000163734.4	CXCL3	5.35169	1.11795e-37	2.75358e-35	0.158687	0.151084	0.197573	0.153666	0.10088	9.29186	6.30987	8.10199	2.74324	5.88871
ENSG00000203747.11	FCGR3A	5.20823	2.68769e-48	1.29751e-45	0.312486	1.06862	0.815173	0.219024	0.665956	20.4126	28.7293	21.6967	16.348	29.1817
ENSG00000118785.14	SPP1	5.16422	1.16986e-47	5.04253e-45	1.70678	0.949208	1.93613	0.55827	1.42741	37.565	70.2024	26.9069	75.1592	28.9797
ENSG00000188293.6	IGFL1	5.16023	2.67397e-19	1.42797e-17	0.282516	1.78295	0.281396	0.175089	0.402302	8.12981	16.3862	20.2269	18.7431	42.4974
ENSG00000073756.12	PTGS2	5.1059	1.34705e-21	9.18508e-20	0.85273	0.563991	0.548192	0.0582881	0.77381	36.6124	21.0485	16.6593	6.48428	9.66132
ENSG00000262406.2	MMP12	5.06828	4.82535e-11	7.72377e-10	0.0234877	0.0766709	0.116973	0	0.167232	0.729658	1.50844	0.592737	5.13363	5.00995
ENSG00000186407.7	CD300E	4.98243	9.78208e-77	1.68657e-73	0.293127	0.433774	0.428215	0.145332	0.226595	10.0839	10.3657	10.4878	10.5684	7.52158
ENSG00000099985.4	OSM	4.94364	1.23705e-24	1.1397e-22	0.0828535	0.202844	0.223506	0.112325	0.189616	8.36514	8.52204	2.4781	3.78607	2.63772
ENSG00000150337.13	FCGR1A	4.77977	1.07437e-15	3.60183e-14	0.0146818	0.303529	0.255913	0.0227475	0.134401	3.07265	6.55612	2.30539	2.35701	6.54372
ENSG00000185962.1	LCE3A	4.75793	1.05638e-11	1.90575e-10	0	0	0.40594	1.01033	0.331633	9.3291	6.70716	8.98992	8.19833	23.3549
ENSG00000167755.15	KLK6	4.73887	1.28179e-14	3.71873e-13	0.490056	0.508992	0.480718	0.621228	5.09785	19.5943	28.701	56.2556	25.2695	58.2039
ENSG00000158859.10	ADAMTS4	4.67112	5.48979e-50	2.88071e-47	0.285265	0.954354	0.459421	0.349627	0.446059	12.5967	12.1766	14.3382	15.68	10.9963
ENSG00000163736.4	PPBP	4.64015	0.000153389	0.000553678	0	0.769524	0	0.0521783	0.411052	6.88287	10.3748	10.1356	1.69361	1.34018
ENSG00000140379.8	BCL2A1	4.63063	2.68292e-22	2.03649e-20	0.84241	0.515602	0.611823	0.0815754	0.481978	15.5814	24.0394	6.7911	8.14703	7.2495
ENSG00000182585.9	EPGN	4.60635	1.94728e-13	4.69097e-12	0.655143	2.3234	0.382666	0.0751897	0.296166	29.4376	10.5188	15.4446	10.3253	22.6725
ENSG00000137558.9	PI15	4.57716	1.61724e-19	8.83189e-18	0.965289	0.6021	0.357231	0.0381042	0.575343	17.9089	14.8259	9.52221	7.09966	7.52614
ENSG00000131355.14	ADGRE3	4.56287	3.98438e-15	1.24703e-13	0	0.135055	0.0515115	0	0.0631236	1.29374	1.74372	0.899083	0.975303	0.864385
ENSG00000168685.15	IL7R	4.4688	2.14842e-39	5.89301e-37	1.07481	0.580771	0.430889	0.362509	1.2271	12.8692	13.5662	8.98663	26.9481	17.9177
ENSG00000134668.12	SPOCD1	4.39523	2.17989e-41	6.57726e-39	0.0994008	0.290675	0.0979755	0.0962555	0.151657	1.98583	4.10208	3.08335	2.85991	3.9161
ENSG00000128422.17	KRT17	4.39333	4.87375e-28	5.88213e-26	33.8053	27.2879	23.1938	66.2394	96.639	1206.57	861.784	1352.58	955.299	1082.32
ENSG00000103888.17	CEMIP	4.38358	1.13934e-52	6.87536e-50	4.17577	2.85942	1.33271	1.91947	2.2911	51.1071	59.0061	71.3977	49.271	32.504
ENSG00000095752.7	IL11	4.37288	1.62751e-14	4.61088e-13	0.443775	0.321915	0.10914	0.280122	0.284204	14.1758	1.92972	7.12812	2.05052	3.92445
ENSG00000169469.9	SPRR1B	4.35587	1.33884e-25	1.35786e-23	20.4791	14.0045	11.1551	19.6659	64.6604	592.481	378.898	710.485	417.911	544.557
ENSG00000165474.8	GJB2	4.32589	2.27319e-106	5.48702e-103	29.6939	13.8609	15.0628	12.0875	24.0501	404.809	354.603	395.755	370.88	360.504
ENSG00000108691.9	CCL2	4.32485	4.47562e-22	3.25399e-20	2.7039	1.37459	1.8764	0.188864	1.98379	23.518	31.3587	54.688	23.9205	22.5434
ENSG00000115008.5	IL1A	4.31728	2.76923e-19	1.47233e-17	0.269401	0.248037	0.361217	0.0481617	0.526959	9.40251	8.08935	3.7189	2.52523	4.50274
ENSG00000169474.4	SPRR1A	4.3079	8.40526e-16	2.88191e-14	3.09742	10.2883	5.1419	8.58777	38.4694	286.403	148.866	321.504	199.755	336.44
ENSG00000119508.18	NR4A3	4.28108	4.86444e-32	9.03214e-30	0.411299	0.69785	0.526551	0.129611	0.460893	11.1188	6.90448	10.8226	4.80022	9.0882
ENSG00000090104.12	RGS1	4.27331	1.61549e-17	6.88954e-16	0.324123	0.0470238	0.0807096	0.0334791	0.186818	4.24844	1.83225	1.41376	2.68533	1.96057
ENSG00000101670.12	LIPG	4.27094	3.55226e-25	3.38987e-23	0.0907961	0.139045	0.069781	0.0494974	0.321523	3.45843	2.13945	1.9173	1.93832	3.15823
ENSG00000147689.16	FAM83A	4.2688	6.11175e-48	2.73195e-45	0.355361	0.295687	0.503167	0.690931	0.574071	8.78373	10.5091	9.38471	10.2967	11.6515
ENSG00000106366.8	SERPINE1	4.24547	5.83503e-27	6.58159e-25	3.27015	14.3981	10.0785	3.50605	5.03843	157.358	107.75	148.273	143.905	151.375
ENSG00000121594.12	CD80	4.2432	1.3874e-12	2.90705e-11	0.0821959	0.193781	0.0454834	0	0.0418025	0.515172	1.64964	0.921912	1.44411	2.22427
ENSG00000126353.3	CCR7	4.19384	1.08103e-22	8.69796e-21	0.473856	0.229157	0.291344	0.271918	0.392723	3.58689	6.62184	2.21449	12.9674	5.96443
ENSG00000123975.5	CKS2	4.15535	3.69266e-17	1.49053e-15	1.35763	0.388748	0.177928	0.0553547	0.508755	10.8652	9.178	7.48006	8.29251	5.57332
ENSG00000134755.16	DSC2	4.11338	1.76914e-51	9.70536e-49	5.38188	2.86864	2.39863	1.9033	5.02302	65.6396	61.1656	80.4383	38.3914	52.5974
ENSG00000163464.7	CXCR1	4.08501	8.09769e-25	7.51777e-23	0.0884564	0.365748	0.190896	0.0822311	0.323902	4.91738	3.88788	2.23229	3.42188	3.323
ENSG00000155307.18	SAMSN1	4.07977	4.49311e-26	4.79888e-24	0.407476	0.341768	0.310033	0.0263055	0.302211	4.50403	5.80971	3.22934	4.68784	4.64169
ENSG00000126787.13	DLGAP5	4.06831	6.08374e-21	3.8849e-19	0.709737	0.213039	0.274238	0.0379188	0.535204	6.96264	6.42214	4.41483	4.68641	5.53193
ENSG00000137648.17	TMPRSS4	4.05386	8.21705e-42	2.60978e-39	0.190258	0.129989	0.150575	0.195377	0.337533	4.17422	2.37096	3.61446	3.99238	2.86301
ENSG00000112195.9	TREML2	3.99062	3.78578e-15	1.18986e-13	0.011629	0.0632678	0.0772197	0.063062	0.0709703	0.760553	1.82044	0.499988	1.19214	0.6664
ENSG00000081041.9	CXCL2	3.94942	5.03924e-43	1.68941e-40	0.724153	1.19906	0.993071	0.634164	0.83264	15.1862	18.0089	15.126	7.82549	13.632
ENSG00000188404.9	SELL	3.94696	1.62232e-17	6.89429e-16	0.370694	0.859316	0.361199	0.337115	0.655737	3.70246	8.34539	3.4497	19.0162	6.74734
ENSG00000100453.13	GZMB	3.9231	3.34075e-10	4.59743e-09	0.280754	0.373374	0.129463	0	0.475944	2.01468	3.25555	1.42869	8.35677	3.32695
ENSG00000121966.6	CXCR4	3.89886	7.79032e-20	4.41415e-18	2.43433	0.473769	1.16635	0.275977	1.63058	19.5289	20.3369	8.82371	21.5138	15.2321
ENSG00000106483.12	SFRP4	3.87923	4.74804e-07	3.27452e-06	2.66003	2.38923	7.10279	3.82004	1.11033	93.3442	14.0012	97.503	48.4778	9.43715
ENSG00000139572.4	GPR84	3.87516	1.77432e-17	7.51376e-16	0.107724	0.1641	0.12518	0.0166904	0.219141	1.95506	3.00514	1.55056	1.10432	1.52612
ENSG00000078098.14	FAP	3.85816	8.80613e-15	2.61776e-13	0.72644	1.87643	1.31604	0.127233	2.24238	23.0062	14.6808	21.6034	17.3499	11.6892
ENSG00000018280.17	SLC11A1	3.84909	9.47145e-53	6.01637e-50	0.471817	0.745234	0.328457	0.459835	0.423141	5.98484	9.29099	7.76715	5.58843	7.98684
ENSG00000163421.9	PROK2	3.8363	1.71579e-06	1.05169e-05	0.0272882	0.207846	0.0226501	0	0.249804	1.8293	2.62879	0.28056	1.45149	0.781874
ENSG00000131015.5	ULBP2	3.80927	1.05571e-18	5.24338e-17	0.131883	0.322879	0.2463	0.025542	0.234751	2.9919	2.31598	3.1433	1.78563	3.01776
ENSG00000197249.13	SERPINA1	3.80896	1.879e-13	4.53554e-12	0.0538751	0.224716	0.022359	0.0347802	0.0547986	0.917576	1.86516	0.738545	1.08548	0.914756
ENSG00000007908.16	SELE	3.80065	7.1175e-26	7.46967e-24	0.489492	0.51173	0.382394	0.401509	0.468596	7.12455	7.2331	2.6464	11.5007	3.99518
ENSG00000122862.5	SRGN	3.78732	2.02064e-62	2.21701e-59	6.51016	10.9797	8.07543	3.97863	8.49792	112.741	132.87	88.9401	91.8173	107.947
ENSG00000087494.15	PTHLH	3.77972	1.23481e-22	9.82038e-21	0.351919	0.354558	0.465202	0.747199	0.636358	12.126	5.57182	8.55212	5.15558	5.86119
ENSG00000166523.7	CLEC4E	3.75951	3.98834e-15	1.24703e-13	0.10904	0.0593234	0.105591	0.042236	0.221819	1.9017	2.27958	1.1041	0.720602	1.24392
ENSG00000173077.15	DELEC1	3.74919	3.04171e-24	2.67959e-22	0.191949	0.482538	0.318647	0.158955	0.235634	6.27144	3.25457	3.32216	3.67431	2.31793
ENSG00000197405.8	C5AR1	3.74622	1.84834e-56	1.37427e-53	1.32167	1.06646	1.35587	1.15042	2.43186	19.7522	23.4108	19.5153	14.4336	23.6385
ENSG00000126860.11	EVI2A	3.74471	7.94841e-17	3.05507e-15	0.127521	0.161881	0.17641	0.0164648	0.518827	2.39775	2.96451	2.52285	2.58986	2.55426
ENSG00000041982.16	TNC	3.74149	3.02041e-22	2.26418e-20	22.5582	69.3339	36.6066	27.7486	25.7271	831.578	407.557	515.583	449.49	297.104
ENSG00000276410.3	HIST1H2BB	3.71972	1.85901e-13	4.49627e-12	9.7043	3.77116	4.12332	0.178995	3.52523	62.145	59.7036	56.1495	46.5904	39.17
ENSG00000248329.6	APELA	3.71191	3.36136e-12	6.59646e-11	0.618244	0.164076	0.463097	0.0467263	0.552153	7.93884	4.25198	5.90538	2.66872	1.95624
ENSG00000162747.11	FCGR3B	3.70763	2.69243e-10	3.74959e-09	0.172121	0.340517	0.051951	0.109096	0.525213	3.78641	6.39062	1.02375	3.16273	1.22046
ENSG00000123500.10	COL10A1	3.64537	5.33185e-26	5.64475e-24	0.114924	0.287612	0.515109	0.284896	0.39744	4.45333	4.68216	4.75853	3.07869	4.19839
ENSG00000108700.5	CCL8	3.62824	1.11708e-14	3.25652e-13	0.357438	0.555612	0.635752	0.0395574	0.934881	6.34515	9.22325	6.96808	3.35805	4.7956
ENSG00000196549.10	MME	3.61242	1.20966e-12	2.54795e-11	0.700045	2.59383	1.33302	0.148871	1.52182	8.94355	27.3876	10.7213	14.4475	16.6276
ENSG00000100526.20	CDKN3	3.61096	5.95042e-15	1.80441e-13	0.695241	0.260859	0.39798	0	0.268232	3.7042	3.92133	3.65244	3.77921	3.91156
ENSG00000112984.12	KIF20A	3.61061	1.70377e-28	2.23509e-26	0.936995	0.360571	0.54062	0.150487	0.848453	7.21168	8.12978	4.83815	6.23273	7.26656
ENSG00000091106.19	NLRC4	3.59135	3.51635e-12	6.88941e-11	0.151058	0.139079	0.24112	0	0.401846	1.74789	2.5536	2.07439	1.85421	2.72823
ENSG00000140285.10	FGF7	3.58486	8.1409e-13	1.7608e-11	2.01503	1.42042	1.40582	0.134838	2.76453	25.7167	19.4008	21.4055	11.5824	9.54796
ENSG00000129988.6	LBP	3.58072	1.99796e-06	1.20326e-05	0.0241183	0.91851	0.340322	0.168157	0.466103	0.591512	7.01865	3.87733	1.46948	11.3447
ENSG00000152952.12	PLOD2	3.57511	5.23541e-18	2.39341e-16	2.26312	2.36875	1.58763	0.538421	2.40707	39.853	11.9025	20.9701	20.6036	11.0313
ENSG00000112303.14	VNN2	3.56206	2.08812e-18	9.96108e-17	0.0848091	0.221474	0.183025	0.0262802	0.276041	1.98291	2.60419	1.39512	1.64039	1.66049
ENSG00000164647.9	STEAP1	3.5478	2.31132e-13	5.50204e-12	1.53942	2.10931	1.91664	0.132507	2.58068	28.2929	17.0211	21.6893	12.9855	12.8875
ENSG00000105835.12	NAMPT	3.54008	2.59724e-23	2.13239e-21	6.70686	2.95707	3.80784	0.938704	5.95958	53.6799	55.673	46.2764	39.6747	31.8692
ENSG00000175592.8	FOSL1	3.523	6.06017e-17	2.40593e-15	0.326562	1.64976	0.464669	0.632458	0.66432	5.96867	11.0949	6.03914	8.14368	14.3137
ENSG00000186074.19	CD300LF	3.51106	8.80939e-18	3.8522e-16	0.0814733	0.265953	0.0845316	0.110453	0.186457	0.932478	2.18699	1.42782	1.77286	2.22093
ENSG00000115919.15	KYNU	3.48947	1.81652e-45	7.07211e-43	0.199361	0.14004	0.131962	0.054739	0.218179	1.48539	1.87647	1.90346	1.29838	1.6771
ENSG00000198019.12	FCGR1B	3.48175	2.86096e-08	2.63579e-07	0.0650546	0.155729	0.0323984	0	0.185275	0.829656	1.67119	0.376988	0.666898	1.20123
ENSG00000134827.8	TCN1	3.45526	7.27519e-06	3.79776e-05	0.234752	0.38315	0.681978	0	0	2.47088	4.12245	4.05918	2.18517	1.65819
ENSG00000138180.15	CEP55	3.44334	1.19918e-36	2.78326e-34	0.928493	0.351406	0.569631	0.20849	0.479048	5.97344	6.14398	4.30143	5.47882	5.40853
ENSG00000196754.11	S100A2	3.43069	1.31794e-47	5.48489e-45	20.8703	15.282	12.8699	20.5418	13.7425	191.882	187.5	184.908	160.249	224.837
ENSG00000169508.7	GPR183	3.4251	7.61875e-16	2.65754e-14	1.93304	1.13694	1.21421	0.101183	1.8599	11.9376	16.2783	10.2546	14.3494	11.7051
ENSG00000090382.6	LYZ	3.39751	3.06534e-33	6.49045e-31	13.4493	10.1815	20.2556	5.31581	15.4057	118.008	204.52	119.246	129.973	118.462
ENSG00000168078.10	PBK	3.39263	1.65645e-10	2.39996e-09	1.33195	0.423641	0.510259	0.0158745	0.375171	6.31557	5.77817	5.09466	4.87513	4.0447
ENSG00000139278.10	GLIPR1	3.37591	9.07193e-19	4.56205e-17	1.82159	1.19542	1.2237	0.197673	1.79514	15.8131	11.9705	13.1636	11.0431	9.86658
ENSG00000100292.17	HMOX1	3.34136	4.50469e-31	7.65735e-29	17.9969	16.1868	29.0179	16.5227	25.5887	100.767	275.754	213.432	217.211	315.885
ENSG00000140030.6	GPR65	3.34117	2.07888e-16	7.6963e-15	0.282967	0.297279	0.178178	0.0377949	0.486311	2.05803	4.03407	1.98816	2.00998	2.6016
ENSG00000170454.6	KRT75	3.33188	0.00132288	0.00364434	0	2.00845	0.084181	0.942816	1.42358	9.4851	6.02491	9.66892	5.90463	16.5314
ENSG00000158473.6	CD1D	3.31708	7.48104e-19	3.80965e-17	0.156293	0.255093	0.129728	0.121078	0.337815	1.118	2.62701	1.47908	2.68295	2.23908
ENSG00000165304.8	MELK	3.31271	1.71492e-21	1.15628e-19	1.12642	0.527498	0.508904	0.121504	0.725145	6.73747	6.59603	5.54401	4.48159	5.31102
ENSG00000198074.10	AKR1B10	3.29652	8.84201e-16	3.00603e-14	2.58187	0.594282	1.07152	1.11546	2.92914	23.5629	10.3136	15.3377	9.24352	21.1616
ENSG00000184557.4	SOCS3	3.29114	3.24438e-19	1.70989e-17	4.36295	5.18528	8.99333	12.26	7.76195	74.7049	128.872	63.155	67.9939	86.6069
ENSG00000038945.15	MSR1	3.28225	2.30276e-25	2.25951e-23	0.991654	1.85763	1.42172	0.501962	1.58748	8.97289	18.4999	12.7708	7.76494	15.0049
ENSG00000172243.17	CLEC7A	3.27361	1.75227e-25	1.74778e-23	1.75433	0.69726	0.758594	0.439456	1.73098	6.58699	14.9479	10.3293	8.5746	10.8023
ENSG00000227471.9	AKR1B15	3.25772	6.46556e-18	2.91167e-16	0.157622	0.171508	0.0545129	0.193337	0.120243	1.15972	1.13356	1.73106	1.13058	1.86086
ENSG00000123610.5	TNFAIP6	3.233	6.51276e-10	8.38874e-09	1.0048	3.34072	2.36305	0.497315	3.46353	36.0065	7.84233	26.0616	16.3849	10.7074
ENSG00000146070.16	PLA2G7	3.23185	4.75067e-14	1.25188e-12	1.0211	0.709186	0.559018	0.336609	2.51917	5.93215	13.2333	8.63012	6.03015	13.712
ENSG00000170312.15	CDK1	3.21763	2.49751e-10	3.50493e-09	1.78034	0.426426	0.622695	0.0520456	0.820013	7.59767	7.76414	6.44682	5.0679	5.2134
ENSG00000101916.11	TLR8	3.2126	2.86887e-13	6.71016e-12	0.242679	0.198044	0.344111	0.047	0.637667	2.19886	3.70359	1.71064	2.2883	3.5491
ENSG00000189410.12	SH2D5	3.20338	4.72928e-13	1.07088e-11	0.0980966	0.202804	0.170989	0.334374	0.0997781	2.18933	2.10657	0.953553	1.78356	2.35006
ENSG00000143226.13	FCGR2A	3.19408	6.42135e-25	6.0077e-23	1.54064	2.6858	2.88069	0.776425	2.18207	14.7618	28.5678	18.4644	13.8743	18.538
ENSG00000178789.9	CD300LB	3.18466	3.24228e-25	3.15573e-23	0.194117	0.123211	0.241684	0.175443	0.31262	1.66628	2.30504	2.38889	1.39235	2.12434
ENSG00000107159.13	CA9	3.17773	1.16833e-07	9.41812e-07	0.766447	0.297847	1.34051	3.73218	0.612531	12.9568	9.39418	18.8048	15.9366	15.6207
ENSG00000109805.10	NCAPG	3.17469	1.74579e-12	3.61406e-11	1.21686	0.375482	0.422103	0.0562798	0.683518	4.81069	5.81388	4.07414	4.66345	4.07638
ENSG00000137801.10	THBS1	3.17343	6.84863e-20	3.89888e-18	21.0467	71.2287	55.4322	42.7739	45.0735	473.619	358.234	622.796	464.021	313.041
ENSG00000109321.11	AREG	3.17209	2.52599e-18	1.19087e-16	0.696964	0.904206	0.422751	0.602227	1.1179	8.15221	6.94009	5.13628	3.24058	10.9023
ENSG00000058085.14	LAMC2	3.16035	2.25188e-38	5.90824e-36	9.32387	6.47806	8.19138	6.97813	5.50136	41.1588	99.0176	54.313	71.2788	78.9846
ENSG00000078589.13	P2RY10	3.14622	9.09675e-13	1.95354e-11	0.270792	0.227683	0.183899	0.0476769	0.225354	1.09682	1.53159	0.690274	3.05929	1.99849
ENSG00000171848.15	RRM2	3.14113	1.04502e-36	2.47301e-34	1.81256	0.721937	0.638507	0.495369	0.89981	7.58192	8.2597	7.17203	8.71823	7.90187
ENSG00000138135.6	CH25H	3.11968	3.43924e-28	4.2792e-26	0.809308	1.64759	0.780097	0.40449	0.955952	6.61621	10.2433	7.12513	7.17045	9.22558
ENSG00000118849.10	RARRES1	3.11104	4.64212e-11	7.44034e-10	0.607415	0.967788	0.576198	0.638612	2.84642	13.7266	6.18237	14.7002	5.49674	7.49335
ENSG00000163661.4	PTX3	3.09957	2.09286e-14	5.79329e-13	0.724254	3.81319	1.97799	2.35287	1.37828	11.5362	21.5219	20.854	19.5443	22.3693
ENSG00000060982.15	BCAT1	3.08377	2.53231e-19	1.36439e-17	1.28404	1.7454	2.2052	0.543664	2.2748	17.7475	9.30589	15.5515	15.3753	9.42787
ENSG00000187474.5	FPR3	3.06972	4.85976e-33	9.94108e-31	1.59972	2.43002	3.5496	1.42333	2.64208	19.5392	25.907	15.8403	18.8716	21.216
ENSG00000137812.19	KNL1	3.03028	8.5861e-31	1.40035e-28	0.824493	0.261663	0.335049	0.226215	0.458624	3.55624	3.93859	3.12265	3.22688	3.07942
ENSG00000175063.17	UBE2C	3.00834	2.86105e-36	6.51509e-34	2.66971	1.04279	1.16479	1.2197	1.49699	14.3823	11.8838	11.0049	12.1151	12.1496
ENSG00000087586.17	AURKA	3.00179	1.36584e-30	2.169e-28	0.631376	0.376214	0.461673	0.128102	0.626908	3.44106	3.65059	3.31595	3.6782	3.4458
ENSG00000168995.13	SIGLEC7	2.99939	2.52673e-13	6.00297e-12	0.129269	0.117214	0.214594	0.183595	0.482109	1.30337	2.09711	1.36933	1.68773	2.89792
ENSG00000119535.17	CSF3R	2.99851	1.52863e-32	2.97565e-30	0.548306	0.869349	0.598146	0.651306	0.764852	5.15272	9.01303	4.07059	5.87845	4.8253
ENSG00000162493.16	PDPN	2.97194	1.55259e-19	8.53217e-18	2.17289	2.8682	5.26287	2.21682	5.32607	35.8478	17.5866	34.0931	24.976	29.5417
ENSG00000062716.13	VMP1	2.96721	2.5527e-23	2.11017e-21	11.1613	7.01566	7.53186	2.15914	10.5819	70.5078	59.6934	60.0718	50.9589	49.8497
ENSG00000011422.12	PLAUR	2.9507	2.36477e-32	4.53021e-30	1.748	3.10552	2.95096	2.29517	2.04917	23.4859	20.3255	17.1964	20.3816	17.3943
ENSG00000275126.1	HIST1H4L	2.93907	4.41664e-09	4.85026e-08	9.02891	4.14465	3.86423	0.21858	5.5963	48.0936	30.7202	30.4597	31.6533	22.7934
ENSG00000163823.4	CCR1	2.92892	1.36422e-16	5.14525e-15	1.08127	2.95037	4.2527	1.366	3.16405	13.1097	25.7403	18.9532	18.3883	25.8042
ENSG00000203710.11	CR1	2.9219	1.35811e-20	8.27832e-19	0.220377	0.308304	0.333901	0.132784	0.515911	1.58142	3.31014	1.46801	2.69963	2.60313
ENSG00000110848.8	CD69	2.9028	2.0261e-09	2.37639e-08	0.916999	0.355144	0.296714	0.108364	0.600733	3.545	6.5817	1.19121	3.09642	2.07819
ENSG00000167772.12	ANGPTL4	2.89485	2.17247e-12	4.42897e-11	2.20524	5.53439	3.21799	9.42359	7.90492	32.9887	43.5623	45.512	55.1409	56.08
ENSG00000122641.11	INHBA	2.89316	1.4552e-22	1.14789e-20	2.22099	3.5267	1.91405	1.56415	2.83193	26.1668	15.4571	22.7454	12.3018	13.1731
ENSG00000278463.1	HIST1H2AB	2.8931	4.01286e-55	2.69062e-52	7.83999	5.24028	6.22854	5.37941	7.63262	53.4719	56.6443	39.0467	52.2084	45.1052
ENSG00000134061.5	CD180	2.88702	5.55341e-10	7.28446e-09	0.132017	0.194346	0.315842	0.0240639	0.236964	0.704691	2.28327	1.00165	1.37438	1.43393
ENSG00000163563.8	MNDA	2.88459	7.94637e-10	1.00846e-08	2.02147	1.49003	1.47942	0.0841939	1.79082	7.16119	15.0502	8.32964	10.4266	8.33855
ENSG00000114013.16	CD86	2.86281	9.20979e-19	4.61216e-17	0.806809	0.738542	1.3925	0.277788	1.47194	5.41273	7.99336	7.05023	6.04402	7.68529
ENSG00000171388.12	APLN	2.86037	5.24864e-12	9.99146e-11	0.832808	2.362	2.94634	1.75569	0.597124	11.8085	15.8647	12.8882	11.7644	14.8213
ENSG00000143119.14	CD53	2.85875	7.31494e-21	4.64653e-19	4.29523	3.11576	3.90472	0.871477	4.53529	20.3495	31.8953	17.5496	27.0205	23.1649
ENSG00000113532.13	ST8SIA4	2.85353	5.28633e-29	7.25008e-27	0.918407	0.649864	0.724892	0.218244	0.888302	4.2331	5.507	3.8444	4.99136	5.74454
ENSG00000131747.15	TOP2A	2.8458	1.76653e-14	4.96976e-13	5.30346	1.96865	1.96028	0.534963	3.33636	19.804	20.0403	16.2586	16.1217	17.2303
ENSG00000163216.7	SPRR2D	2.84255	2.66589e-06	1.55508e-05	1.38073	1.82105	2.53519	14.0348	5.48991	33.6235	50.299	32.8497	32.3713	69.1654
ENSG00000105509.10	HAS1	2.83801	6.9673e-09	7.31203e-08	1.63022	1.47464	1.10859	1.58244	0.699226	14.7403	4.29668	19.0189	5.31865	4.47088
ENSG00000105967.16	TFEC	2.81188	3.02319e-11	4.9642e-10	0.280064	0.216087	0.287407	0.0355028	0.538654	1.22804	2.46803	2.01799	1.63989	1.96155
ENSG00000111206.12	FOXM1	2.81034	4.08363e-62	4.10711e-59	2.03054	1.04606	1.10372	0.890919	1.18803	8.43952	9.41264	7.96102	9.43644	9.12455
ENSG00000258227.7	CLEC5A	2.79558	2.99508e-09	3.41015e-08	0.895456	0.255186	0.592835	0.0578081	0.78069	3.83454	5.08121	3.41757	2.52585	2.28232
ENSG00000162551.14	ALPL	2.79244	7.58642e-15	2.28901e-13	0.930538	1.97682	1.53249	0.709432	0.751182	7.89709	8.77453	3.85173	10.3135	11.7088
ENSG00000100644.17	HIF1A	2.7915	1.00213e-41	3.10121e-39	20.4485	12.2361	13.2563	8.00994	15.9491	111.863	93.6118	110.307	94.2435	69.7993
ENSG00000148773.14	MKI67	2.78361	7.78884e-19	3.94972e-17	3.88245	1.56601	1.5103	0.573397	2.36661	13.1216	14.4732	11.2964	13.6967	12.9574
ENSG00000121797.10	CCRL2	2.77257	2.72962e-09	3.1375e-08	0.147161	0.480378	0.232082	0.0570019	0.329304	1.67226	3.18974	1.34796	1.03894	1.30009
ENSG00000135047.15	CTSL	2.76527	1.08436e-20	6.75827e-19	12.2636	33.5411	25.6847	21.0078	22.6995	111.623	191.654	186.909	138.025	205.862
ENSG00000157456.8	CCNB2	2.75936	3.42748e-14	9.25419e-13	1.96657	0.539305	0.663541	0.222947	0.87817	5.73804	5.75979	5.03606	5.25725	5.81538
ENSG00000134057.15	CCNB1	2.75643	1.6292e-24	1.46738e-22	3.31069	2.32284	1.68182	0.67272	2.53938	14.8638	13.4704	11.549	13.4896	15.9827
ENSG00000170961.7	HAS2	2.74559	4.40744e-10	5.95005e-09	3.1351	2.91429	2.46436	0.289516	5.38512	15.3525	19.6261	17.31	18.1718	21.4325
ENSG00000120280.5	CXorf21	2.73868	3.33076e-22	2.48141e-20	0.332196	0.438918	0.413599	0.183819	0.62751	2.05621	3.42876	2.83879	2.40952	2.73837
ENSG00000027869.11	SH2D2A	2.73438	3.42601e-25	3.30788e-23	0.595757	0.552913	0.552673	0.597267	0.588147	2.75034	4.00898	2.94795	5.30408	5.24369
ENSG00000121552.4	CSTA	2.73392	1.83615e-06	1.11471e-05	34.0592	5.8903	8.53186	1.04842	19.4027	96.9399	61.9208	138.901	59.1468	60.3961
ENSG00000112799.9	LY86	2.72857	1.48472e-18	7.25469e-17	0.47565	0.597179	0.546652	0.255101	0.669882	2.00408	4.55276	3.41981	3.36158	3.87306
ENSG00000274641.1	HIST1H2BO	2.725	1.08206e-11	1.94625e-10	21.1415	7.79373	13.233	1.61095	14.3359	76.784	72.5718	70.4028	71.5057	76.317
ENSG00000141526.16	SLC16A3	2.72038	5.03182e-14	1.3202e-12	0.983569	1.5228	1.12508	2.60051	1.11491	10.4731	11.839	8.8638	13.1136	9.80281
ENSG00000196805.7	SPRR2B	2.71857	0.00790042	0.0168493	1.78347	0.232871	0.473706	11.8267	1.37867	21.9285	39.7307	16.7362	9.17597	44.9685
ENSG00000137807.15	AC027237.1	2.71678	5.55174e-13	1.23169e-11	0.990626	0.648197	0.550019	0.0829648	0.782938	3.68811	4.23153	3.75368	3.8257	3.81434
ENSG00000071539.14	TRIP13	2.71271	1.08608e-32	2.18465e-30	1.15378	0.88024	0.638447	0.318486	0.971217	5.48591	5.11026	5.34241	4.63005	4.96088
ENSG00000124610.4	HIST1H1A	2.71228	5.38921e-22	3.84866e-20	4.41518	4.50851	2.87541	1.52601	3.59269	27.3765	27.6057	15.999	23.9118	15.2455
ENSG00000080986.13	NDC80	2.68095	6.74139e-13	1.46863e-11	1.18895	0.390804	0.462593	0.115133	0.692846	3.37157	4.52379	3.28752	3.25789	3.06557
ENSG00000139618.15	BRCA2	2.67315	5.96691e-09	6.36171e-08	1.25446	0.373965	0.393673	0.0638998	0.643223	3.48401	4.19032	3.30549	2.46628	2.88585
ENSG00000100985.7	MMP9	2.67204	2.25618e-18	1.06784e-16	7.80077	8.09847	8.55497	9.69239	10.2535	41.5599	99.4939	36.0858	83.0773	42.8156
ENSG00000156970.12	BUB1B	2.67152	1.23643e-18	6.11575e-17	1.07188	0.331704	0.555038	0.205688	0.650151	3.91511	3.57221	3.18019	3.69952	3.06806
ENSG00000134757.5	DSG3	2.66815	1.26267e-30	2.03188e-28	27.795	13.332	15.9327	10.8242	22.3812	147.114	104.038	123.428	87.952	103.496
ENSG00000090889.12	KIF4A	2.66302	3.1751e-33	6.60694e-31	1.02027	0.680755	0.766962	0.380281	0.538459	4.62681	5.20602	3.2027	4.05855	4.56576
ENSG00000059804.16	SLC2A3	2.66137	5.70286e-36	1.27459e-33	3.35684	3.19502	3.91162	1.87595	4.49105	20.5316	29.2036	16.223	24.6252	17.6517
ENSG00000166927.13	MS4A7	2.65079	6.45964e-16	2.28626e-14	2.39074	2.29273	1.89189	0.761233	3.76092	10.0373	16.3766	14.089	7.94542	20.721
ENSG00000085265.11	FCN1	2.64634	5.65318e-20	3.2802e-18	0.342243	0.650113	0.394812	0.332537	0.843723	2.29047	4.51703	2.38015	3.37157	3.97507
ENSG00000173559.12	NABP1	2.64619	2.51563e-14	6.93176e-13	2.84385	1.77269	1.40782	0.412462	3.03528	9.25786	14.9054	10.7395	12.6817	9.80731
ENSG00000160791.13	CCR5	2.63835	1.6257e-25	1.63505e-23	0.707228	0.626062	0.696465	0.343585	0.719351	2.44987	4.89565	2.75613	4.30087	5.32353
ENSG00000064886.14	CHI3L2	2.63127	6.01084e-11	9.43366e-10	0.854938	0.741299	0.875942	0.734748	1.92941	4.77234	15.0939	3.54593	4.76712	4.88007
ENSG00000157551.19	KCNJ15	2.62633	4.27665e-21	2.775e-19	0.612869	0.310277	0.469841	0.191231	0.722941	3.41674	3.00668	2.94371	2.35438	2.24583
ENSG00000066279.18	ASPM	2.60972	5.54936e-11	8.76639e-10	2.42961	0.571839	0.530167	0.297516	1.11844	6.89731	6.32842	5.28612	4.60165	5.32498
ENSG00000140678.16	ITGAX	2.6094	7.0202e-24	6.00899e-22	1.42489	2.91127	2.18464	2.01969	2.29105	10.7585	20.7296	11.108	12.5406	15.1985
ENSG00000095970.16	TREM2	2.60859	2.65712e-12	5.34479e-11	1.04513	1.26842	0.867487	0.249122	1.71722	4.99499	8.2691	6.72522	3.42101	7.55034
ENSG00000115607.9	IL18RAP	2.60755	1.19365e-09	1.46851e-08	0.148402	0.322952	0.147813	0.126461	0.226418	0.606603	1.07221	0.693532	1.79401	1.93705
ENSG00000161929.15	SCIMP	2.60535	6.256e-10	8.09257e-09	0.0932321	0.338153	0.249353	0.0882757	0.442541	0.73678	1.86074	1.34585	1.81333	1.7479
ENSG00000169679.15	BUB1	2.60435	1.52241e-20	9.18697e-19	1.04035	0.501425	0.394091	0.210952	0.667579	3.73308	3.4332	2.68221	3.26825	3.49545
ENSG00000169442.9	CD52	2.60384	1.05319e-20	6.62027e-19	2.16781	1.69218	2.07316	0.912701	2.2529	7.28149	10.3093	8.23687	16.1796	14.0654
ENSG00000182885.17	ADGRG3	2.60214	1.01587e-11	1.83816e-10	0.271703	0.517371	0.552529	0.305203	0.414541	3.36514	3.92614	1.79037	2.79847	1.13531
ENSG00000182481.9	KPNA2	2.60103	7.6935e-12	1.42412e-10	5.89751	5.26944	4.05666	0.66747	6.43679	29.1585	22.9268	24.1316	26.6931	27.5363
ENSG00000081237.20	PTPRC	2.5982	9.87789e-24	8.3368e-22	2.12206	2.09483	2.43883	0.803368	2.27075	8.52493	14.9157	7.97856	15.1227	13.1333
ENSG00000285132.1	AC270285.3	2.59006	0.0276627	0.0495049	55.406	83.3939	0.160239	29.7614	104.268	301.758	438.398	3.78924	383.114	524.255
ENSG00000124635.8	HIST1H2BJ	2.58911	7.62859e-14	1.95476e-12	13.3901	4.99103	5.65324	1.68698	8.71845	45.1879	45.006	38.8884	35.5333	33.336
ENSG00000129450.8	SIGLEC9	2.57088	7.40797e-32	1.35465e-29	0.641429	1.09407	0.863361	0.550626	0.793489	3.88323	6.22786	4.3587	4.62735	5.16033
ENSG00000198682.13	PAPSS2	2.56952	7.99902e-16	2.7662e-14	2.66273	4.08205	4.94823	1.32786	3.57462	25.6195	13.8035	20.676	22.603	15.8816
ENSG00000103313.12	MEFV	2.55668	7.20162e-19	3.6829e-17	0.255747	0.506865	0.454881	0.346717	0.380906	1.9937	3.64792	1.57083	2.49986	2.42805
ENSG00000145386.10	CCNA2	2.55213	2.71407e-26	2.95101e-24	2.65857	1.0955	0.992361	1.12118	1.56808	9.9283	9.97672	7.67521	7.50041	8.58904
ENSG00000104951.16	IL4I1	2.54263	9.7898e-12	1.77941e-10	0.405758	1.32452	0.966445	1.06601	0.986923	3.99498	7.43528	3.31431	8.53071	6.73968
ENSG00000089685.15	BIRC5	2.53818	7.33613e-44	2.68302e-41	2.06523	1.0922	1.33114	1.44796	1.43171	7.89471	8.69489	8.36825	9.43977	9.92658
ENSG00000122861.16	PLAU	2.5372	5.20074e-41	1.53092e-38	7.68674	8.705	11.8313	7.24984	9.70102	52.737	59.7758	49.6362	62.9069	47.6601
ENSG00000149380.12	P4HA3	2.53596	6.39464e-09	6.7818e-08	0.518483	0.504144	0.869871	0.410208	0.863991	7.53943	1.77119	3.37165	3.76606	1.7999
ENSG00000107249.23	GLIS3	2.5343	2.00009e-18	9.65564e-17	0.944406	1.55941	0.744234	0.572199	0.740069	5.92418	3.64696	5.90074	6.80566	4.43387
ENSG00000102265.12	TIMP1	2.53348	1.16469e-16	4.42031e-15	18.4769	57.0684	45.504	33.6976	40.4358	234.242	242.38	286.389	239.836	184.804
ENSG00000150551.10	LYPD1	2.52958	1.77269e-10	2.55305e-09	0.237233	0.198564	0.424116	0.311015	0.222738	0.910035	2.72852	1.19396	2.34725	1.58313
ENSG00000115232.14	ITGA4	2.51512	7.30637e-18	3.24193e-16	1.0783	1.60035	1.20364	0.41927	1.23965	4.87708	8.81392	4.00436	7.95907	6.45141
ENSG00000135114.12	OASL	2.50795	4.12604e-12	8.00598e-11	0.275334	0.299591	0.654443	0.261774	0.534648	1.00267	2.95131	2.3746	2.63858	3.1277
ENSG00000101057.16	MYBL2	2.50473	1.9552e-43	6.7421e-41	2.63208	2.22561	1.80304	2.34612	2.22562	13.2476	12.8084	11.278	14.4757	14.6136
ENSG00000138755.5	CXCL9	2.50276	0.000116147	0.000435334	0.465862	0.804055	0.840028	0.0497789	1.55226	0.958689	4.61035	1.89185	3.52664	10.0622
ENSG00000113070.8	HBEGF	2.49925	3.64837e-14	9.80671e-13	1.4721	2.96332	1.74731	1.19744	3.05457	9.31484	17.2245	12.3834	5.73746	15.829
ENSG00000254415.3	SIGLEC14	2.4984	1.70413e-05	8.03092e-05	0.634235	0.368059	0.263217	1.21195	0.107518	3.16283	2.63063	2.72688	5.99063	2.15376
ENSG00000164687.11	FABP5	2.49472	2.44862e-11	4.13321e-10	63.1342	41.8567	20.7426	11.2826	49.5202	265.72	178.579	276.206	116.683	163.993
ENSG00000117724.13	CENPF	2.49439	1.51592e-21	1.02784e-19	2.47361	1.14062	1.13613	0.505358	1.35389	7.43225	8.24884	6.20647	7.38827	7.05868
ENSG00000178562.18	CD28	2.49392	9.63365e-11	1.44793e-09	0.4325	0.558842	0.934866	0.174506	0.907323	2.28351	3.14654	2.34125	5.48986	3.85104
ENSG00000273703.1	HIST1H2BM	2.48679	1.35581e-06	8.50924e-06	14.3254	3.89686	5.17813	0.35799	6.22791	39.2893	28.5186	30.3423	29.4961	28.5959
ENSG00000115165.10	CYTIP	2.4853	8.77008e-20	4.94608e-18	2.43232	1.45776	1.47909	0.685195	1.52145	5.71017	11.473	5.99355	11.7742	7.5572
ENSG00000276903.1	HIST1H2AL	2.48507	1.95785e-13	4.70702e-12	16.912	5.36215	5.39187	5.6397	5.46814	59.515	40.4602	32.347	47.2258	34.6757
ENSG00000082074.18	FYB1	2.48208	3.57239e-12	6.96529e-11	1.20816	0.849352	0.907896	0.219543	1.50701	3.19475	7.1395	3.36911	6.40952	5.75759
ENSG00000158869.11	FCER1G	2.47376	4.09443e-19	2.14851e-17	2.8309	4.96823	4.77526	1.3795	3.90116	16.9093	25.2919	18.351	18.8113	21.5136
ENSG00000169413.3	RNASE6	2.47212	1.13823e-08	1.14287e-07	2.71188	2.78056	3.93915	0.282808	4.61496	11.6819	17.3222	13.5997	17.804	17.8897
ENSG00000150667.8	FSIP1	2.47039	1.77152e-23	1.47452e-21	0.699069	1.31386	1.12885	0.807415	0.94376	5.46561	5.06357	6.66466	6.3797	4.59274
ENSG00000117091.10	CD48	2.46942	4.84559e-11	7.74589e-10	0.662809	0.92726	0.617517	0.345805	0.976859	2.15637	5.26663	1.87116	7.09034	3.56352
ENSG00000114346.13	ECT2	2.46728	8.40391e-09	8.69124e-08	2.9376	1.29772	0.989934	0.186026	1.87256	8.19922	7.72698	8.69341	6.49477	6.77839
ENSG00000274997.1	HIST1H2AH	2.4671	1.03114e-37	2.59268e-35	18.539	9.52924	11.8006	6.78446	13.6509	71.5954	70.5336	56.7673	71.827	62.2796
ENSG00000145416.13	MARCHF1	2.46413	4.25058e-12	8.19493e-11	0.92923	0.638828	0.708184	0.114523	0.760423	2.46889	4.7598	2.79506	3.30464	3.76174
ENSG00000137462.8	TLR2	2.46383	2.50352e-27	2.87762e-25	1.93208	1.27606	1.4146	0.895437	2.12825	7.49746	13.4615	6.96318	6.56842	8.20576
ENSG00000135919.13	SERPINE2	2.46067	9.96988e-22	6.8758e-20	1.74943	3.75899	2.8389	1.55703	2.27426	12.6547	17.5207	15.396	12.1759	11.6162
ENSG00000185862.7	EVI2B	2.45648	7.6823e-13	1.66459e-11	0.854264	0.673905	0.921784	0.181991	1.36853	3.21252	5.16485	3.99227	5.47335	3.85848
ENSG00000176890.16	TYMS	2.45465	3.49447e-38	8.97336e-36	4.65431	2.35413	3.03323	2.61971	3.34715	13.466	20.4152	15.2258	22.4358	18.6086
ENSG00000162894.12	FCMR	2.45368	5.15895e-11	8.21416e-10	0.61831	0.616718	0.470448	0.319331	0.589602	1.70599	2.57233	1.21603	5.30701	3.84463
ENSG00000120217.14	CD274	2.4499	1.6418e-08	1.59028e-07	0.385729	0.664543	0.204551	0.0664041	0.762885	1.69933	2.84927	2.07304	2.21753	2.2684
ENSG00000205413.8	SAMD9	2.43652	3.19107e-08	2.90043e-07	1.8364	1.4672	1.42301	0.154202	2.51446	7.17049	7.15855	10.5867	6.43336	6.99112
ENSG00000171208.9	NETO2	2.43431	5.52552e-10	7.25652e-09	0.211813	0.172855	0.112324	0.109392	0.502702	1.67869	0.802967	1.02287	1.18925	1.13325
ENSG00000138316.11	ADAMTS14	2.42986	2.2834e-22	1.75531e-20	1.3839	0.722794	0.886124	0.716767	0.852617	6.84634	4.52325	3.27437	5.37648	4.81489
ENSG00000111012.10	CYP27B1	2.4196	4.23586e-20	2.49378e-18	0.495916	0.218759	0.311501	0.436095	0.42262	1.65455	2.27301	2.2299	1.87954	2.54955
ENSG00000068489.12	PRR11	2.41407	5.14673e-30	7.66862e-28	1.57508	0.821706	1.09246	1.19512	1.0205	6.83513	7.00427	5.64671	6.4687	5.6584
ENSG00000117399.14	CDC20	2.41392	1.3853e-35	2.98557e-33	3.8503	2.07095	2.30611	1.55918	2.53669	13.0736	15.5865	10.0806	11.8057	15.6879
ENSG00000011426.11	ANLN	2.40655	1.56264e-17	6.68776e-16	5.27721	1.64517	2.15662	1.19973	2.34416	13.9926	13.9276	12.801	12.5639	11.9053
ENSG00000154451.14	GBP5	2.40242	3.3108e-08	2.99536e-07	0.43243	0.523461	0.34547	0.0921242	0.962155	1.45384	3.04297	1.40957	2.47788	3.90634
ENSG00000152315.5	KCNK13	2.40214	1.27548e-11	2.24726e-10	0.326899	0.125541	0.191531	0.238347	0.176031	0.801733	1.77525	1.15028	1.02283	1.16315
ENSG00000121742.19	GJB6	2.39967	6.1744e-22	4.38346e-20	20.3523	8.24592	7.20636	7.65392	10.8435	65.3868	50.396	62.0376	50.6913	54.9375
ENSG00000180871.8	CXCR2	2.39682	4.10769e-14	1.09198e-12	0.876484	0.998407	0.579733	0.222797	0.73828	4.74707	4.35644	2.80328	2.92706	2.83397
ENSG00000133106.14	EPSTI1	2.39303	1.03951e-11	1.87811e-10	1.28722	1.29364	1.46168	0.290848	1.90938	3.84391	5.5615	6.78431	7.27913	8.99997
ENSG00000115221.12	ITGB6	2.38765	2.54947e-21	1.69997e-19	1.17934	0.521574	0.72627	0.948982	1.10668	3.76942	4.91701	4.76474	4.28994	6.69762
ENSG00000102970.10	CCL17	2.38444	0.00770206	0.0164874	0.0709934	0.0772479	0.0589267	0.494978	1.15537	0.406267	1.85225	0.729909	5.56133	1.80812
ENSG00000115414.19	FN1	2.38186	5.06258e-09	5.50505e-08	37.7418	145.971	102.251	38.8877	72.4555	577.513	249.726	504.729	489.206	277.422
ENSG00000162702.8	ZNF281	2.37818	7.57902e-14	1.94619e-12	2.64365	1.65353	1.52258	0.564245	3.10055	12.2837	8.64433	10.1779	8.18319	8.14438
ENSG00000160213.7	CSTB	2.37708	3.97546e-46	1.59933e-43	10.8725	7.76523	6.07207	5.07795	9.5002	39.0471	43.215	48.9188	34.8767	38.54
ENSG00000138160.6	KIF11	2.37512	1.61819e-14	4.59528e-13	3.06251	1.08849	1.13624	0.523442	1.93684	8.38615	7.67852	7.74251	7.50206	7.27744
ENSG00000006327.13	TNFRSF12A	2.37211	9.52472e-10	1.19123e-08	2.50091	9.22628	3.83534	5.66463	2.61645	27.6887	22.3953	27.7163	29.83	25.2316
ENSG00000183813.6	CCR4	2.36443	5.88611e-05	0.000238788	0.61153	0.185695	0.602023	0.969522	1.22956	2.97635	1.75535	1.12986	10.2054	3.67867
ENSG00000126262.4	FFAR2	2.35179	4.63248e-05	0.00019473	0.286749	0.356584	0.170007	0.967896	0.416663	2.31072	6.18655	1.5698	1.52525	1.40194
ENSG00000162511.8	LAPTM5	2.34773	1.46231e-28	1.93941e-26	10.5813	16.0388	17.5882	14.2922	17.0455	68.4113	94.3041	73.4994	76.9604	93.6039
ENSG00000143479.17	DYRK3	2.34607	6.56345e-18	2.94477e-16	0.69135	0.79405	0.708446	0.271095	0.998371	3.57604	2.44527	4.03665	4.16025	3.18938
ENSG00000166130.15	IKBIP	2.3453	3.71769e-18	1.71911e-16	1.27935	2.22039	0.99169	1.13853	1.57014	9.8538	6.45083	7.05601	8.0985	5.82329
ENSG00000171860.4	C3AR1	2.34366	5.69998e-08	4.94203e-07	1.04653	2.76868	2.72519	0.604076	3.50649	9.98148	19.5003	7.26908	6.07267	12.1021
ENSG00000100196.11	KDELR3	2.34324	1.72507e-10	2.49339e-09	2.6	4.98215	6.26416	1.96071	7.11459	33.7453	16.3008	25.0971	25.2339	15.4743
ENSG00000143110.11	C1orf162	2.34164	4.31619e-16	1.55036e-14	1.51066	1.02086	1.38588	0.578985	1.90857	3.62697	8.69659	4.99391	6.6436	8.88463
ENSG00000128595.17	CALU	2.33019	6.84145e-11	1.06679e-09	13.0687	17.7468	16.5851	3.14532	19.505	89.6471	61.0024	74.8985	67.3494	51.2779
ENSG00000075218.19	GTSE1	2.32975	1.29653e-18	6.38685e-17	1.09157	0.33769	0.621789	0.771009	0.881693	3.66573	3.89822	3.36084	4.30547	4.01172
ENSG00000205362.11	MT1A	2.32954	0.00063357	0.00191787	0	1.20944	0.184518	0.516644	0.452227	2.18083	2.00769	1.55835	2.3649	4.42327
ENSG00000163568.15	AIM2	2.32637	8.21392e-06	4.24556e-05	0.234877	0.383354	0.350919	0	0.430025	1.07529	1.64986	0.856175	1.88536	1.43943
ENSG00000132432.14	SEC61G	2.32444	2.93929e-16	1.0685e-14	6.59522	4.36816	4.54203	1.38838	5.54162	26.177	20.7897	24.2107	20.7757	17.2499
ENSG00000145649.8	GZMA	2.31999	1.93526e-05	9.01451e-05	1.62112	0.694887	0.611628	0.0761128	0.599604	2.20882	5.17607	1.33155	3.0881	5.66929
ENSG00000179750.16	APOBEC3B	2.3184	4.08195e-08	3.6358e-07	0.7661	0.530468	0.346847	0.107907	0.61394	2.16357	3.54098	1.17172	1.48181	3.19651
ENSG00000111716.12	LDHB	2.31145	6.80321e-17	2.66822e-15	1.10667	1.42894	0.906322	0.36579	1.45583	5.92289	5.70067	4.64777	5.39416	4.12214
ENSG00000168461.13	RAB31	2.31098	8.49309e-15	2.53693e-13	7.66019	9.5595	9.74744	2.28527	8.77258	42.6665	39.3295	41.7714	32.4159	30.7908
ENSG00000174125.8	TLR1	2.30962	4.13803e-10	5.59886e-09	2.04703	1.45676	1.45752	0.255532	2.03278	5.43284	10.9425	5.66733	6.01416	7.17324
ENSG00000151012.13	SLC7A11	2.30715	6.94998e-08	5.91532e-07	1.5927	0.665398	0.340913	0.127273	0.738051	3.31669	3.38424	4.08204	2.65693	2.65148
ENSG00000134242.16	PTPN22	2.30585	1.69588e-09	2.01453e-08	0.606846	0.330155	0.593067	0.0682425	0.507737	1.51232	2.19028	1.66501	2.74512	2.1345
ENSG00000079257.8	LXN	2.30501	5.28689e-13	1.17944e-11	3.43922	1.64132	1.7779	0.888104	1.74908	13.4168	9.05179	10.1511	6.7689	6.31493
ENSG00000197930.13	ERO1A	2.30343	2.71327e-57	2.18309e-54	5.37007	4.403	3.91528	3.26124	5.66969	24.1432	23.6965	22.246	24.5293	18.4559
ENSG00000102445.18	RUBCNL	2.30182	1.184e-27	1.40095e-25	0.648883	0.61191	0.71214	0.290438	0.828675	2.2044	3.53787	3.25484	3.26322	3.15032
ENSG00000124813.23	RUNX2	2.30057	2.30818e-16	8.46731e-15	1.74624	1.39729	1.09265	0.570251	1.37722	8.62255	5.25155	4.21347	7.36838	4.46884
ENSG00000184661.14	CDCA2	2.29947	4.06741e-22	2.99327e-20	1.14296	0.51819	0.652226	0.341262	0.968795	3.37742	4.03818	2.78201	3.39671	4.11253
ENSG00000188257.11	PLA2G2A	2.29657	1.81095e-07	1.37982e-06	5.98199	11.1989	9.34504	5.99001	3.56038	53.2815	20.3414	56.5222	37.3388	14.6366
ENSG00000115163.15	CENPA	2.29497	2.72932e-18	1.28172e-16	1.12919	0.344029	0.562359	0.594843	0.826955	3.74791	3.60333	3.37735	3.38536	3.10959
ENSG00000198856.13	OSTC	2.28953	2.5456e-09	2.93437e-08	12.9379	7.20184	8.04846	1.56144	13.3536	54.9775	34.3841	39.7401	39.3282	31.9756
ENSG00000116741.8	RGS2	2.28903	3.82043e-10	5.21003e-09	6.85114	2.52314	3.72695	1.11049	5.63919	27.6771	19.7788	17.0236	12.7827	15.3853
ENSG00000129048.6	ACKR4	2.28107	3.67511e-06	2.05537e-05	2.78851	3.4556	4.70947	0.705073	5.45596	26.5326	12.7863	23.9457	11.7236	5.22479
ENSG00000068366.19	ACSL4	2.27919	4.61469e-12	8.86858e-11	6.73104	5.76367	5.10288	1.08435	6.87434	25.2811	23.589	27.7817	20.9756	22.7177
ENSG00000158714.11	SLAMF8	2.27511	1.20809e-14	3.51335e-13	1.89748	1.29605	1.50599	0.944201	2.33854	4.32529	10.5072	4.58265	8.47882	11.5966
ENSG00000142583.17	SLC2A5	2.27249	3.32588e-10	4.58219e-09	0.519537	0.636866	0.769666	0.575696	0.789319	2.96773	1.14828	4.76989	4.38212	3.11956
ENSG00000163207.7	IVL	2.26442	3.77795e-17	1.51482e-15	27.7963	24.7481	19.0312	28.9964	22.3228	143.433	88.6871	162.305	96.2928	126.162
ENSG00000173535.14	TNFRSF10C	2.25435	1.42047e-09	1.72471e-08	0.212068	0.512781	0.449837	0.200794	0.479341	1.57958	2.95564	1.43154	1.95978	1.20025
ENSG00000183696.14	UPP1	2.25177	3.76594e-17	1.51482e-15	2.46989	4.96714	3.06316	3.00782	2.66863	14.0085	22.75	13.7613	12.3894	18.8318
ENSG00000116824.5	CD2	2.24772	4.30204e-07	3.00123e-06	1.99216	0.73232	1.16196	0.604805	2.08107	3.36728	5.40295	2.18912	11.6379	8.50631
ENSG00000273542.1	HIST1H4K	2.23732	7.47653e-08	6.32335e-07	3.52692	2.14908	2.69325	0.21858	2.58291	12.4559	8.91876	11.34	9.687	8.30894
ENSG00000104415.14	CCN4	2.23672	3.13165e-08	2.85252e-07	1.59441	2.93453	1.88656	0.781835	2.73453	17.4441	5.29348	8.78294	8.87453	5.27847
ENSG00000275714.1	HIST1H3A	2.23381	2.8771e-18	1.34588e-16	26.7737	16.0811	13.156	6.63718	21.2414	85.7129	95.4311	63.7625	78.5078	63.0752
ENSG00000216490.4	IFI30	2.22964	1.83432e-11	3.16262e-10	0.431897	0.388217	0.280556	0.276396	0.382	0.828975	2.82652	1.52697	1.57996	1.80841
ENSG00000278588.1	HIST1H2BI	2.2267	3.73287e-09	4.17149e-08	28.9974	8.04514	10.0686	3.4904	17.8612	75.8396	56.3417	56.2575	60.1095	54.4334
ENSG00000151239.13	TWF1	2.2265	2.46894e-09	2.84872e-08	13.31	5.76138	6.59703	1.57831	11.204	41.319	33.4638	40.5125	26.708	28.8758
ENSG00000062038.14	CDH3	2.22204	1.99151e-29	2.82771e-27	10.084	6.36113	8.26177	9.38888	8.7463	36.3035	38.6661	42.4674	47.3743	44.8512
ENSG00000135046.14	ANXA1	2.21912	1.41648e-12	2.96283e-11	36.3257	50.4428	45.822	11.5321	39.4318	194.803	160.628	211.162	114.828	166.224
ENSG00000120708.17	TGFBI	2.20884	3.48174e-16	1.25436e-14	44.5122	36.1515	53.204	37.3241	39.9726	275.559	129.399	196.948	248.52	150.924
ENSG00000214212.9	C19orf38	2.20724	2.59309e-08	2.40184e-07	0.170165	0.432031	0.470806	0.219707	0.490398	0.857858	1.79295	1.48444	2.13938	2.30238
ENSG00000125148.7	MT2A	2.20341	3.20227e-15	1.01173e-13	33.7584	48.2605	39.2926	59.9522	34.386	196.178	191.464	223.526	231.703	234.302
ENSG00000170891.11	CYTL1	2.20218	1.35915e-06	8.52578e-06	0.667582	0.338985	0.664936	0.551644	0.860099	4.03861	1.56311	1.24794	4.6485	3.01086
ENSG00000133466.14	C1QTNF6	2.20137	5.92804e-14	1.53202e-12	2.2735	2.50061	5.2521	2.06195	4.28026	18.0422	12.6931	16.0323	17.5302	12.6124
ENSG00000106819.13	ASPN	2.19726	0.00943694	0.0196777	2.97598	3.83925	4.62968	0.262296	7.25027	41.1554	4.84608	14.3908	17.6822	2.76571
ENSG00000139329.5	LUM	2.19512	6.96835e-05	0.000277653	29.3989	46.4772	90.0028	3.93199	97.3853	325.012	149.59	219.903	300.018	194.625
ENSG00000023445.14	BIRC3	2.19428	1.92439e-07	1.45797e-06	1.733	0.910987	0.908747	0.176888	1.81035	3.52274	4.76472	3.05898	7.83645	5.25158
ENSG00000137573.14	SULF1	2.19028	1.7938e-08	1.71433e-07	2.65354	4.97232	2.75218	0.600326	2.2882	11.3265	11.6502	16.2639	12.5316	8.11514
ENSG00000136250.11	AOAH	2.18914	6.99263e-11	1.08896e-09	1.35434	1.67833	1.35313	0.631454	1.9898	3.40358	10.4068	3.46938	6.5247	8.88283
ENSG00000159167.12	STC1	2.18795	1.74293e-07	1.33643e-06	1.01149	0.382316	0.592118	0.263946	0.682278	4.88312	2.06208	2.99546	1.46219	1.41519
ENSG00000149573.9	MPZL2	2.1875	2.95218e-09	3.36448e-08	12.0626	3.13229	4.72483	2.32359	10.862	34.4957	25.8305	35.6115	22.1283	25.4243
ENSG00000277224.2	HIST1H2BF	2.18735	1.77448e-06	1.08054e-05	4.63713	1.84207	1.61901	0.285105	2.39574	14.231	9.82356	7.46442	6.69133	7.76217
ENSG00000101134.11	DOK5	2.18542	1.99237e-09	2.34365e-08	0.37187	0.514986	0.631358	0.144041	0.361052	2.23862	1.22127	2.29084	1.86359	1.58748
ENSG00000145623.13	OSMR	2.17832	2.88054e-22	2.17283e-20	8.61421	6.71607	7.78155	2.78055	8.69323	32.3723	28.5923	34.6315	31.5731	27.5414
ENSG00000154589.6	LY96	2.16727	1.23006e-13	3.07361e-12	2.03039	1.18354	1.26396	0.505579	1.91768	4.56465	7.93152	5.35434	6.17134	6.86794
ENSG00000276043.5	UHRF1	2.16645	7.39436e-22	5.15853e-20	2.57508	2.24342	1.77525	2.11417	1.36617	8.80533	10.6281	7.23654	10.8717	9.97518
ENSG00000134013.15	LOXL2	2.16261	2.86626e-08	2.63867e-07	4.61215	13.9141	9.74981	9.08178	7.68009	65.9648	26.7011	39.23	54.5249	24.6951
ENSG00000153976.3	HS3ST3A1	2.15447	1.07909e-06	6.95701e-06	0.287484	0.502733	0.451675	1.15332	0.459505	3.76036	2.0297	2.4855	3.07818	2.93366
ENSG00000085514.16	PILRA	2.15431	3.13959e-19	1.66192e-17	1.59254	2.04571	2.07458	0.925286	1.77732	6.54577	10.2543	6.45014	5.62585	9.55906
ENSG00000188373.5	C10orf99	2.15302	5.03199e-10	6.68845e-09	13.8717	10.5656	3.89702	5.66242	16.2259	56.1345	44.758	54.3052	26.5729	36.561
ENSG00000165169.11	DYNLT3	2.15289	3.0836e-07	2.23422e-06	3.41406	2.17978	2.10776	0.404373	4.30485	14.8663	9.98052	12.5135	7.27207	7.68015
ENSG00000088325.16	TPX2	2.14898	8.68325e-41	2.49519e-38	4.85946	3.22834	3.66866	2.32683	3.06749	16.0704	17.1653	12.3934	15.0435	16.6075
ENSG00000105639.18	JAK3	2.14623	1.31361e-10	1.92637e-09	1.89941	3.17745	2.10209	2.18214	1.68226	6.21118	12.4475	5.3018	16.8573	11.482
ENSG00000276368.1	HIST1H2AJ	2.14211	2.84895e-32	5.37249e-30	22.2923	13.2419	15.4823	11.3662	12.9568	75.8725	64.2563	67.0789	63.3574	66.8057
ENSG00000142731.11	PLK4	2.14009	3.12707e-08	2.8505e-07	1.56252	0.417025	0.603607	0.167485	0.939589	3.23765	3.50079	3.47199	2.47103	2.78444
ENSG00000143476.18	DTL	2.14008	4.74205e-10	6.33797e-09	1.67194	0.651814	0.630802	0.207791	1.03673	3.36228	4.57571	3.23406	3.2512	3.373
ENSG00000164543.7	STK17A	2.13938	6.21882e-28	7.43119e-26	1.99051	1.88777	1.97362	0.876013	2.57609	8.21236	7.83432	7.42017	8.06721	9.48701
ENSG00000074695.6	LMAN1	2.13584	1.62583e-12	3.37731e-11	13.6254	10.5887	9.93114	3.14021	15.2308	58.0185	38.4133	46.6438	45.5768	34.8245
ENSG00000164929.17	BAALC	2.13283	1.51031e-14	4.30921e-13	0.573067	0.875374	0.548842	0.392722	0.829497	1.99108	2.62095	2.17341	4.43375	3.19273
ENSG00000171241.9	SHCBP1	2.13281	5.99748e-13	1.31607e-11	1.66084	0.814387	0.461489	0.739952	0.580022	4.13157	3.78388	3.4378	4.19133	3.25644
ENSG00000142945.13	KIF2C	2.13242	3.82822e-29	5.31067e-27	1.72635	1.33987	1.05215	0.617252	1.0683	4.90507	5.96029	4.20881	5.03206	5.42875
ENSG00000106952.7	TNFSF8	2.12743	5.70043e-10	7.44572e-09	0.666449	0.84053	0.741755	0.129072	0.831935	2.58795	3.64783	1.99614	2.7539	2.9294
ENSG00000112096.18	SOD2	2.1243	7.24759e-15	2.19226e-13	7.81416	13.6385	8.78955	3.72301	12.3377	38.7146	48.489	46.506	31.638	37.1004
ENSG00000278637.1	HIST1H4A	2.11834	2.84014e-28	3.64656e-26	27.9332	13.5085	16.9792	12.4591	16.9324	78.7719	81.6845	68.1716	88.9567	67.5943
ENSG00000197238.4	HIST1H4J	2.10894	1.47549e-06	9.19341e-06	3.18614	1.41242	2.35075	0.274251	2.28053	10.8047	7.93386	7.831	8.1028	4.78994
ENSG00000135074.15	ADAM19	2.1067	2.1986e-12	4.47317e-11	2.5596	4.73715	3.02558	2.92121	2.24898	14.3019	12.3323	11.0701	21.8367	10.5633
ENSG00000069011.16	PITX1	2.10378	1.66037e-05	7.8615e-05	0.281334	0.626153	0.392731	1.08973	1.76897	3.07356	2.68197	4.15945	2.54766	6.58509
ENSG00000204899.6	MZT1	2.10091	1.68069e-05	7.94737e-05	3.07776	1.13777	1.19544	0.122272	2.20742	8.25802	6.6125	5.93778	4.71284	5.51158
ENSG00000286522.1	HIST1H3B	2.09171	4.89677e-31	8.20822e-29	78.8111	36.3462	52.347	39.4222	50.5216	219.671	225.472	206.921	252.465	208.671
ENSG00000134970.14	TMED7	2.09148	0.000301978	0.00100291	9.09626	3.5315	3.63994	0.184998	9.64966	27.3671	20.0858	22.6043	16.5759	16.4319
ENSG00000140519.14	RHCG	2.09004	4.81345e-06	2.62867e-05	2.50497	1.42773	1.06082	5.30685	2.42658	12.9279	18.3653	9.44491	11.8492	8.43596
ENSG00000151388.11	ADAMTS12	2.0882	4.88943e-13	1.103e-11	1.31521	3.17629	2.84137	1.20348	2.24668	7.82987	8.85222	12.0358	9.99833	8.42161
ENSG00000151014.6	NOCT	2.08579	3.08181e-28	3.87441e-26	2.0501	1.44901	1.86163	2.02256	2.13871	8.79537	8.8092	8.02498	8.52381	8.08866
ENSG00000102802.10	MEDAG	2.08406	2.95075e-07	2.14792e-06	3.89505	20.2306	12.5976	9.70633	9.2117	56.4068	39.3941	73.6903	40.3971	37.8422
ENSG00000105792.19	CFAP69	2.08189	2.88112e-07	2.10231e-06	1.37745	0.492615	0.599648	0.145513	1.07774	3.4452	2.50351	4.10998	2.24043	2.44179
ENSG00000134333.14	LDHA	2.07698	1.6979e-22	1.33065e-20	57.6916	46.0773	50.3122	20.4151	61.4759	230.217	187.357	195.059	177.252	194.888
ENSG00000164294.14	GPX8	2.07477	2.36026e-09	2.73378e-08	2.58981	4.26248	3.74829	0.994716	5.56725	19.5531	12.8413	13.2931	14.5648	10.7738
ENSG00000171659.15	GPR34	2.0733	2.96045e-05	0.00013107	1.07412	1.06928	0.967426	0.053113	1.88287	4.12897	4.99941	4.80611	3.16057	3.31042
ENSG00000198959.12	TGM2	2.06901	2.15577e-06	1.28357e-05	0.980224	3.69989	0.979097	0.716463	1.04209	4.40967	11.3313	3.92872	6.49664	6.24128
ENSG00000144136.11	SLC20A1	2.06352	1.63584e-29	2.35035e-27	4.39118	5.11808	3.69802	2.09818	4.18118	15.1389	15.6558	14.0355	19.9628	17.43
ENSG00000103044.11	HAS3	2.06138	1.44035e-14	4.14883e-13	2.09076	1.11445	2.04453	2.30165	2.79815	9.58411	7.95044	7.38943	9.09487	11.2238
ENSG00000113263.12	ITK	2.05945	2.53774e-07	1.87442e-06	0.675279	0.478715	0.471332	0.471609	0.593193	1.10828	1.91995	0.932399	4.96234	2.75649
ENSG00000254087.8	LYN	2.05903	2.58737e-21	1.71577e-19	2.6778	2.93703	3.30139	1.18935	3.32655	9.62055	14.8401	10.245	10.9666	10.9519
ENSG00000204262.14	COL5A2	2.05695	3.08411e-07	2.23422e-06	21.8967	69.2198	77.5567	47.4602	46.7279	344.202	136.17	243.436	277.04	142.12
ENSG00000157214.14	STEAP2	2.05623	5.50597e-07	3.75009e-06	3.175	1.26874	1.84349	0.496618	2.98298	11.6864	6.06312	10.3889	4.14454	6.15074
ENSG00000105011.9	ASF1B	2.05582	2.55679e-28	3.31806e-26	2.27048	1.19857	1.45541	1.23646	1.62344	5.86251	7.12842	5.27386	7.6962	7.17464
ENSG00000163565.18	IFI16	2.05543	1.2052e-10	1.78037e-09	13.0784	10.2138	9.35103	2.13196	13.5817	37.8529	46.5469	35.786	39.9067	35.7403
ENSG00000185130.5	HIST1H2BL	2.05278	1.85889e-09	2.1952e-08	13.7099	4.31829	6.5882	1.8866	7.61464	31.2645	27.0626	26.9773	24.3372	26.2742
ENSG00000112029.10	FBXO5	2.04706	3.01748e-11	4.96158e-10	1.41545	0.534085	0.483211	0.274132	0.708246	2.86488	2.54293	3.17941	2.60532	2.4439
ENSG00000287080.1	HIST1H3C	2.04592	2.84792e-30	4.29644e-28	36.9197	20.4514	24.7544	23.3267	24.6774	115.085	118.939	86.4036	120.564	111.737
ENSG00000078081.8	LAMP3	2.04343	1.872e-06	1.13477e-05	1.94205	0.215111	1.05212	0.378372	1.11187	3.04221	4.57445	2.38038	4.86976	4.11872
ENSG00000164733.21	CTSB	2.04305	6.44387e-05	0.0002589	7.92852	8.37829	34.3476	4.73474	13.3693	25.8776	56.7854	115.881	35.3019	57.5397
ENSG00000167900.12	TK1	2.04262	5.33372e-10	7.03527e-09	5.89265	4.02359	4.53464	8.59393	3.47001	21.2976	22.312	20.8935	29.6709	25.4625
ENSG00000197045.13	GMFB	2.03317	1.75049e-06	1.06754e-05	4.36998	2.15632	2.23069	0.354282	4.54825	12.6146	10.963	11.3933	8.34329	9.58939
ENSG00000163131.11	CTSS	2.03278	2.66778e-14	7.3176e-13	5.60065	9.43522	10.0154	4.07071	8.73194	20.5684	44.8852	27.6896	28.5879	38.7412
ENSG00000198814.12	GK	2.03158	4.70242e-07	3.24491e-06	3.08005	1.08138	1.49983	0.362682	3.35841	6.66762	9.841	7.91485	5.42528	6.85741
ENSG00000165030.4	NFIL3	2.03112	8.40036e-10	1.05829e-08	6.83264	6.50236	5.10239	1.24447	7.12405	20.7847	29.6825	23.0426	15.8259	18.002
ENSG00000169245.6	CXCL10	2.03103	0.0060774	0.0134485	0.299683	0.326085	0.963891	0	2.05753	1.56184	5.93934	2.4159	2.02878	2.77277
ENSG00000115956.10	PLEK	2.0308	1.27174e-12	2.66932e-11	2.81537	5.31986	5.56283	3.11727	5.11263	15.5387	29.9468	11.3473	18.4352	18.877
ENSG00000135048.14	CEMIP2	2.02978	8.1036e-16	2.78825e-14	4.81826	3.01212	3.55318	1.27123	5.40399	13.5085	16.4906	13.0214	15.6813	13.8214
ENSG00000137975.8	CLCA2	2.02902	2.19103e-08	2.06429e-07	39.2607	11.8919	17.9273	6.3925	34.975	109.094	78.935	93.6162	67.7362	79.0572
ENSG00000093009.9	CDC45	2.02784	5.76189e-15	1.76051e-13	1.02075	0.807765	0.551998	0.826703	0.613509	2.93331	3.69369	2.39961	4.33759	2.92961
ENSG00000198018.7	ENTPD7	2.02683	2.55421e-19	1.37008e-17	3.90066	2.2854	2.63826	1.79259	3.18643	14.0609	8.57355	13.0099	11.7499	8.52837
ENSG00000101307.15	SIRPB1	2.02559	5.10242e-05	0.000211837	0.144528	0.33811	0.503842	0.128758	0.0882031	0.720737	1.34153	1.66155	0.894555	0.523385
ENSG00000102962.5	CCL22	2.02162	1.15518e-07	9.33816e-07	2.7161	0.804523	1.66579	2.33792	2.17943	6.59968	8.85805	3.38487	11.0178	11.8295
ENSG00000185477.5	GPRIN3	2.02071	3.68653e-22	2.72961e-20	1.5525	1.5807	1.20093	0.654779	1.86867	4.28743	6.4466	4.46295	6.82602	5.95161
ENSG00000108829.10	LRRC59	2.01945	1.71205e-26	1.89567e-24	10.6259	14.1571	11.2259	8.12656	10.8869	53.9121	39.2463	42.3093	50.8943	41.8767
ENSG00000109861.16	CTSC	2.01278	2.74599e-11	4.57122e-10	6.63619	4.94699	4.28027	1.22988	5.86986	14.2829	21.4585	13.2682	18.8466	23.319
ENSG00000163376.11	KBTBD8	2.00612	3.60353e-05	0.000156274	0.59481	0.15169	0.231427	0.0287994	0.519927	1.00292	1.14713	1.39856	1.18645	1.03558
ENSG00000012223.12	LTF	2.00606	0.0114555	0.0233462	1.35768	3.76654	4.43886	7.89236	1.22283	5.35476	28.2674	12.6705	38.148	4.46255
ENSG00000086300.15	SNX10	2.00518	4.89308e-06	2.66732e-05	1.00093	2.02847	0.976194	0.145389	1.43805	4.64371	5.95115	3.98773	3.07343	4.4114
ENSG00000122884.12	P4HA1	2.00495	2.14166e-08	2.02251e-07	9.91888	6.33318	8.17391	1.84108	10.8995	41.533	21.2634	26.948	32.6866	20.9197
ENSG00000130066.16	SAT1	1.99701	7.61013e-17	2.9438e-15	24.1753	13.7277	17.3605	7.24832	24.4105	72.2266	86.5524	61.8916	54.6502	67.2597
ENSG00000277586.2	NEFL	1.99554	5.352e-08	4.66377e-07	1.74884	0.553173	0.784873	0.921581	0.930778	5.72713	1.83655	4.82774	3.89398	3.38265
ENSG00000097046.13	CDC7	1.99324	2.40264e-09	2.7802e-08	1.79782	0.691991	0.791802	0.284233	1.5052	3.48939	3.38724	4.36666	4.45908	3.69888
ENSG00000198805.11	PNP	1.99303	1.45839e-52	8.38156e-50	5.8064	4.53596	3.90149	2.80928	4.05627	15.5271	16.8716	16.1719	19.1603	17.3765
ENSG00000104635.14	SLC39A14	1.99038	1.28487e-13	3.19076e-12	4.81593	9.52075	6.79394	5.25462	6.77655	26.0865	17.6243	35.5241	30.4304	26.427
ENSG00000021355.13	SERPINB1	1.98979	1.94084e-31	3.39479e-29	12.0766	11.0185	13.645	6.07663	12.2248	47.061	46.3	40.6272	39.5925	47.5298
ENSG00000165704.15	HPRT1	1.98872	1.13744e-07	9.2071e-07	4.7511	3.17905	3.58093	0.528823	4.94363	14.6658	14.4673	12.3268	12.7546	10.7792
ENSG00000121904.17	CSMD2	1.98844	6.39158e-11	1.00052e-09	0.421808	0.263776	0.191154	0.349305	0.189862	1.58545	1.11171	1.09892	1.0339	1.02259
ENSG00000175352.11	NRIP3	1.98812	4.35305e-21	2.80946e-19	0.501758	0.406568	0.522808	0.330813	0.640663	1.87642	2.39968	2.07548	1.82745	1.56341
ENSG00000276180.1	HIST1H4I	1.98732	8.64096e-16	2.94598e-14	4.31996	3.40512	4.12214	4.3216	3.25226	14.8217	20.412	10.8415	20.7578	14.9171
ENSG00000011600.11	TYROBP	1.984	7.6555e-17	2.95189e-15	6.93967	12.8315	11.48	9.4363	11.6986	34.3174	57.4637	38.5549	37.4995	51.409
ENSG00000196787.3	HIST1H2AG	1.98029	9.2979e-24	7.90256e-22	9.33138	4.53394	3.94573	4.57678	7.02398	23.1895	25.3433	21.5392	24.349	22.4985
ENSG00000117500.13	TMED5	1.97958	2.77952e-09	3.18879e-08	2.76205	1.50789	1.40807	0.473848	3.16421	7.32096	7.90738	7.56167	5.85076	6.71284
ENSG00000038427.16	VCAN	1.9787	6.95447e-10	8.9291e-09	18.4544	46.693	34.2695	12.9583	35.2203	145.947	97.0769	127.185	126.336	88.6356
ENSG00000233822.4	HIST1H2BN	1.97547	4.52666e-22	3.27139e-20	1.66356	1.23298	1.43417	0.57277	1.34875	5.22969	4.69352	5.1078	5.17627	4.2663
ENSG00000153234.14	NR4A2	1.97187	5.5937e-06	3.0058e-05	2.72115	1.83695	2.30473	1.84991	4.92554	21.5829	8.34788	10.9417	3.56615	8.06193
ENSG00000188313.13	PLSCR1	1.96903	9.81548e-22	6.80822e-20	5.37498	4.54393	4.02285	1.91273	5.63247	13.4482	22.5332	16.4295	15.1229	16.6508
ENSG00000163191.6	S100A11	1.9681	9.52461e-17	3.64929e-15	106.818	103.979	91.7586	31.5766	101.337	368.486	350.835	339.709	296.666	329.163
ENSG00000197153.4	HIST1H3J	1.96649	1.50198e-09	1.80551e-08	6.41781	2.71913	2.7342	1.40794	3.4661	15.1364	13.6782	7.80339	17.0822	10.1707
ENSG00000272398.6	CD24	1.96241	6.34673e-10	8.19237e-09	19.2641	14.3867	8.3312	4.91212	22.6021	54.7775	57.0946	65.9361	33.3011	51.6319
ENSG00000087589.16	CASS4	1.96001	3.09429e-18	1.43635e-16	0.703352	0.548005	0.612633	0.356524	0.697744	2.04445	3.54642	1.63133	2.13303	2.2461
ENSG00000158825.6	CDA	1.95987	2.11213e-09	2.4677e-08	6.49503	2.97876	6.50493	2.20393	8.89949	19.045	14.4896	28.1962	19.2076	22.771
ENSG00000135077.9	HAVCR2	1.95939	9.44743e-14	2.3954e-12	1.39777	2.65414	2.14976	1.49685	2.0629	4.80604	9.19961	6.95492	7.6204	11.2993
ENSG00000029153.14	ARNTL2	1.95624	1.76536e-10	2.54859e-09	7.6396	3.00407	3.01359	1.43074	4.02632	16.5052	12.9098	17.4801	12.1432	12.1858
ENSG00000031691.7	CENPQ	1.95372	5.92005e-07	4.00949e-06	1.36523	0.715242	0.671514	0.117514	0.900037	2.76956	3.70401	3.1192	2.24944	2.21341
ENSG00000135838.13	NPL	1.9537	3.74025e-12	7.28081e-11	2.5746	2.3297	2.45277	1.01439	3.8966	5.62719	12.0921	9.00539	7.84624	13.2313
ENSG00000165168.7	CYBB	1.95155	1.23813e-09	1.51705e-08	6.09038	11.0449	12.0598	2.83705	10.0615	22.3078	42.6712	32.676	28.2569	39.9667
ENSG00000174442.12	ZWILCH	1.95143	2.00054e-14	5.5761e-13	1.83286	1.11564	1.23514	0.435809	1.69816	5.36306	5.02605	4.1047	4.7649	4.66519
ENSG00000125430.9	HS3ST3B1	1.95062	8.29293e-18	3.63954e-16	1.22972	0.784997	1.31331	1.00981	1.30084	4.87244	3.43876	3.70102	5.40725	5.08291
ENSG00000155926.14	SLA	1.94016	1.2368e-22	9.82038e-21	1.73925	2.21215	1.38023	1.12888	2.03203	5.04377	8.47886	4.95924	7.10323	7.88004
ENSG00000168374.11	ARF4	1.94	4.87424e-10	6.50024e-09	17.9456	20.5786	16.2329	4.55961	24.6884	77.611	56.9347	61.4806	65.9438	52.5822
ENSG00000026751.17	SLAMF7	1.93703	9.66579e-11	1.45095e-09	0.637516	0.336931	0.801296	0.903085	0.944876	2.73247	2.93364	2.63032	3.12678	3.37058
ENSG00000107798.18	LIPA	1.93434	1.22616e-10	1.80695e-09	8.12643	7.8044	8.0748	2.25883	11.1766	24.8229	31.0385	23.4511	21.6018	41.056
ENSG00000088882.8	CPXM1	1.93288	5.3953e-05	0.000221709	3.48274	19.8146	21.0043	3.05681	18.1644	56.5047	61.662	49.59	34.3448	51.192
ENSG00000110448.11	CD5	1.93212	0.000308756	0.00102212	1.01348	0.735177	0.817851	1.74473	1.14539	2.3245	3.33352	1.14461	11.6392	4.51487
ENSG00000111711.10	GOLT1B	1.93174	8.69923e-07	5.69984e-06	6.00587	3.32437	3.82798	0.611955	5.75434	17.5407	12.4849	15.809	13.3468	11.7237
ENSG00000178860.8	MSC	1.92868	4.73885e-10	6.33797e-09	2.85385	5.71189	3.83846	4.16347	3.05108	16.7231	10.8907	18.6718	20.2063	12.2024
ENSG00000117090.15	SLAMF1	1.92547	6.05436e-06	3.22036e-05	0.351054	0.247164	0.317096	0.191969	0.441088	0.540219	1.10863	0.579033	2.58625	1.20801
ENSG00000172724.12	CCL19	1.92417	4.91792e-08	4.31041e-07	8.5982	4.95666	10.1144	5.46988	6.60262	11.7773	36.6838	19.4791	49.1765	24.9713
ENSG00000104267.10	CA2	1.92168	5.24112e-14	1.37213e-12	10.7244	5.96584	10.8675	4.19648	10.7297	31.0173	25.8588	34.1709	43.2257	26.1128
ENSG00000127954.12	STEAP4	1.92033	3.96957e-08	3.53831e-07	7.80896	10.4263	9.69165	1.93462	13.1226	33.1197	30.6532	40.4854	29.917	25.2251
ENSG00000226784.2	PGAM4	1.91643	0.00112333	0.00316172	0.747983	0.187819	0.238788	0	0.526711	1.5052	1.03927	1.12934	1.27983	1.05326
ENSG00000130508.11	PXDN	1.91477	1.81263e-09	2.14898e-08	4.72353	12.3199	8.48668	4.46434	7.03785	39.2543	21.9865	28.5273	30.9305	21.5648
ENSG00000196460.14	RFX8	1.91297	2.63715e-08	2.43891e-07	1.44248	1.11483	0.727334	0.198429	1.00099	2.28135	4.16664	2.74689	3.1421	4.21675
ENSG00000177464.5	GPR4	1.91201	1.13853e-13	2.8508e-12	0.922531	1.70343	0.974564	0.952896	0.980997	4.13658	5.70874	3.21388	4.98815	3.72684
ENSG00000249992.1	TMEM158	1.9119	7.57964e-11	1.1713e-09	1.77229	2.27185	2.53908	2.85878	2.27186	7.16498	9.64753	13.6605	6.83252	9.91261
ENSG00000134056.12	MRPS36	1.90779	0.00177269	0.00468257	0.790536	0.215046	0.210912	0	0.689218	1.66185	1.38825	1.34583	1.28333	0.921311
ENSG00000040275.17	SPDL1	1.90254	1.6288e-05	7.72418e-05	1.41035	0.732197	0.650353	0.0856926	1.21888	3.29316	3.20978	2.93798	2.96863	2.09093
ENSG00000042980.12	ADAM28	1.89355	2.55597e-12	5.16718e-11	0.734305	0.358524	0.390702	0.196912	0.651137	1.44304	2.46092	1.24508	1.78904	1.64466
ENSG00000103196.12	CRISPLD2	1.89138	9.72291e-10	1.20975e-08	7.97727	25.7334	18.203	9.88437	20.6871	74.0508	61.5217	59.0856	64.7398	54.3612
ENSG00000086062.12	B4GALT1	1.89071	1.27318e-27	1.49185e-25	18.6087	18.3913	18.3903	11.1528	22.81	74.4416	56.7412	75.0867	67.2962	60.0717
ENSG00000177575.12	CD163	1.88953	4.096e-08	3.64562e-07	10.9718	25.813	21.1552	18.2723	14.5024	36.2994	94.5385	54.7499	64.2588	114.86
ENSG00000105989.9	WNT2	1.88483	0.000335877	0.00110245	0.342574	1.12892	1.77108	0.447368	0.627204	3.04065	1.53222	5.88242	4.6099	1.3477
ENSG00000173915.16	ATP5MD	1.88213	2.13961e-06	1.2771e-05	14.1003	6.84196	5.93094	1.51303	12.4524	38.0087	24.3312	32.0129	23.5415	24.0752
ENSG00000108950.12	FAM20A	1.87295	2.16196e-22	1.67261e-20	4.19437	4.70336	4.06071	4.54573	4.38216	12.144	18.9439	19.6882	16.7146	17.1166
ENSG00000131724.11	IL13RA1	1.86912	2.59514e-12	5.22883e-11	10.9235	11.0207	11.3454	3.63717	15.713	43.281	40.2461	39.9636	32.0223	34.1282
ENSG00000163584.18	RPL22L1	1.86444	1.00353e-08	1.02473e-07	5.66563	2.40519	3.06384	1.1804	4.62766	17.4392	9.43251	10.4506	11.768	10.1459
ENSG00000010932.17	FMO1	1.86416	5.1476e-05	0.000213199	1.31974	0.518561	1.72429	0.179864	1.1435	2.65732	6.76884	2.75259	3.16721	2.42172
ENSG00000059728.11	MXD1	1.86137	1.10766e-14	3.2369e-13	6.45234	3.21252	3.12364	2.08854	5.57604	16.6519	18.2977	13.4414	11.1196	13.6797
ENSG00000113356.12	POLR3G	1.86124	4.02877e-09	4.471e-08	1.23634	0.559534	0.472234	0.347512	0.945932	3.09479	2.04212	3.37467	1.88346	2.14217
ENSG00000106080.10	FKBP14	1.86065	4.51068e-10	6.05555e-09	3.56193	3.29123	3.80025	1.45332	3.97604	17.6	8.21847	11.7102	12.2685	7.70894
ENSG00000129235.10	TXNDC17	1.8595	1.10999e-21	7.61165e-20	3.35005	2.1137	1.56411	1.42378	2.95788	9.22414	8.64939	7.78448	7.58218	7.96188
ENSG00000132965.9	ALOX5AP	1.85525	8.29928e-09	8.59777e-08	1.64258	1.67558	2.21551	0.854948	2.03621	7.51146	9.11712	4.55782	6.52796	3.16618
ENSG00000169594.13	BNC1	1.85483	2.08686e-15	6.71635e-14	7.89441	2.71681	3.58107	3.10051	5.51811	14.7987	16.6544	15.4609	15.4116	20.0769
ENSG00000155304.6	HSPA13	1.85287	3.54366e-09	3.97476e-08	3.94267	2.95227	2.70952	0.755373	4.3121	12.4769	9.73145	10.8968	9.44025	8.68004
ENSG00000187840.5	EIF4EBP1	1.85262	3.74881e-20	2.21786e-18	7.70279	11.538	9.21667	6.16098	8.14008	31.8128	27.6057	33.2863	36.7151	29.1405
ENSG00000133657.15	ATP13A3	1.85035	3.23647e-17	1.3241e-15	6.29321	6.0093	4.47379	2.04787	7.05977	17.3484	20.8382	18.4781	18.1077	17.6642
ENSG00000100479.13	POLE2	1.84616	1.53464e-05	7.35276e-05	1.16184	0.696931	0.284364	0.103853	0.984798	2.28932	2.39156	2.24149	2.23285	1.84942
ENSG00000167759.13	KLK13	1.84367	6.65763e-09	7.02982e-08	4.01537	1.03674	2.45729	1.58169	2.94201	7.44154	8.72455	9.82788	5.21613	12.0521
ENSG00000159200.18	RCAN1	1.843	9.20573e-08	7.65232e-07	16.1868	5.41246	7.68569	4.39207	8.47321	46.6331	22.3509	34.3998	24.591	17.7576
ENSG00000116489.13	CAPZA1	1.84102	1.22477e-05	6.0211e-05	31.9257	12.758	14.248	2.29275	26.1833	64.4205	63.1132	59.1149	54.0781	55.2999
ENSG00000166851.15	PLK1	1.83494	2.82624e-12	5.62869e-11	1.75694	0.986047	1.08222	1.75507	1.06283	4.99689	4.96438	4.47703	5.20477	5.52715
ENSG00000017427.16	IGF1	1.83435	9.5341e-06	4.82866e-05	3.09987	3.13709	3.47713	1.01179	5.39097	18.8026	12.4807	13.342	5.4193	5.68487
ENSG00000113448.19	PDE4D	1.83379	1.33505e-10	1.95542e-09	2.39653	1.46607	1.23987	0.491442	1.72618	6.24329	5.28854	5.48842	3.93276	4.31107
ENSG00000140937.14	CDH11	1.83244	1.99509e-14	5.57379e-13	4.5193	5.80136	5.44372	2.58661	7.21048	22.8913	17.0687	15.2847	20.9683	14.9524
ENSG00000147872.10	PLIN2	1.83007	7.55139e-12	1.39997e-10	6.90411	8.60195	7.9908	5.33491	14.0539	18.3832	41.4454	28.1193	25.6718	43.1629
ENSG00000176171.11	BNIP3	1.82733	2.86757e-24	2.54476e-22	3.83538	3.9844	3.43734	3.26577	4.71666	15.7044	11.8199	16.178	13.422	12.7498
ENSG00000066697.14	MSANTD3	1.82564	8.7326e-10	1.09785e-08	3.19329	3.0182	2.69545	0.639413	3.27555	8.61705	8.70347	9.9531	8.92454	8.30307
ENSG00000155115.7	GTF3C6	1.82562	3.73144e-14	1.00077e-12	8.88921	8.78832	8.17168	2.88782	11.3749	29.4589	27.8155	27.1589	29.5343	26.588
ENSG00000166736.11	HTR3A	1.82433	0.00064083	0.00193596	0.38109	0.96755	0.210878	0.639655	0.209962	1.8563	3.8401	1.52866	0.783182	1.3017
ENSG00000143977.14	SNRPG	1.82339	7.98079e-07	5.26628e-06	5.83885	3.71964	2.36108	0.637897	3.98467	13.6265	11.2927	11.3579	10.1353	9.39358
ENSG00000127507.18	ADGRE2	1.82335	2.95699e-28	3.75662e-26	1.43121	1.50187	1.42469	1.06139	1.48682	3.83487	7.02249	4.87952	5.05873	4.54422
ENSG00000167851.14	CD300A	1.82266	9.49126e-09	9.74065e-08	1.53071	1.82503	2.20316	2.71224	1.80539	4.45968	10.6378	6.07288	7.57503	10.4203
ENSG00000110079.18	MS4A4A	1.82221	4.28051e-08	3.79215e-07	1.73315	2.56864	3.23677	0.71762	3.25216	6.10721	9.47552	6.94051	6.83461	11.7963
ENSG00000136167.14	LCP1	1.8221	2.35713e-16	8.62066e-15	13.8736	15.8584	21.021	9.20839	17.531	39.1817	71.4877	43.6359	62.9859	65.9626
ENSG00000122952.17	ZWINT	1.8211	1.89363e-31	3.36091e-29	2.7591	1.89399	2.22865	1.37714	2.12834	6.14614	8.95646	7.04422	6.80519	8.53332
ENSG00000177494.6	ZBED2	1.81621	1.18726e-06	7.5575e-06	1.90855	0.411012	0.940592	0.554447	1.09196	3.86816	3.65083	3.41907	1.63428	4.46211
ENSG00000180044.5	C3orf80	1.81417	5.65969e-07	3.8461e-06	0.226719	0.493386	0.752736	0.388909	0.411796	1.35038	1.91757	1.55903	2.44321	1.23734
ENSG00000166128.13	RAB8B	1.814	3.51046e-06	1.97611e-05	4.99416	3.87617	3.75154	0.547928	6.22031	13.9831	14.3682	13.2378	12.5878	11.4715
ENSG00000180773.15	SLC36A4	1.814	1.04026e-05	5.21382e-05	1.99475	0.779401	0.748829	0.151018	1.27731	3.29112	3.32099	3.94072	3.27954	2.59792
ENSG00000172322.14	CLEC12A	1.81104	0.0163713	0.0315782	0.351479	0.691341	0.942538	0	0.426254	0.552575	3.7305	2.32488	0.719058	1.29112
ENSG00000271605.6	MILR1	1.80814	1.51282e-27	1.7556e-25	1.86631	1.68788	1.73016	1.10783	1.94761	4.91407	7.27234	5.32377	5.60232	6.7904
ENSG00000138071.13	ACTR2	1.80223	1.7227e-06	1.0539e-05	41.8187	25.8474	31.0464	4.57314	42.0617	108.795	99.9419	97.3569	90.0719	91.2032
ENSG00000183856.11	IQGAP3	1.79947	1.24062e-25	1.26891e-23	2.61798	1.57704	1.37641	1.50717	1.56052	5.81759	6.99683	5.8275	5.54991	6.61986
ENSG00000213741.10	RPS29	1.79907	4.50778e-15	1.39142e-13	7.18919	3.9356	3.84086	2.29286	5.77536	17.5697	16.232	18.1736	15.0383	11.6786
ENSG00000115758.13	ODC1	1.79678	3.92663e-14	1.04846e-12	6.90755	10.7422	6.51889	3.2498	6.62493	24.5607	26.1438	20.2532	21.2155	27.3254
ENSG00000004799.8	PDK4	1.79601	0.000431725	0.00137238	4.29117	6.89316	3.19999	2.87406	12.5621	8.25945	37.5301	18.0079	5.31166	36.5742
ENSG00000113083.14	LOX	1.79526	7.96979e-05	0.00031311	6.95114	15.3947	12.8434	12.4358	27.4256	101.529	22.7415	36.2601	69.7422	32.3292
ENSG00000118985.16	ELL2	1.79455	0.000176465	0.000626952	18.8374	5.23543	6.04455	1.01221	14.1341	33.0525	32.3936	33.7955	21.0326	26.013
ENSG00000043462.12	LCP2	1.79392	1.4751e-14	4.22873e-13	3.10216	2.64715	2.7672	1.44092	3.55466	7.32932	15.3775	6.50882	9.12488	9.34331
ENSG00000110934.11	BIN2	1.79267	5.7528e-10	7.4979e-09	1.29523	1.30185	1.34841	0.501699	1.23928	2.5036	5.43027	2.36993	5.2653	4.49916
ENSG00000113810.16	SMC4	1.79237	1.49278e-19	8.26437e-18	4.55579	2.6223	2.19279	1.63726	3.80582	10.2565	12.2974	9.13613	10.2249	9.01553
ENSG00000162711.17	NLRP3	1.79086	8.20452e-11	1.25501e-09	1.08259	1.60082	1.63588	1.39061	0.997617	4.45541	7.57662	3.61502	4.70693	4.52172
ENSG00000169258.7	GPRIN1	1.79038	5.12439e-06	2.78086e-05	0.738104	0.927559	0.785226	2.00532	0.845922	3.32301	3.08787	4.11986	5.08728	4.95615
ENSG00000151135.10	TMEM263	1.78968	2.55063e-11	4.2874e-10	4.34805	5.22331	3.54771	1.6377	5.70898	18.7465	12.9228	12.5544	13.8293	11.6015
ENSG00000134690.11	CDCA8	1.78687	2.36749e-21	1.5874e-19	2.2136	1.23417	1.397	0.921198	1.26533	4.9055	4.8832	4.36026	5.4493	4.89229
ENSG00000117155.16	SSX2IP	1.78652	4.58667e-07	3.17411e-06	2.04311	0.787233	0.786599	0.276293	1.50288	4.25273	2.86826	3.22875	3.84834	3.48741
ENSG00000124216.4	SNAI1	1.78589	7.0564e-06	3.69473e-05	0.697026	2.78093	1.56424	2.61989	1.8906	9.45495	6.76137	7.40767	6.19174	5.73256
ENSG00000185222.10	TCEAL9	1.78324	8.82086e-13	1.89766e-11	3.99131	2.74164	2.05438	1.34736	3.49273	12.1039	8.70404	9.75363	7.69851	7.71988
ENSG00000138448.12	ITGAV	1.78242	3.84084e-21	2.50568e-19	22.5863	18.1262	19.8984	14.523	21.895	84.4872	59.7519	77.9414	62.423	53.0257
ENSG00000149554.13	CHEK1	1.77932	2.2767e-10	3.21374e-09	1.91674	0.648228	0.874307	0.428071	1.08896	3.73389	3.49159	3.1634	2.97259	3.20912
ENSG00000172172.7	MRPL13	1.77448	0.000172839	0.000615701	2.22746	1.11513	0.902731	0.105317	2.021	4.85596	4.54389	3.80223	3.8634	3.45412
ENSG00000170542.6	SERPINB9	1.77412	8.51318e-15	2.53693e-13	2.63479	2.8438	2.65433	1.58847	1.94513	9.28471	10.2987	5.27287	9.13424	6.95065
ENSG00000123342.16	MMP19	1.77311	2.73336e-12	5.47081e-11	2.0444	4.34652	2.74478	1.4451	3.09522	9.63518	9.77544	10.5404	8.26399	9.26796
ENSG00000017483.15	SLC38A5	1.77032	2.29895e-08	2.14752e-07	3.27545	2.49124	1.50939	3.15696	2.8859	11.5527	7.21128	5.5393	13.4866	9.57328
ENSG00000113368.12	LMNB1	1.76927	5.60627e-19	2.91647e-17	6.20318	3.32211	3.48954	3.51028	4.16526	13.5397	17.6652	9.73869	15.9938	15.4092
ENSG00000147509.14	RGS20	1.7665	2.17296e-06	1.29189e-05	1.55189	0.283925	0.490167	0.414927	0.698447	2.81807	2.20501	2.52875	1.59382	2.24075
ENSG00000019991.18	HGF	1.76255	7.51858e-05	0.000297124	0.884561	0.569637	0.554405	0.0629317	0.665612	2.47565	2.03342	1.83071	1.39232	1.10632
ENSG00000136286.16	MYO1G	1.76173	6.04477e-08	5.20359e-07	1.47948	1.445	1.60942	2.2023	1.21723	3.66565	7.00767	3.49719	7.92081	7.48711
ENSG00000169403.12	PTAFR	1.76106	9.46091e-20	5.31087e-18	4.1631	3.68763	4.05457	4.42438	3.73442	11.8777	16.1226	12.6608	14.0512	17.4329
ENSG00000275379.1	HIST1H3I	1.75835	1.34953e-09	1.64354e-08	39.9463	15.2654	15.1116	8.87723	22.2218	78.6212	68.9941	50.6496	75.8149	58.9838
ENSG00000150687.12	PRSS23	1.75779	3.31213e-06	1.88202e-05	2.98081	10.0818	5.31226	1.46298	4.63979	13.2282	19.5642	17.4246	16.1212	17.758
ENSG00000166451.13	CENPN	1.75715	2.17093e-17	8.97293e-16	1.23363	1.40943	0.931795	1.23282	1.20459	4.66941	3.92422	4.19705	4.46203	3.84884
ENSG00000136824.19	SMC2	1.75381	5.55897e-07	3.78405e-06	3.9662	2.22813	1.97637	0.42689	2.50493	7.3747	7.9873	7.05172	6.99382	6.56788
ENSG00000169504.15	CLIC4	1.74867	1.3348e-09	1.62724e-08	30.3195	30.9535	24.2501	8.07616	33.9261	102.796	85.1148	95.0915	70.785	65.1709
ENSG00000066294.14	CD84	1.74796	3.13388e-13	7.27361e-12	2.34466	1.91989	3.02382	1.07214	2.81055	5.06221	9.95535	6.48554	7.86972	8.85743
ENSG00000163638.13	ADAMTS9	1.74576	5.70932e-14	1.48825e-12	3.14458	3.95527	3.05139	1.42396	2.58226	9.48783	13.0439	6.86442	10.096	8.74167
ENSG00000147894.15	C9orf72	1.74482	0.000591018	0.00180628	3.66336	0.809322	1.25782	0.140013	2.45346	4.12573	6.45935	5.89297	4.71262	4.96272
ENSG00000144063.3	MALL	1.7391	2.87907e-12	5.72447e-11	2.82136	1.73912	1.43047	0.721377	1.73879	5.62422	5.59261	6.66403	4.28774	5.51977
ENSG00000110077.14	MS4A6A	1.73681	2.27643e-08	2.13267e-07	5.01649	4.13519	4.81365	1.31307	5.89105	8.06541	19.1443	11.2033	13.099	19.1525
ENSG00000065911.12	MTHFD2	1.73488	2.37081e-11	4.02437e-10	5.82376	3.85375	3.5989	1.27993	4.65159	13.3577	11.2667	12.2687	14.0011	11.4353
ENSG00000166741.7	NNMT	1.73305	7.39053e-08	6.27701e-07	11.2189	29.5008	25.9209	28.4797	18.4971	85.1453	76.0362	80.1947	89.3802	78.3216
ENSG00000165732.13	DDX21	1.7271	1.26987e-08	1.25521e-07	17.2329	12.4526	11.4607	3.03753	15.1515	42.192	33.0225	37.9388	42.1402	34.99
ENSG00000082153.18	BZW1	1.72605	5.63757e-11	8.88248e-10	12.4671	12.8664	10.2893	3.42883	14.2424	38.3336	35.9089	35.4616	31.4168	32.1898
ENSG00000148834.13	GSTO1	1.72466	6.49035e-20	3.71242e-18	11.5051	14.4163	13.2873	5.86793	14.138	39.3884	41.531	39.7049	38.616	38.1398
ENSG00000181061.13	HIGD1A	1.72365	1.00325e-07	8.25935e-07	12.6135	6.63364	9.24815	2.40216	13.1772	33.0835	24.5765	32.6912	22.3642	27.8167
ENSG00000104626.14	ERI1	1.72186	0.000289667	0.000966011	0.579066	0.337544	0.171658	0.0587445	0.588992	1.39201	1.49421	0.509019	0.746694	1.3168
ENSG00000128578.10	STRIP2	1.72033	1.12949e-11	2.0176e-10	1.09347	0.431916	0.416508	0.330716	0.647522	1.61642	2.26219	2.00906	1.60075	2.05055
ENSG00000131459.13	GFPT2	1.71936	1.19754e-07	9.60342e-07	3.4217	6.94921	5.22365	5.50372	5.86065	20.7777	9.90788	22.8925	24.4986	14.7001
ENSG00000025708.14	TYMP	1.71881	2.60482e-06	1.52388e-05	7.55607	13.8759	11.6099	24.6551	12.3367	40.7615	52.279	49.8141	56.0836	59.8274
ENSG00000203760.8	CENPW	1.71695	1.66876e-12	3.46053e-11	3.70952	1.74707	2.43564	1.50119	1.63313	7.55883	8.33379	6.26161	7.06793	7.57931
ENSG00000150093.19	ITGB1	1.71666	1.1843e-08	1.17919e-07	32.375	50.3155	41.4387	10.9635	42.6108	137.674	113.031	114.142	118.33	96.1232
ENSG00000088756.12	ARHGAP28	1.71632	1.646e-07	1.26774e-06	1.33046	1.37931	1.06751	0.426589	1.87577	5.19663	2.81852	4.51473	4.46055	2.42667
ENSG00000128656.14	CHN1	1.716	2.8402e-07	2.07622e-06	1.39498	1.01192	0.72675	0.203104	0.754727	2.78228	3.52439	1.99737	2.18151	2.62998
ENSG00000146670.10	CDCA5	1.71598	1.16185e-11	2.06515e-10	1.97457	0.785747	1.12385	1.31115	1.3772	3.81883	4.61958	3.16383	5.64157	5.11879
ENSG00000085840.13	ORC1	1.71582	8.54309e-16	2.92087e-14	1.56545	0.675208	0.842835	0.579052	0.918073	2.72097	2.92951	2.84726	3.39618	3.21026
ENSG00000197641.11	SERPINB13	1.7157	7.60762e-06	3.9576e-05	11.3946	2.58742	3.85889	1.72184	4.55108	13.7349	14.0153	22.3618	14.8965	10.3977
ENSG00000189159.16	JPT1	1.71202	7.59473e-26	7.90179e-24	4.69107	3.85287	4.41933	4.04457	4.27199	14.1779	13.1885	13.2263	14.3102	17.6293
ENSG00000171236.10	LRG1	1.71044	0.000172352	0.000614147	0.293222	0.744462	0.689586	0.845522	1.77292	2.11747	5.49253	1.50736	2.39466	3.64325
ENSG00000116690.12	PRG4	1.70971	0.0041583	0.00970351	1.28278	9.02043	2.99867	3.12998	6.05342	16.5008	4.29081	26.8831	23.3771	3.59074
ENSG00000167460.17	TPM4	1.70731	2.13475e-22	1.66221e-20	23.6672	31.0584	26.6916	17.1884	29.1813	97.3493	87.3495	89.7574	75.0474	75.6273
ENSG00000115128.7	SF3B6	1.70593	0.000161986	0.000581503	10.7986	4.72551	6.07286	0.727435	9.31225	26.1002	16.9609	23.5505	15.1732	15.3208
ENSG00000163993.7	S100P	1.7043	4.90146e-05	0.000204479	6.72855	3.86404	1.62893	6.95002	9.79056	13.9045	19.6932	24.8938	26.6616	12.7931
ENSG00000087303.18	NID2	1.70257	1.44371e-12	3.01456e-11	6.28012	11.4414	8.29915	5.26521	7.9637	27.4944	24.3096	20.0295	35.3958	24.1587
ENSG00000103187.8	COTL1	1.70203	2.80267e-09	3.21229e-08	4.17959	9.32939	9.17552	7.39869	6.11198	21.4327	24.5703	20.7071	31.764	27.6901
ENSG00000136108.15	CKAP2	1.70116	0.000237506	0.00081318	6.03077	1.92755	1.7275	0.34496	3.37723	9.48855	11.2584	6.82204	5.60773	7.75841
ENSG00000173852.14	DPY19L1	1.69805	3.35727e-10	4.61491e-09	3.02881	2.18947	1.97862	0.825577	3.20909	8.8211	6.47973	7.71954	6.91615	5.52994
ENSG00000119969.15	HELLS	1.69735	1.15944e-07	9.36631e-07	2.76672	1.0145	1.07984	0.413214	1.27033	3.9387	5.20456	3.40877	3.98002	3.98988
ENSG00000169756.16	LIMS1	1.69727	1.07046e-19	5.98119e-18	6.16257	5.86731	4.84714	2.75122	6.25092	19.0823	16.2103	18.3758	16.3185	13.6775
ENSG00000105173.14	CCNE1	1.69705	2.6827e-13	6.32374e-12	0.751186	0.700599	0.653198	0.290967	0.491183	1.87156	1.90245	1.90573	1.95458	1.79361
ENSG00000134259.3	NGF	1.6969	1.76941e-05	8.3223e-05	0.37836	1.09785	0.523418	0.390814	0.598649	2.13084	1.60308	2.78984	1.78892	1.50569
ENSG00000145685.14	LHFPL2	1.69674	1.09776e-10	1.62963e-09	3.40452	7.97328	6.1326	3.23588	5.61244	15.1432	16.5779	21.5268	16.0091	18.7524
ENSG00000159216.18	RUNX1	1.69445	2.72369e-21	1.7963e-19	7.35671	6.74092	6.09222	7.39597	7.93989	21.2358	22.8616	24.1786	29.4375	22.5548
ENSG00000170801.10	HTRA3	1.69195	0.000897779	0.00260276	4.89361	15.6567	14.0018	31.5815	12.6663	52.3763	39.0189	109.848	50.5329	35.7817
ENSG00000198695.2	MT-ND6	1.69178	0.0276494	0.0494958	133.725	86.7561	83.09	1.10414	155.46	278.342	309.015	303.968	234.896	282.26
ENSG00000182117.5	NOP10	1.68929	4.41493e-08	3.89247e-07	18.5121	10.3741	10.9472	3.32368	17.5364	44.7522	37.3923	38.0956	35.8065	32.8191
ENSG00000117143.13	UAP1	1.68817	3.50109e-10	4.80167e-09	9.2719	9.90761	8.66327	2.82749	11.502	27.3254	21.7826	29.1825	31.2109	24.3096
ENSG00000154096.13	THY1	1.6881	1.80392e-05	8.45824e-05	6.57453	31.04	26.57	14.7098	13.0571	57.8411	69.3884	57.6034	85.5891	44.7053
ENSG00000000938.13	FGR	1.68752	5.37372e-13	1.19659e-11	1.86111	3.35624	2.52782	1.48211	2.63433	6.2349	10.6831	5.99709	7.90445	8.72182
ENSG00000072274.13	TFRC	1.68661	3.44212e-07	2.47427e-06	12.3227	5.74553	5.14221	1.99499	10.96	26.0482	23.1216	20.9133	17.4883	23.9167
ENSG00000164220.7	F2RL2	1.68487	1.73661e-06	1.05961e-05	1.4207	0.927519	1.41507	0.260141	1.4976	3.51601	2.79945	4.90111	2.93531	3.12495
ENSG00000136048.14	DRAM1	1.68458	1.76188e-08	1.69031e-07	2.34603	3.82907	3.83891	1.28086	3.89753	7.49812	9.3495	14.7019	7.76816	9.94063
ENSG00000033178.13	UBA6	1.68032	1.46858e-05	7.0784e-05	5.8994	2.51895	2.49478	0.53802	4.68582	10.4563	10.7596	9.25008	9.13456	9.52578
ENSG00000184254.17	ALDH1A3	1.67847	8.02042e-11	1.23153e-09	2.80514	5.35045	4.07461	3.32357	3.37352	13.9416	11.4666	13.7032	14.841	9.17997
ENSG00000176788.9	BASP1	1.67588	7.87869e-08	6.64174e-07	6.00963	12.297	10.7765	15.4285	10.2016	36.9059	46.6184	33.7021	34.971	39.3583
ENSG00000136122.16	BORA	1.67558	4.5967e-05	0.000193416	1.53207	0.420516	0.67593	0.149696	1.23543	2.35829	2.64544	2.78655	2.38937	2.01032
ENSG00000196747.4	HIST1H2AI	1.67485	1.04224e-14	3.068e-13	26.4271	12.4733	13.2919	16.2697	14.3301	54.7982	54.0918	49.6465	59.6632	53.4887
ENSG00000060718.22	COL11A1	1.67273	1.16754e-05	5.775e-05	0.382495	0.6638	0.948428	0.948952	0.669759	2.05429	1.7588	3.88731	1.61077	3.16759
ENSG00000134986.13	NREP	1.67251	1.63328e-06	1.00572e-05	3.75717	3.32389	3.59594	0.60988	4.43053	10.6097	9.26714	8.86519	11.6758	8.34441
ENSG00000104093.13	DMXL2	1.671	8.56329e-08	7.16218e-07	4.36429	2.58773	2.1989	0.679155	3.54415	6.41383	10.1889	8.06001	7.38708	9.39556
ENSG00000138182.14	KIF20B	1.66945	6.71008e-06	3.53642e-05	2.09447	0.985698	0.831907	0.214018	1.22856	3.80268	3.72643	2.9965	3.11914	2.58229
ENSG00000059769.20	DNAJC25	1.66256	3.45303e-06	1.94924e-05	1.5889	0.827657	0.701508	0.19642	1.35824	2.84663	3.10405	3.19138	2.77903	2.26015
ENSG00000106799.13	TGFBR1	1.66084	1.80648e-09	2.1438e-08	9.82003	10.4746	11.2999	3.40885	12.5544	34.2378	25.1211	35.8455	29.8202	23.3446
ENSG00000161405.17	IKZF3	1.65986	2.0289e-06	1.21886e-05	0.682249	0.572134	0.609571	0.666552	0.654164	1.22918	2.2283	0.86919	3.66047	2.70809
ENSG00000122122.10	SASH3	1.65685	5.28007e-07	3.60233e-06	1.79853	2.90053	3.37222	3.35885	2.79305	5.09364	11.6345	6.70913	13.915	11.5028
ENSG00000072401.15	UBE2D1	1.65556	1.49563e-10	2.18532e-09	2.80791	1.19734	1.13383	1.44037	2.61161	6.12136	7.12036	6.10012	5.03969	4.6911
ENSG00000166710.20	B2M	1.65468	1.78202e-05	8.37507e-05	18.804	12.7554	17.2185	2.52415	26.5574	33.9533	54.8281	44.3008	50.7331	55.4212
ENSG00000198612.11	COPS8	1.6522	1.5452e-05	7.3877e-05	7.55882	3.43653	3.07586	0.750314	6.4998	12.9786	14.3674	12.595	11.6271	12.1997
ENSG00000115091.11	ACTR3	1.64733	3.27137e-07	2.36278e-06	12.6652	6.98392	7.34694	1.98948	10.7384	28.9476	25.8695	24.2492	21.0138	19.6255
ENSG00000176018.13	LYSMD3	1.64594	0.00028026	0.000939955	3.65236	1.82596	1.78617	0.237061	3.26315	8.73163	5.48771	7.01203	5.42246	4.96533
ENSG00000167286.9	CD3D	1.64492	0.000252521	0.000858502	1.46878	1.75284	1.53374	1.43148	1.34938	2.55643	4.65939	1.59424	10.4931	5.69416
ENSG00000213281.5	NRAS	1.64046	3.3365e-07	2.40551e-06	12.7083	6.53197	8.00619	2.01785	11.9015	26.5926	23.708	26.9799	22.9569	23.3791
ENSG00000142089.16	IFITM3	1.64038	1.40731e-16	5.27478e-15	79.2746	131.406	93.4472	58.2134	114.824	276.365	377.414	267.466	318.245	285.28
ENSG00000111335.12	OAS2	1.63757	2.09318e-10	2.9826e-09	2.36803	2.85956	3.46448	1.29557	3.9024	5.6641	9.30767	7.88129	9.17419	11.9682
ENSG00000173762.8	CD7	1.63693	0.000208004	0.000724086	0.465692	0.73387	0.586472	0.845932	0.686012	0.958339	2.41713	0.870536	3.71171	3.32302
ENSG00000185201.16	IFITM2	1.63651	2.65026e-11	4.4302e-10	17.943	24.8315	16.2665	8.66275	20.3106	60.4236	70.3328	35.0879	60.6108	49.7445
ENSG00000180596.7	HIST1H2BC	1.63561	5.25417e-05	0.000217035	40.6382	16.9408	21.2023	4.21121	42.7305	90.5201	79.4938	75.7199	61.6065	63.0497
ENSG00000184357.4	HIST1H1B	1.63557	4.51409e-18	2.0715e-16	90.2294	56.2628	73.4983	72.7034	64.4273	239.046	226.877	199.419	262.223	228.096
ENSG00000163170.12	BOLA3	1.63288	1.10353e-07	9.00504e-07	0.845358	0.530074	0.451925	0.155397	0.539227	1.7453	1.29402	1.6874	1.45497	1.41406
ENSG00000111229.16	ARPC3	1.62977	1.91481e-08	1.81824e-07	9.4808	6.64531	6.83137	1.8249	9.71727	21.148	22.1064	20.74	20.1521	19.8597
ENSG00000102524.11	TNFSF13B	1.62703	2.49822e-15	7.98403e-14	1.35257	1.84749	1.61235	1.04781	1.36111	3.45838	6.07885	4.02123	4.29996	5.33673
ENSG00000100632.11	ERH	1.62584	3.01172e-05	0.000133096	18.5871	10.1984	9.94607	1.74629	16.4922	40.3159	33.4542	32.4539	29.488	31.6959
ENSG00000121690.11	DEPDC7	1.62152	5.34882e-05	0.000220098	0.8766	0.476914	0.418924	0.0823139	0.851097	1.80244	1.78596	1.63866	1.20743	1.51165
ENSG00000121481.11	RNF2	1.61777	6.92481e-06	3.63846e-05	3.33556	1.72888	1.70233	0.38411	2.93426	5.97885	6.27595	6.54074	5.76513	5.06739
ENSG00000121807.5	CCR2	1.61766	1.61325e-06	9.96944e-06	1.4503	0.69281	1.57569	0.9043	1.01942	2.67974	4.83932	1.55392	5.15426	3.86641
ENSG00000153310.19	FAM49B	1.61365	1.85726e-14	5.21286e-13	3.31132	1.93001	1.95235	0.967095	2.82389	5.92635	8.23697	5.98724	6.34888	6.79009
ENSG00000074800.16	ENO1	1.61074	3.5671e-25	3.38987e-23	73.8381	74.5585	76.2981	67.661	74.2283	250.306	213.013	233.709	242.376	222.122
ENSG00000069974.16	RAB27A	1.60811	3.72022e-09	4.1612e-08	2.93806	1.86344	1.63013	0.687691	2.86857	6.56993	6.20401	6.08697	6.09311	4.64554
ENSG00000108106.14	UBE2S	1.6053	2.25497e-13	5.38916e-12	3.05076	2.82332	2.46696	3.48416	4.07876	9.29482	9.57865	8.55436	12.699	10.6261
ENSG00000109814.12	UGDH	1.60456	2.24434e-08	2.10466e-07	8.42044	13.3864	9.82122	3.60046	9.92179	34.8483	23.0338	29.8459	27.783	20.9846
ENSG00000133874.2	RNF122	1.60418	8.05484e-11	1.23368e-09	2.96261	2.58401	3.02503	3.75229	2.8699	12.033	9.6266	8.54892	9.36865	9.35691
ENSG00000100522.10	GNPNAT1	1.60028	1.04061e-16	3.96188e-15	5.0053	4.50273	3.17969	2.07482	4.80082	13.3525	10.0675	12.2805	11.6134	11.5668
ENSG00000196664.5	TLR7	1.59989	1.10018e-06	7.07033e-06	0.355445	0.377551	0.660305	0.150791	0.628387	1.09314	1.80039	0.965029	1.37502	1.44817
ENSG00000138772.13	ANXA3	1.59939	3.7893e-14	1.01404e-12	2.08615	1.41871	1.5599	0.856817	2.13105	6.05731	4.54775	4.67293	3.92202	5.01688
ENSG00000161888.11	SPC24	1.59903	1.78423e-11	3.08507e-10	2.00002	1.21463	1.72442	2.06585	1.40351	5.31073	5.78757	4.99944	5.41287	5.52817
ENSG00000138792.10	ENPEP	1.59786	2.69245e-07	1.9766e-06	0.684185	1.2966	0.813982	0.468192	1.26424	2.24665	4.39975	1.59339	3.34701	2.45498
ENSG00000101336.14	HCK	1.59677	8.47043e-09	8.75254e-08	2.87556	4.8947	5.19897	4.69792	4.28591	9.44979	19.5275	10.6576	16.1489	15.862
ENSG00000029993.15	HMGB3	1.59592	6.92254e-29	9.38743e-27	1.96801	1.51733	1.67084	1.04543	2.08181	4.60598	4.89765	5.49729	5.11167	5.21815
ENSG00000147536.12	GINS4	1.59588	1.24198e-08	1.23167e-07	1.17979	0.738585	0.596948	1.09551	0.583569	2.63585	2.95163	2.16011	2.87591	2.82985
ENSG00000145247.11	OCIAD2	1.59584	8.75338e-08	7.31104e-07	4.44946	1.89029	1.98637	0.796502	3.06523	7.27499	7.32891	7.30684	5.70891	8.01383
ENSG00000115523.16	GNLY	1.59432	0.00257043	0.00645496	0.562642	1.16163	1.28128	0.983504	1.23262	0.81379	2.96777	1.01132	5.25999	7.00416
ENSG00000116157.6	GPX7	1.59352	5.20515e-11	8.25601e-10	2.80953	3.36841	4.23214	1.89436	4.73635	10.7398	7.93582	12.1816	10.1137	10.9735
ENSG00000037241.7	RPL26L1	1.59167	1.54012e-10	2.24218e-09	3.93269	2.59219	1.53797	1.25965	3.50009	8.0685	8.12044	7.66963	6.91185	7.22315
ENSG00000178999.13	AURKB	1.58862	4.9443e-12	9.47186e-11	2.51407	1.45327	1.48355	1.46071	1.03885	4.43172	5.1639	4.2407	5.10971	5.75274
ENSG00000171310.11	CHST11	1.58558	1.4557e-19	8.09624e-18	2.18995	2.45666	2.51555	2.32681	2.35852	6.61253	7.21864	6.65393	8.54381	8.33177
ENSG00000133703.11	KRAS	1.58501	6.67327e-05	0.00026713	6.66689	3.22046	3.35726	0.644425	5.27901	12.2459	9.88996	14.598	9.54899	8.19915
ENSG00000118515.11	SGK1	1.58254	7.8018e-07	5.16511e-06	11.4797	5.62723	4.49369	2.36833	7.76941	23.1776	20.365	22.0771	11.4941	14.3362
ENSG00000213694.5	S1PR3	1.58248	1.73536e-15	5.67589e-14	1.17573	1.03463	0.775913	0.652008	0.973696	2.3189	2.12432	2.57014	3.86476	3.14989
ENSG00000078237.7	TIGAR	1.57914	1.15621e-06	7.38714e-06	0.647841	0.760701	0.483568	0.220247	0.483543	1.3412	2.87632	1.33301	1.28462	1.00156
ENSG00000124787.13	RPP40	1.57886	1.5444e-05	7.3877e-05	1.6377	1.09848	0.595875	0.225933	1.50604	3.4113	2.7465	2.72591	2.77713	2.8033
ENSG00000166598.15	HSP90B1	1.57697	5.09704e-10	6.76002e-09	36.8721	44.7008	38.6823	12.993	38.2289	123.716	97.6142	91.6128	105.917	89.2484
ENSG00000167208.15	SNX20	1.57622	3.47431e-06	1.9585e-05	0.773149	0.941216	1.14369	1.1979	1.03556	1.72096	3.72557	2.00335	5.50796	3.48495
ENSG00000204397.7	CARD16	1.57576	0.0034429	0.0082717	0.860501	0.624207	0.41123	0.0202005	1.00787	1.38563	2.74749	1.14549	1.26091	1.84708
ENSG00000188725.8	SMIM15	1.57447	8.9366e-07	5.84267e-06	7.55952	3.63183	4.59212	1.1925	5.87534	15.014	13.4434	14.5871	11.6149	10.9051
ENSG00000275713.2	HIST1H2BH	1.57427	0.00287272	0.0070945	5.98275	1.51121	1.93314	0.182079	3.73811	8.33214	9.97021	6.35079	5.41402	7.04047
ENSG00000130775.16	THEMIS2	1.57193	3.59328e-06	2.01709e-05	2.24795	4.11465	3.49454	6.05819	4.06916	8.86938	14.6051	10.6212	14.0482	17.6867
ENSG00000112695.11	COX7A2	1.57171	0.000108108	0.000408885	10.8322	4.51028	5.89267	1.06447	10.3191	22.9906	18.9592	19.8424	14.374	15.7481
ENSG00000139687.15	RB1	1.56934	1.63906e-06	1.00825e-05	7.08812	3.89712	3.86184	1.05699	5.82182	13.2457	16.6764	11.0566	9.81735	11.6195
ENSG00000077984.6	CST7	1.56918	1.5901e-06	9.84652e-06	1.92662	1.72009	2.54225	1.87523	2.26113	4.44243	5.79998	3.64768	10.7973	7.54904
ENSG00000187498.16	COL4A1	1.56886	4.35137e-06	2.39474e-05	14.9712	54.6946	32.5477	29.9752	21.0966	85.4041	120.677	83.1617	105.222	94.0104
ENSG00000136010.14	ALDH1L2	1.56774	6.11348e-07	4.13353e-06	2.09114	3.19863	3.13274	1.1171	4.16436	10.9736	5.53219	7.82242	9.25533	6.65366
ENSG00000155629.15	PIK3AP1	1.56642	4.28262e-08	3.79215e-07	1.81078	3.96588	3.82174	2.28402	3.70726	7.41436	14.6066	7.34132	7.76825	11.4927
ENSG00000213977.8	TAX1BP3	1.56437	2.8509e-10	3.94582e-09	3.21912	2.56635	1.66667	1.16049	2.62593	7.0873	8.82742	5.60056	6.84297	4.74369
ENSG00000164032.12	H2AFZ	1.5643	8.53288e-44	3.02892e-41	20.5925	15.2121	14.3402	10.0042	16.8431	46.8422	47.3991	42.8258	45.9812	46.684
ENSG00000155959.11	VBP1	1.56244	6.06337e-06	3.22242e-05	6.42852	3.68413	3.93069	0.797522	5.30543	12.4933	12.7411	11.6963	10.4208	9.9598
ENSG00000112242.15	E2F3	1.56228	2.48509e-16	9.06121e-15	2.4001	2.55618	2.02031	0.939516	2.41536	5.78235	6.13602	5.59635	6.76663	6.24371
ENSG00000182628.13	SKA2	1.56124	1.93159e-06	1.16504e-05	3.1722	2.2221	1.83068	0.453522	2.81113	5.53167	6.54408	6.88429	5.53005	5.4721
ENSG00000163577.8	EIF5A2	1.56031	1.35203e-05	6.57863e-05	1.33454	1.08044	0.936276	0.172308	1.40589	2.8444	3.00519	3.14808	2.74262	2.31399
ENSG00000171314.9	PGAM1	1.55972	1.17343e-28	1.57357e-26	29.91	24.8897	25.4735	17.2775	31.2688	86.5875	69.9054	79.0088	71.6286	76.1194
ENSG00000163359.15	COL6A3	1.55932	1.05692e-05	5.28198e-05	43.4465	183.373	146.347	81.3012	92.5965	368.059	296.977	332.542	384.888	308.144
ENSG00000278828.1	HIST1H3H	1.55772	5.10896e-13	1.14823e-11	15.9055	7.70481	9.09672	4.57587	10.8578	30.3112	29.3151	25.2097	27.0826	27.8106
ENSG00000168421.13	RHOH	1.55729	0.000149865	0.000542997	0.472931	0.413127	0.420192	0.5573	0.508139	0.98563	2.58678	0.435808	2.23535	1.28826
ENSG00000132963.8	POMP	1.5561	1.06845e-08	1.0809e-07	16.5888	12.9726	13.3943	3.54513	14.6989	37.6573	35.8005	33.1768	36.0461	33.7383
ENSG00000101003.10	GINS1	1.55487	1.93506e-14	5.41862e-13	1.73719	0.753775	0.875768	0.792605	0.997307	2.81422	3.33675	3.21751	2.81383	3.15545
ENSG00000125910.5	S1PR4	1.55436	0.00324852	0.00788861	0.529038	1.98598	1.09779	2.00821	0.941686	1.68673	3.66306	2.17569	9.33738	4.75799
ENSG00000078124.12	ACER3	1.55236	2.40215e-05	0.000108827	3.2587	1.88352	1.49739	0.343328	2.69938	5.60087	6.41451	5.25341	5.03739	4.88842
ENSG00000106803.10	SEC61B	1.55079	3.64594e-10	4.97769e-09	16.4195	11.9635	10.0024	4.48442	14.1458	40.7458	29.4461	32.1228	32.3927	28.4547
ENSG00000183598.3	HIST2H3D	1.54896	2.91942e-12	5.79514e-11	26.5595	14.1001	21.5118	21.9857	19.9343	66.364	68.1343	50.1491	74.5721	58.8986
ENSG00000099256.19	PRTFDC1	1.54536	7.0849e-06	3.70644e-05	1.2879	1.21589	1.6035	0.264102	1.54115	3.76249	3.13593	4.03614	3.09554	2.90931
ENSG00000114850.6	SSR3	1.5453	1.68564e-08	1.62622e-07	20.8426	19.2734	18.516	5.46814	23.6382	59.1199	47.1665	46.9553	53.7646	43.9967
ENSG00000172578.12	KLHL6	1.54163	8.93891e-08	7.45053e-07	0.40914	0.55421	0.686128	0.650081	0.564779	1.22187	2.26648	1.17845	2.04302	2.30602
ENSG00000120694.19	HSPH1	1.54144	1.94317e-08	1.84372e-07	5.54003	3.36797	3.44444	1.12172	4.22091	11.7858	11.1871	9.30193	8.61005	9.26539
ENSG00000091490.11	SEL1L3	1.53997	3.62431e-14	9.76378e-13	1.82346	1.8625	1.58676	0.742758	2.25557	3.92873	4.94047	4.34329	5.63177	5.24805
ENSG00000198898.14	CAPZA2	1.53834	2.13304e-05	9.78104e-05	6.59082	4.37271	4.38345	0.802749	6.51654	13.7863	13.3859	14.0461	10.7336	11.3579
ENSG00000125870.11	SNRPB2	1.53812	1.74856e-07	1.33905e-06	4.53999	2.13024	3.03988	0.902146	3.96548	9.49262	8.29864	7.61916	8.42224	7.28048
ENSG00000151835.16	SACS	1.53716	9.43008e-08	7.81137e-07	3.97355	3.71584	3.22472	1.04536	4.52823	11.7391	8.01914	9.94263	9.54696	7.39688
ENSG00000115594.12	IL1R1	1.5366	8.37155e-26	8.63558e-24	13.5885	16.5339	15.613	11.8816	17.6115	41.5406	47.9951	41.9836	52.4528	41.6522
ENSG00000176170.13	SPHK1	1.53603	7.34302e-05	0.000291044	3.99692	6.20363	3.92151	10.8488	3.97419	17.234	15.3232	20.4677	21.6504	19.3725
ENSG00000150961.15	SEC24D	1.53488	4.98863e-07	3.42479e-06	6.08769	6.67712	5.91845	1.45056	7.22104	18.6157	14.021	15.0502	16.2034	13.6915
ENSG00000106392.10	C1GALT1	1.53439	4.07795e-05	0.000174219	3.20885	1.39907	1.38555	0.358242	2.6845	5.18202	5.09317	5.88773	4.69041	4.02164
ENSG00000102218.6	RP2	1.53096	5.23839e-12	9.9877e-11	3.77109	2.21347	2.25132	1.11511	2.79513	7.80943	8.01013	6.91602	5.75246	6.13538
ENSG00000165071.14	TMEM71	1.5286	1.20096e-06	7.63265e-06	0.726553	0.919928	0.756568	0.184206	1.03461	1.99789	2.34632	1.58042	2.27405	2.14483
ENSG00000104671.8	DCTN6	1.528	3.23835e-06	1.84357e-05	3.52397	1.80731	1.39729	0.660757	2.53417	6.36733	5.8787	6.90217	4.47173	3.91233
ENSG00000138756.17	BMP2K	1.52797	3.6486e-06	2.04261e-05	8.11403	3.05541	3.92623	1.26952	6.7034	13.3898	13.609	13.9135	10.3572	12.5528
ENSG00000164305.19	CASP3	1.52791	4.19604e-09	4.63754e-08	6.19472	3.76674	4.56209	1.42322	5.9766	12.2387	12.5697	12.8998	12.1728	11.9997
ENSG00000108932.12	SLC16A6	1.52751	0.000726649	0.00216608	2.00516	0.436362	0.737708	0.167932	1.6206	3.04811	2.37106	3.01891	2.27464	2.70873
ENSG00000145088.9	EAF2	1.52382	0.00556126	0.0124803	0.547091	0.514113	0.330256	0	0.607057	0.935169	1.72185	0.883238	1.03414	0.96982
ENSG00000167996.16	FTH1	1.52249	5.08511e-09	5.52405e-08	126.447	317.547	247.739	137.024	226.399	560.602	717.417	674.935	579.854	610.373
ENSG00000164611.13	PTTG1	1.52188	1.0587e-15	3.55919e-14	4.52417	2.8615	2.94126	3.28036	2.94691	10.0754	11.0031	8.91547	8.34122	10.962
ENSG00000177879.16	AP3S1	1.52072	3.33405e-05	0.000145775	9.67779	5.42872	5.48829	1.18745	10.0577	19.2879	17.3268	19.4956	15.6088	15.5965
ENSG00000176597.12	B3GNT5	1.52069	2.37808e-08	2.2163e-07	4.27429	1.34397	1.81661	2.11935	3.0251	7.87876	8.79033	6.79005	5.20249	7.74806
ENSG00000100528.12	CNIH1	1.51941	0.00130722	0.00361108	6.6914	4.20824	4.14917	0.373664	7.93897	15.2352	12.963	13.4593	10.4576	11.3424
ENSG00000275221.1	HIST1H2AK	1.51778	1.80018e-13	4.38031e-12	9.29598	6.94642	6.78632	5.20588	6.72126	21.7916	17.9823	16.5399	25.8875	19.6109
ENSG00000159516.9	SPRR2G	1.51621	0.00801793	0.0170818	27.7995	15.6122	20.2212	128	39.4497	137.581	217.621	148.985	88.8946	196.93
ENSG00000115963.13	RND3	1.51525	5.11919e-08	4.47058e-07	18.5665	10.954	11.0397	4.15558	17.7637	40.7194	34.5954	36.6188	27.68	33.5897
ENSG00000143322.21	ABL2	1.51378	4.1696e-14	1.106e-12	5.52012	5.79982	4.6169	2.09017	5.87228	12.9433	15.4958	14.0117	11.6234	14.0872
ENSG00000082212.13	ME2	1.51219	1.8678e-10	2.67725e-09	1.68898	1.07857	1.05488	0.519082	1.80805	3.38854	4.54277	3.14951	2.79557	3.45761
ENSG00000172469.16	MANEA	1.51164	0.00137966	0.00377747	2.51035	0.904352	1.06999	0.118261	1.8719	3.99356	4.27223	3.25793	3.08394	2.77423
ENSG00000135318.12	NT5E	1.50847	1.7789e-06	1.08268e-05	5.64157	13.6613	11.2674	4.25009	9.76791	29.9269	32.9734	27.1274	16.8846	22.4043
ENSG00000027697.14	IFNGR1	1.50809	2.27694e-05	0.000103896	19.1403	12.6859	12.1299	2.31	18.7306	34.2377	42.6595	35.7671	31.6566	34.2946
ENSG00000019549.13	SNAI2	1.5074	2.25742e-07	1.68803e-06	12.1007	6.33523	6.81474	2.27601	10.2613	23.2506	23.0875	16.7144	18.5012	22.732
ENSG00000101166.16	PRELID3B	1.50633	0.000835121	0.00244757	9.30194	3.31277	4.03823	0.580753	8.76112	14.3459	13.894	14.1996	13.8047	13.3091
ENSG00000111799.21	COL12A1	1.50632	3.79835e-07	2.68712e-06	39.8552	62.1893	66.7561	28.4305	66.5836	228.335	102.7	133.532	157.274	130.296
ENSG00000183682.8	BMP8A	1.50529	3.00443e-05	0.00013292	0.413918	0.696821	0.674165	0.635263	1.3822	1.87069	1.55956	1.45991	3.6254	2.66036
ENSG00000152749.8	GPR180	1.50502	5.53922e-05	0.000227159	1.57554	0.964991	0.90884	0.188071	1.71341	3.36182	3.00791	2.97299	2.45807	2.72876
ENSG00000176749.9	CDK5R1	1.50237	3.43308e-07	2.46924e-06	2.86527	1.03115	1.41585	2.28014	1.56492	4.83063	7.1042	5.26238	4.43149	5.71449
ENSG00000131153.9	GINS2	1.50211	2.28418e-16	8.40482e-15	1.31268	0.952221	0.885274	0.646166	0.91794	2.80581	3.23824	2.18546	2.82995	2.50308
ENSG00000196684.12	HSH2D	1.50143	0.00471447	0.010841	0.155442	0.436935	0.365561	0.893104	0.303037	0.709507	1.48184	0.786969	2.36769	1.74234
ENSG00000123094.15	RASSF8	1.50137	4.11287e-10	5.57733e-09	3.37384	3.24991	2.90589	1.4232	3.8195	9.37021	7.87264	11.1612	6.38049	6.68551
ENSG00000197629.5	MPEG1	1.50118	2.46925e-07	1.83168e-06	8.79922	15.2026	16.9184	7.53821	17.8799	20.9081	49.6182	31.9713	39.655	52.8481
ENSG00000136052.9	SLC41A2	1.50071	1.02539e-06	6.63564e-06	1.63212	2.38957	1.83701	0.61564	2.93776	6.48279	4.6733	5.48697	5.16504	4.39349
ENSG00000167995.16	BEST1	1.5001	1.60155e-13	3.91278e-12	2.42675	3.96909	3.09921	1.81325	2.53534	7.4469	9.79163	7.78957	7.73166	7.64113
ENSG00000076382.17	SPAG5	1.49995	8.10901e-16	2.78825e-14	2.54749	1.38596	1.2883	1.08477	1.35564	4.12385	4.33396	3.89485	4.86214	4.63919
ENSG00000143333.7	RGS16	1.49837	2.1259e-07	1.5986e-06	2.81497	4.93258	4.21786	4.58801	2.88182	12.7019	15.793	10.7805	9.51068	10.2565
ENSG00000164211.13	STARD4	1.49774	0.000242434	0.000828642	1.75785	1.18807	1.03485	0.155975	1.81949	3.07672	4.52259	2.64184	2.69609	3.30354
ENSG00000135052.16	GOLM1	1.49602	1.12834e-08	1.13483e-07	3.80577	7.09411	6.33507	5.61461	5.60556	19.9683	14.3057	15.8419	20.2031	13.9699
ENSG00000197780.9	TAF13	1.49577	2.95057e-09	3.36448e-08	11.6957	8.82613	8.16808	3.31243	11.3525	28.4271	20.4755	27.182	22.1051	21.3447
ENSG00000140367.11	UBE2Q2	1.49572	3.20417e-21	2.10169e-19	7.66736	6.3162	5.70971	4.9218	7.57796	22.345	17.2915	18.2098	17.8583	16.2702
ENSG00000268104.3	SLC6A14	1.49421	7.2057e-05	0.000286071	3.30896	1.14033	1.23232	0.458556	2.31946	6.25906	3.25231	4.25371	3.93212	4.82698
ENSG00000091879.13	ANGPT2	1.494	0.000110381	0.000415791	1.05898	1.45625	1.10008	0.161056	1.03748	2.7884	3.68348	2.27714	2.06715	2.57507
ENSG00000197632.9	SERPINB2	1.49286	7.36343e-07	4.89638e-06	12.3007	5.92338	6.02467	3.95598	7.95447	17.3814	33.2114	19.6921	9.72189	21.753
ENSG00000115590.14	IL1R2	1.49184	6.13332e-12	1.15301e-10	2.91753	3.19076	2.61932	1.18774	2.87669	6.92415	9.8137	5.42601	6.95315	7.16758
ENSG00000197646.7	PDCD1LG2	1.49115	1.21947e-05	5.99745e-05	1.17252	2.04536	1.85376	0.446957	2.53668	3.28646	4.87448	3.89659	4.8778	5.76218
ENSG00000140307.11	GTF2A2	1.49114	2.3209e-05	0.000105662	3.35202	1.70408	1.39114	0.446984	2.68287	6.01974	5.99674	5.20032	3.98579	4.54851
ENSG00000138069.18	RAB1A	1.49105	8.76124e-05	0.000340107	20.9119	11.9264	12.8693	2.24373	21.7568	40.8713	40.2495	38.5326	32.9316	35.0006
ENSG00000147168.12	IL2RG	1.49066	0.00212173	0.00547396	0.51033	0.43382	0.661858	0.123545	0.454193	0.730103	1.74436	0.417365	2.34434	0.990043
ENSG00000211448.12	DIO2	1.48968	2.65573e-07	1.95201e-06	5.97334	5.42591	7.22501	1.86554	8.82385	13.7472	13.5855	17.172	16.5979	20.4799
ENSG00000198918.8	RPL39	1.48897	3.95678e-05	0.000169852	44.9467	21.1336	25.0488	5.84866	44.4338	83.9901	81.9246	85.7412	63.3322	64.385
ENSG00000156802.13	ATAD2	1.48842	7.82795e-06	4.06346e-05	4.3582	1.59871	1.69294	0.595523	2.67361	6.08681	6.61292	5.9103	5.43195	5.27951
ENSG00000065978.19	YBX1	1.48616	3.10678e-08	2.83629e-07	42.4472	37.4968	31.1754	9.77256	42.3967	92.6778	95.3506	91.7447	87.9075	80.404
ENSG00000205542.11	TMSB4X	1.48614	5.95126e-09	6.35065e-08	168.62	282.019	210.433	74.8646	204.03	459.272	544.579	557.677	576.133	516.351
ENSG00000115271.11	GCA	1.48577	2.15515e-06	1.28357e-05	2.32359	1.37662	1.37957	0.448412	2.17838	3.10286	6.65482	3.5166	3.85457	4.13306
ENSG00000136810.13	TXN	1.48372	5.22105e-12	9.97039e-11	62.6246	37.6985	50.5334	21.5395	46.7208	147.533	110.466	124.195	106.589	118.208
ENSG00000172382.10	PRSS27	1.48222	0.00024796	0.000844899	0.505588	0.574401	0.351769	1.03102	0.415941	1.39194	1.46236	2.8006	1.44531	1.77528
ENSG00000228253.1	MT-ATP8	1.4822	0.00620745	0.0137011	26.1544	6.70975	9.70725	0.988363	27.0353	36.8528	40.1149	48.4939	27.5562	30.8013
ENSG00000138061.12	CYP1B1	1.48183	1.73568e-06	1.05958e-05	3.02265	7.90627	5.00557	5.41246	3.94219	15.9266	16.2802	10.0703	15.7684	17.6303
ENSG00000136603.14	SKIL	1.48082	8.65842e-06	4.45224e-05	9.18554	5.38512	5.52103	1.35833	8.49154	18.4034	15.6425	17.8317	13.7463	14.6531
ENSG00000100934.15	SEC23A	1.47919	3.59708e-06	2.01734e-05	7.6545	8.85979	7.96926	1.90574	9.98804	25.6747	17.7543	19.126	19.9963	16.5695
ENSG00000114354.14	TFG	1.477	0.000133404	0.00049042	12.3618	5.65092	6.39648	1.1817	9.90115	21.4951	19.032	20.9328	16.3809	16.0424
ENSG00000277775.1	HIST1H3F	1.47626	4.31741e-13	9.85006e-12	33.949	17.4795	21.1563	13.2744	24.0736	62.3367	82.7499	46.6457	55.4112	60.5181
ENSG00000155659.15	VSIG4	1.47172	1.01762e-05	5.11734e-05	3.26393	9.58696	9.39594	3.74163	5.06618	13.249	24.0062	19.856	16.5675	16.6527
ENSG00000228474.6	OST4	1.47157	4.33782e-08	3.8354e-07	39.9078	29.6941	33.1247	12.7869	48.5013	117.547	74.5722	92.36	83.5756	76.4871
ENSG00000067167.8	TRAM1	1.46998	1.4395e-08	1.40789e-07	20.6814	16.7877	16.8213	5.99262	25.2301	52.83	45.944	49.6353	44.6394	38.9587
ENSG00000169019.11	COMMD8	1.4691	1.61649e-07	1.24661e-06	4.73209	2.47914	2.95103	0.911621	3.056	8.22835	8.09013	8.07361	7.2642	6.49632
ENSG00000239672.7	NME1	1.46845	1.25369e-08	1.24125e-07	3.18789	2.04781	1.95531	0.852959	2.12262	7.30558	4.67643	5.39682	5.11364	5.01335
ENSG00000133110.15	POSTN	1.46774	0.000838124	0.00245151	41.414	38.6288	54.9957	5.14848	55.283	150.909	99.4047	65.9947	122.61	85.6124
ENSG00000136542.9	GALNT5	1.46722	0.00142422	0.00388275	0.468553	0.867151	1.48585	0.164427	1.11203	2.23281	1.61148	3.26398	2.80018	1.34825
ENSG00000166920.12	C15orf48	1.46685	0.00996795	0.0206494	0.657889	0.102264	1.04013	1.52897	2.80413	4.30267	4.62125	3.10382	2.78739	3.04195
ENSG00000112149.10	CD83	1.46531	5.15564e-15	1.57927e-13	2.5479	2.1295	2.58991	1.35879	2.53524	5.67528	7.48503	4.41775	7.16018	6.73019
ENSG00000183520.12	UTP11	1.4622	3.79716e-07	2.68712e-06	4.1269	2.18149	2.02069	0.826997	3.04561	7.48196	6.72792	7.27652	5.87973	5.14967
ENSG00000273802.2	HIST1H2BG	1.46196	0.000554029	0.00171012	8.37852	2.6226	3.92973	0.689083	4.87396	15.13	10.7399	9.4671	8.49145	9.40893
ENSG00000153012.12	LGI2	1.46084	7.96015e-05	0.000312833	0.643805	1.93935	1.48501	0.482997	1.03396	4.133	2.795	2.8377	3.72923	2.08198
ENSG00000176105.14	YES1	1.46038	1.14578e-05	5.67902e-05	9.89927	6.47035	5.56615	1.51772	9.6037	19.1066	17.2519	20.6186	15.6084	14.8303
ENSG00000130830.15	MPP1	1.46016	2.60765e-09	3.00303e-08	2.77343	3.3728	3.08743	1.27648	3.63407	5.07479	9.87175	7.52511	6.7213	10.3162
ENSG00000165389.7	SPTSSA	1.45818	1.22326e-06	7.758e-06	9.0942	4.31799	4.96826	2.21602	7.90462	20.6548	13.6058	17.0156	10.9059	13.4233
ENSG00000137845.15	ADAM10	1.45679	1.37062e-07	1.08047e-06	5.64971	3.05424	3.07522	1.07338	4.22796	9.22392	10.0727	9.85576	8.13056	8.23244
ENSG00000155465.18	SLC7A7	1.45274	7.4006e-09	7.72646e-08	0.926471	1.62415	1.68753	1.05	1.55313	3.24702	4.91533	3.08693	3.18577	5.20261
ENSG00000115355.16	CCDC88A	1.45163	1.17198e-12	2.47717e-11	1.57172	1.31792	1.09791	0.485227	1.37706	2.77972	3.6671	3.09201	3.43636	2.92503
ENSG00000119729.12	RHOQ	1.45163	1.53204e-08	1.48994e-07	8.60585	8.61103	6.27867	3.11048	11.325	24.6463	18.2754	22.9397	19.157	16.7745
ENSG00000181381.13	DDX60L	1.44956	0.000180452	0.000638673	2.5274	1.98966	1.82733	0.272092	2.67017	4.28631	6.81649	4.92086	4.35277	4.26808
ENSG00000151287.17	TEX30	1.44947	1.54658e-11	2.68185e-10	1.54134	0.976556	0.761137	0.680157	0.932717	2.55203	3.42624	2.42538	2.75486	2.36033
ENSG00000146425.11	DYNLT1	1.44913	3.60736e-07	2.57248e-06	5.87277	3.73029	3.76109	1.08543	5.12442	10.5282	10.1561	10.811	9.77354	10.6888
ENSG00000165997.5	ARL5B	1.44809	3.32823e-06	1.88939e-05	5.52501	2.19763	2.38978	1.09857	4.67685	10.1778	8.7291	8.4002	6.8691	7.47062
ENSG00000181374.8	CCL13	1.44622	0.00341088	0.00821675	4.86689	8.32175	9.41109	1.0358	7.18068	5.98999	9.71398	19.8953	26.9478	21.6238
ENSG00000155918.7	RAET1L	1.44554	0.000609724	0.00185406	0.981039	0.604898	1.05858	0.78533	1.86266	4.33087	1.11571	3.14818	2.2138	3.59172
ENSG00000170142.11	UBE2E1	1.44449	3.05984e-05	0.000135025	12.2855	4.47154	4.49254	1.87464	9.45218	19.8179	17.8314	18.2816	13.5847	14.9064
ENSG00000196072.12	BLOC1S2	1.44428	2.0774e-05	9.56223e-05	6.63792	3.4057	3.35099	1.00738	6.39797	11.2858	10.0598	13.1858	9.13952	10.5542
ENSG00000116954.8	RRAGC	1.44373	4.80303e-05	0.000200928	2.67571	1.8255	1.96384	0.359914	2.94036	5.14856	4.94701	5.83813	4.40992	5.30004
ENSG00000197903.7	HIST1H2BK	1.44247	2.7291e-10	3.79027e-09	97.3896	65.4925	72.1102	25.6858	86.3681	187.285	196.384	180.218	191.836	173.047
ENSG00000131236.17	CAP1	1.44142	2.4465e-11	4.13321e-10	42.8388	44.4656	42.2916	15.1181	44.2539	105.668	108.859	101.395	94.5229	101.037
ENSG00000158373.8	HIST1H2BD	1.44081	0.000146442	0.000532511	35.4755	11.3273	15.2262	3.60168	21.2287	52.1371	48.3274	43.3603	41.7374	38.1695
ENSG00000166479.10	TMX3	1.44019	0.000185485	0.000653995	7.71919	3.80732	4.17005	0.74177	6.57699	13.3797	13.7661	11.8167	10.2948	10.354
ENSG00000113273.17	ARSB	1.43967	5.59005e-13	1.23719e-11	2.12685	2.60485	2.59876	1.08055	2.21362	6.3767	6.01561	5.54763	5.52014	5.66484
ENSG00000163032.11	VSNL1	1.43958	3.45074e-06	1.94885e-05	3.75508	1.34947	1.55365	0.8985	2.05573	6.52456	5.4736	5.77446	3.65378	3.83865
ENSG00000110218.9	PANX1	1.43439	4.65275e-12	8.92752e-11	7.70124	8.24538	8.86463	9.1583	7.94314	24.1615	20.2106	24.4649	26.7619	23.793
ENSG00000009790.15	TRAF3IP3	1.43368	1.0101e-05	5.08592e-05	0.641781	0.556185	0.575125	0.571975	0.704773	0.937897	1.80096	0.918358	3.08139	1.92565
ENSG00000172986.12	GXYLT2	1.43257	0.000985204	0.00282701	2.5807	7.99317	7.84093	4.53779	6.94692	29.6936	8.04608	13.9341	21.5917	9.20947
ENSG00000033867.16	SLC4A7	1.43214	1.53827e-05	7.36427e-05	5.46995	4.48257	2.62155	0.822676	4.26008	9.68446	10.8723	8.6422	9.53535	7.39554
ENSG00000205208.5	C4orf46	1.43194	4.5297e-13	1.02955e-11	1.6127	1.00273	1.06685	0.760876	1.51701	3.61819	3.06629	3.51336	3.24832	2.64431
ENSG00000153130.17	SCOC	1.43088	0.000216766	0.000750709	3.86031	1.62081	1.54404	0.422575	3.46412	6.52897	6.21062	5.60826	4.86958	4.66986
ENSG00000128641.19	MYO1B	1.4298	1.23631e-07	9.86838e-07	13.2791	11.1633	8.7686	2.92947	12.3749	28.1588	27.0955	24.2319	24.6889	23.5116
ENSG00000168487.19	BMP1	1.42947	1.89151e-11	3.25659e-10	6.12872	9.31851	6.87576	5.45229	7.05734	20.9323	15.8126	19.4961	23.9796	16.2892
ENSG00000013375.16	PGM3	1.42832	1.42029e-05	6.87863e-05	5.22093	4.07974	3.45901	0.87549	5.20865	12.102	8.39319	9.93573	9.9675	8.47465
ENSG00000163507.14	CIP2A	1.42697	1.39169e-06	8.71177e-06	2.23728	1.0448	0.892642	0.401684	1.6115	3.24198	3.67112	2.94372	3.19447	3.04928
ENSG00000203814.6	HIST2H2BF	1.42645	3.44898e-09	3.883e-08	8.74534	3.88125	5.24699	2.41122	5.65934	16.0665	15.6858	12.4605	12.4268	11.9588
ENSG00000164163.11	ABCE1	1.42614	8.57697e-05	0.000333921	9.52951	5.06966	5.16999	1.04138	7.54526	16.9332	14.1957	14.0314	14.954	12.6708
ENSG00000256235.2	SMIM3	1.42597	1.61042e-05	7.65204e-05	2.40838	8.50705	5.05725	3.34163	4.73481	12.2101	9.48671	14.447	16.2173	14.691
ENSG00000151651.16	ADAM8	1.42576	0.000607929	0.00184953	2.27334	2.63451	2.88411	6.57916	2.14312	7.84192	11.9256	6.80633	14.103	10.0691
ENSG00000138696.10	BMPR1B	1.42464	0.00098186	0.00281876	1.05995	0.508378	0.538294	0.118848	0.638362	2.43426	1.06364	1.60989	1.3016	0.832516
ENSG00000127314.18	RAP1B	1.42393	9.34223e-08	7.75375e-07	3.96575	1.98072	1.89515	0.860219	3.22434	6.25877	6.78481	6.65255	5.9177	5.45167
ENSG00000006634.8	DBF4	1.42234	6.74322e-11	1.05283e-09	1.45602	0.854687	0.739437	0.497193	1.20817	2.23185	2.37427	2.74866	3.01081	2.26433
ENSG00000124802.12	EEF1E1	1.42062	0.000631748	0.00191284	1.22266	0.619315	0.40244	0.114315	0.986322	1.86122	1.62884	1.99002	1.61058	1.39257
ENSG00000151948.12	GLT1D1	1.42061	8.21659e-10	1.03843e-08	0.784643	0.619672	0.388666	0.382358	0.463409	1.4588	1.72714	1.1947	1.51767	1.25907
ENSG00000146386.8	ABRACL	1.41954	2.91196e-08	2.67349e-07	7.04565	4.75989	4.852	1.79939	4.96137	15.2859	13.208	11.3977	9.92135	11.7699
ENSG00000134375.11	TIMM17A	1.41884	1.69821e-10	2.45752e-09	5.91652	4.07315	3.5763	1.56674	4.99579	10.7417	10.9036	9.8037	10.9944	10.4677
ENSG00000136240.10	KDELR2	1.41864	2.81965e-07	2.06244e-06	24.0352	28.0172	29.0138	8.98882	32.6494	82.4145	54.6888	69.8129	62.5201	54.5095
ENSG00000173068.18	BNC2	1.41831	1.27318e-07	1.01426e-06	3.15405	2.22856	2.62511	0.865648	2.24685	7.89513	5.44223	5.40733	5.95061	4.49249
ENSG00000004897.12	CDC27	1.41794	0.000335704	0.00110218	7.6886	5.15854	4.8131	0.724543	8.11562	14.6381	14.2851	12.992	13.5989	12.3208
ENSG00000004700.16	RECQL	1.41784	2.51767e-06	1.47935e-05	9.44613	8.9476	7.05748	1.90389	9.51327	21.9006	20.7463	18.4309	18.7778	16.2693
ENSG00000273983.1	HIST1H3G	1.41766	5.22092e-22	3.75067e-20	7.1017	4.35036	5.18242	4.2853	5.64505	15.2681	15.6818	12.2517	15.3606	13.978
ENSG00000149257.14	SERPINH1	1.41757	3.41805e-06	1.93492e-05	16.6505	41.3285	32.207	25.559	22.9804	98.9852	71.8337	64.4713	93.8927	60.3486
ENSG00000118257.16	NRP2	1.41397	3.35565e-09	3.79563e-08	3.18336	5.94536	5.10842	2.34341	3.96606	10.6791	11.3442	12.4167	11.7755	9.87489
ENSG00000123609.10	NMI	1.41372	1.51164e-11	2.63642e-10	1.93518	2.03686	1.80573	0.764277	2.3929	4.68408	5.24191	4.82335	4.62379	4.37904
ENSG00000122870.11	BICC1	1.41277	1.47931e-07	1.15483e-06	7.73914	6.99194	8.64839	2.47602	8.92137	22.1248	19.8354	19.3395	15.4746	14.7457
ENSG00000102144.15	PGK1	1.41276	2.79827e-23	2.28191e-21	34.8841	32.7337	32.5297	28.5733	33.1188	95.5748	82.6678	94.5463	87.4148	84.2527
ENSG00000113583.8	C5orf15	1.41052	0.000174632	0.000621538	8.37852	4.18368	4.19171	0.948416	7.62712	15.3881	13.8592	13.3737	10.9704	10.5356
ENSG00000154723.12	ATP5PF	1.408	1.27527e-07	1.01461e-06	5.75245	3.9384	3.14737	1.2184	4.79918	10.3565	9.94508	10.0686	9.37626	8.96813
ENSG00000106701.12	FSD1L	1.40731	0.0252225	0.0457691	0.735307	0.34428	0.373594	0.00345231	0.738846	1.10388	1.12245	1.1871	0.961093	1.09598
ENSG00000161654.9	LSM12	1.40485	5.61573e-06	3.01496e-05	5.37085	3.98688	3.0283	0.897649	4.80991	9.81838	9.11351	8.63493	10.4035	8.4247
ENSG00000162695.12	SLC30A7	1.40477	1.15782e-05	5.73632e-05	6.82247	3.61431	3.47503	1.01899	5.6796	11.4687	10.2616	10.7778	10.4688	9.41798
ENSG00000158201.10	ABHD3	1.40431	1.499e-05	7.19914e-05	1.31936	1.03805	0.968751	0.251592	1.61037	2.02444	3.6867	2.25764	2.62064	2.93215
ENSG00000187325.5	TAF9B	1.40428	0.00388372	0.00915302	3.66934	1.26082	1.09537	0.187012	3.33937	4.73642	5.83	4.63299	4.04671	4.4703
ENSG00000146757.13	ZNF92	1.40361	0.0012444	0.00346532	1.49143	0.531849	0.572153	0.11651	1.31303	1.88525	2.30152	2.1437	2.23023	1.52618
ENSG00000186185.13	KIF18B	1.4029	3.75882e-07	2.66228e-06	2.1086	0.998	1.16157	1.82396	1.1926	3.31622	4.57347	3.20815	5.11185	4.19936
ENSG00000146476.11	ARMT1	1.40276	1.42635e-05	6.90242e-05	3.31017	2.03875	2.34578	0.616894	3.74807	7.56946	6.75306	5.61867	5.31537	5.6171
ENSG00000065518.8	NDUFB4	1.40204	0.00104174	0.00296388	10.6698	4.46532	3.73715	0.744826	7.53727	14.6274	14.7309	15.3427	10.4776	12.4302
ENSG00000143543.15	JTB	1.40177	7.8719e-06	4.08452e-05	3.62344	2.42377	2.66244	0.782287	3.95744	9.15374	6.79525	6.44032	6.54896	5.53141
ENSG00000198843.13	SELENOT	1.40065	3.21072e-05	0.000141012	7.90903	4.62143	4.65628	1.07202	7.17843	13.6625	14.2388	13.342	11.1285	12.3185
ENSG00000161921.15	CXCL16	1.40061	5.3455e-14	1.39643e-12	8.47854	10.6145	9.2481	9.86452	9.97036	26.7591	30.7745	26.0865	22.572	27.6696
ENSG00000148459.16	PDSS1	1.40046	3.45628e-06	1.95016e-05	2.39292	1.70244	1.27957	0.409966	2.01268	3.87487	4.8025	3.48392	4.13889	3.77243
ENSG00000198554.12	WDHD1	1.39957	1.05616e-05	5.28034e-05	2.0402	0.989974	1.06983	0.309695	1.52834	3.41467	3.46519	2.72508	2.60635	2.90747
ENSG00000164182.11	NDUFAF2	1.39837	7.4493e-06	3.88026e-05	4.11762	3.03842	1.7678	0.769966	2.88841	7.04196	6.12668	5.08724	7.5982	6.36608
ENSG00000184076.13	UQCR10	1.39765	3.00868e-06	1.72584e-05	10.7444	5.74725	5.13357	2.30821	10.2857	21.664	16.6257	16.9625	15.3246	16.3843
ENSG00000129084.17	PSMA1	1.39688	1.14114e-07	9.23082e-07	3.72022	1.50892	1.54948	0.929678	2.64472	5.71204	5.35221	5.54603	4.87452	5.06222
ENSG00000182287.14	AP1S2	1.39655	0.0010129	0.00289136	3.45014	2.55029	2.57123	0.260294	3.40925	5.90237	8.24008	6.05117	5.06444	5.90937
ENSG00000092020.10	PPP2R3C	1.39531	4.04829e-09	4.48262e-08	2.31303	1.71093	1.39026	0.591406	2.13248	3.96817	4.42491	4.23863	4.44085	3.96301
ENSG00000101888.11	NXT2	1.39497	0.00256263	0.0064367	3.17478	0.922236	1.33547	0.200318	2.57167	4.69761	4.3679	4.64574	3.26486	3.26998
ENSG00000117632.23	STMN1	1.39467	3.23734e-24	2.83126e-22	3.90345	2.97467	3.87745	2.39077	3.37552	7.31539	10.5915	8.1003	8.76304	9.96516
ENSG00000104164.10	BLOC1S6	1.39422	9.532e-11	1.43802e-09	5.50522	4.14113	4.15117	1.67689	5.56673	11.2092	10.9256	11.2031	10.8733	10.3317
ENSG00000235162.8	C12orf75	1.39371	1.03986e-09	1.28983e-08	3.10547	4.57062	3.54085	1.97526	4.05644	10.2085	8.03671	10.709	9.59484	7.15475
ENSG00000169826.8	CSGALNACT2	1.39285	9.53311e-08	7.88589e-07	7.49381	7.67063	7.93766	2.28229	9.7508	17.7386	18.1838	19.6577	18.5536	17.1114
ENSG00000134049.6	IER3IP1	1.39251	0.000966827	0.00277891	3.36904	1.67453	1.38094	0.314161	3.56429	6.18004	4.17379	5.56896	5.09853	4.44421
ENSG00000139324.12	TMTC3	1.39104	0.00131475	0.00362691	9.6298	3.09835	4.48766	0.800456	8.9272	15.745	13.1537	15.2781	11.2535	11.0351
ENSG00000064989.13	CALCRL	1.39022	0.00124975	0.00347575	4.01678	3.41396	1.95444	0.312574	3.79774	7.6605	8.05547	6.25351	6.80835	5.04227
ENSG00000116132.12	PRRX1	1.39007	1.88486e-09	2.22152e-08	20.3216	32.3434	27.8129	11.7451	29.3005	68.9352	71.989	61.5708	66.4483	53.0241
ENSG00000143341.12	HMCN1	1.3891	5.14397e-05	0.000213196	9.92408	9.25467	10.1129	2.80045	9.56141	32.8018	13.0582	18.3868	27.0666	15.1036
ENSG00000075884.14	ARHGAP15	1.38838	0.00100871	0.00288213	1.45834	1.21161	0.846729	0.166959	1.0376	1.59157	3.04217	1.15491	3.73783	2.61298
ENSG00000119699.7	TGFB3	1.38804	2.52106e-06	1.48062e-05	4.71151	9.51247	10.7804	5.05163	6.14067	19.0829	20.5296	14.8772	27.8937	16.6179
ENSG00000136159.4	NUDT15	1.38525	1.84243e-18	8.93023e-17	4.29258	3.36096	2.8089	2.16415	3.4883	9.50652	9.04806	8.1941	8.0392	7.64636
ENSG00000183876.9	ARSI	1.38518	8.66175e-06	4.45224e-05	1.98147	2.48316	2.22315	1.79967	1.38995	7.96534	3.38708	3.93394	6.3436	5.00306
ENSG00000136522.13	MRPL47	1.38459	6.18537e-05	0.000249336	8.73893	4.61458	4.29348	1.02047	5.91492	13.2641	12.0901	12.0118	13.1744	10.9955
ENSG00000164924.18	YWHAZ	1.38387	1.2509e-07	9.97166e-07	71.2989	41.446	43.5025	16.9795	60.4927	133.813	109.047	138.104	96.8369	115.336
ENSG00000112308.13	C6orf62	1.38312	6.43257e-08	5.5021e-07	33.2455	29.2797	24.7747	8.29103	35.3533	65.9122	70.4387	68.6254	65.4213	64.9943
ENSG00000178741.12	COX5A	1.38312	9.581e-09	9.81605e-08	13.4106	7.76557	5.95133	3.62586	11.277	22.6323	22.9173	21.8422	19.4864	20.2902
ENSG00000148572.16	NRBF2	1.38259	0.000153409	0.000553678	6.87677	3.80429	4.90074	0.860983	6.73558	11.8684	10.5485	14.4565	10.5245	10.6884
ENSG00000138821.13	SLC39A8	1.38257	1.06122e-08	1.076e-07	3.33516	4.56764	4.6965	5.28843	6.03157	12.8664	13.278	15.7006	12.5208	11.5044
ENSG00000140525.17	FANCI	1.38209	1.36137e-07	1.07388e-06	4.02979	2.05981	2.05113	0.799115	2.77293	5.26828	6.93306	5.57296	6.12268	5.92743
ENSG00000262655.4	SPON1	1.38204	5.37956e-05	0.000221137	7.67402	22.6903	21.6308	19.6818	18.6761	67.6496	54.7607	47.9803	42.3681	37.8984
ENSG00000090339.9	ICAM1	1.38102	4.26035e-05	0.000181241	5.23391	8.69532	12.5349	13.7957	9.18001	19.359	27.0036	30.2825	36.2102	28.6619
ENSG00000140157.14	NIPA2	1.37944	4.94717e-07	3.40019e-06	7.29622	5.0285	4.81568	1.56629	7.38297	14.2189	13.0554	12.348	13.5295	12.9534
ENSG00000054277.14	OPN3	1.37912	0.000136565	0.000500502	1.80839	1.1832	1.12822	0.210598	1.76725	2.8698	3.5582	2.75079	3.4521	2.70926
ENSG00000134954.14	ETS1	1.37783	1.68285e-08	1.62483e-07	15.6817	18.8855	14.4881	5.23235	15.9192	32.108	39.8813	29.3374	43.9199	37.2766
ENSG00000173530.6	TNFRSF10D	1.37414	1.50796e-08	1.46889e-07	1.94243	3.15679	1.98434	1.34079	2.91293	6.3315	7.83424	5.99357	5.38274	4.29108
ENSG00000164323.14	CFAP97	1.37345	0.000945552	0.0027262	4.76146	2.61045	2.43327	0.379294	4.3762	8.28545	7.57851	7.65947	6.53439	5.73805
ENSG00000154640.14	BTG3	1.37324	6.02528e-05	0.000243942	6.96696	2.32615	4.32521	1.22731	5.51379	9.48745	9.42376	14.2189	9.11913	8.64413
ENSG00000184588.18	PDE4B	1.37296	5.5958e-05	0.000228889	4.4361	2.40273	2.12334	0.824779	2.55688	6.80184	10.8321	3.88368	4.99092	4.84489
ENSG00000181163.13	NPM1	1.37295	9.58702e-08	7.9088e-07	40.2789	31.1409	33.3755	9.95876	37.7297	88.7653	75.669	73.1777	77.4857	72.2426
ENSG00000144554.10	FANCD2	1.37287	3.97416e-14	1.05881e-12	1.92813	1.01184	1.05095	0.708181	1.40008	2.65003	3.77478	2.78917	3.23149	3.38698
ENSG00000132646.11	PCNA	1.37244	4.1655e-08	3.70202e-07	22.4001	15.6005	15.8586	4.98232	16.7211	37.6764	43.6654	33.0765	38.5936	39.6766
ENSG00000136689.18	IL1RN	1.3724	3.44005e-08	3.10763e-07	24.6305	8.23725	15.6641	12.3262	17.2839	41.3547	53.0002	42.3786	31.1548	37.2164
ENSG00000197061.4	HIST1H4C	1.37077	2.45672e-07	1.8235e-06	79.2287	49.9856	46.865	19.0481	56.5034	158.99	156.978	102.803	115.766	102.681
ENSG00000196954.14	CASP4	1.36939	5.80813e-07	3.94254e-06	6.33327	3.88036	4.37428	1.31994	5.93133	10.6088	12.8962	11.5304	9.79101	10.3231
ENSG00000123562.17	MORF4L2	1.36898	8.88928e-07	5.81489e-06	31.6655	24.0011	22.9445	7.0824	30.5683	71.2199	56.2789	58.4944	54.8821	51.371
ENSG00000086598.11	TMED2	1.36897	1.32746e-08	1.30892e-07	28.364	22.841	22.5899	10.6041	35.1576	78.2103	54.5632	62.274	57.772	50.6519
ENSG00000153044.10	CENPH	1.36633	1.06573e-07	8.73205e-07	2.54014	1.03647	1.08714	0.753304	1.55425	3.48805	4.42089	2.70806	3.30105	3.91704
ENSG00000095794.19	CREM	1.36626	4.37779e-18	2.01662e-16	1.57558	1.60514	1.23726	1.27443	1.34335	3.93996	4.19293	3.49393	3.62267	3.50999
ENSG00000079263.19	SP140	1.36626	0.000325448	0.00107142	0.638712	0.351781	0.53015	0.207694	0.384984	0.560835	1.37682	0.501172	1.83024	1.28029
ENSG00000171124.13	FUT3	1.36559	4.54422e-06	2.48726e-05	0.76451	0.369717	0.329034	0.581287	0.417608	1.27314	1.17917	1.3762	1.13643	1.63386
ENSG00000172115.8	CYCS	1.36539	5.15016e-05	0.000213233	9.86581	5.10422	4.07397	1.61427	8.18665	19.328	13.4975	13.975	12.206	11.8372
ENSG00000183570.16	PCBP3	1.36464	0.000213672	0.000741677	0.399676	0.399816	0.561823	0.709137	0.334401	1.22791	0.925041	1.50631	2.05734	1.01587
ENSG00000164023.14	SGMS2	1.36325	1.29366e-08	1.27767e-07	4.26611	3.3811	3.94774	1.40235	4.44479	10.1518	7.38177	10.0655	8.34081	8.29579
ENSG00000184007.21	PTP4A2	1.3628	1.73265e-06	1.05827e-05	12.1588	14.7365	13.1313	3.42612	16.5053	30.1473	31.1515	30.0273	32.2371	28.8332
ENSG00000162745.10	OLFML2B	1.36209	1.2562e-08	1.24271e-07	12.2317	21.6539	22.6161	11.7223	18.3801	43.6019	59.0301	36.2252	52.7896	39.7819
ENSG00000125848.10	FLRT3	1.36184	0.0120891	0.0244239	2.00111	0.775009	0.795301	0.0853941	2.28553	3.50756	1.84641	4.08154	1.91889	2.7872
ENSG00000120658.13	ENOX1	1.36116	2.80202e-06	1.6235e-05	0.780676	0.787675	1.07212	0.571791	0.822933	1.93785	1.66649	2.85236	2.78663	1.37825
ENSG00000197601.13	FAR1	1.3608	0.00272321	0.00678078	6.94587	3.281	2.76091	0.377206	5.9312	9.65895	10.8377	9.11305	8.79392	8.39972
ENSG00000137440.4	FGFBP1	1.36002	3.31902e-05	0.000145224	19.9513	15.8236	13.7105	7.80327	9.42188	55.1802	21.4508	35.9334	21.5504	35.1869
ENSG00000179913.10	B3GNT3	1.35791	0.00151605	0.00409339	1.0521	0.853387	1.07968	1.22998	0.642079	1.29798	1.49726	4.95257	1.96099	3.59305
ENSG00000100097.12	LGALS1	1.35759	8.08702e-06	4.18535e-05	67.7359	196.512	204.929	99.4194	149.71	409.951	355.174	369.337	402.703	379.577
ENSG00000106178.6	CCL24	1.35743	0.00402921	0.00945346	2.63953	4.42454	4.0265	0.718445	2.39453	6.8818	9.8074	11.2019	2.41473	6.13207
ENSG00000132341.12	RAN	1.35724	1.08207e-12	2.30733e-11	24.5591	20.3089	17.9424	8.37302	20.2028	51.2885	44.4057	43.2912	46.244	47.0575
ENSG00000176208.9	ATAD5	1.35625	2.67176e-06	1.557e-05	1.85913	0.568311	0.753503	0.433517	1.27753	2.16034	2.68921	2.46993	2.59174	2.30117
ENSG00000117519.16	CNN3	1.35595	8.33802e-08	6.99803e-07	22.8541	31.3727	24.8509	11.1252	32.4799	78.2383	63.8968	68.0005	56.0897	46.5251
ENSG00000183098.11	GPC6	1.35525	1.69663e-05	8.00806e-05	2.85529	3.95416	2.98042	1.82893	2.77851	12.9141	5.47618	6.76429	6.98712	4.73196
ENSG00000122873.12	CISD1	1.35489	0.000521449	0.00162258	4.07703	1.86147	2.2295	0.383964	3.0736	6.40465	5.85606	5.48438	6.44786	4.17384
ENSG00000136869.16	TLR4	1.3537	2.85254e-06	1.64803e-05	2.03553	2.48541	2.6499	0.855224	3.63505	4.46103	8.43994	5.34201	4.64573	7.13997
ENSG00000112335.15	SNX3	1.3532	3.63705e-07	2.58971e-06	25.066	17.2396	17.6477	6.17429	25.5691	53.3259	49.7265	46.7442	39.2848	39.5934
ENSG00000156261.13	CCT8	1.35175	0.000229963	0.000791168	18.9185	11.2674	9.45896	2.00039	14.7939	30.3939	33.725	25.1817	24.0808	24.7984
ENSG00000107443.16	CCNJ	1.35149	4.42395e-05	0.000187389	2.04799	0.796689	0.977661	0.411024	2.00755	2.61116	2.68337	3.68954	3.71497	2.67725
ENSG00000213585.11	VDAC1	1.35071	9.88419e-09	1.01095e-07	31.673	23.1693	23.0902	8.66722	31.0412	65.7832	57.0475	57.3185	54.7425	59.4825
ENSG00000146674.15	IGFBP3	1.34833	1.3935e-08	1.36511e-07	10.602	17.896	11.0539	10.1378	8.69747	30.7802	34.5932	33.1751	31.1788	25.4293
ENSG00000129128.13	SPCS3	1.34773	5.49959e-11	8.69916e-10	15.8945	9.43988	8.79526	5.10304	13.715	29.2338	28.6527	26.0794	25.152	23.572
ENSG00000164932.13	CTHRC1	1.34746	0.000525764	0.001635	6.5078	32.7159	31.8029	17.8211	29.043	75.3904	49.029	57.0306	72.8905	58.6013
ENSG00000164332.8	UBLCP1	1.34744	8.31006e-05	0.000324787	8.81033	4.25852	4.86534	1.12139	7.07093	13.8938	12.8759	13.3961	11.9599	11.6205
ENSG00000206384.10	COL6A6	1.34594	0.00281223	0.00696937	0.366799	1.16285	1.2742	0.322743	1.09162	0.866273	2.37204	1.68032	4.17361	1.99309
ENSG00000137563.12	GGH	1.34416	0.00155162	0.00416978	8.29378	3.67214	2.92012	0.641274	6.33101	11.7777	9.93605	12.8108	7.97481	9.67981
ENSG00000179331.3	RAB39A	1.34406	0.000503941	0.00157485	1.09748	0.254078	0.251962	0.325609	0.52252	1.25991	1.56994	1.17856	1.0388	1.0965
ENSG00000154734.15	ADAMTS1	1.3432	5.4005e-10	7.11557e-09	9.7827	17.9355	11.2581	9.85014	11.8478	28.4401	34.4651	30.9821	38.6402	27.7676
ENSG00000166012.16	TAF1D	1.34296	0.00155287	0.00417222	7.36561	2.81561	2.63379	0.498114	4.57275	9.6626	7.91057	8.72155	9.07482	7.23529
ENSG00000082397.17	EPB41L3	1.34293	2.64108e-11	4.42096e-10	4.50151	4.07389	3.86213	1.67936	3.32761	9.50974	9.14655	9.30486	7.08831	9.20663
ENSG00000130755.13	GMFG	1.34152	1.35388e-08	1.3317e-07	4.05911	4.52023	5.36963	3.80783	5.45115	8.01077	13.4926	9.1884	17.3585	13.5031
ENSG00000178295.15	GEN1	1.34096	3.39705e-07	2.44624e-06	1.64055	0.809563	0.873841	0.360236	1.33191	2.13493	2.79977	2.78858	2.32053	2.36865
[truncated: 2,514 more rows]
