# Supplementary material for: Epigenetic memory of radiotherapy in dermal fibroblasts impairs wound repair capacity in cancer survivors
Source: Nat Commun. 2024 Oct 28;15:9286. doi: 10.1038/s41467-024-53295-1 (PMC11519383; doi:10.1038/s41467-024-53295-1)
Supplement: Supplementary file 11 — Supplementary Data 9 [file 41467_2024_53295_MOESM11_ESM.xlsx]

## Sheet: Mm D1 IR
Supplementary Data 9. List of chromatin regions with IR-induced accessibility in mouse fibroblasts (D1 IR vs Control).
Chromosome	Peak_start	Peak_end	Peak_score	log2FoldChange	p-value	Annotation	Ensembl ID	Gene symbol	Description	Genes in this table overlap with RT+ up domains annotated genes (Supplementary Data 2)
chr1	3421282	3421783	2.10056	2.47632	0.030277	Exon (ENSMUST00000070533.4/497097, exon 2 of 3)	ENSMUSG00000051951	Xkr4	X-linked Kx blood group related 4
chr1	4425151	4425652	3.23496	1.95132	0.0161973	Distal Intergenic	ENSMUSG00000025900	Rp1	retinitis pigmentosa 1 (human)
chr1	4620074	4620575	20.6474	0.795771	0.024444	Distal Intergenic	ENSMUSG00000025902	Sox17	SRY (sex determining region Y)-box 17
chr1	4840110	4840611	10.4257	0.974647	0.0442078	Intron (ENSMUST00000134384.7/18777, intron 7 of 9)	ENSMUSG00000025903	Lypla1	lysophospholipase 1
chr1	6306838	6307339	5.37254	1.33754	0.0283687	Distal Intergenic	ENSMUSG00000025907	Rb1cc1	RB1-inducible coiled-coil 1
chr1	6911648	6912149	2.61923	2.05327	0.0368201	Distal Intergenic	ENSMUSG00000033740	St18	suppression of tumorigenicity 18
chr1	7164070	7164571	2.50504	1.26941	0.00200139	Intron (ENSMUST00000061280.16/319263, intron 5 of 5)	ENSMUSG00000051285	Pcmtd1	protein-L-isoaspartate (D-aspartate) O-methyltransferase domain containing 1
chr1	7164588	7165089	31.0519	0.631329	0.0462932	Intron (ENSMUST00000061280.16/319263, intron 5 of 5)	ENSMUSG00000051285	Pcmtd1	protein-L-isoaspartate (D-aspartate) O-methyltransferase domain containing 1
chr1	7466788	7467289	2.42183	0.662722	0.0164782	Distal Intergenic	ENSMUSG00000051285	Pcmtd1	protein-L-isoaspartate (D-aspartate) O-methyltransferase domain containing 1
chr1	8052210	8052711	2.52589	5.40037	0.00208897	Distal Intergenic	ENSMUSG00000025909	Sntg1	syntrophin, gamma 1
chr1	9152057	9152558	2.61923	1.73639	0.0496123	Intron (ENSMUST00000132064.7/71096, intron 2 of 19)	ENSMUSG00000025909	Sntg1	syntrophin, gamma 1
chr1	12942151	12942652	19.3431	0.873398	0.0176196	Intron (ENSMUST00000188454.6/240726, intron 3 of 9)	ENSMUSG00000025938	Slco5a1	solute carrier organic anion transporter family, member 5A1
chr1	13507998	13508499	31.2703	0.99089	0.00413555	Distal Intergenic	ENSMUSG00000025935	Tram1	translocating chain-associating membrane protein 1
chr1	13524540	13525041	113.337	0.744196	0.00323805	Distal Intergenic	ENSMUSG00000025935	Tram1	translocating chain-associating membrane protein 1
chr1	13564247	13564748	71.4419	0.761305	0.00659945	3' UTR	ENSMUSG00000025935	Tram1	translocating chain-associating membrane protein 1
chr1	13569872	13570373	16.4444	0.70454	0.0462512	Exon (ENSMUST00000027068.10/72265, exon 9 of 11)	ENSMUSG00000025935	Tram1	translocating chain-associating membrane protein 1
chr1	13600994	13601495	67.9157	0.671516	0.00125015	Distal Intergenic	ENSMUSG00000025935	Tram1	translocating chain-associating membrane protein 1
chr1	14379587	14380088	11.3849	0.927406	0.00210091	Distal Intergenic	ENSMUSG00000025932	Eya1	EYA transcriptional coactivator and phosphatase 1
chr1	14380116	14380617	38.5149	0.620709	0.00912353	Distal Intergenic	ENSMUSG00000025932	Eya1	EYA transcriptional coactivator and phosphatase 1
chr1	14427173	14427674	31.0015	0.773611	0.0196857	Distal Intergenic	ENSMUSG00000025932	Eya1	EYA transcriptional coactivator and phosphatase 1
chr1	15613913	15614414	2.0887	1.91533	0.0361137	Intron (ENSMUST00000175681.2/98741, intron 2 of 2)	ENSMUSG00000025925	Terf1	telomeric repeat binding factor 1
chr1	15976219	15976720	2.47708	3.65502	0.0475059	Distal Intergenic	ENSMUSG00000032719	Sbspon	somatomedin B and thrombospondin, type 1 domain containing
chr1	15996383	15996884	3.23026	2.26442	0.00515755	Distal Intergenic	ENSMUSG00000067795	4930444P10Rik	RIKEN cDNA 4930444P10 gene
chr1	16604282	16604783	4.65688	5.21651	0.00462815	Intron (ENSMUST00000182554.8/66799, intron 1 of 6)	ENSMUSG00000025939	Ube2w	ubiquitin-conjugating enzyme E2W (putative)
chr1	16657166	16657667	8.19694	1.40665	0.0175703	Promoter (<=1kb)	ENSMUSG00000097744	D030040B21Rik	RIKEN cDNA D030040B21 gene
chr1	16969514	16970015	2.61923	2.39618	0.0203578	Intron (ENSMUST00000186604.1/ENSMUST00000186604.1, intron 1 of 2)	ENSMUSG00000042686	Jph1	junctophilin 1
chr1	17398146	17398647	5.7698	1.13762	0.00867191	Exon (ENSMUST00000186192.1/ENSMUST00000186192.1, exon 1 of 1)	ENSMUSG00000067780	Pi15	peptidase inhibitor 15
chr1	21056107	21056608	13.4376	1.26028	0.0308168	Intron (ENSMUST00000037998.5/170829, intron 1 of 10)	ENSMUSG00000041779	Tram2	translocating chain-associating membrane protein 2
chr1	21065563	21066064	122.84	0.812164	8.91495e-05	Intron (ENSMUST00000037998.5/170829, intron 1 of 10)	ENSMUSG00000041779	Tram2	translocating chain-associating membrane protein 2
chr1	21195102	21195603	19.525	1.07121	0.00924679	Distal Intergenic	ENSMUSG00000025933	Tmem14a	transmembrane protein 14A
chr1	22691157	22691658	8.26794	1.16362	0.0410828	Intron (ENSMUST00000081544.12/116837, intron 2 of 31)	ENSMUSG00000041670	Rims1	regulating synaptic membrane exocytosis 1
chr1	23212239	23212740	33.6097	0.662204	0.0290015	Intron (ENSMUST00000191045.1/ENSMUST00000191045.1, intron 2 of 3)	ENSMUSG00000065405	Mir30a	microRNA 30a
chr1	23419210	23419711	35.8105	0.618932	0.00916948	Distal Intergenic	ENSMUSG00000026158	Ogfrl1	opioid growth factor receptor-like 1
chr1	23938645	23939146	42.8172	0.609766	0.0300686	Distal Intergenic	ENSMUSG00000026155	Smap1	small ArfGAP 1
chr1	23968540	23969041	32.1897	0.730987	0.0273081	Distal Intergenic	ENSMUSG00000026154	Sdhaf4	succinate dehydrogenase complex assembly factor 4
chr1	24556661	24557162	9.85869	1.17557	0.0473157	Intron (ENSMUST00000115244.8/12823, intron 4 of 50)	ENSMUSG00000026141	Col19a1	collagen, type XIX, alpha 1
chr1	25279064	25279565	2.49625	4.70214	0.0263728	Promoter (1-2kb)	ENSMUSG00000104257	Gm20172	predicted gene, 20172
chr1	25580252	25580753	7.67837	1.60778	0.00500271	Intron (ENSMUST00000146592.7/210933, intron 1 of 28)	ENSMUSG00000033569	Adgrb3	adhesion G protein-coupled receptor B3
chr1	30634422	30634923	2.61923	1.35823	0.0369172	Distal Intergenic	ENSMUSG00000048874	Phf3	PHD finger protein 3
chr1	30959838	30960339	19.525	0.84962	0.0393544	Distal Intergenic	ENSMUSG00000026064	Ptp4a1	protein tyrosine phosphatase 4a1
chr1	30977761	30978262	4.44049	1.07712	0.00182917	Exon (ENSMUST00000178317.3/ENSMUST00000178317.3, exon 1 of 1)	ENSMUSG00000026064	Ptp4a1	protein tyrosine phosphatase 4a1
chr1	30978455	30978956	14.3256	0.647691	0.0206638	Distal Intergenic	ENSMUSG00000026064	Ptp4a1	protein tyrosine phosphatase 4a1
chr1	31090600	31091101	101.583	0.998405	0.000153775	Intron (ENSMUST00000233331.1/70988, intron 2 of 4)	ENSMUSG00000086727	Gm29669	predicted gene 29669
chr1	33684099	33684600	18.0271	0.796136	0.0166625	Distal Intergenic	ENSMUSG00000103746	1700001G17Rik	RIKEN cDNA 1700001G17 gene
chr1	33710441	33710942	4.67409	0.640835	0.0320014	Distal Intergenic	ENSMUSG00000004768	Rab23	RAB23, member RAS oncogene family
chr1	33795749	33796250	47.1949	0.777415	0.00325858	3' UTR	ENSMUSG00000042197	Zfp451	zinc finger protein 451
chr1	34182124	34182625	43.7537	0.709821	0.00347952	Exon (ENSMUST00000183302.5/13518, exon 24 of 24)	ENSMUSG00000026131	Dst	dystonin
chr1	34448743	34449244	156.951	0.665178	0.0127947	3' UTR	ENSMUSG00000026127	Imp4	IMP4, U3 small nucleolar ribonucleoprotein
chr1	34841004	34841505	29.9171	0.658289	0.022353	Promoter (1-2kb)	ENSMUSG00000037503	Fam168b	family with sequence similarity 168, member B
chr1	34882109	34882610	104.99	0.605028	0.00281614	Distal Intergenic	ENSMUSG00000026123	Plekhb2	pleckstrin homology domain containing, family B (evectins) member 2
chr1	35454595	35455096	97.1146	0.652411	0.00952197	Distal Intergenic	ENSMUSG00000026123	Plekhb2	pleckstrin homology domain containing, family B (evectins) member 2
chr1	35568341	35568842	9.49358	0.831993	0.0241333	Distal Intergenic	ENSMUSG00000045216	Hs6st1	heparan sulfate 6-O-sulfotransferase 1
chr1	35918672	35919173	231.111	0.583178	0.00323284	Distal Intergenic	ENSMUSG00000045216	Hs6st1	heparan sulfate 6-O-sulfotransferase 1
chr1	36112192	36112693	34.3145	0.715619	0.00701534	Distal Intergenic	ENSMUSG00000098752	Mir6897	microRNA 6897
chr1	36299413	36299914	5.37254	1.80509	0.0411663	Distal Intergenic	ENSMUSG00000037447	Arid5a	AT rich interactive domain 5A (MRF1-like)
chr1	36320206	36320707	2.59491	1.84521	0.0331773	3' UTR	ENSMUSG00000037447	Arid5a	AT rich interactive domain 5A (MRF1-like)
chr1	36484200	36484701	14.5226	0.668189	0.0376453	Intron (ENSMUST00000153128.1/94220, intron 1 of 6)	ENSMUSG00000037408	Cnnm4	cyclin M4
chr1	36608925	36609426	103.836	0.680368	0.00133405	Intron (ENSMUST00000170295.7/381337, intron 6 of 14)	ENSMUSG00000046337	Fam178b	family with sequence similarity 178, member B
chr1	36747865	36748366	85.1902	0.633796	0.007033	Intron (ENSMUST00000208994.1/71166, intron 8 of 8)	ENSMUSG00000102416	4933424G06Rik	RIKEN cDNA 4933424G06 gene
chr1	37395590	37396091	3.05124	2.92732	0.0300424	Exon (ENSMUST00000027287.10/269180, exon 24 of 26)	ENSMUSG00000026113	Inpp4a	inositol polyphosphate-4-phosphatase, type I
chr1	37759993	37760494	8.19694	1.35365	0.0411933	Intron (ENSMUST00000041815.14/211484, intron 19 of 19)	ENSMUSG00000026090	Cracdl	capping protein inhibiting regulator of actin like
chr1	38093700	38094201	34.8351	0.676618	0.0142991	Intron (ENSMUST00000027251.11/56210, intron 4 of 22)	ENSMUSG00000026082	Rev1	REV1, DNA directed polymerase
chr1	38241697	38242198	19.6374	0.933482	0.0255215	Intron (ENSMUST00000127620.1/ENSMUST00000127620.1, intron 3 of 3)	ENSMUSG00000037138	Aff3	AF4/FMR2 family, member 3
chr1	38373325	38373826	122.758	0.615011	0.00413466	Intron (ENSMUST00000095027.8/16764, intron 5 of 21)	ENSMUSG00000037138	Aff3	AF4/FMR2 family, member 3
chr1	38647650	38648151	2.69224	1.21912	0.0306937	Intron (ENSMUST00000039827.13/16764, intron 1 of 22)	ENSMUSG00000037138	Aff3	AF4/FMR2 family, member 3
chr1	38667293	38667794	75.0112	0.852907	0.00182677	Promoter (2-3kb)	ENSMUSG00000037138	Aff3	AF4/FMR2 family, member 3
chr1	38825514	38826015	37.7568	0.803977	0.00536522	Intron (ENSMUST00000147695.8/381338, intron 1 of 11)	ENSMUSG00000048814	Lonrf2	LON peptidase N-terminal domain and ring finger 2
chr1	38826280	38826781	27.1028	0.737221	0.00891522	Intron (ENSMUST00000147695.8/381338, intron 1 of 11)	ENSMUSG00000048814	Lonrf2	LON peptidase N-terminal domain and ring finger 2
chr1	38936606	38937107	34.4661	0.744168	0.0237823	Promoter (2-3kb)	ENSMUSG00000067604	Nms	neuromedin S
chr1	39360839	39361340	39.4968	0.740907	0.0281826	Intron (ENSMUST00000056815.8/18143, intron 20 of 20)	ENSMUSG00000073702	Rpl31	ribosomal protein L31
chr1	39617500	39618001	6.18946	1.14348	0.00722065	Distal Intergenic	ENSMUSG00000050967	Creg2	cellular repressor of E1A-stimulated genes 2
chr1	39928494	39928995	116.855	0.651568	0.000770247	Intron (ENSMUST00000163854.8/26921, intron 2 of 30)	ENSMUSG00000026074	Map4k4	mitogen-activated protein kinase kinase kinase kinase 4
chr1	39980510	39981011	14.8432	0.586157	0.0094897	Exon (ENSMUST00000163854.8/26921, exon 6 of 31)	ENSMUSG00000026074	Map4k4	mitogen-activated protein kinase kinase kinase kinase 4
chr1	39983561	39984062	4.46705	0.756473	0.0186042	Exon (ENSMUST00000163854.8/26921, exon 8 of 31)	ENSMUSG00000026074	Map4k4	mitogen-activated protein kinase kinase kinase kinase 4
chr1	40044381	40044882	5.39761	1.78749	0.0308773	Distal Intergenic	ENSMUSG00000026074	Map4k4	mitogen-activated protein kinase kinase kinase kinase 4
chr1	40145840	40146341	64.1297	0.611486	0.000629166	Distal Intergenic	ENSMUSG00000026073	Il1r2	interleukin 1 receptor, type II
chr1	40398826	40399327	2.50702	0.613999	0.00789849	Distal Intergenic	ENSMUSG00000026069	Il1rl1	interleukin 1 receptor-like 1
chr1	41127032	41127533	3.15228	2.84853	0.0202357	Distal Intergenic	ENSMUSG00000104072	4930448I06Rik	RIKEN cDNA 4930448I06 gene
chr1	43605951	43606452	97.1017	0.719815	0.00317027	Distal Intergenic	ENSMUSG00000066877	Nck2	non-catalytic region of tyrosine kinase adaptor protein 2
chr1	44615700	44616201	38.7059	0.781381	0.006568	Intron (ENSMUST00000074525.9/70676, intron 1 of 10)	ENSMUSG00000056870	Gulp1	GULP, engulfment adaptor PTB domain containing 1
chr1	44877991	44878492	25.5985	0.65237	0.0272668	Distal Intergenic	ENSMUSG00000101701	4930521E06Rik	RIKEN cDNA 4930521E06 gene
chr1	44889298	44889799	5.86689	1.30248	0.0183941	Distal Intergenic	ENSMUSG00000101701	4930521E06Rik	RIKEN cDNA 4930521E06 gene
chr1	45626675	45627176	8.94936	1.1069	0.0201533	Distal Intergenic	ENSMUSG00000026042	Col5a2	collagen, type V, alpha 2
chr1	46454107	46454608	24.0741	0.763067	0.0344233	Intron (ENSMUST00000189749.6/100101919, intron 3 of 64)	ENSMUSG00000101337	Dnah7c	dynein, axonemal, heavy chain 7C
chr1	47735682	47736183	3.25576	2.82301	0.0481026	Distal Intergenic	ENSMUSG00000098876	Mir6350	microRNA 6350
chr1	50651043	50651544	24.058	0.739623	0.0304447	Distal Intergenic	ENSMUSG00000026109	Tmeff2	transmembrane protein with EGF-like and two follistatin-like domains 2
chr1	50845663	50846164	33.3815	1.04266	0.00759266	Distal Intergenic	ENSMUSG00000026109	Tmeff2	transmembrane protein with EGF-like and two follistatin-like domains 2
chr1	50846447	50846948	22.0069	1.57348	6.82127e-05	Distal Intergenic	ENSMUSG00000026109	Tmeff2	transmembrane protein with EGF-like and two follistatin-like domains 2
chr1	51441178	51441679	76.2112	0.633424	0.00758507	Distal Intergenic	ENSMUSG00000026107	Nabp1	nucleic acid binding protein 1
chr1	51515432	51515933	4.53553	0.892999	0.019174	Intron (ENSMUST00000189410.1/100045066, intron 3 of 3)	ENSMUSG00000099413	Gm17767	predicted gene, 17767
chr1	51553640	51554141	21.8074	0.644438	0.0341266	Intron (ENSMUST00000189410.1/100045066, intron 3 of 3)	ENSMUSG00000099413	Gm17767	predicted gene, 17767
chr1	52538735	52539236	60.3243	0.634564	0.0106065	Intron (ENSMUST00000189527.1/ENSMUST00000189527.1, intron 2 of 4)	ENSMUSG00000002881	Nab1	Ngfi-A binding protein 1
chr1	53978386	53978887	25.577	0.727643	0.00599114	Intron (ENSMUST00000120904.7/329152, intron 2 of 28)	ENSMUSG00000042807	Hecw2	HECT, C2 and WW domain containing E3 ubiquitin protein ligase 2
chr1	54009034	54009535	5.46955	1.24849	0.00452364	Intron (ENSMUST00000120904.7/329152, intron 2 of 28)	ENSMUSG00000042807	Hecw2	HECT, C2 and WW domain containing E3 ubiquitin protein ligase 2
chr1	54009573	54010074	44.0541	0.980993	0.000172964	Intron (ENSMUST00000120904.7/329152, intron 2 of 28)	ENSMUSG00000042807	Hecw2	HECT, C2 and WW domain containing E3 ubiquitin protein ligase 2
chr1	54157320	54157821	35.2382	0.583687	0.00681928	Intron (ENSMUST00000120904.7/329152, intron 1 of 28)	ENSMUSG00000042807	Hecw2	HECT, C2 and WW domain containing E3 ubiquitin protein ligase 2
chr1	54883489	54883990	38.1459	0.668854	0.0159275	Promoter (<=1kb)	ENSMUSG00000052331	Ankrd44	ankyrin repeat domain 44
chr1	55172369	55172870	9.89116	0.846204	0.00836631	Intron (ENSMUST00000027121.14/74013, intron 8 of 8)	ENSMUSG00000025978	Rftn2	raftlin family member 2
chr1	55545694	55546195	67.9901	0.675329	0.0228376	Intron (ENSMUST00000042986.9/227120, intron 1 of 5)	ENSMUSG00000038349	Plcl1	phospholipase C-like 1
chr1	55705214	55705715	37.2777	0.710585	0.0087788	Intron (ENSMUST00000042986.9/227120, intron 3 of 5)	ENSMUSG00000038349	Plcl1	phospholipase C-like 1
chr1	58454727	58455228	9.63553	0.680716	0.0310109	Promoter (2-3kb)	ENSMUSG00000026036	Nif3l1	Ngg1 interacting factor 3-like 1 (S. pombe)
chr1	58731570	58732071	86.9823	0.58415	0.0143938	Promoter (1-2kb)	ENSMUSG00000026031	Cflar	CASP8 and FADD-like apoptosis regulator
chr1	58768856	58769357	12.6811	1.03332	0.0190006	Distal Intergenic	ENSMUSG00000026029	Casp8	caspase 8
chr1	58783711	58784212	23.8927	1.18217	0.000904603	Distal Intergenic	ENSMUSG00000026029	Casp8	caspase 8
chr1	59559295	59559796	11.54	0.906674	0.029451	Promoter (1-2kb)	ENSMUSG00000047361	Gm973	predicted gene 973
chr1	60081622	60082123	9.85869	1.00639	0.0421947	Exon (ENSMUST00000027173.14/57750, exon 11 of 13)	ENSMUSG00000026019	Wdr12	WD repeat domain 12
chr1	60232509	60233010	2.41454	1.40166	0.0418836	Promoter (2-3kb)	ENSMUSG00000073664	Nbeal1	neurobeachin like 1
chr1	61150406	61150907	3.27546	1.68014	0.0281734	Distal Intergenic	ENSMUSG00000026009	Icos	inducible T cell co-stimulator
chr1	61482056	61482557	34.226	0.930645	0.00383159	Distal Intergenic	ENSMUSG00000085447	9530026F06Rik	RIKEN cDNA 9530026F06 gene
chr1	61688325	61688826	26.402	0.785687	0.0239594	Intron (ENSMUST00000138768.7/72823, intron 1 of 4)	ENSMUSG00000052062	Pard3b	par-3 family cell polarity regulator beta
chr1	61722764	61723265	7.43581	1.50121	0.0196527	Intron (ENSMUST00000138768.7/72823, intron 1 of 4)	ENSMUSG00000052062	Pard3b	par-3 family cell polarity regulator beta
chr1	62125082	62125583	103.243	0.64262	0.0125399	Intron (ENSMUST00000075374.9/72823, intron 4 of 22)	ENSMUSG00000085019	Pard3bos2	par-3 family cell polarity regulator beta, opposite strand 2
chr1	62281174	62281675	68.0629	0.857369	0.00327425	Intron (ENSMUST00000075374.9/72823, intron 16 of 22)	ENSMUSG00000085019	Pard3bos2	par-3 family cell polarity regulator beta, opposite strand 2
chr1	62367989	62368490	48.7514	0.925155	0.0220448	Intron (ENSMUST00000075374.9/72823, intron 18 of 22)	ENSMUSG00000085019	Pard3bos2	par-3 family cell polarity regulator beta, opposite strand 2
chr1	62561887	62562388	52.6646	1.14027	0.00123971	Intron (ENSMUST00000075374.9/72823, intron 21 of 22)	ENSMUSG00000025969	Nrp2	neuropilin 2
chr1	62862276	62862777	8.75172	1.27027	0.0453088	Distal Intergenic	ENSMUSG00000025969	Nrp2	neuropilin 2
chr1	62862869	62863370	34.5777	1.03419	0.00954007	Distal Intergenic	ENSMUSG00000025969	Nrp2	neuropilin 2
chr1	63422192	63422693	42.9707	0.691803	0.0408237	Distal Intergenic	ENSMUSG00000025964	Adam23	a disintegrin and metallopeptidase domain 23
chr1	64132061	64132562	36.5696	0.616195	0.0243092	Distal Intergenic	ENSMUSG00000025959	Klf7	Kruppel-like factor 7 (ubiquitous)
chr1	64635017	64635518	15.0348	0.90753	0.0233173	Distal Intergenic	ENSMUSG00000025956	Mettl21a	methyltransferase like 21A
chr1	64640301	64640802	55.3191	1.11514	0.000365038	Distal Intergenic	ENSMUSG00000025956	Mettl21a	methyltransferase like 21A
chr1	64879997	64880498	8.51962	1.07047	0.0305154	Intron (ENSMUST00000139649.7/241075, intron 5 of 8)	ENSMUSG00000051344	Plekhm3	pleckstrin homology domain containing, family M, member 3
chr1	67019199	67019700	5.5838	4.60869	0.0141823	Promoter (1-2kb)	ENSMUSG00000026000	Lancl1	LanC (bacterial lantibiotic synthetase component C)-like 1
chr1	67672123	67672624	2.6664	4.4955	0.0223403	Distal Intergenic	ENSMUSG00000025991	Cps1	carbamoyl-phosphate synthetase 1
chr1	70118111	70118612	102.071	0.619293	0.0224284	Intron (ENSMUST00000187159.6/66722, intron 11 of 12)	ENSMUSG00000053153	Spag16	sperm associated antigen 16
chr1	70275785	70276286	2.0887	1.96407	0.0340085	Intron (ENSMUST00000065425.11/66722, intron 12 of 16)	ENSMUSG00000053153	Spag16	sperm associated antigen 16
chr1	72096005	72096506	14.2803	1.3721	0.0305547	Distal Intergenic	ENSMUSG00000101848	4933417E11Rik	RIKEN cDNA 4933417E11 gene
chr1	72268031	72268532	15.2105	0.734619	0.0269263	Intron (ENSMUST00000134840.7/111175, intron 5 of 7)	ENSMUSG00000026189	Pecr	peroxisomal trans-2-enoyl-CoA reductase
chr1	73119212	73119713	38.9593	1.01452	0.00526157	Distal Intergenic	ENSMUSG00000101968	1700027A15Rik	RIKEN cDNA 1700027A15 gene
chr1	73214280	73214781	3.75453	0.641577	0.025098	Distal Intergenic	ENSMUSG00000101812	D530049I02Rik	RIKEN cDNA D530049I02 gene
chr1	73310976	73311477	17.2071	0.881639	0.0286235	Distal Intergenic	ENSMUSG00000101812	D530049I02Rik	RIKEN cDNA D530049I02 gene
chr1	73676038	73676539	4.86189	1.16996	0.0151404	Intron (ENSMUST00000191114.6/109198, intron 1 of 3)	ENSMUSG00000100301	6030407O03Rik	RIKEN cDNA 6030407O03 gene
chr1	74845842	74846343	77.2792	0.675299	0.00177358	Distal Intergenic	ENSMUSG00000089964	Gm16582	predicted gene 16582
chr1	74940670	74941171	13.4376	1.02063	0.0305908	Distal Intergenic	ENSMUSG00000047021	Cfap65	cilia and flagella associated protein 65
chr1	75091022	75091523	8.19694	0.953247	0.0435607	Distal Intergenic	ENSMUSG00000026205	Slc23a3	solute carrier family 23 (nucleobase transporters), member 3
chr1	75365184	75365685	4.30075	1.23353	0.0104633	Exon (ENSMUST00000027409.9/13346, exon 7 of 9)	ENSMUSG00000026208	Des	desmin
chr1	75464020	75464521	71.6834	0.604673	0.00296862	Intron (ENSMUST00000113577.7/241118, intron 1 of 8)	ENSMUSG00000033007	Asic4	acid-sensing (proton-gated) ion channel family member 4
chr1	75471685	75472186	9.01629	1.82913	0.00189325	Intron (ENSMUST00000113577.7/241118, intron 4 of 8)	ENSMUSG00000032997	Chpf	chondroitin polymerizing factor
chr1	75572198	75572699	55.8703	0.798867	0.0455611	Distal Intergenic	ENSMUSG00000006576	Slc4a3	solute carrier family 4 (anion exchanger), member 3
chr1	75573409	75573910	13.3373	1.1051	0.0184087	Distal Intergenic	ENSMUSG00000006576	Slc4a3	solute carrier family 4 (anion exchanger), member 3
chr1	76470943	76471444	20.698	0.986056	0.0161584	Intron (ENSMUST00000185857.1/ENSMUST00000185857.1, intron 1 of 1)	ENSMUSG00000100553	Gm17751	predicted gene, 17751
chr1	77187333	77187834	3.11774	4.2617	0.0363187	Distal Intergenic	ENSMUSG00000026235	Epha4	Eph receptor A4
chr1	77257019	77257520	12.0273	1.31452	0.00469242	Distal Intergenic	ENSMUSG00000026235	Epha4	Eph receptor A4
chr1	77919770	77920271	3.84744	1.48865	0.0359031	Distal Intergenic	ENSMUSG00000004872	Pax3	paired box 3
chr1	78788443	78788944	12.6261	1.34298	0.000106806	Distal Intergenic	ENSMUSG00000047330	Kcne4	potassium voltage-gated channel, Isk-related subfamily, gene 4
chr1	78885585	78886086	17.7999	0.829596	0.0310021	Intron (ENSMUST00000189296.1/102636764, intron 3 of 3)	ENSMUSG00000047330	Kcne4	potassium voltage-gated channel, Isk-related subfamily, gene 4
chr1	78952029	78952530	251.099	0.818798	0.000477297	Intron (ENSMUST00000189296.1/102636764, intron 2 of 3)	ENSMUSG00000047330	Kcne4	potassium voltage-gated channel, Isk-related subfamily, gene 4
chr1	79872637	79873138	21.9865	1.11833	0.000280253	Distal Intergenic	ENSMUSG00000026249	Serpine2	serine (or cysteine) peptidase inhibitor, clade E, member 2
chr1	80155431	80155932	6.63263	1.29465	0.0156044	Distal Intergenic	ENSMUSG00000043230	Fam124b	family with sequence similarity 124, member B
chr1	80191414	80191915	4.29504	2.85613	0.0255661	Exon (ENSMUST00000191325.1/ENSMUST00000191325.1, exon 2 of 2)	ENSMUSG00000043230	Fam124b	family with sequence similarity 124, member B
chr1	80202576	80203077	33.4461	1.03958	0.00137162	Intron (ENSMUST00000058748.1/241128, intron 1 of 1)	ENSMUSG00000043230	Fam124b	family with sequence similarity 124, member B
chr1	80209222	80209723	7.28298	2.56583	0.0405444	Intron (ENSMUST00000058748.1/241128, intron 1 of 1)	ENSMUSG00000043230	Fam124b	family with sequence similarity 124, member B
chr1	80227194	80227695	40.9711	0.672389	0.0304002	Exon (ENSMUST00000191452.1/ENSMUST00000191452.1, exon 2 of 2)	ENSMUSG00000043230	Fam124b	family with sequence similarity 124, member B
chr1	80368153	80368654	90.9604	0.747626	0.000881103	Distal Intergenic	ENSMUSG00000004364	Cul3	cullin 3
chr1	80471477	80471978	44.2594	0.753303	0.0138662	Intron (ENSMUST00000187497.1/72208, intron 2 of 2)	ENSMUSG00000101483	1700016L21Rik	RIKEN cDNA 1700016L21 gene
chr1	80735001	80735502	39.9129	1.28685	6.32662e-05	Intron (ENSMUST00000077946.11/210293, intron 1 of 55)	ENSMUSG00000038608	Dock10	dedicator of cytokinesis 10
chr1	80735547	80736048	6.64783	0.893231	0.00580727	Intron (ENSMUST00000077946.11/210293, intron 1 of 55)	ENSMUSG00000038608	Dock10	dedicator of cytokinesis 10
chr1	81722449	81722950	31.2572	0.741068	0.00749849	Distal Intergenic	ENSMUSG00000098797	Mir6344	microRNA 6344
chr1	81842288	81842789	52.8455	0.869046	0.00134343	Distal Intergenic	ENSMUSG00000098797	Mir6344	microRNA 6344
chr1	81979776	81980277	70.0007	0.678676	0.0191934	Distal Intergenic	ENSMUSG00000098797	Mir6344	microRNA 6344
chr1	82200976	82201477	18.3281	0.824349	0.0237907	Distal Intergenic	ENSMUSG00000098797	Mir6344	microRNA 6344
chr1	82298259	82298760	7.89601	0.783889	0.0192003	Distal Intergenic	ENSMUSG00000055980	Irs1	insulin receptor substrate 1
chr1	82759920	82760421	12.1343	0.985425	0.0125705	Exon (ENSMUST00000027331.2/66261, exon 3 of 4)	ENSMUSG00000026149	Tm4sf20	transmembrane 4 L six family member 20
chr1	83725051	83725552	14.2505	0.863866	0.0319281	Intron (ENSMUST00000189405.6/ENSMUST00000189405.6, intron 3 of 4)	ENSMUSG00000026163	Sphkap	SPHK1 interactor, AKAP domain containing
chr1	83725552	83726053	7.41573	0.708132	0.0350727	Intron (ENSMUST00000189405.6/ENSMUST00000189405.6, intron 3 of 4)	ENSMUSG00000026163	Sphkap	SPHK1 interactor, AKAP domain containing
chr1	84119137	84119638	14.4478	0.994142	0.0210691	Intron (ENSMUST00000168574.8/98496, intron 2 of 2)	ENSMUSG00000045658	Pid1	phosphotyrosine interaction domain containing 1
chr1	84181061	84181562	3.0957	1.20155	0.0278538	Intron (ENSMUST00000168574.8/98496, intron 1 of 2)	ENSMUSG00000098851	Mir6353	microRNA 6353
chr1	84254402	84254903	30.9746	0.708377	0.0410024	Intron (ENSMUST00000168574.8/98496, intron 1 of 2)	ENSMUSG00000045658	Pid1	phosphotyrosine interaction domain containing 1
chr1	84277419	84277920	23.7717	0.702564	0.0132905	Intron (ENSMUST00000168574.8/98496, intron 1 of 2)	ENSMUSG00000045658	Pid1	phosphotyrosine interaction domain containing 1
chr1	84596955	84597456	79.3687	0.680269	0.00644952	Intron (ENSMUST00000049126.12/227325, intron 1 of 12)	ENSMUSG00000036766	Dner	delta/notch-like EGF repeat containing
chr1	84699507	84700008	4.63393	1.59978	0.0318563	Distal Intergenic	ENSMUSG00000036766	Dner	delta/notch-like EGF repeat containing
chr1	85824626	85825127	9.58279	1.18426	0.000288067	Intron (ENSMUST00000113360.7/12283, intron 2 of 8)	ENSMUSG00000036707	Cab39	calcium binding protein 39
chr1	85825982	85826483	8.59831	0.794207	0.00187653	Intron (ENSMUST00000113360.7/12283, intron 2 of 8)	ENSMUSG00000036707	Cab39	calcium binding protein 39
chr1	85829724	85830225	11.9363	0.583791	0.0458108	Intron (ENSMUST00000113360.7/12283, intron 2 of 8)	ENSMUSG00000036707	Cab39	calcium binding protein 39
chr1	86685797	86686298	80.6437	0.620313	0.00427144	Distal Intergenic	ENSMUSG00000026241	Nppc	natriuretic peptide type C
chr1	87186190	87186691	39.2301	0.77806	0.0301639	Promoter (2-3kb)	ENSMUSG00000036480	Prss56	protease, serine 56
chr1	88373293	88373794	3.41282	1.5943	0.0480571	Intron (ENSMUST00000113114.9/171382, intron 24 of 28)	ENSMUSG00000026295	Spp2	secreted phosphoprotein 2
chr1	88892166	88892667	125.129	0.780496	0.00135453	Distal Intergenic	ENSMUSG00000099378	1700067G17Rik	RIKEN cDNA 1700067G17 gene
chr1	88968853	88969354	34.9602	0.661653	0.0199251	Distal Intergenic	ENSMUSG00000099378	1700067G17Rik	RIKEN cDNA 1700067G17 gene
chr1	89069117	89069618	11.819	0.845452	0.0406677	Promoter (<=1kb)	ENSMUSG00000036206	Sh3bp4	SH3-domain binding protein 4
chr1	89357703	89358204	5.7264	2.30681	0.0358076	Exon (ENSMUST00000190308.1/ENSMUST00000190308.1, exon 1 of 3)	ENSMUSG00000099938	C030007H22Rik	RIKEN cDNA C030007H22 gene
chr1	89584354	89584855	103.796	0.597499	0.0241237	Intron (ENSMUST00000027521.14/347722, intron 1 of 17)	ENSMUSG00000055013	Agap1	ArfGAP with GTPase domain, ankyrin repeat and PH domain 1
chr1	89862983	89863484	3.27546	1.65487	0.0274729	Intron (ENSMUST00000027521.14/347722, intron 16 of 17)	ENSMUSG00000034486	Gbx2	gastrulation brain homeobox 2
chr1	91013496	91013997	4.39753	2.13214	0.0374956	Intron (ENSMUST00000189505.6/16978, intron 1 of 12)	ENSMUSG00000026305	Lrrfip1	leucine rich repeat (in FLII) interacting protein 1
chr1	91051793	91052294	2.0887	2.73949	0.0155741	Promoter (1-2kb)	ENSMUSG00000026305	Lrrfip1	leucine rich repeat (in FLII) interacting protein 1
chr1	91283862	91284363	50.3513	0.85428	0.0111745	Exon (ENSMUST00000059743.11/67921, exon 10 of 11)	ENSMUSG00000034343	Ube2f	ubiquitin-conjugating enzyme E2F (putative)
chr1	91349215	91349716	2.0887	2.38329	0.0449217	Promoter (1-2kb)	ENSMUSG00000026308	Klhl30	kelch-like 30
chr1	91766659	91767160	9.5005	0.677169	0.0200942	Distal Intergenic	ENSMUSG00000007805	Twist2	twist basic helix-loop-helix transcription factor 2
chr1	91782762	91783263	6.08177	0.616071	0.00365431	Distal Intergenic	ENSMUSG00000007805	Twist2	twist basic helix-loop-helix transcription factor 2
chr1	91966482	91966983	11.0224	0.891642	0.0337572	Intron (ENSMUST00000097644.8/208727, intron 16 of 26)	ENSMUSG00000026313	Hdac4	histone deacetylase 4
chr1	92082791	92083292	7.66215	1.10695	0.0499895	Intron (ENSMUST00000097644.8/208727, intron 2 of 26)	ENSMUSG00000026313	Hdac4	histone deacetylase 4
chr1	92287892	92288393	45.7221	0.639979	0.0316003	Distal Intergenic	ENSMUSG00000026313	Hdac4	histone deacetylase 4
chr1	92640055	92640556	30.1066	0.726311	0.00779727	Promoter (<=1kb)	ENSMUSG00000073616	Cops9	COP9 signalosome subunit 9
chr1	92900575	92901076	4.10934	1.37792	0.0235899	Promoter (1-2kb)	ENSMUSG00000034212	Ankmy1	ankyrin repeat and MYND domain containing 1
chr1	94566637	94567138	2.05586	2.30979	0.0305113	Distal Intergenic	ENSMUSG00000100518	4930440C22Rik	RIKEN cDNA 4930440C22 gene
chr1	94828700	94829201	2.05586	5.74822	0.00125275	Distal Intergenic	ENSMUSG00000100518	4930440C22Rik	RIKEN cDNA 4930440C22 gene
chr1	96097206	96097707	41.4933	0.584482	0.0377419	Distal Intergenic	ENSMUSG00000100062	1700063A18Rik	RIKEN cDNA 1700063A18 gene
chr1	96290521	96291022	91.4367	0.795625	0.00624729	Distal Intergenic	ENSMUSG00000100062	1700063A18Rik	RIKEN cDNA 1700063A18 gene
chr1	96377386	96377887	14.3801	1.3112	0.0116228	Distal Intergenic	ENSMUSG00000100589	4930533P14Rik	RIKEN cDNA 4930533P14 gene
chr1	97589849	97590350	50.2152	0.808151	0.00174282	Distal Intergenic	ENSMUSG00000044768	Macir	macrophage immunometabolism regulator
chr1	97930335	97930836	90.0817	0.787961	0.000916153	Intron (ENSMUST00000058762.14/18484, intron 5 of 25)	ENSMUSG00000026335	Pam	peptidylglycine alpha-amidating monooxygenase
chr1	98011964	98012465	93.8703	0.596188	0.0137423	Intron (ENSMUST00000058762.14/18484, intron 1 of 25)	ENSMUSG00000089706	B230216N24Rik	RIKEN cDNA B230216N24 gene
chr1	98093668	98094169	3.4951	4.28701	0.0388891	Promoter (1-2kb)	ENSMUSG00000026335	Pam	peptidylglycine alpha-amidating monooxygenase
chr1	98117654	98118155	92.5951	0.718789	0.000835924	Distal Intergenic	ENSMUSG00000100182	1810006J02Rik	RIKEN cDNA 1810006J02 gene
chr1	98118259	98118760	14.1709	0.876715	0.000195296	Distal Intergenic	ENSMUSG00000100182	1810006J02Rik	RIKEN cDNA 1810006J02 gene
chr1	98120424	98120925	30.6733	0.787025	0.000723503	Distal Intergenic	ENSMUSG00000100182	1810006J02Rik	RIKEN cDNA 1810006J02 gene
chr1	100842990	100843491	4.27386	1.52941	0.0148764	Distal Intergenic	ENSMUSG00000100684	Gm20268	predicted gene, 20268
chr1	103177947	103178448	2.65823	2.06473	0.0493993	Intron (ENSMUST00000186155.1/ENSMUST00000186155.1, intron 2 of 4)	ENSMUSG00000050840	Cdh20	cadherin 20
chr1	105892890	105893391	64.1876	0.722534	0.00646272	Distal Intergenic	ENSMUSG00000026321	Tnfrsf11a	tumor necrosis factor receptor superfamily, member 11a, NFKB activator
chr1	106252324	106252825	17.9664	0.757452	0.0289757	Intron (ENSMUST00000061047.6/98432, intron 1 of 16)	ENSMUSG00000044340	Phlpp1	PH domain and leucine rich repeat protein phosphatase 1
chr1	106388883	106389384	5.33543	2.63739	0.0202355	Intron (ENSMUST00000061047.6/98432, intron 15 of 16)	ENSMUSG00000044340	Phlpp1	PH domain and leucine rich repeat protein phosphatase 1
chr1	107572423	107572924	43.1731	0.934894	0.013319	Distal Intergenic	ENSMUSG00000026315	Serpinb8	serine (or cysteine) peptidase inhibitor, clade B, member 8
chr1	107749765	107750266	56.7008	0.735879	0.0379517	Distal Intergenic	ENSMUSG00000026315	Serpinb8	serine (or cysteine) peptidase inhibitor, clade B, member 8
chr1	110316620	110317121	2.97839	4.26661	0.037036	Distal Intergenic	ENSMUSG00000026312	Cdh7	cadherin 7, type 2
chr1	112185649	112186150	2.58051	4.78331	0.0150349	Distal Intergenic	ENSMUSG00000038702	Dsel	dermatan sulfate epimerase-like
chr1	112781788	112782289	2.42877	3.13897	0.0282539	Distal Intergenic	ENSMUSG00000038702	Dsel	dermatan sulfate epimerase-like
chr1	112977623	112978124	2.67229	2.206	0.0342249	Distal Intergenic	ENSMUSG00000038702	Dsel	dermatan sulfate epimerase-like
chr1	118317735	118318236	5.79268	0.742906	0.011217	Distal Intergenic	ENSMUSG00000026377	Nifk	nucleolar protein interacting with the FHA domain of MKI67
chr1	119047743	119048244	16.2097	1.25258	0.00216762	Intron (ENSMUST00000062483.14/14633, intron 1 of 13)	ENSMUSG00000048402	Gli2	GLI-Kruppel family member GLI2
chr1	119053374	119053875	150.308	0.83046	1.81026e-05	Promoter (<=1kb)	ENSMUSG00000048402	Gli2	GLI-Kruppel family member GLI2
chr1	119056625	119057126	85.3439	0.759329	0.000542119	Distal Intergenic	ENSMUSG00000048402	Gli2	GLI-Kruppel family member GLI2
chr1	119062052	119062553	16.9077	0.903031	0.0137504	Distal Intergenic	ENSMUSG00000048402	Gli2	GLI-Kruppel family member GLI2
chr1	119147508	119148009	38.5151	0.617459	0.0376617	Distal Intergenic	ENSMUSG00000048402	Gli2	GLI-Kruppel family member GLI2
chr1	119161715	119162216	37.4943	1.06206	0.000268362	Distal Intergenic	ENSMUSG00000048402	Gli2	GLI-Kruppel family member GLI2
chr1	119350137	119350638	47.3437	0.703493	0.00173594	Intron (ENSMUST00000186504.1/ENSMUST00000186504.1, intron 1 of 2)	ENSMUSG00000037035	Inhbb	inhibin beta-B
chr1	119984545	119985046	34.0885	0.945625	0.0111298	Exon (ENSMUST00000174370.7/226356, exon 4 of 24)	ENSMUSG00000036962	Cfap221	cilia and flagella associated protein 221
chr1	120184350	120184851	16.9647	0.603825	0.00804963	Intron (ENSMUST00000027637.12/73103, intron 4 of 4)	ENSMUSG00000026388	3110009E18Rik	RIKEN cDNA 3110009E18 gene
chr1	120667116	120667617	57.4397	0.589111	0.0164594	Intron (ENSMUST00000185443.1/ENSMUST00000185443.1, intron 2 of 3)	ENSMUSG00000058665	En1	engrailed 1
chr1	121254214	121254715	13.7792	0.589438	0.0178839	Distal Intergenic	ENSMUSG00000003721	Insig2	insulin induced gene 2
chr1	123061168	123061669	5.30848	2.91237	0.0244247	Distal Intergenic	ENSMUSG00000036815	Dpp10	dipeptidylpeptidase 10
chr1	124445400	124445901	3.23026	1.48052	0.0309709	Intron (ENSMUST00000239072.1/269109, intron 1 of 25)	ENSMUSG00000036815	Dpp10	dipeptidylpeptidase 10
chr1	125496255	125496756	4.80378	1.07888	0.0480104	Distal Intergenic	ENSMUSG00000026341	Actr3	ARP3 actin-related protein 3
chr1	125839716	125840217	28.0377	0.905275	0.019653	Promoter (<=1kb)	ENSMUSG00000026343	Gpr39	G protein-coupled receptor 39
chr1	126051662	126052163	9.43601	1.31733	0.0380451	Intron (ENSMUST00000161954.7/210356, intron 8 of 14)	ENSMUSG00000049690	Nckap5	NCK-associated protein 5
chr1	128969826	128970327	2.05586	2.21458	0.043666	Distal Intergenic	ENSMUSG00000042581	Thsd7b	thrombospondin, type I, domain containing 7B
chr1	129224392	129224893	3.23026	1.87158	0.0481446	Distal Intergenic	ENSMUSG00000042581	Thsd7b	thrombospondin, type I, domain containing 7B
chr1	129517246	129517747	5.1114	2.21697	0.00537801	Intron (ENSMUST00000073527.12/210417, intron 2 of 27)	ENSMUSG00000042581	Thsd7b	thrombospondin, type I, domain containing 7B
chr1	130117419	130117920	2.59447	2.35002	0.0201927	Intron (ENSMUST00000073527.12/210417, intron 17 of 27)	ENSMUSG00000042581	Thsd7b	thrombospondin, type I, domain containing 7B
chr1	130748690	130749191	3.47844	4.16015	0.0287304	Distal Intergenic	ENSMUSG00000042510	AA986860	expressed sequence AA986860
chr1	130965769	130966270	7.10609	1.05583	0.0423038	Distal Intergenic	ENSMUSG00000016524	Il19	interleukin 19
chr1	130988265	130988766	39.1218	0.618632	0.0128445	Distal Intergenic	ENSMUSG00000016529	Il10	interleukin 10
chr1	131038576	131039077	52.0789	0.856458	0.00117628	Distal Intergenic	ENSMUSG00000016529	Il10	interleukin 10
chr1	131039120	131039621	30.8596	0.732705	0.0094273	Distal Intergenic	ENSMUSG00000016529	Il10	interleukin 10
chr1	131040215	131040716	29.0511	0.864266	0.000742422	Distal Intergenic	ENSMUSG00000016529	Il10	interleukin 10
chr1	131066658	131067159	34.167	0.914907	0.00017151	Intron (ENSMUST00000016672.10/17164, intron 1 of 9)	ENSMUSG00000016528	Mapkapk2	MAP kinase-activated protein kinase 2
chr1	131449251	131449752	4.98322	0.843677	0.00951932	Intron (ENSMUST00000097588.8/14270, intron 2 of 22)	ENSMUSG00000026425	Srgap2	SLIT-ROBO Rho GTPase activating protein 2
chr1	132485582	132486083	17.4606	0.869836	0.0255432	Intron (ENSMUST00000190825.6/213464, intron 3 of 13)	ENSMUSG00000026439	Rbbp5	retinoblastoma binding protein 5, histone lysine methyltransferase complex subunit
chr1	132551511	132552012	66.1104	0.637892	0.00681268	Distal Intergenic	ENSMUSG00000053024	Cntn2	contactin 2
chr1	132583177	132583678	4.67928	0.732815	0.0428895	Intron (ENSMUST00000094569.10/269116, intron 26 of 29)	ENSMUSG00000026442	Nfasc	neurofascin
chr1	132666741	132667242	2.91437	1.53588	0.0270378	Intron (ENSMUST00000094569.10/269116, intron 1 of 29)	ENSMUSG00000026442	Nfasc	neurofascin
chr1	132946309	132946810	36.2056	0.919722	0.00233267	Distal Intergenic	ENSMUSG00000054387	Mdm4	transformed mouse 3T3 cell double minute 4
chr1	132947950	132948451	11.0935	1.86903	1.16078e-06	Distal Intergenic	ENSMUSG00000054387	Mdm4	transformed mouse 3T3 cell double minute 4
chr1	132952290	132952791	11.473	0.710627	0.00565209	Distal Intergenic	ENSMUSG00000054387	Mdm4	transformed mouse 3T3 cell double minute 4
chr1	132977892	132978393	21.4919	1.04285	0.00099853	Intron (ENSMUST00000186617.6/17248, intron 10 of 10)	ENSMUSG00000054387	Mdm4	transformed mouse 3T3 cell double minute 4
chr1	133291700	133292201	7.03443	1.10778	0.0210288	Exon (ENSMUST00000190884.1/ENSMUST00000190884.1, exon 1 of 1)	ENSMUSG00000041757	Plekha6	pleckstrin homology domain containing, family A member 6
chr1	133350399	133350900	17.8839	0.71076	0.0232678	Promoter (<=1kb)	ENSMUSG00000070645	Ren2	renin 2 tandem duplication of Ren1
chr1	133398546	133399047	138.535	0.646675	0.00962572	Intron (ENSMUST00000153799.7/20668, intron 1 of 13)	ENSMUSG00000070643	Sox13	SRY (sex determining region Y)-box 13
chr1	133679455	133679956	4.40149	1.15266	0.0250766	3' UTR	ENSMUSG00000051998	Lax1	lymphocyte transmembrane adaptor 1
chr1	133798986	133799487	28.461	0.864056	0.0229029	Promoter (1-2kb)	ENSMUSG00000026463	Atp2b4	ATPase, Ca++ transporting, plasma membrane 4
chr1	133999403	133999904	7.50833	0.666964	0.0343003	Distal Intergenic	ENSMUSG00000041559	Fmod	fibromodulin
chr1	134001282	134001783	3.05041	0.735552	0.0109649	Distal Intergenic	ENSMUSG00000041559	Fmod	fibromodulin
chr1	134001983	134002484	7.95322	0.775183	0.00174566	Distal Intergenic	ENSMUSG00000041559	Fmod	fibromodulin
chr1	134031593	134032094	5.39808	0.794926	0.000507877	Distal Intergenic	ENSMUSG00000041559	Fmod	fibromodulin
chr1	134441397	134441898	164.506	0.642079	0.00757127	Distal Intergenic	ENSMUSG00000026455	Klhl12	kelch-like 12
chr1	134715884	134716385	6.92112	0.796385	0.0424021	Intron (ENSMUST00000187725.6/20980, intron 1 of 2)	ENSMUSG00000026452	Syt2	synaptotagmin II
chr1	134837124	134837625	159.14	0.744455	0.000171948	Promoter (1-2kb)	ENSMUSG00000073557	Ppp1r12b	protein phosphatase 1, regulatory subunit 12B
chr1	134947821	134948322	55.4783	0.906323	0.00369544	3' UTR	ENSMUSG00000073557	Ppp1r12b	protein phosphatase 1, regulatory subunit 12B
chr1	135073953	135074454	34.7982	0.700705	0.00260282	Intron (ENSMUST00000044828.13/329252, intron 2 of 17)	ENSMUSG00000042793	Lgr6	leucine-rich repeat-containing G protein-coupled receptor 6
chr1	135210349	135210850	11.7083	0.61109	0.0255006	Distal Intergenic	ENSMUSG00000026424	Gpr37l1	G protein-coupled receptor 37-like 1
chr1	135491509	135492010	23.6126	0.671229	0.0143448	Intron (ENSMUST00000040599.14/215690, intron 3 of 29)	ENSMUSG00000009418	Nav1	neuron navigator 1
chr1	135687297	135687798	3.26361	1.03074	0.0115604	Promoter (<=1kb)	ENSMUSG00000009418	Nav1	neuron navigator 1
chr1	135687832	135688333	2.9089	1.36791	0.0049416	Promoter (<=1kb)	ENSMUSG00000009418	Nav1	neuron navigator 1
chr1	135834300	135834801	70.281	0.657678	0.0178432	Promoter (1-2kb)	ENSMUSG00000026414	Tnnt2	troponin T2, cardiac
chr1	137673348	137673849	6.46183	1.38662	0.0347913	Distal Intergenic	ENSMUSG00000065565	Mir181a-1	microRNA 181a-1
chr1	137679171	137679672	163.266	0.716681	0.00177937	Distal Intergenic	ENSMUSG00000065565	Mir181a-1	microRNA 181a-1
chr1	137690831	137691332	19.4921	1.36793	0.00138003	Distal Intergenic	ENSMUSG00000065565	Mir181a-1	microRNA 181a-1
chr1	137691743	137692244	103.192	1.03273	0.000107292	Distal Intergenic	ENSMUSG00000065565	Mir181a-1	microRNA 181a-1
chr1	137965184	137965685	4.47062	1.01323	0.0115118	Promoter (<=1kb)	ENSMUSG00000065565	Mir181a-1	microRNA 181a-1
chr1	138171644	138172145	32.051	0.901471	0.00330247	Exon (ENSMUST00000185570.1/ENSMUST00000185570.1, exon 1 of 1)	ENSMUSG00000026395	Ptprc	protein tyrosine phosphatase, receptor type, C
chr1	138250469	138250970	65.8726	0.849114	0.000390561	Distal Intergenic	ENSMUSG00000026394	Atp6v1g3	ATPase, H+ transporting, lysosomal V1 subunit G3
chr1	138292288	138292789	3.04012	4.39346	0.0183824	Distal Intergenic	ENSMUSG00000026394	Atp6v1g3	ATPase, H+ transporting, lysosomal V1 subunit G3
chr1	138442693	138443194	13.9089	0.935807	0.00144995	Distal Intergenic	ENSMUSG00000026394	Atp6v1g3	ATPase, H+ transporting, lysosomal V1 subunit G3
chr1	138446299	138446800	6.50025	0.999977	0.0349408	Distal Intergenic	ENSMUSG00000026394	Atp6v1g3	ATPase, H+ transporting, lysosomal V1 subunit G3
chr1	138487372	138487873	64.5743	0.745084	0.000354791	Intron (ENSMUST00000186017.6/59125, intron 9 of 9)	ENSMUSG00000026393	Nek7	NIMA (never in mitosis gene a)-related expressed kinase 7
chr1	138523699	138524200	54.9173	0.678657	0.0215403	Intron (ENSMUST00000188729.2/ENSMUST00000188729.2, intron 2 of 2)	ENSMUSG00000026393	Nek7	NIMA (never in mitosis gene a)-related expressed kinase 7
chr1	138804211	138804712	100.054	0.612768	0.00397281	Distal Intergenic	ENSMUSG00000019230	Lhx9	LIM homeobox protein 9
chr1	141879545	141880046	3.47099	2.4862	0.0450645	Distal Intergenic	ENSMUSG00000102368	4930590L20Rik	RIKEN cDNA 4930590L20 gene
chr1	141918138	141918639	9.78206	1.49017	0.0141663	Distal Intergenic	ENSMUSG00000102368	4930590L20Rik	RIKEN cDNA 4930590L20 gene
chr1	143028563	143029064	3.78996	2.38638	0.0334325	Distal Intergenic	ENSMUSG00000026361	Cdc73	cell division cycle 73, Paf1/RNA polymerase II complex component
chr1	143798181	143798682	8.35453	0.993974	0.0422631	Exon (ENSMUST00000189936.6/56207, exon 8 of 11)	ENSMUSG00000018189	Uchl5	ubiquitin carboxyl-terminal esterase L5
chr1	144078648	144079149	10.2274	4.06141	0.0157026	Distal Intergenic	ENSMUSG00000026360	Rgs2	regulator of G-protein signaling 2
chr1	149822550	149823051	119.627	0.817204	2.2369e-05	Distal Intergenic	ENSMUSG00000056220	Pla2g4a	phospholipase A2, group IVA (cytosolic, calcium-dependent)
chr1	149838436	149838937	19.207	0.673167	0.0323703	Intron (ENSMUST00000070200.14/18783, intron 17 of 17)	ENSMUSG00000056220	Pla2g4a	phospholipase A2, group IVA (cytosolic, calcium-dependent)
chr1	149930509	149931010	19.6361	1.05297	0.0439082	Intron (ENSMUST00000070200.14/18783, intron 2 of 17)	ENSMUSG00000056220	Pla2g4a	phospholipase A2, group IVA (cytosolic, calcium-dependent)
chr1	150548835	150549336	52.8785	0.860402	0.0360381	Exon (ENSMUST00000186208.1/ENSMUST00000186208.1, exon 1 of 1)	ENSMUSG00000066842	Hmcn1	hemicentin 1
chr1	150793740	150794241	129.3	0.628959	0.00605006	Intron (ENSMUST00000074783.11/545370, intron 11 of 106)	ENSMUSG00000066842	Hmcn1	hemicentin 1
chr1	150922270	150922771	32.4697	0.590534	0.011177	Intron (ENSMUST00000074783.11/545370, intron 1 of 106)	ENSMUSG00000066842	Hmcn1	hemicentin 1
chr1	150946361	150946862	2.67229	4.51696	0.0198478	Intron (ENSMUST00000074783.11/545370, intron 1 of 106)	ENSMUSG00000066842	Hmcn1	hemicentin 1
chr1	151001610	151002111	29.3525	1.02236	0.00608498	Intron (ENSMUST00000191173.1/ENSMUST00000191173.1, intron 1 of 1)	ENSMUSG00000066842	Hmcn1	hemicentin 1
chr1	151529234	151529735	13.8701	0.665411	0.0457476	Distal Intergenic	ENSMUSG00000026484	Rnf2	ring finger protein 2
chr1	151833334	151833835	20.3746	1.11848	0.00290572	Distal Intergenic	ENSMUSG00000043019	Edem3	ER degradation enhancer, mannosidase alpha-like 3
chr1	151875089	151875590	35.6778	0.956574	0.00177028	Exon (ENSMUST00000187716.1/ENSMUST00000187716.1, exon 1 of 2)	ENSMUSG00000032666	1700025G04Rik	RIKEN cDNA 1700025G04 gene
chr1	151877068	151877569	43.7999	0.911715	0.000715014	Intron (ENSMUST00000187716.1/ENSMUST00000187716.1, intron 1 of 1)	ENSMUSG00000032666	1700025G04Rik	RIKEN cDNA 1700025G04 gene
chr1	151908212	151908713	26.9381	0.960791	0.0149776	Intron (ENSMUST00000187603.6/69399, intron 5 of 6)	ENSMUSG00000032666	1700025G04Rik	RIKEN cDNA 1700025G04 gene
chr1	152386902	152387403	14.5328	1.0391	0.00106308	Promoter (<=1kb)	ENSMUSG00000014980	Tsen15	tRNA splicing endonuclease subunit 15
chr1	152456142	152456643	3.6004	1.17515	0.00997038	Intron (ENSMUST00000127586.7/269132, intron 1 of 13)	ENSMUSG00000032649	Colgalt2	collagen beta(1-O)galactosyltransferase 2
chr1	152456841	152457342	43.2738	0.669935	0.00913863	Intron (ENSMUST00000127586.7/269132, intron 1 of 13)	ENSMUSG00000032649	Colgalt2	collagen beta(1-O)galactosyltransferase 2
chr1	152473058	152473559	5.76181	1.59992	0.0128794	Exon (ENSMUST00000127586.7/269132, exon 4 of 14)	ENSMUSG00000032649	Colgalt2	collagen beta(1-O)galactosyltransferase 2
chr1	152693401	152693902	8.50629	0.819534	0.0109856	Intron (ENSMUST00000111859.7/19731, intron 1 of 18)	ENSMUSG00000055547	Apobec4	apolipoprotein B mRNA editing enzyme, catalytic polypeptide-like 4 (putative)
chr1	153538439	153538940	7.54563	0.741131	0.0397053	Intron (ENSMUST00000041874.8/74091, intron 2 of 11)	ENSMUSG00000042684	Npl	N-acetylneuraminate pyruvate lyase
chr1	153555040	153555541	91.3453	0.769075	0.00170314	Distal Intergenic	ENSMUSG00000042684	Npl	N-acetylneuraminate pyruvate lyase
chr1	153908316	153908817	82.0376	0.760918	0.000957007	Promoter (2-3kb)	ENSMUSG00000026473	Glul	glutamate-ammonia ligase (glutamine synthetase)
chr1	153970319	153970820	4.40919	1.93972	0.0218694	Distal Intergenic	ENSMUSG00000026473	Glul	glutamate-ammonia ligase (glutamine synthetase)
chr1	155034849	155035350	16.4644	0.665671	0.0134825	Intron (ENSMUST00000190720.1/ENSMUST00000190720.1, intron 1 of 3)	ENSMUSG00000096950	Gm9530	predicted gene 9530
chr1	155404195	155404696	18.6222	0.641851	0.00405308	Intron (ENSMUST00000027741.11/19775, intron 1 of 14)	ENSMUSG00000026469	Xpr1	xenotropic and polytropic retrovirus receptor 1
chr1	155900554	155901055	12.5206	1.21334	0.00917356	Exon (ENSMUST00000138762.7/74081, exon 25 of 38)	ENSMUSG00000033671	Cep350	centrosomal protein 350
chr1	155941782	155942283	51.4201	0.777757	0.0132085	Intron (ENSMUST00000138762.7/74081, intron 7 of 37)	ENSMUSG00000033671	Cep350	centrosomal protein 350
chr1	156360271	156360772	34.3797	0.705878	0.0272687	Intron (ENSMUST00000177824.7/77352, intron 15 of 21)	ENSMUSG00000026601	Axdnd1	axonemal dynein light chain domain containing 1
chr1	156411803	156412304	9.53272	0.848309	0.0420784	Intron (ENSMUST00000177824.7/77352, intron 2 of 21)	ENSMUSG00000026601	Axdnd1	axonemal dynein light chain domain containing 1
chr1	156813738	156814239	18.7638	0.751848	0.0440577	Promoter (<=1kb)	ENSMUSG00000026594	Ralgps2	Ral GEF with PH domain and SH3 binding motif 2
chr1	156822616	156823117	19.0749	0.926201	0.0236168	Intron (ENSMUST00000172057.7/78255, intron 13 of 18)	ENSMUSG00000026594	Ralgps2	Ral GEF with PH domain and SH3 binding motif 2
chr1	157245046	157245547	11.7897	0.684685	0.0308619	Promoter (<=1kb)	ENSMUSG00000070565	Rasal2	RAS protein activator like 2
chr1	157245569	157246070	101.504	0.632266	0.0119805	Promoter (1-2kb)	ENSMUSG00000070565	Rasal2	RAS protein activator like 2
chr1	157255177	157255678	83.0141	1.07066	0.00746814	Promoter (1-2kb)	ENSMUSG00000070565	Rasal2	RAS protein activator like 2
chr1	157260757	157261258	6.63263	1.58077	0.00874226	Intron (ENSMUST00000078308.12/226525, intron 3 of 17)	ENSMUSG00000070565	Rasal2	RAS protein activator like 2
chr1	157292754	157293255	2.61923	1.65717	0.0137268	Intron (ENSMUST00000078308.12/226525, intron 2 of 17)	ENSMUSG00000070565	Rasal2	RAS protein activator like 2
chr1	157340198	157340699	2.36144	0.641199	0.0115418	Intron (ENSMUST00000078308.12/226525, intron 1 of 17)	ENSMUSG00000070565	Rasal2	RAS protein activator like 2
chr1	158647893	158648394	21.3371	0.932099	0.00381446	Intron (ENSMUST00000193042.5/11899, intron 16 of 22)	ENSMUSG00000026587	Astn1	astrotactin 1
chr1	158732082	158732583	13.1429	0.849403	0.0119148	Intron (ENSMUST00000159861.8/23850, intron 20 of 21)	ENSMUSG00000026587	Astn1	astrotactin 1
chr1	158732620	158733121	82.7329	1.07486	9.02721e-05	Intron (ENSMUST00000159861.8/23850, intron 20 of 21)	ENSMUSG00000026587	Astn1	astrotactin 1
chr1	158746449	158746950	26.8937	0.704959	0.0331435	Intron (ENSMUST00000159861.8/23850, intron 20 of 21)	ENSMUSG00000073530	Pappa2	pappalysin 2
chr1	158769743	158770244	62.2458	0.966688	0.0027464	Intron (ENSMUST00000159861.8/23850, intron 16 of 21)	ENSMUSG00000073530	Pappa2	pappalysin 2
chr1	158770275	158770776	35.4421	0.654693	0.016817	Intron (ENSMUST00000159861.8/23850, intron 16 of 21)	ENSMUSG00000073530	Pappa2	pappalysin 2
chr1	158781645	158782146	3.24777	0.983813	0.00493085	Intron (ENSMUST00000159861.8/23850, intron 16 of 21)	ENSMUSG00000073530	Pappa2	pappalysin 2
chr1	158782366	158782867	7.16915	1.00873	0.00276774	Exon (ENSMUST00000159861.8/23850, exon 16 of 22)	ENSMUSG00000073530	Pappa2	pappalysin 2
chr1	158926692	158927193	42.8521	1.07675	0.00427722	Intron (ENSMUST00000159861.8/23850, intron 2 of 21)	ENSMUSG00000073530	Pappa2	pappalysin 2
chr1	159109342	159109843	51.7759	1.75945	0.0346102	Distal Intergenic	ENSMUSG00000040782	Cop1	COP1, E3 ubiquitin ligase
chr1	159513959	159514460	94.151	0.58942	0.0427822	Distal Intergenic	ENSMUSG00000015829	Tnr	tenascin R
chr1	159832820	159833321	71.6182	0.871014	0.000234317	Intron (ENSMUST00000192069.5/21960, intron 2 of 22)	ENSMUSG00000015829	Tnr	tenascin R
chr1	159833359	159833860	32.764	0.816539	0.005707	Intron (ENSMUST00000192069.5/21960, intron 2 of 22)	ENSMUSG00000015829	Tnr	tenascin R
chr1	160753755	160754256	38.6785	1.03475	0.00690985	Intron (ENSMUST00000028049.12/29809, intron 1 of 20)	ENSMUSG00000026721	Rabgap1l	RAB GTPase activating protein 1-like
chr1	161159515	161160016	16.4601	0.823338	0.0156608	Promoter (<=1kb)	ENSMUSG00000049160	Tex50	testis expressed 50
chr1	161206473	161206974	30.0476	0.713903	0.0443537	Intron (ENSMUST00000193379.1/ENSMUST00000193379.1, intron 11 of 25)	ENSMUSG00000026701	Prdx6	peroxiredoxin 6
chr1	161328125	161328626	30.3813	0.7643	0.0180021	Distal Intergenic	ENSMUSG00000026700	Tnfsf4	tumor necrosis factor (ligand) superfamily, member 4
chr1	161365568	161366069	39.5333	1.3796	0.00603835	Distal Intergenic	ENSMUSG00000026700	Tnfsf4	tumor necrosis factor (ligand) superfamily, member 4
chr1	161434883	161435384	67.098	0.784735	0.00443004	Distal Intergenic	ENSMUSG00000026700	Tnfsf4	tumor necrosis factor (ligand) superfamily, member 4
chr1	161517419	161517920	6.98235	1.18888	0.00714265	Distal Intergenic	ENSMUSG00000066755	Tnfsf18	tumor necrosis factor (ligand) superfamily, member 18
chr1	161692834	161693335	3.30886	1.77523	0.018726	Distal Intergenic	ENSMUSG00000000817	Fasl	Fas ligand (TNF superfamily, member 6)
chr1	161799708	161800209	25.0599	0.612408	0.02213	Distal Intergenic	ENSMUSG00000000817	Fasl	Fas ligand (TNF superfamily, member 6)
chr1	161939478	161939979	12.4353	0.816361	0.00146891	Distal Intergenic	ENSMUSG00000086277	4930558K02Rik	RIKEN cDNA 4930558K02 gene
chr1	162110397	162110898	36.1049	0.698668	0.0188368	Intron (ENSMUST00000159763.7/103967, intron 4 of 8)	ENSMUSG00000040265	Dnm3	dynamin 3
chr1	162227571	162228072	15.3401	0.901394	0.032229	Intron (ENSMUST00000159763.7/103967, intron 3 of 8)	ENSMUSG00000065516	Mir214	microRNA 214
chr1	162620249	162620750	19.3431	0.896505	0.0301883	Distal Intergenic	ENSMUSG00000026697	Myoc	myocilin
chr1	162953780	162954281	15.683	0.892211	0.00584807	3' UTR	ENSMUSG00000095576	Fmo6	flavin containing monooxygenase 6
chr1	163070912	163071413	37.7814	0.736675	0.0132923	Intron (ENSMUST00000096608.4/78258, intron 7 of 21)	ENSMUSG00000071890	Mroh9	maestro heat-like repeat family member 9
chr1	163183775	163184276	22.5359	0.593355	0.0227592	Distal Intergenic	ENSMUSG00000071890	Mroh9	maestro heat-like repeat family member 9
chr1	163218759	163219260	40.0063	0.858301	0.00160919	Distal Intergenic	ENSMUSG00000026586	Prrx1	paired related homeobox 1
chr1	163227024	163227525	24.9749	0.614634	0.00620254	Distal Intergenic	ENSMUSG00000026586	Prrx1	paired related homeobox 1
chr1	163382104	163382605	2.53996	0.701826	0.029389	Distal Intergenic	ENSMUSG00000040124	Gorab	golgin, RAB6-interacting
chr1	163521487	163521988	2.90352	4.39831	0.0275469	Distal Intergenic	ENSMUSG00000040124	Gorab	golgin, RAB6-interacting
chr1	165671985	165672486	16.9061	0.647222	0.0242631	Intron (ENSMUST00000097474.8/226594, intron 1 of 5)	ENSMUSG00000040723	Rcsd1	RCSD domain containing 1
chr1	165688664	165689165	3.23026	1.53565	0.025579	Intron (ENSMUST00000097474.8/226594, intron 1 of 5)	ENSMUSG00000040723	Rcsd1	RCSD domain containing 1
chr1	166636216	166636717	48.6947	0.940438	0.0122581	Intron (ENSMUST00000046662.7/226604, intron 6 of 8)	ENSMUSG00000051081	Gm4847	predicted gene 4847
chr1	167069569	167070070	69.6535	0.651205	0.0148126	Intron (ENSMUST00000165874.7/226610, intron 1 of 2)	ENSMUSG00000060568	Fam78b	family with sequence similarity 78, member B
chr1	167112782	167113283	53.1879	0.924529	0.000158121	Distal Intergenic	ENSMUSG00000060568	Fam78b	family with sequence similarity 78, member B
chr1	167326355	167326856	18.3558	0.782609	0.0420756	Intron (ENSMUST00000195015.5/68944, intron 6 of 6)	ENSMUSG00000052428	Tmco1	transmembrane and coiled-coil domains 1
chr1	167359473	167359974	57.827	0.588067	0.0467675	Intron (ENSMUST00000028004.10/56752, intron 6 of 10)	ENSMUSG00000026687	Aldh9a1	aldehyde dehydrogenase 9, subfamily A1
chr1	167416539	167417040	97.7271	0.698819	0.029547	Distal Intergenic	ENSMUSG00000026688	Mgst3	microsomal glutathione S-transferase 3
chr1	168716529	168717030	2.42941	2.87546	0.0402073	Distal Intergenic	ENSMUSG00000098407	Mir6348	microRNA 6348
chr1	168778514	168779015	86.0496	0.589002	0.0313626	Distal Intergenic	ENSMUSG00000098829	Mir6354	microRNA 6354
chr1	169660740	169661241	35.9123	0.745847	0.00590148	Intron (ENSMUST00000027997.8/19737, intron 1 of 4)	ENSMUSG00000026678	Rgs5	regulator of G-protein signaling 5
chr1	170416198	170416699	3.23026	1.54396	0.0178952	Intron (ENSMUST00000160456.7/70729, intron 2 of 9)	ENSMUSG00000038473	Nos1ap	nitric oxide synthase 1 (neuronal) adaptor protein
chr1	170440893	170441394	65.2409	0.66549	0.00674277	Intron (ENSMUST00000160456.7/70729, intron 2 of 9)	ENSMUSG00000038473	Nos1ap	nitric oxide synthase 1 (neuronal) adaptor protein
chr1	170686361	170686862	2.61923	1.58708	0.0358619	Distal Intergenic	ENSMUSG00000038463	Olfml2b	olfactomedin-like 2B
chr1	170904731	170905232	5.17774	1.68451	0.0342731	Distal Intergenic	ENSMUSG00000070524	Fcrlb	Fc receptor-like B
chr1	171807484	171807985	43.5407	0.88427	0.0149097	Distal Intergenic	ENSMUSG00000038147	Cd84	CD84 antigen
chr1	172153552	172154053	7.71348	1.32616	0.0205672	Intron (ENSMUST00000193638.5/98193, intron 2 of 13)	ENSMUSG00000026554	Dcaf8	DDB1 and CUL4 associated factor 8
chr1	172246332	172246833	68.0886	0.627066	0.0126471	Exon (ENSMUST00000111243.1/27222, exon 8 of 23)	ENSMUSG00000007107	Atp1a4	ATPase, Na+/K+ transporting, alpha 4 polypeptide
chr1	172250828	172251329	5.98119	1.31601	0.0217237	Promoter (2-3kb)	ENSMUSG00000007107	Atp1a4	ATPase, Na+/K+ transporting, alpha 4 polypeptide
chr1	172393665	172394166	7.69419	1.23796	0.00707164	Distal Intergenic	ENSMUSG00000050229	Pigm	phosphatidylinositol glycan anchor biosynthesis, class M
chr1	172417922	172418423	82.7486	0.620081	0.0185959	Distal Intergenic	ENSMUSG00000050229	Pigm	phosphatidylinositol glycan anchor biosynthesis, class M
chr1	173177347	173177848	29.0528	0.818567	0.0386337	Distal Intergenic	ENSMUSG00000058981	Or10j7	olfactory receptor family 10 subfamily J member 7
chr1	173630205	173630706	96.4633	0.59823	0.0198974	Promoter (<=1kb)	ENSMUSG00000043263	Ifi209	interferon activated gene 209
chr1	175320193	175320694	12.196	1.6356	0.00151502	Intron (ENSMUST00000194555.5/24012, intron 2 of 17)	ENSMUSG00000026527	Rgs7	regulator of G protein signaling 7
chr1	178209499	178210000	27.8617	0.731988	0.0483816	Intron (ENSMUST00000161075.7/78825, intron 2 of 5)	ENSMUSG00000026502	Desi2	desumoylating isopeptidase 2
chr1	178211423	178211924	4.40077	2.27282	0.0103714	Intron (ENSMUST00000161075.7/78825, intron 2 of 5)	ENSMUSG00000026502	Desi2	desumoylating isopeptidase 2
chr1	178355767	178356268	6.76409	0.789471	0.0290006	Distal Intergenic	ENSMUSG00000039630	Hnrnpu	heterogeneous nuclear ribonucleoprotein U
chr1	179140512	179141013	6.4636	0.695261	0.0264766	Intron (ENSMUST00000128302.7/69726, intron 5 of 11)	ENSMUSG00000055067	Smyd3	SET and MYND domain containing 3
chr1	179189150	179189651	123.516	0.68716	0.000208622	Intron (ENSMUST00000128302.7/69726, intron 5 of 11)	ENSMUSG00000055067	Smyd3	SET and MYND domain containing 3
chr1	179661579	179662080	36.9306	0.788738	0.0123142	Distal Intergenic	ENSMUSG00000038936	Sccpdh	saccharopine dehydrogenase (putative)
chr1	180185284	180185785	11.7986	0.689806	0.0394398	Promoter (2-3kb)	ENSMUSG00000026489	Coq8a	coenzyme Q8A
chr1	180186787	180187288	39.4705	0.762106	0.0298959	Intron (ENSMUST00000170472.7/67426, intron 1 of 14)	ENSMUSG00000026489	Coq8a	coenzyme Q8A
chr1	180430219	180430720	2.10056	4.40047	0.0187634	Distal Intergenic	ENSMUSG00000053963	Stum	mechanosensory transduction mediator
chr1	180657876	180658377	97.006	0.744146	0.013569	Intron (ENSMUST00000192561.5/72568, intron 4 of 14)	ENSMUSG00000058729	Lin9	lin-9 DREAM MuvB core complex component
chr1	181185394	181185895	5.85562	1.81847	0.0354713	Promoter (<=1kb)	ENSMUSG00000038733	Wdr26	WD repeat domain 26
chr1	182163037	182163538	5.71435	1.60345	0.000210833	Intron (ENSMUST00000227586.1/ENSMUST00000227586.1, intron 1 of 2)	ENSMUSG00000091013	Vmn1r1	vomeronasal 1 receptor 1
chr1	182166574	182167075	43.4415	0.786948	0.0183582	Distal Intergenic	ENSMUSG00000091013	Vmn1r1	vomeronasal 1 receptor 1
chr1	182994279	182994780	33.07	0.676534	0.015872	Distal Intergenic	ENSMUSG00000079164	Tlr5	toll-like receptor 5
chr1	182995355	182995856	13.0277	1.40526	0.000764536	Distal Intergenic	ENSMUSG00000079164	Tlr5	toll-like receptor 5
chr1	183993122	183993623	202.689	0.8425	0.00028329	Distal Intergenic	ENSMUSG00000039384	Dusp10	dual specificity phosphatase 10
chr1	184003462	184003963	117.715	0.850965	0.00502012	Distal Intergenic	ENSMUSG00000039384	Dusp10	dual specificity phosphatase 10
chr1	184050191	184050692	88.7185	1.1037	4.45774e-05	Intron (ENSMUST00000048655.7/63953, intron 2 of 3)	ENSMUSG00000039384	Dusp10	dual specificity phosphatase 10
chr1	184076797	184077298	187.269	0.701317	0.00232089	Distal Intergenic	ENSMUSG00000039384	Dusp10	dual specificity phosphatase 10
chr1	184145513	184146014	21.8855	0.797252	0.0318689	Distal Intergenic	ENSMUSG00000039384	Dusp10	dual specificity phosphatase 10
chr1	184396026	184396527	29.2093	0.684268	0.00543712	Distal Intergenic	ENSMUSG00000101574	1700112H15Rik	RIKEN cDNA 1700112H15 gene
chr1	184459744	184460245	4.53691	1.12465	0.0254502	Distal Intergenic	ENSMUSG00000101574	1700112H15Rik	RIKEN cDNA 1700112H15 gene
chr1	184733402	184733903	66.5716	0.625124	0.0174018	Promoter (<=1kb)	ENSMUSG00000039377	Hlx	H2.0-like homeobox
chr1	184806986	184807487	42.9437	0.909749	0.000962645	Promoter (1-2kb)	ENSMUSG00000026621	Mtarc1	mitochondrial amidoxime reducing component 1
chr1	184968742	184969243	9.51723	1.08026	0.0247506	Intron (ENSMUST00000027929.9/226778, intron 1 of 17)	ENSMUSG00000026620	Mark1	MAP/microtubule affinity regulating kinase 1
chr1	185286920	185287421	28.6361	0.783778	0.00966588	Promoter (<=1kb)	ENSMUSG00000026618	Iars2	isoleucine-tRNA synthetase 2, mitochondrial
chr1	185364838	185365339	22.1995	1.14529	0.0389745	Promoter (<=1kb)	ENSMUSG00000026615	Eprs	glutamyl-prolyl-tRNA synthetase
chr1	185645110	185645611	9.78925	1.47653	0.0049339	Distal Intergenic	ENSMUSG00000102185	5033404E19Rik	NSA2 ribosome biogenesis homolog pseudogene
chr1	186026811	186027312	96.5201	0.642736	0.0107644	Distal Intergenic	ENSMUSG00000039246	Lyplal1	lysophospholipase-like 1
chr1	186404033	186404534	7.25243	1.12054	0.00550582	Distal Intergenic	ENSMUSG00000103690	A730004F24Rik	RIKEN cDNA A730004F24 gene
chr1	186467874	186468375	28.0746	1.20286	0.00715954	Distal Intergenic	ENSMUSG00000103690	A730004F24Rik	RIKEN cDNA A730004F24 gene
chr1	187512545	187513046	2.61923	4.05754	0.014982	Distal Intergenic	ENSMUSG00000026610	Esrrg	estrogen-related receptor gamma
chr1	188721687	188722188	120.688	0.591161	0.0247949	Intron (ENSMUST00000060479.13/22283, intron 39 of 70)	ENSMUSG00000026609	Ush2a	usherin
chr1	189217516	189218017	35.4347	0.715527	0.0343026	Promoter (2-3kb)	ENSMUSG00000037624	Kcnk2	potassium channel, subfamily K, member 2
chr1	189488682	189489183	82.8036	0.796045	0.00125814	Distal Intergenic	ENSMUSG00000037624	Kcnk2	potassium channel, subfamily K, member 2
chr1	190531922	190532423	2.03538	2.80291	0.0166505	Distal Intergenic	ENSMUSG00000103644	Gm29678	predicted gene, 29678
chr1	190898492	190898993	23.3501	0.76518	0.00339187	Promoter (<=1kb)	ENSMUSG00000089872	Rps6kc1	ribosomal protein S6 kinase polypeptide 1
chr1	190900558	190901059	4.23671	1.15217	4.85505e-05	Promoter (<=1kb)	ENSMUSG00000089872	Rps6kc1	ribosomal protein S6 kinase polypeptide 1
chr1	190901553	190902054	2.11116	0.833957	0.013519	Promoter (1-2kb)	ENSMUSG00000089872	Rps6kc1	ribosomal protein S6 kinase polypeptide 1
chr1	190902235	190902736	2.42808	0.75574	0.0127316	Promoter (2-3kb)	ENSMUSG00000089872	Rps6kc1	ribosomal protein S6 kinase polypeptide 1
chr1	190974183	190974684	3.92955	1.23347	0.0391984	Intron (ENSMUST00000166139.6/226841, intron 2 of 7)	ENSMUSG00000037568	Vash2	vasohibin 2
chr1	191037281	191037782	56.1065	0.806255	0.0356517	Promoter (<=1kb)	ENSMUSG00000057072	Spata45	spermatogenesis associated 45
chr1	191468402	191468903	9.75153	0.854574	0.0300972	Distal Intergenic	ENSMUSG00000103114	Gm32200	predicted gene, 32200
chr1	191469972	191470473	20.3755	1.01033	0.00387727	Distal Intergenic	ENSMUSG00000103114	Gm32200	predicted gene, 32200
chr1	191637904	191638405	11.269	0.962317	0.00751067	Distal Intergenic	ENSMUSG00000037461	Ints7	integrator complex subunit 7
chr1	191766971	191767472	7.34538	0.800565	0.0431951	Intron (ENSMUST00000110855.7/226856, intron 6 of 7)	ENSMUSG00000026623	Lpgat1	lysophosphatidylglycerol acyltransferase 1
chr1	193223619	193224120	7.2057	0.961898	0.0204828	Exon (ENSMUST00000016338.14/15483, exon 5 of 6)	ENSMUSG00000026639	Lamb3	laminin, beta 3
chr1	194329374	194329875	2.13058	1.73775	0.0466458	Distal Intergenic	ENSMUSG00000103692	4930503O07Rik	RIKEN cDNA 4930503O07 gene
chr1	194660077	194660578	37.037	0.738172	0.0183264	Intron (ENSMUST00000027952.11/18845, intron 3 of 31)	ENSMUSG00000026640	Plxna2	plexin A2
chr10	3216361	3216862	4.62891	1.03953	0.0296309	Intron (ENSMUST00000217169.1/ENSMUST00000217169.1, intron 1 of 2)	ENSMUSG00000091618	H60c	histocompatibility 60c
chr10	3702947	3703448	5.30848	1.42625	0.016849	Distal Intergenic	ENSMUSG00000040624	Plekhg1	pleckstrin homology domain containing, family G (with RhoGef domain) member 1
chr10	4372562	4373063	31.8143	0.666703	0.0169982	Exon (ENSMUST00000215860.1/ENSMUST00000215860.1, exon 1 of 1)	ENSMUSG00000075327	Zbtb2	zinc finger and BTB domain containing 2
chr10	4373186	4373687	30.7398	0.798965	0.00604906	Exon (ENSMUST00000215860.1/ENSMUST00000215860.1, exon 1 of 1)	ENSMUSG00000075327	Zbtb2	zinc finger and BTB domain containing 2
chr10	4539523	4540024	11.0519	0.786876	0.0204781	Intron (ENSMUST00000138112.7/100504234, intron 6 of 10)	ENSMUSG00000019767	Ccdc170	coiled-coil domain containing 170
chr10	4597389	4597890	13.8335	0.898027	0.0415799	Distal Intergenic	ENSMUSG00000019768	Esr1	estrogen receptor 1 (alpha)
chr10	4779990	4780491	3.46384	0.876062	0.0462515	Intron (ENSMUST00000149195.7/13982, intron 4 of 7)	ENSMUSG00000019768	Esr1	estrogen receptor 1 (alpha)
chr10	4847636	4848137	52.8012	1.05699	0.000698572	Intron (ENSMUST00000149195.7/13982, intron 5 of 7)	ENSMUSG00000019768	Esr1	estrogen receptor 1 (alpha)
chr10	4913248	4913749	12.7617	1.12092	0.00742793	Intron (ENSMUST00000105590.7/13982, intron 6 of 9)	ENSMUSG00000019768	Esr1	estrogen receptor 1 (alpha)
chr10	5006062	5006563	25.9205	0.90955	0.0160548	Distal Intergenic	ENSMUSG00000096054	Syne1	spectrin repeat containing, nuclear envelope 1
chr10	5141947	5142448	61.2182	0.64609	0.0180751	Promoter (<=1kb)	ENSMUSG00000096054	Syne1	spectrin repeat containing, nuclear envelope 1
chr10	5430179	5430680	40.0556	0.610973	0.040748	Intron (ENSMUST00000215295.1/64009, intron 5 of 145)	ENSMUSG00000096054	Syne1	spectrin repeat containing, nuclear envelope 1
chr10	5563411	5563912	2.08478	2.99262	0.0264344	Distal Intergenic	ENSMUSG00000096054	Syne1	spectrin repeat containing, nuclear envelope 1
chr10	6383883	6384384	22.0911	0.928002	0.00863383	Distal Intergenic	ENSMUSG00000000766	Oprm1	opioid receptor, mu 1
chr10	6848570	6849071	58.5622	0.800122	0.00264407	Intron (ENSMUST00000147171.7/18390, intron 3 of 5)	ENSMUSG00000000766	Oprm1	opioid receptor, mu 1
chr10	7108680	7109181	195.076	0.674134	0.00215994	Distal Intergenic	ENSMUSG00000015202	Cnksr3	Cnksr family member 3
chr10	7352434	7352935	7.25234	1.10747	0.0485218	Distal Intergenic	ENSMUSG00000079685	Ulbp1	UL16 binding protein 1
chr10	7739358	7739859	6.15567	1.37501	0.00119718	Intron (ENSMUST00000019929.12/23924, intron 2 of 10)	ENSMUSG00000019794	Katna1	katanin p60 (ATPase-containing) subunit A1
chr10	7817956	7818457	6.32032	0.903985	0.0123032	Intron (ENSMUST00000015901.10/67418, intron 12 of 12)	ENSMUSG00000039981	Zc3h12d	zinc finger CCCH type containing 12D
chr10	7818698	7819199	31.7253	0.818098	0.00635248	Intron (ENSMUST00000015901.10/67418, intron 12 of 12)	ENSMUSG00000039981	Zc3h12d	zinc finger CCCH type containing 12D
chr10	8009272	8009773	86.0167	0.580592	0.0329127	Intron (ENSMUST00000218165.1/ENSMUST00000218165.1, intron 1 of 1)	ENSMUSG00000015755	Tab2	TGF-beta activated kinase 1/MAP3K7 binding protein 2
chr10	8200234	8200735	116.709	0.814777	0.00130661	Distal Intergenic	ENSMUSG00000047712	Ust	uronyl-2-sulfotransferase
chr10	8237847	8238348	72.923	0.710981	0.00805556	Intron (ENSMUST00000219116.1/338362, intron 6 of 6)	ENSMUSG00000047712	Ust	uronyl-2-sulfotransferase
chr10	8246734	8247235	13.7048	0.75299	0.0197178	Intron (ENSMUST00000219116.1/338362, intron 5 of 6)	ENSMUSG00000047712	Ust	uronyl-2-sulfotransferase
chr10	8291580	8292081	3.48593	1.23214	0.0373107	Intron (ENSMUST00000219116.1/338362, intron 2 of 6)	ENSMUSG00000047712	Ust	uronyl-2-sulfotransferase
chr10	8308842	8309343	64.8883	0.6109	0.00362173	Intron (ENSMUST00000061601.8/338362, intron 3 of 7)	ENSMUSG00000047712	Ust	uronyl-2-sulfotransferase
chr10	8323332	8323833	30.3847	0.772457	0.0249562	Intron (ENSMUST00000061601.8/338362, intron 3 of 7)	ENSMUSG00000047712	Ust	uronyl-2-sulfotransferase
chr10	8345964	8346465	4.21315	0.581639	0.0315291	Intron (ENSMUST00000061601.8/338362, intron 2 of 7)	ENSMUSG00000047712	Ust	uronyl-2-sulfotransferase
chr10	8356592	8357093	11.3039	0.737329	0.0409722	Intron (ENSMUST00000061601.8/338362, intron 2 of 7)	ENSMUSG00000047712	Ust	uronyl-2-sulfotransferase
chr10	8529433	8529934	60.3841	1.21404	7.55644e-06	Distal Intergenic	ENSMUSG00000047712	Ust	uronyl-2-sulfotransferase
chr10	8658121	8658622	81.4089	0.702938	0.0092006	Distal Intergenic	ENSMUSG00000015305	Sash1	SAM and SH3 domain containing 1
chr10	8680832	8681333	10.5059	0.802206	0.0211872	Distal Intergenic	ENSMUSG00000015305	Sash1	SAM and SH3 domain containing 1
chr10	8686032	8686533	12.8746	0.607884	0.0309462	Distal Intergenic	ENSMUSG00000015305	Sash1	SAM and SH3 domain containing 1
chr10	8687604	8688105	9.92978	0.66569	0.0207076	Distal Intergenic	ENSMUSG00000015305	Sash1	SAM and SH3 domain containing 1
chr10	8702127	8702628	58.112	0.715093	0.0106677	Distal Intergenic	ENSMUSG00000015305	Sash1	SAM and SH3 domain containing 1
chr10	8716075	8716576	19.5748	0.785014	0.0160715	Intron (ENSMUST00000213934.1/ENSMUST00000213934.1, intron 1 of 1)	ENSMUSG00000015305	Sash1	SAM and SH3 domain containing 1
chr10	8746036	8746537	10.8023	0.713542	0.0278603	Exon (ENSMUST00000015449.5/70097, exon 11 of 20)	ENSMUSG00000015305	Sash1	SAM and SH3 domain containing 1
chr10	8993641	8994142	8.87298	0.869646	0.0394829	Distal Intergenic	ENSMUSG00000015305	Sash1	SAM and SH3 domain containing 1
chr10	9372771	9373272	7.69182	1.11727	0.0360552	Intron (ENSMUST00000214867.1/ENSMUST00000214867.1, intron 2 of 2)	ENSMUSG00000060487	Samd5	sterile alpha motif domain containing 5
chr10	9754946	9755447	7.6129	0.779806	0.0403655	Distal Intergenic	ENSMUSG00000019790	Stxbp5	syntaxin binding protein 5 (tomosyn)
chr10	10324836	10325337	50.2884	1.10871	0.00264644	Distal Intergenic	ENSMUSG00000050994	Adgb	androglobin
chr10	10422269	10422770	72.3983	1.20894	0.000181931	Exon (ENSMUST00000179956.7/215772, exon 11 of 37)	ENSMUSG00000050994	Adgb	androglobin
chr10	10824999	10825500	30.8139	0.71167	0.0158501	Intron (ENSMUST00000044306.12/14816, intron 3 of 8)	ENSMUSG00000112730	4930567K20Rik	RIKEN cDNA 4930567K20 gene
chr10	10825525	10826026	13.2108	1.21521	0.000542646	Intron (ENSMUST00000044306.12/14816, intron 3 of 8)	ENSMUSG00000112730	4930567K20Rik	RIKEN cDNA 4930567K20 gene
chr10	10826059	10826560	10.0504	0.941513	0.041515	Intron (ENSMUST00000044306.12/14816, intron 3 of 8)	ENSMUSG00000112730	4930567K20Rik	RIKEN cDNA 4930567K20 gene
chr10	11238792	11239293	25.0445	1.41118	0.00650425	Distal Intergenic	ENSMUSG00000090112	Shprh	SNF2 histone linker PHD RING helicase
chr10	12811224	12811725	2.41454	1.75799	0.044265	Promoter (1-2kb)	ENSMUSG00000019820	Utrn	utrophin
chr10	12839055	12839556	70.4307	0.659475	0.00061372	Intron (ENSMUST00000076817.4/22288, intron 1 of 73)	ENSMUSG00000019820	Utrn	utrophin
chr10	12841410	12841911	11.1336	0.987306	0.000262648	Intron (ENSMUST00000076817.4/22288, intron 1 of 73)	ENSMUSG00000019820	Utrn	utrophin
chr10	13170138	13170639	22.3947	0.943962	0.0308064	Intron (ENSMUST00000019954.5/75122, intron 2 of 5)	ENSMUSG00000019815	Zc2hc1b	zinc finger, C2HC-type containing 1B
chr10	13179589	13180090	12.7373	0.628319	0.0484862	Promoter (1-2kb)	ENSMUSG00000019815	Zc2hc1b	zinc finger, C2HC-type containing 1B
chr10	13180366	13180867	97.8786	0.756009	0.00618292	Promoter (2-3kb)	ENSMUSG00000019815	Zc2hc1b	zinc finger, C2HC-type containing 1B
chr10	13744062	13744563	7.69537	0.603479	0.036092	Intron (ENSMUST00000162610.7/66253, intron 3 of 5)	ENSMUSG00000019806	Aig1	androgen-induced 1
chr10	13859410	13859911	29.9163	0.739105	0.00361856	Promoter (1-2kb)	ENSMUSG00000019806	Aig1	androgen-induced 1
chr10	13866542	13867043	26.2049	1.07954	0.0137494	Promoter (1-2kb)	ENSMUSG00000019806	Aig1	androgen-induced 1
chr10	13874995	13875496	7.88312	1.70555	0.0186736	Intron (ENSMUST00000220029.1/102634635, intron 1 of 2)	ENSMUSG00000112172	Gm32172	predicted gene, 32172
chr10	13893518	13894019	138.721	1.02309	1.3136e-06	Distal Intergenic	ENSMUSG00000112172	Gm32172	predicted gene, 32172
chr10	14071768	14072269	40.2801	0.582893	0.0252228	Intron (ENSMUST00000187083.6/15273, intron 3 of 12)	ENSMUSG00000015501	Hivep2	human immunodeficiency virus type I enhancer binding protein 2
chr10	14089268	14089769	19.9681	0.93614	0.00760951	Intron (ENSMUST00000187083.6/15273, intron 3 of 12)	ENSMUSG00000015501	Hivep2	human immunodeficiency virus type I enhancer binding protein 2
chr10	14109828	14110329	84.6308	0.827022	0.00478843	Intron (ENSMUST00000187083.6/15273, intron 3 of 12)	ENSMUSG00000015501	Hivep2	human immunodeficiency virus type I enhancer binding protein 2
chr10	14157262	14157763	27.3049	0.74253	0.0129152	Distal Intergenic	ENSMUSG00000015501	Hivep2	human immunodeficiency virus type I enhancer binding protein 2
chr10	17298356	17298857	22.2798	1.14103	0.0276523	Intron (ENSMUST00000220296.1/ENSMUST00000220296.1, intron 2 of 2)	ENSMUSG00000101969	Gm20125	predicted gene, 20125
chr10	17405551	17406052	35.1453	1.51253	0.00169688	Distal Intergenic	ENSMUSG00000101969	Gm20125	predicted gene, 20125
chr10	17890887	17891388	2.10056	4.01201	0.046782	Intron (ENSMUST00000217949.1/380629, intron 2 of 2)	ENSMUSG00000039879	Heca	hdc homolog, cell cycle regulator
chr10	18014662	18015163	32.6419	0.968866	0.00213624	Promoter (1-2kb)	ENSMUSG00000078453	Abracl	ABRA C-terminal like
chr10	18575879	18576380	97.7889	0.833698	0.00547481	Distal Intergenic	ENSMUSG00000019853	Hebp2	heme binding protein 2
chr10	18750527	18751028	5.21238	3.03023	0.0256534	Intron (ENSMUST00000215162.1/102635639, intron 1 of 4)	ENSMUSG00000019852	Arfgef3	ARFGEF family member 3
chr10	18871901	18872402	10.2474	0.924569	0.00206188	Distal Intergenic	ENSMUSG00000019851	Perp	PERP, TP53 apoptosis effector
chr10	18874197	18874698	3.54988	1.2936	0.00046091	Distal Intergenic	ENSMUSG00000019851	Perp	PERP, TP53 apoptosis effector
chr10	18874754	18875255	4.19731	1.26324	4.1096e-05	Distal Intergenic	ENSMUSG00000019851	Perp	PERP, TP53 apoptosis effector
chr10	18875371	18875872	14.508	1.45334	6.47351e-06	Distal Intergenic	ENSMUSG00000019851	Perp	PERP, TP53 apoptosis effector
chr10	18877605	18878106	5.57841	1.17903	0.000645368	Distal Intergenic	ENSMUSG00000019851	Perp	PERP, TP53 apoptosis effector
chr10	19002121	19002622	118.324	0.735339	0.000243828	3' UTR	ENSMUSG00000019850	Tnfaip3	tumor necrosis factor, alpha-induced protein 3
chr10	19808918	19809419	68.1594	0.999645	0.000326095	Distal Intergenic	ENSMUSG00000050473	Slc35d3	solute carrier family 35, member D3
chr10	20023827	20024328	7.49035	0.891405	0.0112158	Intron (ENSMUST00000095806.9/26408, intron 4 of 29)	ENSMUSG00000071369	Map3k5	mitogen-activated protein kinase kinase kinase 5
chr10	20296922	20297423	108.169	0.78537	0.00373861	Promoter (<=1kb)	ENSMUSG00000098887	Mir6413	microRNA 6413
chr10	20599379	20599880	13.998	0.646862	0.0301309	Intron (ENSMUST00000020165.13/29863, intron 2 of 12)	ENSMUSG00000019990	Pde7b	phosphodiesterase 7B
chr10	21561693	21562194	36.8991	0.664023	0.047354	Distal Intergenic	ENSMUSG00000050844	1700020N01Rik	RIKEN cDNA 1700020N01 gene
chr10	22622231	22622732	110.493	1.06024	0.00140214	Distal Intergenic	ENSMUSG00000037490	Slc2a12	solute carrier family 2 (facilitated glucose transporter), member 12
chr10	22623155	22623656	3.13682	1.97545	0.0331214	Distal Intergenic	ENSMUSG00000037490	Slc2a12	solute carrier family 2 (facilitated glucose transporter), member 12
chr10	22903770	22904271	69.8191	0.635543	0.0314032	Distal Intergenic	ENSMUSG00000045680	Tcf21	transcription factor 21
chr10	23503568	23504069	13.2857	1.10555	0.0190597	Distal Intergenic	ENSMUSG00000010461	Eya4	EYA transcriptional coactivator and phosphatase 4
chr10	23574985	23575486	37.8014	0.660344	0.0427283	Intron (ENSMUST00000219823.1/ENSMUST00000219823.1, intron 3 of 4)	ENSMUSG00000070063	Snora33	small nucleolar RNA, H/ACA box 33
chr10	24834776	24835277	12.3111	2.05133	0.00398198	Promoter (<=1kb)	ENSMUSG00000019989	Enpp3	ectonucleotide pyrophosphatase/phosphodiesterase 3
chr10	24865681	24866182	10.4257	0.870939	0.0373923	Distal Intergenic	ENSMUSG00000019984	Med23	mediator complex subunit 23
chr10	25161165	25161666	98.6126	0.636137	0.0167064	Distal Intergenic	ENSMUSG00000039166	Akap7	A kinase (PRKA) anchor protein 7
chr10	25256919	25257420	56.0707	0.654161	0.00714429	Intron (ENSMUST00000041984.13/432442, intron 5 of 7)	ENSMUSG00000039166	Akap7	A kinase (PRKA) anchor protein 7
chr10	25268640	25269141	22.9125	0.691069	0.00923388	Intron (ENSMUST00000041984.13/432442, intron 4 of 7)	ENSMUSG00000039166	Akap7	A kinase (PRKA) anchor protein 7
chr10	25732945	25733446	25.9424	0.922944	0.0496286	Distal Intergenic	ENSMUSG00000112444	4930401C15Rik	RIKEN cDNA 4930401C15 gene
chr10	25734064	25734565	19.7738	0.824703	0.0369351	Distal Intergenic	ENSMUSG00000112444	4930401C15Rik	RIKEN cDNA 4930401C15 gene
chr10	25954577	25955078	18.0215	0.729367	0.042984	Intron (ENSMUST00000217910.1/77220, intron 1 of 2)	ENSMUSG00000049420	Tmem200a	transmembrane protein 200A
chr10	26102716	26103217	44.7782	0.74518	0.00353192	Distal Intergenic	ENSMUSG00000049420	Tmem200a	transmembrane protein 200A
chr10	26443327	26443828	26.9453	0.882093	0.0309633	Distal Intergenic	ENSMUSG00000039089	L3mbtl3	L3MBTL3 histone methyl-lysine binding protein
chr10	29053864	29054365	33.2765	0.607918	0.048974	Distal Intergenic	ENSMUSG00000015519	2310057J18Rik	RIKEN cDNA 2310057J18 gene
chr10	29356777	29357278	4.55863	1.3349	0.00248776	Promoter (<=1kb)	ENSMUSG00000038876	Rnf146	ring finger protein 146
chr10	29430476	29430977	127.886	0.68623	0.00465697	Distal Intergenic	ENSMUSG00000038876	Rnf146	ring finger protein 146
chr10	31747810	31748311	2.88884	2.93805	0.0489326	Intron (ENSMUST00000191234.6/432450, intron 4 of 6)	ENSMUSG00000063760	Rnf217	ring finger protein 217
chr10	32047377	32047878	5.46888	1.79736	0.0369527	Intron (ENSMUST00000191234.6/432450, intron 3 of 6)	ENSMUSG00000069670	Nkain2	Na+/K+ transporting ATPase interacting 2
chr10	34147773	34148274	13.9852	1.04182	0.0235437	Distal Intergenic	ENSMUSG00000039497	Dse	dermatan sulfate epimerase
chr10	34633870	34634371	2.99367	2.20978	0.0433254	Distal Intergenic	ENSMUSG00000019779	Frk	fyn-related kinase
chr10	37037102	37037603	6.20142	1.26017	0.00674602	Distal Intergenic	ENSMUSG00000019777	Hdac2	histone deacetylase 2
chr10	37237193	37237694	4.05926	2.91664	0.0403021	Distal Intergenic	ENSMUSG00000069662	Marcks	myristoylated alanine rich protein kinase C substrate
chr10	37289309	37289810	32.7328	0.7621	0.0227336	Distal Intergenic	ENSMUSG00000069662	Marcks	myristoylated alanine rich protein kinase C substrate
chr10	38805126	38805627	36.6882	1.28909	0.000356335	Distal Intergenic	ENSMUSG00000094311	Rfpl4b	ret finger protein-like 4B
chr10	38855425	38855926	14.7896	0.990676	0.0022536	Distal Intergenic	ENSMUSG00000094311	Rfpl4b	ret finger protein-like 4B
chr10	38857904	38858405	24.0217	0.847717	0.0231613	Distal Intergenic	ENSMUSG00000094311	Rfpl4b	ret finger protein-like 4B
chr10	38878345	38878846	2.6615	1.88926	0.0271377	Distal Intergenic	ENSMUSG00000094311	Rfpl4b	ret finger protein-like 4B
chr10	38893801	38894302	51.1864	0.60639	0.0333977	Distal Intergenic	ENSMUSG00000019846	Lama4	laminin, alpha 4
chr10	39094184	39094685	73.7236	0.876119	0.00143085	Intron (ENSMUST00000019992.5/16775, intron 31 of 37)	ENSMUSG00000019846	Lama4	laminin, alpha 4
chr10	39283423	39283924	99.622	0.648046	0.00738935	Intron (ENSMUST00000215530.1/ENSMUST00000215530.1, intron 3 of 3)	ENSMUSG00000019843	Fyn	Fyn proto-oncogene
chr10	39567535	39568036	23.8636	1.13218	0.0009908	Intron (ENSMUST00000122987.1/100504626, intron 1 of 3)	ENSMUSG00000086915	Gm16364	predicted gene 16364
chr10	39965585	39966086	21.8158	0.737838	0.0396957	Intron (ENSMUST00000073618.12/215928, intron 3 of 3)	ENSMUSG00000071335	Mfsd4b3-ps	major facilitator superfamily domain containing 4B3, pseudogene
chr10	39974426	39974927	15.9871	0.885204	0.00170026	Promoter (<=1kb)	ENSMUSG00000038528	Mfsd4b5	major facilitator superfamily domain containing 4B5
chr10	40272183	40272684	2.10056	4.77216	0.0114957	Distal Intergenic	ENSMUSG00000106147	Snord3a	small nucleolar RNA, C/D box 3A
chr10	40333230	40333731	51.8652	0.735936	0.0413912	Distal Intergenic	ENSMUSG00000038481	Cdk19	cyclin-dependent kinase 19
chr10	40587726	40588227	4.93221	0.784442	0.0197361	Intron (ENSMUST00000078314.13/70840, intron 5 of 7)	ENSMUSG00000019834	Slc22a16	solute carrier family 22 (organic cation transporter), member 16
chr10	40635656	40636157	15.7691	0.58833	0.0466069	Intron (ENSMUST00000019977.7/70503, intron 3 of 4)	ENSMUSG00000063428	Ddo	D-aspartate oxidase
chr10	42764197	42764698	11.0566	2.92769	0.0389042	Promoter (2-3kb)	ENSMUSG00000019802	Sec63	SEC63-like (S. cerevisiae)
chr10	42878828	42879329	13.4201	0.731273	0.0320332	Intron (ENSMUST00000063063.13/268297, intron 1 of 8)	ENSMUSG00000044770	Scml4	Scm polycomb group protein like 4
chr10	42934254	42934755	32.9055	0.65966	0.0496396	Promoter (<=1kb)	ENSMUSG00000044770	Scml4	Scm polycomb group protein like 4
chr10	42993632	42994133	154.791	0.670591	0.00282481	Distal Intergenic	ENSMUSG00000044770	Scml4	Scm polycomb group protein like 4
chr10	42997062	42997563	23.6049	0.599173	0.0440406	Distal Intergenic	ENSMUSG00000044770	Scml4	Scm polycomb group protein like 4
chr10	44440777	44441278	55.2288	0.94171	0.00598153	Exon (ENSMUST00000039174.10/12142, exon 6 of 8)	ENSMUSG00000038151	Prdm1	PR domain containing 1, with ZNF domain
chr10	44483674	44484175	32.2714	0.73444	0.0417199	Intron (ENSMUST00000167340.1/12142, intron 1 of 3)	ENSMUSG00000038151	Prdm1	PR domain containing 1, with ZNF domain
chr10	44605204	44605705	41.7014	0.966741	0.0114503	Intron (ENSMUST00000217008.1/ENSMUST00000217008.1, intron 2 of 3)	ENSMUSG00000038151	Prdm1	PR domain containing 1, with ZNF domain
chr10	45422737	45423238	2.6615	4.166	0.00873015	Intron (ENSMUST00000079390.6/380669, intron 2 of 4)	ENSMUSG00000063804	Lin28b	lin-28 homolog B
chr10	45648746	45649247	41.6839	0.84296	0.0316783	Exon (ENSMUST00000037044.12/209462, exon 9 of 24)	ENSMUSG00000038822	Hace1	HECT domain and ankyrin repeat containing, E3 ubiquitin protein ligase 1
chr10	45654460	45654961	40.8422	1.02366	0.00434469	Intron (ENSMUST00000037044.12/209462, intron 11 of 23)	ENSMUSG00000038822	Hace1	HECT domain and ankyrin repeat containing, E3 ubiquitin protein ligase 1
chr10	47146469	47146970	2.31502	3.82926	0.0346499	Distal Intergenic	ENSMUSG00000110874	D030045P18Rik	RIKEN cDNA D030045P18 gene
chr10	47370158	47370659	3.00905	2.94079	0.00503542	Distal Intergenic	ENSMUSG00000110874	D030045P18Rik	RIKEN cDNA D030045P18 gene
chr10	49634869	49635370	4.57832	2.12979	0.0273821	Intron (ENSMUST00000218823.1/14806, intron 2 of 16)	ENSMUSG00000056073	Grik2	glutamate receptor, ionotropic, kainate 2 (beta 2)
chr10	49728812	49729313	2.05586	1.77817	0.039399	Intron (ENSMUST00000218823.1/14806, intron 2 of 16)	ENSMUSG00000056073	Grik2	glutamate receptor, ionotropic, kainate 2 (beta 2)
chr10	52259305	52259806	9.66436	0.829259	0.014317	Intron (ENSMUST00000069004.13/66686, intron 1 of 10)	ENSMUSG00000019891	Dcbld1	discoidin, CUB and LCCL domain containing 1
chr10	53626086	53626587	18.0305	0.868472	0.00475333	Intron (ENSMUST00000237608.1/71567, intron 2 of 13)	ENSMUSG00000058298	Mcm9	minichromosome maintenance 9 homologous recombination repair factor
chr10	53805591	53806092	10.3439	0.582995	0.0473753	Distal Intergenic	ENSMUSG00000019856	Fam184a	family with sequence similarity 184, member A
chr10	53854808	53855309	2.11584	1.42321	0.00573532	Distal Intergenic	ENSMUSG00000019856	Fam184a	family with sequence similarity 184, member A
chr10	53866475	53866976	12.5379	0.796372	0.033206	Distal Intergenic	ENSMUSG00000003746	Man1a	mannosidase 1, alpha
chr10	53876128	53876629	40.1988	1.13193	0.00123697	Distal Intergenic	ENSMUSG00000003746	Man1a	mannosidase 1, alpha
chr10	53902756	53903257	83.8275	0.651492	0.017274	Distal Intergenic	ENSMUSG00000003746	Man1a	mannosidase 1, alpha
chr10	53922250	53922751	19.9381	0.714294	0.00511782	Intron (ENSMUST00000003843.15/17155, intron 9 of 12)	ENSMUSG00000003746	Man1a	mannosidase 1, alpha
chr10	53935117	53935618	49.7326	0.609631	0.00407588	Intron (ENSMUST00000003843.15/17155, intron 6 of 12)	ENSMUSG00000003746	Man1a	mannosidase 1, alpha
chr10	54389350	54389851	12.5206	0.990034	0.0146405	Distal Intergenic	ENSMUSG00000003746	Man1a	mannosidase 1, alpha
chr10	56327490	56327991	14.2803	2.24686	0.000843679	Distal Intergenic	ENSMUSG00000050953	Gja1	gap junction protein, alpha 1
chr10	56351025	56351526	7.69182	0.978483	0.0421262	Distal Intergenic	ENSMUSG00000050953	Gja1	gap junction protein, alpha 1
chr10	56371273	56371774	34.9932	0.823923	0.0033251	Distal Intergenic	ENSMUSG00000050953	Gja1	gap junction protein, alpha 1
chr10	56481713	56482214	5.3976	0.833758	0.00511238	Distal Intergenic	ENSMUSG00000112833	Gm36595	predicted gene, 36595
chr10	56864649	56865150	14.7481	1.23633	0.00116286	Distal Intergenic	ENSMUSG00000112833	Gm36595	predicted gene, 36595
chr10	57190171	57190672	78.214	0.681469	0.00832571	Distal Intergenic	ENSMUSG00000097370	4930467K11Rik	RIKEN cDNA 4930467K11 gene
chr10	58509146	58509647	13.4746	0.7543	0.0386572	Exon (ENSMUST00000036576.9/76138, exon 5 of 16)	ENSMUSG00000038010	Ccdc138	coiled-coil domain containing 138
chr10	58768935	58769436	49.0527	0.696168	0.00608505	Distal Intergenic	ENSMUSG00000037990	Sh3rf3	SH3 domain containing ring finger 3
chr10	58847373	58847874	5.19969	1.12697	0.00406298	Intron (ENSMUST00000135526.8/237353, intron 1 of 3)	ENSMUSG00000037990	Sh3rf3	SH3 domain containing ring finger 3
chr10	58894797	58895298	57.4327	0.682673	0.0101762	Intron (ENSMUST00000135526.8/237353, intron 1 of 3)	ENSMUSG00000037990	Sh3rf3	SH3 domain containing ring finger 3
chr10	59071540	59072041	6.55286	0.711354	0.0468495	Exon (ENSMUST00000153031.1/237353, exon 5 of 10)	ENSMUSG00000037990	Sh3rf3	SH3 domain containing ring finger 3
chr10	59400331	59400832	66.2356	0.644631	0.0116665	Promoter (2-3kb)	ENSMUSG00000009646	Pla2g12b	phospholipase A2, group XIIB
chr10	59783264	59783765	8.84463	0.645357	0.0121963	Intron (ENSMUST00000165563.7/216001, intron 6 of 11)	ENSMUSG00000091184	Gm17059	predicted gene 17059
chr10	59813470	59813971	72.5125	0.694211	0.00339888	Intron (ENSMUST00000165563.7/216001, intron 8 of 11)	ENSMUSG00000091184	Gm17059	predicted gene 17059
chr10	59827043	59827544	6.46183	1.39457	0.0132586	Promoter (<=1kb)	ENSMUSG00000020111	Micu1	mitochondrial calcium uptake 1
chr10	60131865	60132366	86.8687	0.919766	0.00105316	3' UTR	ENSMUSG00000105468	Mir6906	microRNA 6906
chr10	60467627	60468128	35.8848	0.858008	0.00979155	Intron (ENSMUST00000073242.10/22295, intron 10 of 66)	ENSMUSG00000012819	Cdh23	cadherin 23 (otocadherin)
chr10	60468175	60468676	7.08377	0.856901	0.0493752	Intron (ENSMUST00000073242.10/22295, intron 10 of 66)	ENSMUSG00000012819	Cdh23	cadherin 23 (otocadherin)
chr10	60523097	60523598	20.3817	0.927344	0.0434589	Exon (ENSMUST00000073242.10/22295, exon 8 of 67)	ENSMUSG00000012819	Cdh23	cadherin 23 (otocadherin)
chr10	60728538	60729039	8.75463	1.03094	0.021358	Intron (ENSMUST00000117513.7/71279, intron 3 of 5)	ENSMUSG00000020100	Slc29a3	solute carrier family 29 (nucleoside transporters), member 3
chr10	61004148	61004649	9.1134	1.26983	0.00480087	Distal Intergenic	ENSMUSG00000093568	Gm20611	predicted gene 20611
chr10	61035930	61036431	4.10452	0.702446	0.0168132	Exon (ENSMUST00000177492.1/327760, exon 2 of 3)	ENSMUSG00000093568	Gm20611	predicted gene 20611
chr10	61039712	61040213	10.2784	0.744387	0.0456098	Exon (ENSMUST00000177065.1/ENSMUST00000177065.1, exon 2 of 3)	ENSMUSG00000093568	Gm20611	predicted gene 20611
chr10	61047548	61048049	15.1597	0.755263	0.0362544	Intron (ENSMUST00000176406.1/ENSMUST00000176406.1, intron 2 of 2)	ENSMUSG00000093568	Gm20611	predicted gene 20611
chr10	61279231	61279732	13.595	0.797597	0.0282422	Distal Intergenic	ENSMUSG00000059901	Adamts14	a disintegrin-like and metallopeptidase (reprolysin type) with thrombospondin type 1 motif, 14
chr10	62316934	62317435	16.786	0.689881	0.0113898	Promoter (<=1kb)	ENSMUSG00000037012	Hk1	hexokinase 1
chr10	63246070	63246571	21.7351	1.32366	0.00138452	Promoter (<=1kb)	ENSMUSG00000020064	Herc4	hect domain and RLD 4
chr10	63304409	63304910	2.03538	4.70101	0.00997308	Promoter (<=1kb)	ENSMUSG00000020064	Herc4	hect domain and RLD 4
chr10	64235351	64235852	5.17774	1.23778	0.0425046	Intron (ENSMUST00000105441.7/216033, intron 7 of 17)	ENSMUSG00000042846	Lrrtm3	leucine rich repeat transmembrane neuronal 3
chr10	67119292	67119793	12.641	0.729307	0.000990482	Intron (ENSMUST00000174062.7/108829, intron 1 of 2)	ENSMUSG00000037876	Jmjd1c	jumonji domain containing 1C
chr10	67213369	67213870	105.447	0.709398	0.00145543	Intron (ENSMUST00000174317.7/108829, intron 3 of 9)	ENSMUSG00000037876	Jmjd1c	jumonji domain containing 1C
chr10	67230160	67230661	2.62402	4.15955	0.0407708	Intron (ENSMUST00000174408.7/108829, intron 11 of 25)	ENSMUSG00000037876	Jmjd1c	jumonji domain containing 1C
chr10	67472341	67472842	48.5171	0.629983	0.043084	Distal Intergenic	ENSMUSG00000037868	Egr2	early growth response 2
chr10	67482618	67483119	21.3975	0.665719	0.00999337	Distal Intergenic	ENSMUSG00000037868	Egr2	early growth response 2
chr10	67739166	67739667	6.03784	1.18564	0.0164379	Distal Intergenic	ENSMUSG00000037855	Zfp365	zinc finger protein 365
chr10	67748260	67748761	117.271	0.686081	0.00157396	Distal Intergenic	ENSMUSG00000037855	Zfp365	zinc finger protein 365
chr10	67782621	67783122	7.77493	1.30347	0.0438702	Distal Intergenic	ENSMUSG00000037855	Zfp365	zinc finger protein 365
chr10	67986231	67986732	8.38542	1.10153	0.00959125	Intron (ENSMUST00000118160.7/170799, intron 1 of 11)	ENSMUSG00000037846	Rtkn2	rhotekin 2
chr10	68015849	68016350	12.5517	1.05223	0.021499	Intron (ENSMUST00000118160.7/170799, intron 6 of 11)	ENSMUSG00000037846	Rtkn2	rhotekin 2
chr10	68136815	68137316	10.9137	1.7624	0.00464431	Promoter (<=1kb)	ENSMUSG00000019947	Arid5b	AT rich interactive domain 5B (MRF1-like)
chr10	68881869	68882370	53.4613	0.964326	0.000594234	Distal Intergenic	ENSMUSG00000112331	Gm33035	predicted gene, 33035
chr10	69407110	69407611	35.1377	0.720075	0.0137095	Intron (ENSMUST00000218194.1/ENSMUST00000218194.1, intron 1 of 2)	ENSMUSG00000069601	Ank3	ankyrin 3, epithelial
chr10	69407660	69408161	11.1753	0.871521	0.0201639	Intron (ENSMUST00000218194.1/ENSMUST00000218194.1, intron 1 of 2)	ENSMUSG00000069601	Ank3	ankyrin 3, epithelial
chr10	70306331	70306832	3.09151	2.03595	0.0491533	Distal Intergenic	ENSMUSG00000037762	Slc16a9	solute carrier family 16 (monocarboxylic acid transporters), member 9
chr10	70818625	70819126	51.5134	0.770546	0.00891979	Distal Intergenic	ENSMUSG00000014329	Bicc1	BicC family RNA binding protein 1
chr10	71103301	71103802	25.1642	1.57189	0.000390718	Intron (ENSMUST00000143791.7/83675, intron 1 of 20)	ENSMUSG00000014329	Bicc1	BicC family RNA binding protein 1
chr10	75135614	75136115	19.8131	0.765267	0.0192559	Exon (ENSMUST00000164107.2/110279, exon 5 of 23)	ENSMUSG00000009681	Bcr	BCR activator of RhoGEF and GTPase
chr10	75214436	75214937	69.064	0.947964	0.00119447	Promoter (2-3kb)	ENSMUSG00000033444	Specc1l	sperm antigen with calponin homology and coiled-coil domains 1-like
chr10	75864014	75864515	4.83992	0.990171	0.0389028	Distal Intergenic	ENSMUSG00000033307	Mif	macrophage migration inhibitory factor (glycosylation-inhibiting factor)
chr10	76182058	76182559	18.2315	0.646417	0.0190498	Intron (ENSMUST00000020450.3/64452, intron 12 of 14)	ENSMUSG00000076068	Mir678	microRNA 678
chr10	77470422	77470923	15.8282	0.715567	0.0298516	Exon (ENSMUST00000218522.1/ENSMUST00000218522.1, exon 3 of 4)	ENSMUSG00000032977	Fam207a	family with sequence similarity 207, member A
chr10	77494156	77494657	8.72724	1.95538	0.0491009	Intron (ENSMUST00000045454.8/108707, intron 4 of 5)	ENSMUSG00000032977	Fam207a	family with sequence similarity 207, member A
chr10	78054366	78054867	8.38578	1.23016	0.0237116	Promoter (<=1kb)	ENSMUSG00000000730	Dnmt3l	DNA (cytosine-5-)-methyltransferase 3-like
chr10	78062738	78063239	15.6833	1.18948	0.000247447	Exon (ENSMUST00000138785.7/54427, exon 14 of 14)	ENSMUSG00000000732	Icosl	icos ligand
chr10	78064085	78064586	12.2258	0.945788	0.00731351	Distal Intergenic	ENSMUSG00000000732	Icosl	icos ligand
chr10	78264948	78265449	14.9657	0.824176	0.0104196	Exon (ENSMUST00000218207.1/ENSMUST00000218207.1, exon 1 of 1)	ENSMUSG00000001211	Agpat3	1-acylglycerol-3-phosphate O-acyltransferase 3
chr10	80374069	80374570	52.7621	0.592777	0.0350385	Distal Intergenic	ENSMUSG00000048696	Mex3d	mex3 RNA binding family member D
chr10	80587157	80587658	246.19	0.584261	0.000409669	Promoter (<=1kb)	ENSMUSG00000003346	Abhd17a	abhydrolase domain containing 17A
chr10	80623692	80624193	2.42595	1.51999	0.0276931	Promoter (<=1kb)	ENSMUSG00000003345	Csnk1g2	casein kinase 1, gamma 2
chr10	80821366	80821867	32.3641	0.621342	0.0119529	Distal Intergenic	ENSMUSG00000035242	Oaz1	ornithine decarboxylase antizyme 1
chr10	80821880	80822381	39.6401	0.728034	0.00742691	Distal Intergenic	ENSMUSG00000035242	Oaz1	ornithine decarboxylase antizyme 1
chr10	81039469	81039970	10.2676	1.20651	0.019527	Promoter (2-3kb)	ENSMUSG00000046822	Slc39a3	solute carrier family 39 (zinc transporter), member 3
chr10	81317944	81318445	8.26782	1.44634	0.00357873	Promoter (1-2kb)	ENSMUSG00000034902	Pip5k1c	phosphatidylinositol-4-phosphate 5-kinase, type 1 gamma
chr10	82466607	82467108	13.0459	0.759639	0.0163763	Distal Intergenic	ENSMUSG00000094186	Gm1553	predicted gene 1553
chr10	82649932	82650433	89.6143	0.651235	0.00342324	Promoter (2-3kb)	ENSMUSG00000020251	Glt8d2	glycosyltransferase 8 domain containing 2
chr10	83001542	83002043	20.536	0.801203	0.000770732	Intron (ENSMUST00000040110.7/58250, intron 1 of 2)	ENSMUSG00000034612	Chst11	carbohydrate sulfotransferase 11
chr10	83061706	83062207	2.67229	4.77974	0.0138206	Intron (ENSMUST00000040110.7/58250, intron 1 of 2)	ENSMUSG00000034612	Chst11	carbohydrate sulfotransferase 11
chr10	83087576	83088077	49.3367	0.631821	0.0150597	Intron (ENSMUST00000040110.7/58250, intron 1 of 2)	ENSMUSG00000034612	Chst11	carbohydrate sulfotransferase 11
chr10	83097165	83097666	9.5985	0.866868	0.0382428	Intron (ENSMUST00000040110.7/58250, intron 2 of 2)	ENSMUSG00000034612	Chst11	carbohydrate sulfotransferase 11
chr10	83366345	83366846	67.3515	0.981679	0.000148914	3' UTR	ENSMUSG00000020255	Nopchap1	NOP protein chaperone 1
chr10	83381230	83381731	75.6792	0.74585	0.0022256	3' UTR	ENSMUSG00000020255	Nopchap1	NOP protein chaperone 1
chr10	83558289	83558790	14.6603	0.66662	0.0207818	3' UTR	ENSMUSG00000034560	Washc4	WASH complex subunit 4
chr10	83740141	83740642	4.65688	4.60587	0.0263205	Promoter (2-3kb)	ENSMUSG00000087651	1500009L16Rik	RIKEN cDNA 1500009L16 gene
chr10	84145017	84145518	38.6739	0.819216	0.0145388	Distal Intergenic	ENSMUSG00000111049	Gm34184	predicted gene, 34184
chr10	84268927	84269428	18.8441	0.61748	0.0404269	Distal Intergenic	ENSMUSG00000020032	Nuak1	NUAK family, SNF1-like kinase, 1
chr10	84273617	84274118	74.8796	0.620985	0.00259194	Distal Intergenic	ENSMUSG00000020032	Nuak1	NUAK family, SNF1-like kinase, 1
chr10	84283189	84283690	35.4015	0.915645	0.000653595	Distal Intergenic	ENSMUSG00000020032	Nuak1	NUAK family, SNF1-like kinase, 1
chr10	84364766	84365267	52.7999	0.616365	0.013656	Distal Intergenic	ENSMUSG00000020032	Nuak1	NUAK family, SNF1-like kinase, 1
chr10	84520182	84520683	2.10056	4.94923	0.00954732	Exon (ENSMUST00000215920.1/ENSMUST00000215920.1, exon 2 of 4)	ENSMUSG00000046841	Ckap4	cytoskeleton-associated protein 4
chr10	84880194	84880695	18.6766	0.586414	0.0486109	Exon (ENSMUST00000060397.12/71137, exon 14 of 18)	ENSMUSG00000035620	Ric8b	RIC8 guanine nucleotide exchange factor B
chr10	85245859	85246360	2.10056	4.01807	0.035004	Intron (ENSMUST00000215824.1/ENSMUST00000215824.1, intron 1 of 2)	ENSMUSG00000020038	Cry1	cryptochrome 1 (photolyase-like)
chr10	86153400	86153901	12.5074	1.05421	0.000330279	Intron (ENSMUST00000120638.7/27204, intron 6 of 13)	ENSMUSG00000112493	4930486F22Rik	RIKEN cDNA 4930486F22 gene
chr10	86645874	86646375	18.7754	1.05752	0.00186261	Distal Intergenic	ENSMUSG00000097412	1810014B01Rik	RIKEN cDNA 1810014B01 gene
chr10	86646403	86646904	189.128	0.636731	0.0312506	Distal Intergenic	ENSMUSG00000097412	1810014B01Rik	RIKEN cDNA 1810014B01 gene
chr10	86714184	86714685	71.6837	1.11212	0.000101835	Promoter (1-2kb)	ENSMUSG00000044937	Ttc41	tetratricopeptide repeat domain 41
chr10	87605262	87605763	62.7397	0.764692	0.0188344	Distal Intergenic	ENSMUSG00000020051	Pah	phenylalanine hydroxylase
chr10	87639689	87640190	14.9193	0.788997	0.00916758	Distal Intergenic	ENSMUSG00000020051	Pah	phenylalanine hydroxylase
chr10	87640384	87640885	36.4308	0.688325	0.00381846	Distal Intergenic	ENSMUSG00000020051	Pah	phenylalanine hydroxylase
chr10	87641481	87641982	57.2072	0.756504	0.00074851	Distal Intergenic	ENSMUSG00000020051	Pah	phenylalanine hydroxylase
chr10	87730553	87731054	13.1914	0.920147	0.0407909	Distal Intergenic	ENSMUSG00000020053	Igf1	insulin-like growth factor 1
chr10	88239002	88239503	67.1142	1.19531	0.000150978	Intron (ENSMUST00000020248.15/67282, intron 6 of 6)	ENSMUSG00000020056	Washc3	WASH complex subunit 3
chr10	88239540	88240041	8.19656	0.709831	0.0230178	Intron (ENSMUST00000020248.15/67282, intron 6 of 6)	ENSMUSG00000020056	Washc3	WASH complex subunit 3
chr10	89513848	89514349	8.63315	1.12578	0.0462315	Intron (ENSMUST00000105297.1/20186, intron 2 of 9)	ENSMUSG00000047638	Nr1h4	nuclear receptor subfamily 1, group H, member 4
chr10	89584539	89585040	86.1477	0.598618	0.00579676	Intron (ENSMUST00000020102.13/216227, intron 9 of 11)	ENSMUSG00000019935	Slc17a8	solute carrier family 17 (sodium-dependent inorganic phosphate cotransporter), member 8
chr10	89917290	89917791	38.6281	0.621382	0.0370279	Intron (ENSMUST00000183156.7/77531, intron 1 of 25)	ENSMUSG00000058589	Anks1b	ankyrin repeat and sterile alpha motif domain containing 1B
chr10	90267795	90268296	6.63263	1.53043	0.048232	Intron (ENSMUST00000183156.7/77531, intron 10 of 25)	ENSMUSG00000058589	Anks1b	ankyrin repeat and sterile alpha motif domain containing 1B
chr10	90563898	90564399	6.5501	0.946702	0.0333915	Intron (ENSMUST00000183156.7/77531, intron 14 of 25)	ENSMUSG00000058589	Anks1b	ankyrin repeat and sterile alpha motif domain containing 1B
chr10	90838708	90839209	2.37871	1.66853	0.000351717	Intron (ENSMUST00000183156.7/77531, intron 17 of 25)	ENSMUSG00000058589	Anks1b	ankyrin repeat and sterile alpha motif domain containing 1B
chr10	90864749	90865250	39.0193	1.22284	0.000448902	Intron (ENSMUST00000183156.7/77531, intron 17 of 25)	ENSMUSG00000058589	Anks1b	ankyrin repeat and sterile alpha motif domain containing 1B
chr10	90916448	90916949	29.889	1.08528	0.000130785	Intron (ENSMUST00000183156.7/77531, intron 19 of 25)	ENSMUSG00000058589	Anks1b	ankyrin repeat and sterile alpha motif domain containing 1B
chr10	91000347	91000848	15.5988	1.31161	0.00100208	Promoter (<=1kb)	ENSMUSG00000019979	Apaf1	apoptotic peptidase activating factor 1
chr10	91006243	91006744	99.7924	0.618349	0.0116694	Intron (ENSMUST00000159110.7/11783, intron 22 of 26)	ENSMUSG00000019979	Apaf1	apoptotic peptidase activating factor 1
chr10	93013530	93014031	26.5239	0.973205	0.000759259	Intron (ENSMUST00000168110.7/380654, intron 20 of 66)	ENSMUSG00000020014	Cfap54	cilia and flagella associated protein 54
chr10	93097827	93098328	39.4302	0.580023	0.0285071	Distal Intergenic	ENSMUSG00000020014	Cfap54	cilia and flagella associated protein 54
chr10	93145186	93145687	93.3876	0.698321	0.000171806	Distal Intergenic	ENSMUSG00000020015	Cdk17	cyclin-dependent kinase 17
chr10	93607687	93608188	74.8423	0.846724	0.00333701	Distal Intergenic	ENSMUSG00000020018	Snrpf	small nuclear ribonucleoprotein polypeptide F
chr10	93908507	93909008	4.65123	2.13763	0.0373103	Distal Intergenic	ENSMUSG00000036112	Metap2	methionine aminopeptidase 2
chr10	94314564	94315065	14.0817	1.65264	0.00262859	Promoter (2-3kb)	ENSMUSG00000020023	Tmcc3	transmembrane and coiled coil domains 3
chr10	95068418	95068919	79.5899	0.650844	0.0246345	Distal Intergenic	ENSMUSG00000112481	Gm29684	predicted gene, 29684
chr10	95192034	95192535	39.2107	0.844528	0.00183904	Intron (ENSMUST00000220279.1/12905, intron 1 of 1)	ENSMUSG00000112481	Gm29684	predicted gene, 29684
chr10	95536391	95536892	21.3842	0.616068	0.0189988	Intron (ENSMUST00000099329.4/93765, intron 1 of 3)	ENSMUSG00000074781	Ube2n	ubiquitin-conjugating enzyme E2N
chr10	96088090	96088591	4.15949	4.40055	0.0237469	Intron (ENSMUST00000233655.1/ENSMUST00000233655.1, intron 3 of 13)	ENSMUSG00000112762	4930459C07Rik	RIKEN cDNA 4930459C07 gene
chr10	96141129	96141630	93.4854	0.599159	0.00997145	Distal Intergenic	ENSMUSG00000112762	4930459C07Rik	RIKEN cDNA 4930459C07 gene
chr10	96145404	96145905	30.6207	0.98532	0.00246957	Distal Intergenic	ENSMUSG00000112762	4930459C07Rik	RIKEN cDNA 4930459C07 gene
chr10	96187062	96187563	9.42136	1.25441	0.0281406	Distal Intergenic	ENSMUSG00000112762	4930459C07Rik	RIKEN cDNA 4930459C07 gene
chr10	96206847	96207348	43.6508	1.32444	3.81382e-05	Distal Intergenic	ENSMUSG00000112762	4930459C07Rik	RIKEN cDNA 4930459C07 gene
chr10	96296547	96297048	180.553	0.939834	3.60799e-05	Distal Intergenic	ENSMUSG00000112762	4930459C07Rik	RIKEN cDNA 4930459C07 gene
chr10	96340142	96340643	13.4376	1.23405	0.00953578	Intron (ENSMUST00000218518.1/ENSMUST00000218518.1, intron 1 of 2)	ENSMUSG00000112762	4930459C07Rik	RIKEN cDNA 4930459C07 gene
chr10	96387607	96388108	33.3942	0.648091	0.0231358	Distal Intergenic	ENSMUSG00000112762	4930459C07Rik	RIKEN cDNA 4930459C07 gene
chr10	96610376	96610877	45.1885	0.64689	0.0204773	Distal Intergenic	ENSMUSG00000036478	Btg1	BTG anti-proliferation factor 1
chr10	96760648	96761149	28.1774	0.89955	0.0017157	Distal Intergenic	ENSMUSG00000036478	Btg1	BTG anti-proliferation factor 1
chr10	96864608	96865109	10.0083	1.91053	0.0277761	Intron (ENSMUST00000218446.1/ENSMUST00000218446.1, intron 1 of 1)	ENSMUSG00000111924	4930556N09Rik	RIKEN cDNA 4930556N09 gene
chr10	97038055	97038556	2.63874	4.29956	0.0358226	Promoter (2-3kb)	ENSMUSG00000111924	4930556N09Rik	RIKEN cDNA 4930556N09 gene
chr10	97175168	97175669	5.24883	0.70153	0.0134336	Distal Intergenic	ENSMUSG00000111924	4930556N09Rik	RIKEN cDNA 4930556N09 gene
chr10	97215525	97216026	8.73812	0.801007	0.00990874	Distal Intergenic	ENSMUSG00000111924	4930556N09Rik	RIKEN cDNA 4930556N09 gene
chr10	97278272	97278773	71.6636	0.736856	0.00424395	Distal Intergenic	ENSMUSG00000105557	Mir3966	microRNA 3966
chr10	97289177	97289678	2.34652	1.15134	0.042956	Distal Intergenic	ENSMUSG00000105557	Mir3966	microRNA 3966
chr10	97303642	97304143	58.5452	0.617972	0.0327535	Distal Intergenic	ENSMUSG00000105557	Mir3966	microRNA 3966
chr10	97336268	97336769	9.90044	1.10958	0.0077702	Distal Intergenic	ENSMUSG00000105557	Mir3966	microRNA 3966
chr10	97348078	97348579	9.00792	0.946821	0.00313758	Distal Intergenic	ENSMUSG00000105557	Mir3966	microRNA 3966
chr10	97407370	97407871	7.35206	0.830354	0.015712	Distal Intergenic	ENSMUSG00000105557	Mir3966	microRNA 3966
chr10	97486188	97486689	41.4066	0.652982	0.0271229	Promoter (2-3kb)	ENSMUSG00000019929	Dcn	decorin
chr10	98067617	98068118	26.1084	0.807178	0.00865232	Distal Intergenic	ENSMUSG00000074776	Gm10754	predicted gene 10754
chr10	98209108	98209609	32.8606	0.670978	0.0396772	Distal Intergenic	ENSMUSG00000112896	Gm8633	predicted gene 8633
chr10	98779653	98780154	43.7068	0.95844	0.00344432	Distal Intergenic	ENSMUSG00000019943	Atp2b1	ATPase, Ca++ transporting, plasma membrane 1
chr10	98783872	98784373	39.062	0.720033	0.00429726	Distal Intergenic	ENSMUSG00000019943	Atp2b1	ATPase, Ca++ transporting, plasma membrane 1
chr10	98802596	98803097	14.9053	0.98996	0.00790429	Distal Intergenic	ENSMUSG00000019943	Atp2b1	ATPase, Ca++ transporting, plasma membrane 1
chr10	98917454	98917955	17.7743	0.966979	0.00713446	Promoter (1-2kb)	ENSMUSG00000019943	Atp2b1	ATPase, Ca++ transporting, plasma membrane 1
chr10	98968119	98968620	2.19033	2.08884	0.0431949	Intron (ENSMUST00000219557.1/67972, intron 1 of 3)	ENSMUSG00000019943	Atp2b1	ATPase, Ca++ transporting, plasma membrane 1
chr10	99037699	99038200	17.9402	0.703461	0.0460235	Distal Intergenic	ENSMUSG00000019943	Atp2b1	ATPase, Ca++ transporting, plasma membrane 1
chr10	99078066	99078567	33.4763	0.712582	0.0111696	Distal Intergenic	ENSMUSG00000019952	Poc1b	POC1 centriolar protein B
chr10	99185181	99185682	9.89105	1.6804	0.000476454	Intron (ENSMUST00000020113.14/382406, intron 10 of 11)	ENSMUSG00000019952	Poc1b	POC1 centriolar protein B
chr10	99271760	99272261	30.2917	0.700415	0.0293674	Intron (ENSMUST00000217893.1/ENSMUST00000217893.1, intron 1 of 2)	ENSMUSG00000019960	Dusp6	dual specificity phosphatase 6
chr10	99437973	99438474	37.8582	0.618448	0.00990336	Distal Intergenic	ENSMUSG00000111962	Gm20110	predicted gene, 20110
chr10	99866264	99866765	16.8895	0.80522	0.0108853	Intron (ENSMUST00000222959.1/ENSMUST00000222959.1, intron 1 of 1)	ENSMUSG00000046934	Csl	citrate synthase like
chr10	101994659	101995160	3.73666	2.15456	0.0151546	Intron (ENSMUST00000146230.7/67569, intron 2 of 2)	ENSMUSG00000019888	Mgat4c	MGAT4 family, member C
chr10	103551009	103551510	55.068	0.788156	0.0145692	Intron (ENSMUST00000219620.1/ENSMUST00000219620.1, intron 1 of 2)	ENSMUSG00000019894	Slc6a15	solute carrier family 6 (neurotransmitter transporter), member 15
chr10	103879408	103879909	11.3574	1.59823	0.0137377	Distal Intergenic	ENSMUSG00000095022	Gm20765	predicted gene, 20765
chr10	105037323	105037824	10.9137	0.900459	0.0486848	Distal Intergenic	ENSMUSG00000036019	Tmtc2	transmembrane and tetratricopeptide repeat containing 2
chr10	105120251	105120752	6.23142	1.4848	0.00745864	Distal Intergenic	ENSMUSG00000036019	Tmtc2	transmembrane and tetratricopeptide repeat containing 2
chr10	105408537	105409038	9.30058	1.38545	0.000123223	Intron (ENSMUST00000061506.8/278279, intron 2 of 11)	ENSMUSG00000036019	Tmtc2	transmembrane and tetratricopeptide repeat containing 2
chr10	105863889	105864390	2.12484	4.60542	0.0122444	Distal Intergenic	ENSMUSG00000019897	Ccdc59	coiled-coil domain containing 59
chr10	106895319	106895820	4.63607	1.25606	0.0341712	Promoter (2-3kb)	ENSMUSG00000053825	Ppfia2	protein tyrosine phosphatase, receptor type, f polypeptide (PTPRF), interacting protein (liprin), alpha 2
chr10	106931163	106931664	8.07025	0.972457	0.0498022	3' UTR	ENSMUSG00000053825	Ppfia2	protein tyrosine phosphatase, receptor type, f polypeptide (PTPRF), interacting protein (liprin), alpha 2
chr10	107735718	107736219	116.641	0.637111	0.00822018	Distal Intergenic	ENSMUSG00000035916	Ptprq	protein tyrosine phosphatase, receptor type, Q
chr10	107757690	107758191	67.6113	0.600074	0.0172236	Distal Intergenic	ENSMUSG00000035916	Ptprq	protein tyrosine phosphatase, receptor type, Q
chr10	108021304	108021805	5.56768	0.669793	0.00683876	Distal Intergenic	ENSMUSG00000112910	Gm29685	predicted gene, 29685
chr10	109739571	109740072	131.379	0.723761	0.000437619	Intron (ENSMUST00000032719.14/260315, intron 22 of 38)	ENSMUSG00000020181	Nav3	neuron navigator 3
chr10	110478831	110479332	33.783	0.589882	0.0246212	Distal Intergenic	ENSMUSG00000020181	Nav3	neuron navigator 3
chr10	110486096	110486597	38.9534	0.840949	0.00128583	Distal Intergenic	ENSMUSG00000020181	Nav3	neuron navigator 3
chr10	110605291	110605792	45.6874	0.716917	0.0100673	Intron (ENSMUST00000220061.1/109335, intron 1 of 1)	ENSMUSG00000112398	9230102K24Rik	RIKEN cDNA 9230102K24 gene
chr10	110907646	110908147	10.7135	1.40697	0.0186181	Distal Intergenic	ENSMUSG00000101801	1700020G17Rik	RIKEN cDNA 1700020G17 gene
chr10	111150823	111151324	73.5258	0.675876	0.0031662	Distal Intergenic	ENSMUSG00000020189	Osbpl8	oxysterol binding protein-like 8
chr10	111547467	111547968	20.4309	0.980045	0.0461407	Distal Intergenic	ENSMUSG00000020205	Phlda1	pleckstrin homology like domain, family A, member 1
chr10	111630815	111631316	3.05795	2.25502	0.0106122	Distal Intergenic	ENSMUSG00000097082	4933440J02Rik	RIKEN cDNA 4933440J02 gene
chr10	111771915	111772416	16.4674	0.618795	0.0185678	Intron (ENSMUST00000220039.1/ENSMUST00000220039.1, intron 3 of 3)	ENSMUSG00000112533	Gm20758	predicted gene, 20758
chr10	111772441	111772942	79.0021	0.615424	0.00519646	Intron (ENSMUST00000220039.1/ENSMUST00000220039.1, intron 3 of 3)	ENSMUSG00000112533	Gm20758	predicted gene, 20758
chr10	113849157	113849658	100.241	0.879751	0.000607625	Distal Intergenic	ENSMUSG00000074748	Atxn7l3b	ataxin 7-like 3B
chr10	115077113	115077614	8.874	1.19633	0.00832108	Distal Intergenic	ENSMUSG00000006764	Tph2	tryptophan hydroxylase 2
chr10	115246835	115247336	2.02326	2.39578	0.0182686	Intron (ENSMUST00000020339.9/66687, intron 1 of 16)	ENSMUSG00000020130	Tbc1d15	TBC1 domain family, member 15
chr10	115623800	115624301	168.951	0.615755	0.00669813	Distal Intergenic	ENSMUSG00000020140	Lgr5	leucine rich repeat containing G protein coupled receptor 5
chr10	115665391	115665892	63.9377	0.597252	0.0279396	Distal Intergenic	ENSMUSG00000020140	Lgr5	leucine rich repeat containing G protein coupled receptor 5
chr10	115742925	115743426	11.8298	1.24276	0.00692828	Distal Intergenic	ENSMUSG00000034127	Tspan8	tetraspanin 8
chr10	115762637	115763138	11.2484	0.773176	0.0284008	Distal Intergenic	ENSMUSG00000034127	Tspan8	tetraspanin 8
chr10	116977904	116978405	11.8997	0.857612	0.00382665	Distal Intergenic	ENSMUSG00000020169	Best3	bestrophin 3
chr10	116979975	116980476	9.60617	0.861434	0.00825727	Distal Intergenic	ENSMUSG00000020169	Best3	bestrophin 3
chr10	117017052	117017553	78.0716	0.640104	0.0150347	Intron (ENSMUST00000020378.4/382427, intron 9 of 9)	ENSMUSG00000060187	Lrrc10	leucine rich repeat containing 10
chr10	117272876	117273377	58.4654	1.05961	0.000256322	Distal Intergenic	ENSMUSG00000069516	Lyz2	lysozyme 2
chr10	117512007	117512508	39.7874	0.664658	0.0203343	Distal Intergenic	ENSMUSG00000112344	Gm32141	predicted gene, 32141
chr10	117518719	117519220	24.2939	1.26168	0.000235441	Distal Intergenic	ENSMUSG00000112344	Gm32141	predicted gene, 32141
chr10	117554759	117555260	21.0451	0.922427	0.000271304	Distal Intergenic	ENSMUSG00000020183	Cpm	carboxypeptidase M
chr10	117641622	117642123	3.13085	1.16684	0.0256513	Intron (ENSMUST00000123374.7/70574, intron 2 of 3)	ENSMUSG00000020183	Cpm	carboxypeptidase M
chr10	117643310	117643811	2.90413	0.895086	0.0331784	Intron (ENSMUST00000123374.7/70574, intron 2 of 3)	ENSMUSG00000020183	Cpm	carboxypeptidase M
chr10	117708492	117708993	9.63744	0.937421	0.0335712	Promoter (1-2kb)	ENSMUSG00000020184	Mdm2	transformed mouse 3T3 cell double minute 2
chr10	117776685	117777186	148.379	0.9118	0.0023583	Exon (ENSMUST00000218576.1/103468, exon 10 of 28)	ENSMUSG00000052798	Nup107	nucleoporin 107
chr10	118461424	118461925	36.6628	1.06267	0.000817966	Distal Intergenic	ENSMUSG00000055170	Ifng	interferon gamma
chr10	118511756	118512257	34.2215	0.853665	0.0041861	Intron (ENSMUST00000220034.1/103214, intron 3 of 4)	ENSMUSG00000112230	Ifngas1	Ifng antisense RNA 1
chr10	118656835	118657336	32.3679	0.988928	0.0080085	Distal Intergenic	ENSMUSG00000112029	Gm33337	predicted gene, 33337
chr10	118676333	118676834	32.1087	1.06924	0.000191095	Distal Intergenic	ENSMUSG00000112029	Gm33337	predicted gene, 33337
chr10	119289097	119289598	5.17774	2.08674	0.0290692	Distal Intergenic	ENSMUSG00000112155	4930477N07Rik	RIKEN cDNA 4930477N07 gene
chr10	119897157	119897658	2.49968	1.77593	0.037141	Intron (ENSMUST00000077871.13/74053, intron 1 of 21)	ENSMUSG00000034813	Grip1	glutamate receptor interacting protein 1
chr10	119978096	119978597	3.71096	1.57856	0.036231	Exon (ENSMUST00000077871.13/74053, exon 8 of 22)	ENSMUSG00000034813	Grip1	glutamate receptor interacting protein 1
chr10	120024328	120024829	27.6425	0.678289	0.0139365	Intron (ENSMUST00000077871.13/74053, intron 14 of 21)	ENSMUSG00000034813	Grip1	glutamate receptor interacting protein 1
chr10	120053072	120053573	3.57718	1.93497	0.0088641	Intron (ENSMUST00000077871.13/74053, intron 19 of 21)	ENSMUSG00000020228	Helb	helicase (DNA) B
chr10	120445633	120446134	15.1597	0.743744	0.0482537	Promoter (1-2kb)	ENSMUSG00000076448	Mir763	microRNA 763
chr10	120482703	120483204	50.269	0.66739	0.0282519	Distal Intergenic	ENSMUSG00000056758	Hmga2	high mobility group AT-hook 2
chr10	120735535	120736036	5.82521	0.744617	0.0196514	Distal Intergenic	ENSMUSG00000044544	4921513I03Rik	RIKEN cDNA 4921513I03 gene
chr10	120873076	120873577	3.99253	1.06521	0.00666907	Promoter (1-2kb)	ENSMUSG00000051236	Msrb3	methionine sulfoxide reductase B3
chr10	121100291	121100792	2.61923	3.23988	0.0275355	3' UTR	ENSMUSG00000020218	Wif1	Wnt inhibitory factor 1
chr10	121209376	121209877	10.2409	0.668857	0.0310175	Distal Intergenic	ENSMUSG00000112846	4930432O09Rik	RIKEN cDNA 4930432O09 gene
chr10	121296258	121296759	4.06164	0.629736	0.0150824	Promoter (<=1kb)	ENSMUSG00000052302	Tbc1d30	TBC1 domain family, member 30
chr10	121476101	121476602	5.61778	1.34072	0.0455034	Promoter (<=1kb)	ENSMUSG00000025795	Rassf3	Ras association (RalGDS/AF-6) domain family member 3
chr10	121794534	121795035	16.6201	1.1598	0.00117366	Exon (ENSMUST00000020322.11/117600, exon 19 of 22)	ENSMUSG00000020121	Srgap1	SLIT-ROBO Rho GTPase activating protein 1
chr10	121843582	121844083	63.1851	0.671048	0.0029271	Intron (ENSMUST00000020322.11/117600, intron 8 of 21)	ENSMUSG00000020121	Srgap1	SLIT-ROBO Rho GTPase activating protein 1
chr10	121844241	121844742	42.6116	0.629987	0.00569142	Intron (ENSMUST00000020322.11/117600, intron 8 of 21)	ENSMUSG00000020121	Srgap1	SLIT-ROBO Rho GTPase activating protein 1
chr10	121995642	121996143	74.8539	0.764124	0.00194589	Intron (ENSMUST00000020322.11/117600, intron 1 of 21)	ENSMUSG00000020121	Srgap1	SLIT-ROBO Rho GTPase activating protein 1
chr10	122396118	122396619	87.84	0.637619	0.0118695	Intron (ENSMUST00000218971.1/ENSMUST00000218971.1, intron 1 of 5)	ENSMUSG00000020123	Avpr1a	arginine vasopressin receptor 1A
chr10	122630327	122630828	107.864	0.691401	0.000339951	Distal Intergenic	ENSMUSG00000098522	Mir6412	microRNA 6412
chr10	122802229	122802730	21.0102	0.831978	0.032327	Exon (ENSMUST00000162853.7/319468, exon 3 of 6)	ENSMUSG00000034613	Ppm1h	protein phosphatase 1H (PP2C domain containing)
chr10	122841184	122841685	45.1114	0.593018	0.0287967	Intron (ENSMUST00000162853.7/319468, intron 4 of 5)	ENSMUSG00000034613	Ppm1h	protein phosphatase 1H (PP2C domain containing)
chr10	123025861	123026362	7.77493	1.18311	0.0131494	Promoter (1-2kb)	ENSMUSG00000034602	Mon2	MON2 homolog, regulator of endosome to Golgi trafficking
chr10	125189892	125190393	91.1654	0.693959	0.0176496	Distal Intergenic	ENSMUSG00000020102	Slc16a7	solute carrier family 16 (monocarboxylic acid transporters), member 7
chr10	126754879	126755380	118.093	0.694222	0.00266516	Distal Intergenic	ENSMUSG00000112832	4930484H19Rik	RIKEN cDNA 4930484H19 gene
chr10	126878527	126879028	19.9345	0.840189	0.00509907	Intron (ENSMUST00000026504.12/68876, intron 5 of 5)	ENSMUSG00000025436	Atp23	ATP23 metallopeptidase and ATP synthase assembly factor homolog
chr10	126927564	126928065	14.1295	0.70988	0.0424236	Distal Intergenic	ENSMUSG00000025436	Atp23	ATP23 metallopeptidase and ATP synthase assembly factor homolog
chr10	126963723	126964224	44.8531	0.588855	0.0175598	Distal Intergenic	ENSMUSG00000112035	Gm30539	predicted gene, 30539
chr10	127091786	127092287	14.7454	1.06798	0.0130329	3' UTR	ENSMUSG00000025422	Agap2	ArfGAP with GTPase domain, ankyrin repeat and PH domain 2
chr10	127256618	127257119	236.437	0.770795	0.00038774	Intron (ENSMUST00000099172.4/16572, intron 1 of 28)	ENSMUSG00000074657	Kif5a	kinesin family member 5A
chr10	127412904	127413405	23.2037	0.720097	0.0211003	Intron (ENSMUST00000170164.7/71750, intron 3 of 3)	ENSMUSG00000025404	R3hdm2	R3H domain containing 2
chr10	128764193	128764694	16.9249	0.732384	0.0135284	Intron (ENSMUST00000163377.9/78428, intron 1 of 2)	ENSMUSG00000064030	Pym1	PYM homolog 1, exon junction complex associated factor
chr10	129862501	129863002	2.16902	2.51337	0.0309232	Distal Intergenic	ENSMUSG00000052818	Or6c76b	olfactory receptor family 6 subfamily C member 76B
chr10	129892702	129893203	2.65323	5.32748	0.00513517	Distal Intergenic	ENSMUSG00000061961	Or6c217	olfactory receptor family 6 subfamily C member 217
chr11	3517916	3518417	42.7182	0.703815	0.0411258	Intron (ENSMUST00000020718.9/29856, intron 8 of 8)	ENSMUSG00000075702	Selenom	selenoprotein M
chr11	3674570	3675071	3.04012	4.70964	0.0177094	Intron (ENSMUST00000096441.4/74522, intron 6 of 25)	ENSMUSG00000034543	Morc2a	microrchidia 2A
chr11	4145497	4145998	33.7623	0.808662	0.00594823	Promoter (1-2kb)	ENSMUSG00000051427	Ccdc157	coiled-coil domain containing 157
chr11	4641074	4641575	3.93598	1.36763	0.0220613	Intron (ENSMUST00000070257.13/75452, intron 2 of 19)	ENSMUSG00000020412	Ascc2	activating signal cointegrator 1 complex subunit 2
chr11	4776284	4776785	98.0397	1.01656	1.65783e-05	Intron (ENSMUST00000109910.8/18016, intron 15 of 15)	ENSMUSG00000009073	Nf2	neurofibromin 2
chr11	4782999	4783500	44.3974	0.841102	0.00935331	Promoter (1-2kb)	ENSMUSG00000009073	Nf2	neurofibromin 2
chr11	5138010	5138511	2.80488	0.835633	0.0294309	Intron (ENSMUST00000062821.12/140703, intron 3 of 14)	ENSMUSG00000034164	Emid1	EMI domain containing 1
chr11	5221687	5222188	124.006	0.829181	0.000672349	Intron (ENSMUST00000020662.14/84035, intron 3 of 8)	ENSMUSG00000020393	Kremen1	kringle containing transmembrane protein 1
chr11	5682081	5682582	14.3762	0.684379	0.0122672	Intron (ENSMUST00000109856.7/76389, intron 25 of 26)	ENSMUSG00000020477	Mrps24	mitochondrial ribosomal protein S24
chr11	5810612	5811113	55.0258	0.671637	0.0149425	Distal Intergenic	ENSMUSG00000020475	Pgam2	phosphoglycerate mutase 2
chr11	5961999	5962500	2.00046	1.64611	0.00329113	Promoter (2-3kb)	ENSMUSG00000002741	Ykt6	YKT6 v-SNARE homolog (S. cerevisiae)
chr11	6608190	6608691	17.0002	0.749119	0.0478939	Promoter (2-3kb)	ENSMUSG00000041073	Nacad	NAC alpha domain containing
chr11	6636279	6636780	2.67229	4.50762	0.0135475	Promoter (<=1kb)	ENSMUSG00000000381	Wap	whey acidic protein
chr11	6718027	6718528	6.27984	1.05055	0.0302878	Promoter (1-2kb)	ENSMUSG00000086808	Gm11981	predicted gene 11981
chr11	6724687	6725188	76.0215	0.813951	0.00811082	Distal Intergenic	ENSMUSG00000086808	Gm11981	predicted gene 11981
chr11	6938238	6938739	55.8782	0.700061	0.018905	Distal Intergenic	ENSMUSG00000020431	Adcy1	adenylate cyclase 1
chr11	6944040	6944541	12.2307	0.813163	0.0307925	Distal Intergenic	ENSMUSG00000020431	Adcy1	adenylate cyclase 1
chr11	7165804	7166305	22.0781	0.585626	0.0486622	Exon (ENSMUST00000135398.1/432530, exon 6 of 8)	ENSMUSG00000020431	Adcy1	adenylate cyclase 1
chr11	7311885	7312386	25.7784	0.831269	0.0380785	Distal Intergenic	ENSMUSG00000020427	Igfbp3	insulin-like growth factor binding protein 3
chr11	7472659	7473160	28.0843	1.38557	0.00229144	Distal Intergenic	ENSMUSG00000020427	Igfbp3	insulin-like growth factor binding protein 3
chr11	8529749	8530250	141.302	0.648536	0.00319428	Intron (ENSMUST00000239091.1/319939, intron 13 of 30)	ENSMUSG00000020422	Tns3	tensin 3
chr11	9115861	9116362	2.00419	2.15502	0.0480508	Promoter (1-2kb)	ENSMUSG00000020407	Upp1	uridine phosphorylase 1
chr11	9929209	9929710	2.61421	3.06121	0.0282691	Distal Intergenic	ENSMUSG00000004668	Abca13	ATP-binding cassette, sub-family A (ABC1), member 13
chr11	10197817	10198318	2.10056	2.32062	0.0176399	Distal Intergenic	ENSMUSG00000050830	Vwc2	von Willebrand factor C domain containing 2
chr11	11987664	11988165	7.52068	0.889682	0.0187467	5' UTR	ENSMUSG00000020176	Grb10	growth factor receptor bound protein 10
chr11	12361102	12361603	15.7512	1.04464	0.0133603	Intron (ENSMUST00000172919.7/12808, intron 6 of 7)	ENSMUSG00000020173	Cobl	cordon-bleu WH2 repeat
chr11	16209229	16209730	14.363	0.775478	0.0476887	Distal Intergenic	ENSMUSG00000048834	Vstm2a	V-set and transmembrane domain containing 2A
chr11	16509036	16509537	245.933	0.865418	0.000922553	Promoter (<=1kb)	ENSMUSG00000078974	Sec61g	SEC61, gamma subunit
chr11	16509593	16510094	5.34014	0.624171	0.0274714	Promoter (1-2kb)	ENSMUSG00000078974	Sec61g	SEC61, gamma subunit
chr11	16577761	16578262	33.543	0.70308	0.042573	Distal Intergenic	ENSMUSG00000078974	Sec61g	SEC61, gamma subunit
chr11	16619570	16620071	2.67229	4.86071	0.00788278	Distal Intergenic	ENSMUSG00000078974	Sec61g	SEC61, gamma subunit
chr11	16685233	16685734	4.29504	2.29699	0.0042932	Distal Intergenic	ENSMUSG00000020122	Egfr	epidermal growth factor receptor
chr11	16709927	16710428	39.9206	0.902188	0.00529723	Distal Intergenic	ENSMUSG00000020122	Egfr	epidermal growth factor receptor
chr11	16785887	16786388	34.3143	1.00517	0.00132993	Intron (ENSMUST00000102884.9/13649, intron 1 of 15)	ENSMUSG00000020122	Egfr	epidermal growth factor receptor
chr11	16798868	16799369	169.41	0.644326	0.00569756	Intron (ENSMUST00000102884.9/13649, intron 1 of 15)	ENSMUSG00000020122	Egfr	epidermal growth factor receptor
chr11	17418608	17419109	173.616	0.632961	0.00588181	Distal Intergenic	ENSMUSG00000000581	C1d	C1D nuclear receptor co-repressor
chr11	17450619	17451120	12.373	1.58764	0.000232403	Distal Intergenic	ENSMUSG00000000581	C1d	C1D nuclear receptor co-repressor
chr11	17451178	17451679	82.4247	1.38241	8.59032e-06	Distal Intergenic	ENSMUSG00000000581	C1d	C1D nuclear receptor co-repressor
chr11	18442878	18443379	64.9875	1.01538	1.56201e-05	Distal Intergenic	ENSMUSG00000085453	Gm12018	predicted gene 12018
chr11	18507089	18507590	31.0984	0.897056	0.0341672	Distal Intergenic	ENSMUSG00000085453	Gm12018	predicted gene 12018
chr11	18700965	18701466	25.2351	0.738113	0.0384393	Intron (ENSMUST00000145182.1/ENSMUST00000145182.1, intron 1 of 6)	ENSMUSG00000020160	Meis1	Meis homeobox 1
chr11	18855381	18855882	31.7026	0.745633	0.0453233	Intron (ENSMUST00000128654.1/ENSMUST00000128654.1, intron 2 of 2)	ENSMUSG00000020160	Meis1	Meis homeobox 1
chr11	18880370	18880871	16.6715	0.871133	0.00814503	3' UTR	ENSMUSG00000020160	Meis1	Meis homeobox 1
chr11	18948834	18949335	10.564	1.01814	0.045742	Intron (ENSMUST00000144988.7/17268, intron 7 of 9)	ENSMUSG00000020160	Meis1	Meis homeobox 1
chr11	18994796	18995297	7.28298	0.924647	0.0326643	Intron (ENSMUST00000144988.7/17268, intron 6 of 9)	ENSMUSG00000020160	Meis1	Meis homeobox 1
chr11	19405332	19405833	103.166	0.597059	0.0237086	Distal Intergenic	ENSMUSG00000086025	4933406G16Rik	RIKEN cDNA 4933406G16 gene
chr11	19915016	19915517	3.73803	1.46524	0.0444616	Distal Intergenic	ENSMUSG00000045671	Spred2	sprouty-related EVH1 domain containing 2
chr11	20195076	20195577	13.6732	0.765977	0.0186663	Distal Intergenic	ENSMUSG00000020149	Rab1a	RAB1A, member RAS oncogene family
chr11	20974295	20974796	65.2795	0.85762	0.00301571	Distal Intergenic	ENSMUSG00000020134	Peli1	pellino 1
chr11	20983810	20984311	54.3216	0.77981	0.000882549	Distal Intergenic	ENSMUSG00000020134	Peli1	pellino 1
chr11	21011066	21011567	63.8842	0.883852	0.00051014	Distal Intergenic	ENSMUSG00000020134	Peli1	pellino 1
chr11	21057943	21058444	9.60817	0.604079	0.0239065	Distal Intergenic	ENSMUSG00000020134	Peli1	pellino 1
chr11	21202358	21202859	49.8286	0.764716	0.00786893	Distal Intergenic	ENSMUSG00000020128	Vps54	VPS54 GARP complex subunit
chr11	21638376	21638877	15.7512	1.93312	0.00096718	Intron (ENSMUST00000131135.2/216560, intron 1 of 6)	ENSMUSG00000020319	Wdpcp	WD repeat containing planar cell polarity effector
chr11	22462111	22462612	33.9495	0.661076	0.019279	Distal Intergenic	ENSMUSG00000049904	Tmem17	transmembrane protein 17
chr11	22482049	22482550	2.10056	4.70395	0.0145889	Distal Intergenic	ENSMUSG00000049904	Tmem17	transmembrane protein 17
chr11	22621455	22621956	43.1252	0.877409	0.00138734	Distal Intergenic	ENSMUSG00000049904	Tmem17	transmembrane protein 17
chr11	22821711	22822212	58.5667	0.583892	0.0161772	Intron (ENSMUST00000189990.1/53625, intron 1 of 5)	ENSMUSG00000051650	B3gnt2	UDP-GlcNAc:betaGal beta-1,3-N-acetylglucosaminyltransferase 2
chr11	23024686	23025187	54.9689	0.628384	0.01115	Intron (ENSMUST00000208732.1/73873, intron 3 of 4)	ENSMUSG00000049811	Fam161a	family with sequence similarity 161, member A
chr11	23696167	23696668	38.4308	0.816594	0.00104471	Intron (ENSMUST00000109525.7/74467, intron 4 of 17)	ENSMUSG00000020280	Pus10	pseudouridylate synthase 10
chr11	23704080	23704581	39.2805	0.933687	0.0021028	Intron (ENSMUST00000109525.7/74467, intron 6 of 17)	ENSMUSG00000020280	Pus10	pseudouridylate synthase 10
chr11	24050463	24050964	8.19714	3.71459	0.0283848	Intron (ENSMUST00000068360.1/ENSMUST00000068360.1, intron 2 of 2)	ENSMUSG00000000861	Bcl11a	B cell CLL/lymphoma 11A (zinc finger protein)
chr11	24666247	24666748	6.1427	1.3148	0.0276664	Intron (ENSMUST00000153153.1/ENSMUST00000153153.1, intron 2 of 3)	ENSMUSG00000073103	Gm10466	predicted gene 10466
chr11	26905701	26906202	5.30848	1.87097	0.0215382	Distal Intergenic	ENSMUSG00000064090	Vrk2	vaccinia related kinase 2
chr11	28293449	28293950	9.01629	1.75732	0.033074	Distal Intergenic	ENSMUSG00000032878	Ccdc85a	coiled-coil domain containing 85A
chr11	28623737	28624238	18.4422	1.00992	0.0313025	Distal Intergenic	ENSMUSG00000032878	Ccdc85a	coiled-coil domain containing 85A
chr11	28898541	28899042	88.6256	0.950973	0.0011073	Intron (ENSMUST00000020759.11/216616, intron 4 of 10)	ENSMUSG00000020467	Efemp1	epidermal growth factor-containing fibulin-like extracellular matrix protein 1
chr11	30063655	30064156	4.67701	0.887508	0.0437309	Distal Intergenic	ENSMUSG00000044072	Eml6	echinoderm microtubule associated protein like 6
chr11	30068019	30068520	31.6786	0.741304	0.00555803	Distal Intergenic	ENSMUSG00000020315	Sptbn1	spectrin beta, non-erythrocytic 1
chr11	30439624	30440125	2.63874	4.15502	0.0447754	Intron (ENSMUST00000041763.13/75087, intron 3 of 4)	ENSMUSG00000040919	4930505A04Rik	RIKEN cDNA 4930505A04 gene
chr11	30705140	30705641	18.0713	1.07977	0.0168721	Exon (ENSMUST00000118660.1/ENSMUST00000118660.1, exon 1 of 1)	ENSMUSG00000060923	Acyp2	acylphosphatase 2, muscle type
chr11	30747308	30747809	31.1594	0.625797	0.0344989	Distal Intergenic	ENSMUSG00000040850	Psme4	proteasome (prosome, macropain) activator subunit 4
chr11	31332018	31332519	60.4053	0.651058	0.00737195	Distal Intergenic	ENSMUSG00000020303	Stc2	stanniocalcin 2
chr11	31432879	31433380	23.5311	1.07245	0.0107857	Distal Intergenic	ENSMUSG00000020303	Stc2	stanniocalcin 2
chr11	31433841	31434342	29.5223	1.0319	0.000483925	Distal Intergenic	ENSMUSG00000020303	Stc2	stanniocalcin 2
chr11	31653091	31653592	52.2606	1.50042	0.000294546	Distal Intergenic	ENSMUSG00000044502	Bod1	biorientation of chromosomes in cell division 1
chr11	31769568	31770069	14.6438	1.12654	0.00779181	Distal Intergenic	ENSMUSG00000085772	D630024D03Rik	RIKEN cDNA D630024D03 gene
chr11	31780789	31781290	23.9266	0.671496	0.0249257	Distal Intergenic	ENSMUSG00000085772	D630024D03Rik	RIKEN cDNA D630024D03 gene
chr11	31827180	31827681	2.32198	1.48318	0.0153127	Promoter (2-3kb)	ENSMUSG00000085772	D630024D03Rik	RIKEN cDNA D630024D03 gene
chr11	32340626	32341127	17.1667	0.894432	0.0258047	Distal Intergenic	ENSMUSG00000040711	Sh3pxd2b	SH3 and PX domains 2B
chr11	32341198	32341699	5.71601	0.785999	0.0234259	Distal Intergenic	ENSMUSG00000040711	Sh3pxd2b	SH3 and PX domains 2B
chr11	32347086	32347587	9.64125	0.679485	0.0480331	Promoter (<=1kb)	ENSMUSG00000040711	Sh3pxd2b	SH3 and PX domains 2B
chr11	32354083	32354584	2.49351	1.22639	0.00151242	Intron (ENSMUST00000038753.5/268396, intron 1 of 12)	ENSMUSG00000040711	Sh3pxd2b	SH3 and PX domains 2B
chr11	32354704	32355205	108.944	1.02266	0.000323181	Intron (ENSMUST00000038753.5/268396, intron 1 of 12)	ENSMUSG00000040711	Sh3pxd2b	SH3 and PX domains 2B
chr11	32439014	32439515	21.2216	0.715587	0.00753039	Distal Intergenic	ENSMUSG00000044949	Ubtd2	ubiquitin domain containing 2
chr11	32483834	32484335	37.4442	0.711924	0.00183491	Intron (ENSMUST00000051053.4/327900, intron 1 of 2)	ENSMUSG00000044949	Ubtd2	ubiquitin domain containing 2
chr11	32674965	32675466	25.1132	0.685087	0.0143317	Intron (ENSMUST00000109366.7/103583, intron 1 of 12)	ENSMUSG00000020271	Fbxw11	F-box and WD-40 domain protein 11
chr11	32677203	32677704	12.4692	1.2984	0.000305614	Intron (ENSMUST00000109366.7/103583, intron 1 of 12)	ENSMUSG00000020271	Fbxw11	F-box and WD-40 domain protein 11
chr11	32731421	32731922	5.79484	0.70215	0.0284159	Exon (ENSMUST00000109366.7/103583, exon 6 of 13)	ENSMUSG00000020271	Fbxw11	F-box and WD-40 domain protein 11
chr11	32744513	32745014	25.2988	1.05865	0.02699	3' UTR	ENSMUSG00000020270	Smim23	small integral membrane protein 23
chr11	32839122	32839623	30.3462	0.773684	0.0417116	Distal Intergenic	ENSMUSG00000020270	Smim23	small integral membrane protein 23
chr11	33084360	33084861	2.0887	2.08296	0.0136553	Distal Intergenic	ENSMUSG00000057967	Fgf18	fibroblast growth factor 18
chr11	33686125	33686626	121.955	1.20873	1.25046e-05	Intron (ENSMUST00000101368.8/70357, intron 1 of 7)	ENSMUSG00000053519	Kcnip1	Kv channel-interacting protein 1
chr11	33689047	33689548	33.6153	0.691059	0.0324875	Intron (ENSMUST00000101368.8/70357, intron 1 of 7)	ENSMUSG00000053519	Kcnip1	Kv channel-interacting protein 1
chr11	33690087	33690588	18.2875	0.9517	0.00391218	Intron (ENSMUST00000101368.8/70357, intron 1 of 7)	ENSMUSG00000053519	Kcnip1	Kv channel-interacting protein 1
chr11	33822057	33822558	52.7552	1.08751	0.000511081	Intron (ENSMUST00000101368.8/70357, intron 1 of 7)	ENSMUSG00000053519	Kcnip1	Kv channel-interacting protein 1
chr11	33832699	33833200	221.424	0.905352	8.05731e-05	Intron (ENSMUST00000101368.8/70357, intron 1 of 7)	ENSMUSG00000053519	Kcnip1	Kv channel-interacting protein 1
chr11	33882635	33883136	102.28	0.644386	0.00322832	Intron (ENSMUST00000238903.1/70357, intron 1 of 7)	ENSMUSG00000053519	Kcnip1	Kv channel-interacting protein 1
chr11	34099422	34099923	21.7053	0.693698	0.0325962	Promoter (<=1kb)	ENSMUSG00000085684	4930469K13Rik	RIKEN cDNA 4930469K13 gene
chr11	34105514	34106015	3.25409	4.6111	0.0130458	Distal Intergenic	ENSMUSG00000085684	4930469K13Rik	RIKEN cDNA 4930469K13 gene
chr11	35080568	35081069	7.20618	1.1463	0.0443636	Distal Intergenic	ENSMUSG00000056427	Slit3	slit guidance ligand 3
chr11	35093387	35093888	24.4024	1.49845	0.00168109	Distal Intergenic	ENSMUSG00000056427	Slit3	slit guidance ligand 3
chr11	35180923	35181424	7.84595	1.0027	0.0193632	Intron (ENSMUST00000069837.3/20564, intron 3 of 35)	ENSMUSG00000056427	Slit3	slit guidance ligand 3
chr11	35230031	35230532	23.0677	0.670324	0.0420082	Intron (ENSMUST00000069837.3/20564, intron 3 of 35)	ENSMUSG00000056427	Slit3	slit guidance ligand 3
chr11	35972569	35973070	55.8471	0.820116	0.0224157	Intron (ENSMUST00000018993.6/211652, intron 1 of 22)	ENSMUSG00000018849	Wwc1	WW, C2 and coiled-coil domain containing 1
chr11	37557270	37557771	2.16902	5.15249	0.00475407	Distal Intergenic	ENSMUSG00000087388	Gm12128	predicted gene 12128
chr11	39899283	39899784	2.19222	3.56244	0.0460433	Distal Intergenic	ENSMUSG00000042032	Mat2b	methionine adenosyltransferase II, beta
chr11	40253804	40254305	28.4731	0.750377	0.0394687	Intron (ENSMUST00000130945.1/ENSMUST00000130945.1, intron 5 of 7)	ENSMUSG00000042032	Mat2b	methionine adenosyltransferase II, beta
chr11	42293514	42294015	2.03538	5.08931	0.00519965	Distal Intergenic	ENSMUSG00000020428	Gabra6	gamma-aminobutyric acid (GABA) A receptor, subunit alpha 6
chr11	43275983	43276484	323.888	0.811411	0.000247392	Intron (ENSMUST00000144024.1/ENSMUST00000144024.1, intron 1 of 1)	ENSMUSG00000065601	Mir146	microRNA 146
chr11	43360985	43361486	16.8849	0.604797	0.00555081	Distal Intergenic	ENSMUSG00000065601	Mir146	microRNA 146
chr11	43547288	43547789	14.2803	0.867152	0.0267213	Intron (ENSMUST00000050574.6/380694, intron 2 of 5)	ENSMUSG00000044707	Ccnjl	cyclin J-like
chr11	43831830	43832331	16.6896	0.89675	0.00544003	Intron (ENSMUST00000124306.1/11548, intron 1 of 1)	ENSMUSG00000050541	Adra1b	adrenergic receptor, alpha 1b
chr11	44292544	44293045	11.0854	0.91152	0.0291085	Distal Intergenic	ENSMUSG00000004296	Il12b	interleukin 12b
chr11	44417485	44417986	6.1344	1.55144	0.00175235	Distal Intergenic	ENSMUSG00000004296	Il12b	interleukin 12b
chr11	44432003	44432504	130.029	0.638418	0.00212429	Distal Intergenic	ENSMUSG00000041231	Ublcp1	ubiquitin-like domain containing CTD phosphatase 1
chr11	44503716	44504217	5.08048	1.03989	8.90679e-05	Distal Intergenic	ENSMUSG00000019189	Rnf145	ring finger protein 145
chr11	44565836	44566337	26.6101	0.617422	0.0472617	Distal Intergenic	ENSMUSG00000019189	Rnf145	ring finger protein 145
chr11	44606688	44607189	83.8978	0.620237	0.0216521	Distal Intergenic	ENSMUSG00000057098	Ebf1	early B cell factor 1
chr11	44657768	44658269	15.4878	0.668989	0.0342225	Intron (ENSMUST00000109268.1/13591, intron 6 of 15)	ENSMUSG00000057098	Ebf1	early B cell factor 1
chr11	44702298	44702799	38.8774	0.842572	0.000303418	Intron (ENSMUST00000109268.1/13591, intron 6 of 15)	ENSMUSG00000057098	Ebf1	early B cell factor 1
chr11	45300074	45300575	83.2657	0.676984	0.00415463	Distal Intergenic	ENSMUSG00000084773	Gm12159	predicted gene 12159
chr11	46057115	46057616	21.2688	0.964302	0.022861	Promoter (1-2kb)	ENSMUSG00000011256	Adam19	a disintegrin and metallopeptidase domain 19 (meltrin beta)
chr11	48146346	48146847	2.71991	2.92094	0.0496216	Distal Intergenic	ENSMUSG00000020354	Sgcd	sarcoglycan, delta (dystrophin-associated glycoprotein)
chr11	49123625	49124126	32.4714	1.00442	0.000571757	Intron (ENSMUST00000056759.10/15953, intron 3 of 4)	ENSMUSG00000047511	Or2v2	olfactory receptor family 2 subfamily V member 2
chr11	50087569	50088070	3.35461	0.583793	0.0269416	Intron (ENSMUST00000054684.13/59044, intron 5 of 7)	ENSMUSG00000020376	Rnf130	ring finger protein 130
chr11	50088203	50088704	23.6548	0.915442	0.000156449	Intron (ENSMUST00000054684.13/59044, intron 5 of 7)	ENSMUSG00000020376	Rnf130	ring finger protein 130
chr11	50089179	50089680	10.9407	0.871035	0.000347095	Intron (ENSMUST00000054684.13/59044, intron 5 of 7)	ENSMUSG00000020376	Rnf130	ring finger protein 130
chr11	50089760	50090261	6.15089	0.724394	0.00309278	Intron (ENSMUST00000054684.13/59044, intron 5 of 7)	ENSMUSG00000020376	Rnf130	ring finger protein 130
chr11	50090510	50091011	2.12816	0.870824	0.00147202	Promoter (2-3kb)	ENSMUSG00000020376	Rnf130	ring finger protein 130
chr11	50094083	50094584	2.29625	0.592966	0.030972	Promoter (<=1kb)	ENSMUSG00000020376	Rnf130	ring finger protein 130
chr11	50142911	50143412	29.9886	1.07151	0.00172525	Promoter (1-2kb)	ENSMUSG00000036644	Tbc1d9b	TBC1 domain family, member 9B
chr11	50279183	50279684	9.01466	0.89433	0.00873071	Intron (ENSMUST00000180443.2/ENSMUST00000180443.2, intron 1 of 2)	ENSMUSG00000050567	Maml1	mastermind like transcriptional coactivator 1
chr11	50280437	50280938	3.18532	0.796584	0.0306191	Intron (ENSMUST00000180443.2/ENSMUST00000180443.2, intron 1 of 2)	ENSMUSG00000050567	Maml1	mastermind like transcriptional coactivator 1
chr11	50529243	50529744	13.6993	0.898874	0.00211498	Distal Intergenic	ENSMUSG00000036545	Adamts2	a disintegrin-like and metallopeptidase (reprolysin type) with thrombospondin type 1 motif, 2
chr11	50534921	50535422	55.367	0.616854	0.00577173	Distal Intergenic	ENSMUSG00000036545	Adamts2	a disintegrin-like and metallopeptidase (reprolysin type) with thrombospondin type 1 motif, 2
chr11	50555420	50555921	138.238	0.610369	0.00363772	Distal Intergenic	ENSMUSG00000036545	Adamts2	a disintegrin-like and metallopeptidase (reprolysin type) with thrombospondin type 1 motif, 2
chr11	50600620	50601121	67.9595	0.612235	0.0384282	Promoter (<=1kb)	ENSMUSG00000036545	Adamts2	a disintegrin-like and metallopeptidase (reprolysin type) with thrombospondin type 1 motif, 2
chr11	51234681	51235182	9.81285	0.692609	0.0426364	3' UTR	ENSMUSG00000086646	Platr20	pluripotency associated transcript 20
chr11	52057826	52058327	17.5424	0.819219	0.0298	Intron (ENSMUST00000121591.7/213084, intron 13 of 13)	ENSMUSG00000020389	Cdkl3	cyclin-dependent kinase-like 3
chr11	52228564	52229065	17.9102	0.772338	0.0196941	Promoter (2-3kb)	ENSMUSG00000036309	Skp1	S-phase kinase-associated protein 1
chr11	52241641	52242142	12.3828	0.864216	0.0132218	Intron (ENSMUST00000147684.7/21402, intron 3 of 5)	ENSMUSG00000036309	Skp1	S-phase kinase-associated protein 1
chr11	52286211	52286712	4.5896	0.713356	0.0291165	Promoter (2-3kb)	ENSMUSG00000000782	Tcf7	transcription factor 7, T cell specific
chr11	53570877	53571378	29.0655	0.812537	0.0309505	Intron (ENSMUST00000057330.14/16568, intron 2 of 16)	ENSMUSG00000018395	Kif3a	kinesin family member 3A
chr11	53597202	53597703	6.61583	0.621883	0.0364179	Intron (ENSMUST00000057330.14/16568, intron 13 of 16)	ENSMUSG00000018395	Kif3a	kinesin family member 3A
chr11	53669027	53669528	2.70754	1.39817	0.000144903	Intron (ENSMUST00000020649.13/19360, intron 20 of 24)	ENSMUSG00000020380	Rad50	RAD50 double strand break repair protein
chr11	53669943	53670444	8.05967	1.52926	9.00073e-07	Intron (ENSMUST00000020649.13/19360, intron 19 of 24)	ENSMUSG00000020380	Rad50	RAD50 double strand break repair protein
chr11	53670838	53671339	8.28838	1.48887	9.49641e-09	Intron (ENSMUST00000020649.13/19360, intron 19 of 24)	ENSMUSG00000020380	Rad50	RAD50 double strand break repair protein
chr11	53672112	53672613	9.2241	1.32274	4.96226e-06	Intron (ENSMUST00000020649.13/19360, intron 19 of 24)	ENSMUSG00000020380	Rad50	RAD50 double strand break repair protein
chr11	53672968	53673469	6.3199	1.25549	1.26976e-05	Intron (ENSMUST00000020649.13/19360, intron 19 of 24)	ENSMUSG00000020380	Rad50	RAD50 double strand break repair protein
chr11	53674704	53675205	3.15871	1.09417	0.000616893	3' UTR	ENSMUSG00000020380	Rad50	RAD50 double strand break repair protein
chr11	53680095	53680596	36.3388	0.594252	0.0434969	Promoter (<=1kb)	ENSMUSG00000020380	Rad50	RAD50 double strand break repair protein
chr11	53711231	53711732	24.242	0.679706	0.00605559	Distal Intergenic	ENSMUSG00000020380	Rad50	RAD50 double strand break repair protein
chr11	53712164	53712665	143.686	0.59128	0.00399577	Distal Intergenic	ENSMUSG00000020380	Rad50	RAD50 double strand break repair protein
chr11	53957730	53958231	37.8441	0.689266	0.00122904	3' UTR	ENSMUSG00000063652	Slc22a21	solute carrier family 22 (organic cation transporter), member 21
chr11	54032165	54032666	16.1854	0.783104	0.0358394	Distal Intergenic	ENSMUSG00000020334	Slc22a4	solute carrier family 22 (organic cation transporter), member 4
chr11	54367962	54368463	6.1427	1.52664	0.0294273	Promoter (2-3kb)	ENSMUSG00000020332	Meikin	meiotic kinetochore factor
chr11	54617949	54618450	41.908	0.746612	0.00166198	Intron (ENSMUST00000102743.9/192786, intron 7 of 27)	ENSMUSG00000037533	Rapgef6	Rap guanine nucleotide exchange factor (GEF) 6
chr11	54620404	54620905	152.832	0.679571	0.00497817	Promoter (1-2kb)	ENSMUSG00000037533	Rapgef6	Rap guanine nucleotide exchange factor (GEF) 6
chr11	54788217	54788718	13.7971	0.957583	0.0436455	Promoter (<=1kb)	ENSMUSG00000052298	Cdc42se2	CDC42 small effector 2
chr11	54843509	54844010	43.0206	0.759387	0.00365749	Intron (ENSMUST00000148070.7/75530, intron 4 of 7)	ENSMUSG00000020268	Lyrm7	LYR motif containing 7
chr11	54844823	54845324	141.713	0.945806	2.92459e-05	Intron (ENSMUST00000148070.7/75530, intron 4 of 7)	ENSMUSG00000020268	Lyrm7	LYR motif containing 7
chr11	54852355	54852856	58.294	0.743431	0.00294652	Promoter (1-2kb)	ENSMUSG00000020268	Lyrm7	LYR motif containing 7
chr11	54862806	54863307	35.144	1.82896	3.49656e-05	Promoter (1-2kb)	ENSMUSG00000020268	Lyrm7	LYR motif containing 7
chr11	54864510	54865011	11.8715	0.836442	0.0226495	Promoter (1-2kb)	ENSMUSG00000020267	Hint1	histidine triad nucleotide binding protein 1
chr11	54908582	54909083	23.0063	0.597969	0.014895	Exon (ENSMUST00000125094.7/14778, exon 4 of 6)	ENSMUSG00000018339	Gpx3	glutathione peroxidase 3
chr11	55396362	55396863	5.4378	0.832877	0.041473	Promoter (2-3kb)	ENSMUSG00000018593	Sparc	secreted acidic cysteine rich glycoprotein
chr11	57408710	57409211	43.3247	0.599474	0.0259793	Distal Intergenic	ENSMUSG00000020523	Fam114a2	family with sequence similarity 114, member A2
chr11	57537824	57538325	20.735	1.15908	5.77239e-05	Distal Intergenic	ENSMUSG00000020522	Mfap3	microfibrillar-associated protein 3
chr11	58509541	58510042	10.6404	1.48544	0.0115094	Distal Intergenic	ENSMUSG00000058807	Or2t49	olfactory receptor family 2 subfamily T member 49
chr11	58757876	58758377	37.6133	0.670644	0.00576864	Promoter (<=1kb)	ENSMUSG00000107677	Or2ak4	olfactory receptor family 2 subfamily AK member 4
chr11	58818885	58819386	54.7717	0.594954	0.0260564	Promoter (1-2kb)	ENSMUSG00000070438	Or5af2	olfactory receptor family 5 subfamily AC member 20
chr11	58869364	58869865	9.59884	0.818542	0.00518118	Promoter (2-3kb)	ENSMUSG00000020491	2810021J22Rik	RIKEN cDNA 2810021J22 gene
chr11	58870263	58870764	91.3013	0.773181	0.000729199	Promoter (2-3kb)	ENSMUSG00000020491	2810021J22Rik	RIKEN cDNA 2810021J22 gene
chr11	58905902	58906403	111.603	0.636262	0.00123805	Promoter (1-2kb)	ENSMUSG00000037001	Zfp39	zinc finger protein 39
chr11	59502250	59502751	9.56561	0.758625	0.0479149	Promoter (2-3kb)	ENSMUSG00000072893	4933439C10Rik	RIKEN cDNA 4933439C10 gene
chr11	59635080	59635581	2.94167	1.8933	0.0167153	Distal Intergenic	ENSMUSG00000044061	Or2w25	olfactory receptor family 2 subfamily W member 25
chr11	60030125	60030626	25.4203	0.759925	0.00809802	Exon (ENSMUST00000136660.1/18618, exon 3 of 6)	ENSMUSG00000000301	Pemt	phosphatidylethanolamine N-methyltransferase
chr11	60067229	60067730	52.644	0.603973	0.0472588	Distal Intergenic	ENSMUSG00000000301	Pemt	phosphatidylethanolamine N-methyltransferase
chr11	60107395	60107896	11.0717	1.12667	0.00165268	Promoter (2-3kb)	ENSMUSG00000062115	Rai1	retinoic acid induced 1
chr11	60173265	60173766	21.7646	0.892749	0.0119797	Promoter (2-3kb)	ENSMUSG00000062115	Rai1	retinoic acid induced 1
chr11	61102529	61103030	4.30325	0.642658	0.0477259	Distal Intergenic	ENSMUSG00000010142	Tnfrsf13b	tumor necrosis factor receptor superfamily, member 13b
chr11	61111021	61111522	92.448	0.867436	0.00103515	Distal Intergenic	ENSMUSG00000010142	Tnfrsf13b	tumor necrosis factor receptor superfamily, member 13b
chr11	61175412	61175913	4.12799	0.883306	0.0161035	Promoter (<=1kb)	ENSMUSG00000042506	Usp22	ubiquitin specific peptidase 22
chr11	61468136	61468637	6.54435	0.664293	0.0321248	Distal Intergenic	ENSMUSG00000010086	Rnf112	ring finger protein 112
chr11	62010645	62011146	23.5806	0.801039	0.0346664	Intron (ENSMUST00000201866.3/432572, intron 1 of 3)	ENSMUSG00000042331	Specc1	sperm antigen with calponin homology and coiled-coil domains 1
chr11	62152222	62152723	86.3487	0.936626	0.00150389	Intron (ENSMUST00000202389.3/432572, intron 10 of 14)	ENSMUSG00000042331	Specc1	sperm antigen with calponin homology and coiled-coil domains 1
chr11	62942896	62943397	31.1447	0.5815	0.00515716	Distal Intergenic	ENSMUSG00000042200	Cdrt4	CMT1A duplicated region transcript 4
chr11	63058574	63059075	15.307	0.608738	0.0440797	Promoter (2-3kb)	ENSMUSG00000042189	Tekt3	tektin 3
chr11	63649057	63649558	8.54366	1.66034	0.0206417	Distal Intergenic	ENSMUSG00000070407	Hs3st3b1	heparan sulfate (glucosamine) 3-O-sulfotransferase 3B1
chr11	63781619	63782120	32.7979	0.603882	0.0441657	Distal Intergenic	ENSMUSG00000070407	Hs3st3b1	heparan sulfate (glucosamine) 3-O-sulfotransferase 3B1
chr11	63805752	63806253	27.6259	0.64155	0.0370784	Distal Intergenic	ENSMUSG00000070407	Hs3st3b1	heparan sulfate (glucosamine) 3-O-sulfotransferase 3B1
chr11	63827252	63827753	3.95454	4.51126	0.0184556	Distal Intergenic	ENSMUSG00000070407	Hs3st3b1	heparan sulfate (glucosamine) 3-O-sulfotransferase 3B1
chr11	64332843	64333344	9.12589	1.7051	0.00682184	Distal Intergenic	ENSMUSG00000047759	Hs3st3a1	heparan sulfate (glucosamine) 3-O-sulfotransferase 3A1
chr11	64450243	64450744	3.18893	1.26466	0.0268553	Intron (ENSMUST00000058652.5/15478, intron 1 of 1)	ENSMUSG00000047759	Hs3st3a1	heparan sulfate (glucosamine) 3-O-sulfotransferase 3A1
chr11	65051942	65052443	26.343	0.801953	0.00885229	3' UTR	ENSMUSG00000033389	Arhgap44	Rho GTPase activating protein 44
chr11	65106050	65106551	38.8513	0.627963	0.0439701	Intron (ENSMUST00000047463.14/216831, intron 1 of 20)	ENSMUSG00000033389	Arhgap44	Rho GTPase activating protein 44
chr11	65258475	65258976	6.10831	1.24887	0.0202479	Intron (ENSMUST00000102635.9/214384, intron 1 of 12)	ENSMUSG00000020542	Myocd	myocardin
chr11	67281647	67282148	81.4051	0.95218	6.44353e-05	Promoter (1-2kb)	ENSMUSG00000055775	Myh8	myosin, heavy polypeptide 8, skeletal muscle, perinatal
chr11	67299034	67299535	31.6101	0.690556	0.0268404	Exon (ENSMUST00000019625.11/17885, exon 28 of 40)	ENSMUSG00000055775	Myh8	myosin, heavy polypeptide 8, skeletal muscle, perinatal
chr11	67491576	67492077	46.9867	0.622945	0.0169003	Intron (ENSMUST00000108681.7/14457, intron 1 of 13)	ENSMUSG00000033066	Gas7	growth arrest specific 7
chr11	67514017	67514518	14.8408	0.629942	0.0257669	Intron (ENSMUST00000108681.7/14457, intron 1 of 13)	ENSMUSG00000033066	Gas7	growth arrest specific 7
chr11	67810240	67810741	7.74034	1.33548	0.00812233	Intron (ENSMUST00000168612.7/68460, intron 3 of 6)	ENSMUSG00000033044	Dhrs7c	dehydrogenase/reductase (SDR family) member 7C
chr11	67813241	67813742	34.9049	0.632287	0.0137438	Intron (ENSMUST00000168612.7/68460, intron 5 of 6)	ENSMUSG00000033044	Dhrs7c	dehydrogenase/reductase (SDR family) member 7C
chr11	67937859	67938360	42.9051	0.600785	0.0193496	Intron (ENSMUST00000135670.1/ENSMUST00000135670.1, intron 1 of 1)	ENSMUSG00000020904	Cfap52	cilia and flagella associated protein 52
chr11	67982916	67983417	260.151	0.758815	0.000480838	Intron (ENSMUST00000021285.13/55943, intron 3 of 7)	ENSMUSG00000020903	Stx8	syntaxin 8
chr11	68025376	68025877	35.8773	1.16594	0.000594177	Intron (ENSMUST00000021285.13/55943, intron 6 of 7)	ENSMUSG00000020903	Stx8	syntaxin 8
chr11	68339836	68340337	8.02687	0.969474	0.000145408	Intron (ENSMUST00000021284.3/18208, intron 2 of 6)	ENSMUSG00000020902	Ntn1	netrin 1
chr11	68341994	68342495	8.68749	0.91734	0.00107796	Intron (ENSMUST00000021284.3/18208, intron 2 of 6)	ENSMUSG00000020902	Ntn1	netrin 1
chr11	68358485	68358986	225.384	0.722125	0.000338356	Intron (ENSMUST00000021284.3/18208, intron 2 of 6)	ENSMUSG00000020902	Ntn1	netrin 1
chr11	68365196	68365697	24.9981	0.735207	0.0202104	Intron (ENSMUST00000021284.3/18208, intron 2 of 6)	ENSMUSG00000020902	Ntn1	netrin 1
chr11	68565953	68566454	59.9607	1.15743	3.43623e-05	Distal Intergenic	ENSMUSG00000048329	Mfsd6l	major facilitator superfamily domain containing 6-like
chr11	69041555	69042056	72.169	0.950018	8.9164e-06	Distal Intergenic	ENSMUSG00000020897	Aurkb	aurora kinase B
chr11	69044796	69045297	18.6303	0.961713	0.00117531	Promoter (<=1kb)	ENSMUSG00000020897	Aurkb	aurora kinase B
chr11	69390008	69390509	26.5988	0.797221	0.0114951	Distal Intergenic	ENSMUSG00000044795	Cyb5d1	cytochrome b5 domain containing 1
chr11	69437682	69438183	24.7912	0.654023	0.0493194	Exon (ENSMUST00000035539.11/327954, exon 63 of 85)	ENSMUSG00000018476	Kdm6b	KDM1 lysine (K)-specific demethylase 6B
chr11	70486271	70486772	45.0473	1.27195	0.00101901	Distal Intergenic	ENSMUSG00000018919	Tm4sf5	transmembrane 4 superfamily member 5
chr11	70683268	70683769	14.7874	1.04172	0.0168091	Promoter (<=1kb)	ENSMUSG00000040712	Camta2	calmodulin binding transcription activator 2
chr11	72258849	72259350	4.65688	1.91076	0.0462562	Exon (ENSMUST00000021161.13/237831, exon 5 of 12)	ENSMUSG00000086951	1700051A21Rik	RIKEN cDNA 1700051A21 gene
chr11	72466946	72467447	14.2388	0.581348	0.0299395	Intron (ENSMUST00000045303.9/216892, intron 2 of 12)	ENSMUSG00000040447	Spns2	spinster homolog 2
chr11	72851463	72851964	8.34446	1.10743	0.0435458	Exon (ENSMUST00000069395.6/195018, exon 14 of 55)	ENSMUSG00000055670	Zzef1	zinc finger, ZZ-type with EF hand domain 1
chr11	73217231	73217732	62.6832	0.633089	0.00438124	Intron (ENSMUST00000131927.8/74637, intron 6 of 7)	ENSMUSG00000005952	Trpv1	transient receptor potential cation channel, subfamily V, member 1
chr11	73776834	73777335	3.27007	4.94785	0.0154835	5' UTR	ENSMUSG00000070383	Or1e29	olfactory receptor family 1 subfamily E member 29
chr11	74943796	74944297	113.456	0.811907	3.71503e-05	Intron (ENSMUST00000045281.12/103677, intron 6 of 18)	ENSMUSG00000038290	Smg6	SMG6 nonsense mediated mRNA decay factor
chr11	75122384	75122885	62.6715	0.724705	0.0120022	Intron (ENSMUST00000045281.12/103677, intron 13 of 18)	ENSMUSG00000038290	Smg6	SMG6 nonsense mediated mRNA decay factor
chr11	76069652	76070153	17.6476	0.809536	0.00329233	Intron (ENSMUST00000056601.10/68299, intron 17 of 21)	ENSMUSG00000017288	Vps53	VPS53 GARP complex subunit
chr11	76203379	76203880	34.1018	1.10099	0.000195239	Promoter (1-2kb)	ENSMUSG00000069808	Tlcd3a	TLC domain containing 3A
chr11	76234071	76234572	19.8351	0.71793	0.0495763	3' UTR	ENSMUSG00000017286	Glod4	glyoxalase domain containing 4
chr11	76513056	76513557	8.34163	0.814418	0.0336541	Intron (ENSMUST00000072740.12/109934, intron 1 of 22)	ENSMUSG00000017631	Abr	active BCR-related gene
chr11	76590545	76591046	77.1116	0.874675	0.00245798	Intron (ENSMUST00000238684.1/109934, intron 1 of 22)	ENSMUSG00000017631	Abr	active BCR-related gene
chr11	77357999	77358500	20.4942	0.585264	0.0308283	Intron (ENSMUST00000156488.7/237860, intron 3 of 3)	ENSMUSG00000037926	Ssh2	slingshot protein phosphatase 2
chr11	78033077	78033578	13.8643	0.818823	0.0466568	Promoter (<=1kb)	ENSMUSG00000087050	Dhrs13os	dehydrogenase/reductase (SDR family) member 13, opposite strand
chr11	78777345	78777846	5.69987	0.639512	0.013933	Distal Intergenic	ENSMUSG00000049489	Ccnq	cyclin Q
chr11	78810538	78811039	7.24196	0.737459	0.0305445	Distal Intergenic	ENSMUSG00000072640	Lyrm9	LYR motif containing 9
chr11	78950655	78951156	7.49203	0.972399	0.0169646	Exon (ENSMUST00000018610.6/18126, exon 21 of 27)	ENSMUSG00000001123	Lgals9	lectin, galactose binding, soluble 9
chr11	78953794	78954295	4.17236	1.02042	0.0206182	Intron (ENSMUST00000018610.6/18126, intron 22 of 26)	ENSMUSG00000001123	Lgals9	lectin, galactose binding, soluble 9
chr11	78988248	78988749	10.0147	1.23499	3.09797e-05	Distal Intergenic	ENSMUSG00000001123	Lgals9	lectin, galactose binding, soluble 9
chr11	78994007	78994508	29.1839	0.594875	0.00439392	Distal Intergenic	ENSMUSG00000001123	Lgals9	lectin, galactose binding, soluble 9
chr11	79009252	79009753	6.13558	1.19916	0.000275781	Distal Intergenic	ENSMUSG00000018334	Ksr1	kinase suppressor of ras 1
chr11	79009766	79010267	53.4211	1.18593	2.72845e-05	Distal Intergenic	ENSMUSG00000018334	Ksr1	kinase suppressor of ras 1
chr11	79010528	79011029	4.92111	1.35335	0.000141638	Distal Intergenic	ENSMUSG00000018334	Ksr1	kinase suppressor of ras 1
chr11	79020639	79021140	73.3994	0.821029	0.000802392	Promoter (<=1kb)	ENSMUSG00000018334	Ksr1	kinase suppressor of ras 1
chr11	79501874	79502375	142.729	0.618387	0.00482931	Promoter (1-2kb)	ENSMUSG00000049612	Omg	oligodendrocyte myelin glycoprotein
chr11	79806986	79807487	9.62895	1.47916	0.00203122	Intron (ENSMUST00000131441.1/ENSMUST00000131441.1, intron 3 of 4)	ENSMUSG00000065489	Mir365-2	microRNA 365-2
chr11	80075707	80076208	17.8564	0.766804	0.00514831	Intron (ENSMUST00000103233.9/54394, intron 1 of 6)	ENSMUSG00000017561	Crlf3	cytokine receptor-like factor 3
chr11	80177759	80178260	13.9974	0.761201	0.0107095	Intron (ENSMUST00000021050.13/216991, intron 10 of 10)	ENSMUSG00000020707	Rnf135	ring finger protein 135
chr11	80192508	80193009	145.834	0.631323	0.00205799	Intron (ENSMUST00000017839.2/71956, intron 2 of 4)	ENSMUSG00000020707	Rnf135	ring finger protein 135
chr11	80321207	80321708	11.1192	0.885621	0.00193977	Promoter (1-2kb)	ENSMUSG00000017692	Rhbdl3	rhomboid like 3
chr11	80387353	80387854	27.3549	0.745698	0.0457733	Promoter (1-2kb)	ENSMUSG00000017421	Zfp207	zinc finger protein 207
chr11	80986767	80987268	60.7393	0.601236	0.0297379	Intron (ENSMUST00000021045.12/11418, intron 1 of 9)	ENSMUSG00000053184	Spaca3	sperm acrosome associated 3
chr11	83185567	83186068	13.4126	0.635146	0.0380952	Intron (ENSMUST00000000208.12/20558, intron 6 of 7)	ENSMUSG00000018986	Slfn3	schlafen 3
chr11	84490053	84490554	3.72643	1.93714	0.0394845	Promoter (<=1kb)	ENSMUSG00000018697	Aatf	apoptosis antagonizing transcription factor
chr11	85486425	85486926	5.17774	1.47607	0.0393704	Intron (ENSMUST00000108056.7/192197, intron 14 of 15)	ENSMUSG00000059439	Bcas3	BCAS3 microtubule associated cell migration factor
chr11	86433654	86434155	16.5407	0.623072	0.0208923	Distal Intergenic	ENSMUSG00000020521	Rnft1	ring finger protein, transmembrane 1
chr11	86472914	86473415	15.807	0.70684	0.0012747	Distal Intergenic	ENSMUSG00000020521	Rnft1	ring finger protein, transmembrane 1
chr11	86701545	86702046	14.2828	1.49897	2.30603e-05	Promoter (<=1kb)	ENSMUSG00000047126	Cltc	clathrin, heavy polypeptide (Hc)
chr11	86702289	86702790	10.0707	1.17256	0.000285095	Promoter (<=1kb)	ENSMUSG00000047126	Cltc	clathrin, heavy polypeptide (Hc)
chr11	86706486	86706987	33.986	0.895483	0.000332385	Promoter (2-3kb)	ENSMUSG00000047126	Cltc	clathrin, heavy polypeptide (Hc)
chr11	87547998	87548499	20.6236	1.40281	0.000920387	Intron (ENSMUST00000060835.11/83560, intron 27 of 30)	ENSMUSG00000010342	Tex14	testis expressed gene 14
chr11	87581018	87581519	3.52912	4.27926	0.0169741	Promoter (<=1kb)	ENSMUSG00000020486	Septin4	septin 4
chr11	87960088	87960589	46.8607	0.768445	0.00171191	Distal Intergenic	ENSMUSG00000020483	Dynll2	dynein light chain LC8-type 2
chr11	87998169	87998670	2.75676	0.720651	0.0443455	Distal Intergenic	ENSMUSG00000020483	Dynll2	dynein light chain LC8-type 2
chr11	88786381	88786882	7.25234	3.1412	0.00521518	Distal Intergenic	ENSMUSG00000018428	Akap1	A kinase (PRKA) anchor protein 1
chr11	90476953	90477454	65.9098	0.595216	0.0350635	3' UTR	ENSMUSG00000020546	Stxbp4	syntaxin binding protein 4
chr11	90569663	90570164	12.5134	1.02853	0.0224044	Intron (ENSMUST00000143203.7/20913, intron 12 of 17)	ENSMUSG00000020546	Stxbp4	syntaxin binding protein 4
chr11	91241052	91241553	3.23026	3.48788	0.00866231	Distal Intergenic	ENSMUSG00000046755	Kif2b	kinesin family member 2B
chr11	94389039	94389540	20.1547	0.75338	0.0307739	Intron (ENSMUST00000178136.7/76408, intron 1 of 30)	ENSMUSG00000020865	Abcc3	ATP-binding cassette, sub-family C (CFTR/MRP), member 3
chr11	95391602	95392103	4.04488	1.48707	0.0273463	Promoter (1-2kb)	ENSMUSG00000020873	Slc35b1	solute carrier family 35, member B1
chr11	95896176	95896677	9.51723	1.21836	0.0197688	Intron (ENSMUST00000038343.6/14422, intron 1 of 10)	ENSMUSG00000013418	B4galnt2	beta-1,4-N-acetyl-galactosaminyl transferase 2
chr11	96141936	96142437	28.3719	0.588934	0.0479695	Intron (ENSMUST00000167258.7/237930, intron 7 of 14)	ENSMUSG00000038756	Ttll6	tubulin tyrosine ligase-like family, member 6
chr11	96160734	96161235	55.2544	0.986212	0.00152634	Intron (ENSMUST00000167258.7/237930, intron 14 of 14)	ENSMUSG00000038756	Ttll6	tubulin tyrosine ligase-like family, member 6
chr11	96161704	96162205	34.4308	0.913436	0.00421675	Intron (ENSMUST00000167258.7/237930, intron 14 of 14)	ENSMUSG00000038756	Ttll6	tubulin tyrosine ligase-like family, member 6
chr11	96698722	96699223	2.88353	1.33616	0.0313109	Intron (ENSMUST00000103154.10/78473, intron 4 of 12)	ENSMUSG00000057058	Skap1	src family associated phosphoprotein 1
chr11	96699609	96700110	3.27697	1.33136	0.0288588	Intron (ENSMUST00000103154.10/78473, intron 4 of 12)	ENSMUSG00000057058	Skap1	src family associated phosphoprotein 1
chr11	96713511	96714012	59.0786	0.612135	0.016323	Intron (ENSMUST00000103154.10/78473, intron 9 of 12)	ENSMUSG00000057058	Skap1	src family associated phosphoprotein 1
chr11	96891600	96892101	3.23026	1.30618	0.0311436	Distal Intergenic	ENSMUSG00000018669	Cdk5rap3	CDK5 regulatory subunit associated protein 3
chr11	96908750	96909251	3.44542	1.34385	0.0182267	Promoter (<=1kb)	ENSMUSG00000018669	Cdk5rap3	CDK5 regulatory subunit associated protein 3
chr11	96915674	96916175	4.91	0.92213	0.0383173	Promoter (<=1kb)	ENSMUSG00000018669	Cdk5rap3	CDK5 regulatory subunit associated protein 3
chr11	96974476	96974977	79.3406	0.668468	0.0238614	Promoter (2-3kb)	ENSMUSG00000018678	Sp2	Sp2 transcription factor
chr11	97083065	97083566	6.88813	0.875995	0.0277775	Distal Intergenic	ENSMUSG00000038534	Osbpl7	oxysterol binding protein-like 7
chr11	97163724	97164225	93.6778	0.826171	0.00202532	Promoter (<=1kb)	ENSMUSG00000001440	Kpnb1	karyopherin (importin) beta 1
chr11	97496910	97497411	41.3076	0.925847	0.00285844	Promoter (2-3kb)	ENSMUSG00000047988	4933428G20Rik	RIKEN cDNA 4933428G20 gene
chr11	97630982	97631483	16.622	0.799166	0.00671468	Promoter (1-2kb)	ENSMUSG00000043439	Epop	elongin BC and polycomb repressive complex 2 associated protein
chr11	97954594	97955095	28.1742	0.62417	0.00905831	Exon (ENSMUST00000017561.14/72324, exon 6 of 14)	ENSMUSG00000017417	Plxdc1	plexin domain containing 1
chr11	97956537	97957038	57.6992	0.801363	0.0108373	Exon (ENSMUST00000017561.14/72324, exon 3 of 14)	ENSMUSG00000017417	Plxdc1	plexin domain containing 1
chr11	100026954	100027455	4.69755	2.89616	0.0329179	Promoter (2-3kb)	ENSMUSG00000057723	Krt33b	keratin 33B
chr11	100097071	100097572	3.70292	3.03522	0.0264327	Promoter (<=1kb)	ENSMUSG00000048013	Krt35	keratin 35
chr11	100452489	100452990	32.8637	0.735328	0.0456618	Intron (ENSMUST00000001599.3/66720, intron 3 of 4)	ENSMUSG00000001558	Klhl10	kelch-like 10
chr11	100649715	100650216	17.3413	0.642326	0.0365883	Promoter (<=1kb)	ENSMUSG00000014198	Zfp385c	zinc finger protein 385C
chr11	100705308	100705809	20.0779	0.580398	0.037594	Promoter (1-2kb)	ENSMUSG00000017830	Dhx58	DEXH (Asp-Glu-X-His) box polypeptide 58
chr11	100716745	100717246	56.9128	0.879983	0.000101879	Promoter (2-3kb)	ENSMUSG00000017832	Hspb9	heat shock protein, alpha-crystallin-related, B9
chr11	100730222	100730723	99.8839	0.754682	0.011976	Promoter (<=1kb)	ENSMUSG00000019173	Rab5c	RAB5C, member RAS oncogene family
chr11	100752556	100753057	6.56878	0.932564	0.00871542	Intron (ENSMUST00000107361.8/380728, intron 6 of 16)	ENSMUSG00000035355	Kcnh4	potassium voltage-gated channel, subfamily H (eag-related), member 4
chr11	100763355	100763856	4.18201	1.57514	0.0104781	Promoter (<=1kb)	ENSMUSG00000045471	Hcrt	hypocretin
chr11	100773469	100773970	2.0022	1.15262	0.0353293	Promoter (2-3kb)	ENSMUSG00000017747	Ghdc	GH3 domain containing
chr11	100776110	100776611	5.27229	1.3215	0.00432664	Distal Intergenic	ENSMUSG00000017747	Ghdc	GH3 domain containing
chr11	100788765	100789266	43.6401	0.628922	0.0109457	Intron (ENSMUST00000107358.8/20851, intron 13 of 18)	ENSMUSG00000017747	Ghdc	GH3 domain containing
chr11	100803379	100803880	63.3202	0.67558	0.00512246	Intron (ENSMUST00000107358.8/20851, intron 3 of 18)	ENSMUSG00000020919	Stat5b	signal transducer and activator of transcription 5B
chr11	100824583	100825084	8.68979	0.831527	0.0105699	Promoter (2-3kb)	ENSMUSG00000020919	Stat5b	signal transducer and activator of transcription 5B
chr11	100837581	100838082	16.3871	1.30863	0.000403468	Intron (ENSMUST00000004143.2/20851, intron 1 of 18)	ENSMUSG00000020919	Stat5b	signal transducer and activator of transcription 5B
chr11	101034407	101034908	26.5977	0.885473	0.000647377	Intron (ENSMUST00000154896.7/11975, intron 9 of 15)	ENSMUSG00000098415	Mir6928	microRNA 6928
chr11	101207176	101207677	50.3177	0.783169	0.000383188	Promoter (1-2kb)	ENSMUSG00000006920	Ezh1	enhancer of zeste 1 polycomb repressive complex 2 subunit
chr11	101536033	101536534	62.0439	0.603877	0.00815418	Intron (ENSMUST00000017290.10/12189, intron 3 of 22)	ENSMUSG00000017146	Brca1	breast cancer 1, early onset
chr11	101920575	101921076	9.51248	0.779445	0.0415271	Distal Intergenic	ENSMUSG00000001493	Meox1	mesenchyme homeobox 1
chr11	102212809	102213310	9.2522	0.823644	0.00819131	Intron (ENSMUST00000107151.8/15184, intron 3 of 24)	ENSMUSG00000008855	Hdac5	histone deacetylase 5
chr11	102275178	102275679	31.9055	0.588393	0.046005	Intron (ENSMUST00000036467.4/217217, intron 2 of 4)	ENSMUSG00000034768	Asb16	ankyrin repeat and SOCS box-containing 16
chr11	102336147	102336648	52.6956	0.60146	0.0324057	Distal Intergenic	ENSMUSG00000020923	Ubtf	upstream binding transcription factor, RNA polymerase I
chr11	102339443	102339944	16.5547	0.634918	0.0371802	Distal Intergenic	ENSMUSG00000020923	Ubtf	upstream binding transcription factor, RNA polymerase I
chr11	102771306	102771807	13.5656	0.654737	0.0420793	Promoter (<=1kb)	ENSMUSG00000020926	Adam11	a disintegrin and metallopeptidase domain 11
chr11	103824547	103825048	38.5354	0.921867	0.00463618	Promoter (<=1kb)	ENSMUSG00000034187	Nsf	N-ethylmaleimide sensitive fusion protein
chr11	104022428	104022929	6.0723	1.73626	0.0133292	Distal Intergenic	ENSMUSG00000062421	Arf2	ADP-ribosylation factor 2
chr11	104508458	104508959	3.6238	0.74375	0.0152543	Intron (ENSMUST00000093923.8/217232, intron 16 of 18)	ENSMUSG00000020687	Cdc27	cell division cycle 27
chr11	104847678	104848179	3.00905	3.69016	0.0392525	Exon (ENSMUST00000212287.1/70894, exon 57 of 188)	ENSMUSG00000020690	Efcab3	EF-hand calcium binding domain 3
chr11	105011392	105011893	16.715	1.0275	0.0150003	Intron (ENSMUST00000212287.1/70894, intron 143 of 187)	ENSMUSG00000020690	Efcab3	EF-hand calcium binding domain 3
chr11	105386608	105387109	46.8466	0.604708	0.0200502	Intron (ENSMUST00000153672.1/ENSMUST00000153672.1, intron 3 of 3)	ENSMUSG00000078627	Marchf10	membrane associated ring-CH-type finger 10
chr11	105796324	105796825	55.299	0.658287	0.0416495	Intron (ENSMUST00000100330.9/77097, intron 6 of 25)	ENSMUSG00000053580	Tanc2	tetratricopeptide repeat, ankyrin repeat and coiled-coil containing 2
chr11	105995402	105995903	16.3267	0.776708	0.0183954	Promoter (<=1kb)	ENSMUSG00000101605	Ace3	angiotensin I converting enzyme (peptidyl-dipeptidase A) 3
chr11	106048980	106049481	8.346	0.615773	0.0167856	Intron (ENSMUST00000058438.8/71833, intron 4 of 6)	ENSMUSG00000049354	Dcaf7	DDB1 and CUL4 associated factor 7
chr11	106366264	106366765	23.7447	0.739249	0.0199983	Promoter (<=1kb)	ENSMUSG00000009210	Prr29	proline rich 29
chr11	106505046	106505547	4.68051	0.745124	0.0462467	Intron (ENSMUST00000042780.13/21763, intron 11 of 11)	ENSMUSG00000065126	Snord104	small nucleolar RNA, C/D box 104
chr11	106651380	106651881	2.1036	1.34549	0.0443654	Distal Intergenic	ENSMUSG00000040548	Tex2	testis expressed gene 2
chr11	107021148	107021649	7.76575	0.627358	0.0311657	Distal Intergenic	ENSMUSG00000078607	1810010H24Rik	RIKEN cDNA 1810010H24 gene
chr11	107673569	107674070	30.139	0.725364	0.0134504	Promoter (<=1kb)	ENSMUSG00000020721	Helz	helicase with zinc finger domain
chr11	107677272	107677773	33.5488	0.84888	0.00580733	Intron (ENSMUST00000075012.7/78455, intron 30 of 31)	ENSMUSG00000020721	Helz	helicase with zinc finger domain
chr11	108136309	108136810	23.2992	0.85814	0.0231997	Intron (ENSMUST00000059595.10/18750, intron 3 of 16)	ENSMUSG00000050965	Prkca	protein kinase C, alpha
chr11	108307340	108307841	2.10056	5.16354	0.00264808	Intron (ENSMUST00000059595.10/18750, intron 2 of 16)	ENSMUSG00000000049	Apoh	apolipoprotein H
chr11	108516086	108516587	46.9378	0.690819	0.00608235	Intron (ENSMUST00000150863.8/76380, intron 12 of 26)	ENSMUSG00000020728	Cep112	centrosomal protein 112
chr11	108788805	108789306	16.1875	0.986314	0.0135617	Intron (ENSMUST00000150863.8/76380, intron 23 of 26)	ENSMUSG00000020728	Cep112	centrosomal protein 112
chr11	109267503	109268004	59.7627	0.649097	0.00663514	Intron (ENSMUST00000020920.9/19739, intron 8 of 18)	ENSMUSG00000020599	Rgs9	regulator of G-protein signaling 9
chr11	109294099	109294600	3.72643	1.41035	0.0319638	Intron (ENSMUST00000020920.9/19739, intron 1 of 18)	ENSMUSG00000020599	Rgs9	regulator of G-protein signaling 9
chr11	109420979	109421480	51.4828	0.814855	0.0360111	Distal Intergenic	ENSMUSG00000020610	Amz2	archaelysin family metallopeptidase 2
chr11	109881914	109882415	107.431	0.701574	0.00749926	Distal Intergenic	ENSMUSG00000087393	1700023C21Rik	RIKEN cDNA 1700023C21 gene
chr11	110245186	110245687	36.8506	0.669686	0.0398862	Exon (ENSMUST00000044003.13/76184, exon 5 of 39)	ENSMUSG00000044749	Abca6	ATP-binding cassette, sub-family A (ABC1), member 6
chr11	110320619	110321120	46.8008	0.718097	0.0106111	Intron (ENSMUST00000043961.11/217265, intron 4 of 38)	ENSMUSG00000018800	Abca5	ATP-binding cassette, sub-family A (ABC1), member 5
chr11	110340910	110341411	2.19348	0.659348	0.0362005	Distal Intergenic	ENSMUSG00000018800	Abca5	ATP-binding cassette, sub-family A (ABC1), member 5
chr11	110614691	110615192	65.9036	0.741456	0.0359438	Distal Intergenic	ENSMUSG00000020623	Map2k6	mitogen-activated protein kinase kinase 6
chr11	110622780	110623281	97.9763	0.61181	0.0256546	Distal Intergenic	ENSMUSG00000020623	Map2k6	mitogen-activated protein kinase kinase 6
chr11	111336407	111336908	7.69182	0.980079	0.0461949	Distal Intergenic	ENSMUSG00000041695	Kcnj2	potassium inwardly-rectifying channel, subfamily J, member 2
chr11	111644998	111645499	3.95454	4.61019	0.0242965	Distal Intergenic	ENSMUSG00000041695	Kcnj2	potassium inwardly-rectifying channel, subfamily J, member 2
chr11	113360538	113361039	52.9663	0.667516	0.0178734	Intron (ENSMUST00000071539.9/69806, intron 6 of 9)	ENSMUSG00000085421	4732490B19Rik	RIKEN cDNA 4732490B19 gene
chr11	113429273	113429774	67.1003	0.683302	0.0153614	Intron (ENSMUST00000071539.9/69806, intron 5 of 9)	ENSMUSG00000041654	Slc39a11	solute carrier family 39 (metal ion transporter), member 11
chr11	113573066	113573567	18.3851	0.60207	0.0346242	Intron (ENSMUST00000125890.7/69806, intron 1 of 5)	ENSMUSG00000041654	Slc39a11	solute carrier family 39 (metal ion transporter), member 11
chr11	113905650	113906151	3.63237	1.7567	0.0434274	Intron (ENSMUST00000041627.13/237979, intron 2 of 44)	ENSMUSG00000041592	Sdk2	sidekick cell adhesion molecule 2
chr11	114094200	114094701	13.9455	0.878709	0.0036134	Intron (ENSMUST00000129365.1/ENSMUST00000129365.1, intron 1 of 1)	ENSMUSG00000041592	Sdk2	sidekick cell adhesion molecule 2
chr11	114741701	114742202	39.1501	0.642817	0.0128597	Intron (ENSMUST00000151053.7/432611, intron 6 of 7)	ENSMUSG00000034706	Dnai2	dynein axonemal intermediate chain 2
chr11	114742254	114742755	34.8481	0.586248	0.0172896	Intron (ENSMUST00000151053.7/432611, intron 6 of 7)	ENSMUSG00000034706	Dnai2	dynein axonemal intermediate chain 2
chr11	115064649	115065150	7.00757	0.755841	0.0376004	Promoter (2-3kb)	ENSMUSG00000048498	Cd300e	CD300E molecule
chr11	115076977	115077478	17.2348	0.71376	0.0118552	Distal Intergenic	ENSMUSG00000020732	Rab37	RAB37, member RAS oncogene family
chr11	115532061	115532562	14.6739	0.955105	0.0204462	Intron (ENSMUST00000117589.7/170930, intron 3 of 4)	ENSMUSG00000020738	Sumo2	small ubiquitin-like modifier 2
chr11	115581134	115581635	12.6462	1.3776	3.95924e-05	Promoter (<=1kb)	ENSMUSG00000020739	Nup85	nucleoporin 85
chr11	115581848	115582349	26.4019	0.824013	0.0162587	Promoter (<=1kb)	ENSMUSG00000020739	Nup85	nucleoporin 85
chr11	115582782	115583283	16.3199	0.748133	0.0129945	Promoter (<=1kb)	ENSMUSG00000020739	Nup85	nucleoporin 85
chr11	115910621	115911122	12.6464	0.701355	0.0101901	Promoter (<=1kb)	ENSMUSG00000075420	Smim6	small integral membrane protein 6
chr11	115911171	115911672	4.93922	0.700407	0.0177798	Promoter (<=1kb)	ENSMUSG00000075420	Smim6	small integral membrane protein 6
chr11	116023246	116023747	21.7205	0.727739	0.0175447	Promoter (<=1kb)	ENSMUSG00000016559	H3f3b	H3.3 histone B
chr11	116163738	116164239	11.0709	0.851955	0.00945687	Promoter (1-2kb)	ENSMUSG00000020776	Fbf1	Fas (TNFRSF6) binding factor 1
chr11	116285467	116285968	85.6144	1.13565	1.89598e-05	Exon (ENSMUST00000238971.1/ENSMUST00000238971.1, exon 1 of 3)	ENSMUSG00000020793	Galr2	galanin receptor 2
chr11	116402894	116403395	19.1172	0.618299	0.0218479	Exon (ENSMUST00000149682.1/217340, exon 2 of 2)	ENSMUSG00000052949	Rnf157	ring finger protein 157
chr11	116422582	116423083	121.017	0.672729	0.00249267	Distal Intergenic	ENSMUSG00000052949	Rnf157	ring finger protein 157
chr11	116557372	116557873	49.5952	0.660939	0.00550866	Intron (ENSMUST00000082152.4/217342, intron 1 of 17)	ENSMUSG00000020802	Ube2o	ubiquitin-conjugating enzyme E2O
chr11	116560670	116561171	20.4722	0.690237	0.0424926	Intron (ENSMUST00000082152.4/217342, intron 1 of 17)	ENSMUSG00000020802	Ube2o	ubiquitin-conjugating enzyme E2O
chr11	116804455	116804956	19.2615	1.13541	0.00326093	3' UTR	ENSMUSG00000020814	Mxra7	matrix-remodelling associated 7
chr11	116948385	116948886	11.6852	0.68147	0.0490032	Promoter (1-2kb)	ENSMUSG00000043857	Mgat5b	mannoside acetylglucosaminyltransferase 5, isoenzyme B
chr11	117085323	117085824	58.2331	0.748171	0.00828672	Distal Intergenic	ENSMUSG00000104740	Mir6516	microRNA 6516
chr11	117098732	117099233	33.2855	0.820395	0.0482746	Distal Intergenic	ENSMUSG00000020823	Sec14l1	SEC14-like lipid binding 1
chr11	117243902	117244403	75.1385	0.629375	0.00233069	Intron (ENSMUST00000093907.10/53860, intron 2 of 11)	ENSMUSG00000059248	Septin9	septin 9
chr11	117304120	117304621	17.2344	0.677334	0.0139105	Intron (ENSMUST00000093907.10/53860, intron 3 of 11)	ENSMUSG00000059248	Septin9	septin 9
chr11	117413044	117413545	4.63935	0.879154	0.00797596	Promoter (<=1kb)	ENSMUSG00000086588	Gm11729	predicted gene 11729
chr11	117727106	117727607	27.1075	0.671551	0.00792115	Intron (ENSMUST00000026658.12/217351, intron 5 of 21)	ENSMUSG00000025571	Tnrc6c	trinucleotide repeat containing 6C
chr11	117872669	117873170	8.4469	0.792417	0.0103021	Promoter (<=1kb)	ENSMUSG00000017713	Tha1	threonine aldolase 1
chr11	118020642	118021143	8.89433	1.24387	0.0181763	Intron (ENSMUST00000132676.7/74451, intron 9 of 9)	ENSMUSG00000017715	Pgs1	phosphatidylglycerophosphate synthase 1
chr11	118234189	118234690	5.27715	0.649658	0.021893	Intron (ENSMUST00000100181.10/19157, intron 1 of 13)	ENSMUSG00000017132	Cyth1	cytohesin 1
chr11	118235787	118236288	52.9632	0.765773	0.00201437	Intron (ENSMUST00000100181.10/19157, intron 1 of 13)	ENSMUSG00000017132	Cyth1	cytohesin 1
chr11	118618948	118619449	90.6281	0.600218	0.0315489	Intron (ENSMUST00000117731.7/52897, intron 3 of 13)	ENSMUSG00000025576	Rbfox3	RNA binding protein, fox-1 homolog (C. elegans) 3
chr11	118892420	118892921	37.7826	0.928321	0.00571458	Intron (ENSMUST00000117731.7/52897, intron 1 of 13)	ENSMUSG00000025576	Rbfox3	RNA binding protein, fox-1 homolog (C. elegans) 3
chr11	119439476	119439977	6.91186	0.682705	0.0498749	Intron (ENSMUST00000093902.11/672511, intron 27 of 66)	ENSMUSG00000070327	Rnf213	ring finger protein 213
chr11	119513699	119514200	38.5015	1.54469	2.18607e-06	Distal Intergenic	ENSMUSG00000039850	Endov	endonuclease V
chr11	119574432	119574933	37.6184	0.889596	0.017555	Distal Intergenic	ENSMUSG00000087675	Gm11762	predicted gene 11762
chr11	119576293	119576794	34.942	0.666655	0.0247084	Distal Intergenic	ENSMUSG00000025583	Rptor	regulatory associated protein of MTOR, complex 1
chr11	119698381	119698882	64.6567	0.634538	0.0041223	Intron (ENSMUST00000125583.7/74370, intron 3 of 12)	ENSMUSG00000025583	Rptor	regulatory associated protein of MTOR, complex 1
chr11	119898961	119899462	2.76009	0.920087	0.0262533	3' UTR	ENSMUSG00000025371	Chmp6	charged multivesicular body protein 6
chr11	120969385	120969886	3.60316	0.859571	0.0359072	Promoter (1-2kb)	ENSMUSG00000025162	Csnk1d	casein kinase 1, delta
chr12	3334321	3334822	24.6364	0.819105	0.00724135	Distal Intergenic	ENSMUSG00000020671	Rab10	RAB10, member RAS oncogene family
chr12	3661079	3661580	48.6101	0.797082	0.00560606	Intron (ENSMUST00000173199.7/13528, intron 8 of 19)	ENSMUSG00000071454	Dtnb	dystrobrevin, beta
chr12	3874866	3875367	84.6017	0.79781	0.0119914	Intron (ENSMUST00000020991.14/13435, intron 6 of 22)	ENSMUSG00000020661	Dnmt3a	DNA methyltransferase 3A
chr12	4321109	4321610	78.3211	0.905406	0.00843268	Intron (ENSMUST00000085814.4/17977, intron 7 of 22)	ENSMUSG00000020647	Ncoa1	nuclear receptor coactivator 1
chr12	4417132	4417633	34.4352	0.662839	0.0298861	Promoter (<=1kb)	ENSMUSG00000020647	Ncoa1	nuclear receptor coactivator 1
chr12	5226835	5227336	277.211	0.66399	0.00311628	Intron (ENSMUST00000020958.8/208439, intron 2 of 13)	ENSMUSG00000020627	Klhl29	kelch-like 29
chr12	5387261	5387762	46.4795	0.813191	0.00721741	Intron (ENSMUST00000037953.6/72669, intron 1 of 1)	ENSMUSG00000037735	2810032G03Rik	RIKEN cDNA 2810032G03 gene
chr12	5389984	5390485	9.14408	0.891877	0.0150289	Intron (ENSMUST00000037953.6/72669, intron 1 of 1)	ENSMUSG00000037735	2810032G03Rik	RIKEN cDNA 2810032G03 gene
chr12	5558756	5559257	2.10056	4.79106	0.0108878	Distal Intergenic	ENSMUSG00000037735	2810032G03Rik	RIKEN cDNA 2810032G03 gene
chr12	8470749	8471250	31.4659	0.594459	0.0228028	Distal Intergenic	ENSMUSG00000054364	Rhob	ras homolog family member B
chr12	8485825	8486326	32.5386	0.605373	0.0177189	Distal Intergenic	ENSMUSG00000054364	Rhob	ras homolog family member B
chr12	8687832	8688333	36.2505	1.01101	6.06447e-05	Intron (ENSMUST00000111123.8/80913, intron 1 of 20)	ENSMUSG00000020594	Pum2	pumilio RNA-binding family member 2
chr12	8740118	8740619	12.1837	1.04894	0.0200527	Promoter (2-3kb)	ENSMUSG00000020594	Pum2	pumilio RNA-binding family member 2
chr12	8821099	8821600	57.6419	0.705655	0.001677	Distal Intergenic	ENSMUSG00000020592	Sdc1	syndecan 1
chr12	9086409	9086910	17.5999	0.739207	0.0271509	Distal Intergenic	ENSMUSG00000066637	Ttc32	tetratricopeptide repeat domain 32
chr12	9509150	9509651	11.8512	0.948004	0.0351266	Exon (ENSMUST00000221043.1/ENSMUST00000221043.1, exon 1 of 2)	ENSMUSG00000048387	Osr1	odd-skipped related transcription factor 1
chr12	9606853	9607354	10.5584	1.79727	0.000546655	Distal Intergenic	ENSMUSG00000048387	Osr1	odd-skipped related transcription factor 1
chr12	9812613	9813114	12.5134	1.70268	0.0102222	Distal Intergenic	ENSMUSG00000048387	Osr1	odd-skipped related transcription factor 1
chr12	10460630	10461131	66.4944	0.590998	0.00873748	Intron (ENSMUST00000219221.1/328061, intron 1 of 11)	ENSMUSG00000112792	Gm38407	predicted gene, 38407
chr12	11487358	11487859	15.5347	0.924095	0.00558596	Distal Intergenic	ENSMUSG00000086022	Rad51ap2	RAD51 associated protein 2
chr12	12320362	12320863	52.7066	1.17962	7.18142e-05	Intron (ENSMUST00000069066.13/76820, intron 3 of 12)	ENSMUSG00000020589	Cyria	CYFIP related Rac1 interactor A
chr12	12406657	12407158	36.494	0.736558	0.0218448	Distal Intergenic	ENSMUSG00000114136	4921511I17Rik	RIKEN cDNA 4921511I17 gene
chr12	15017628	15018129	32.9749	0.752904	0.0361769	Exon (ENSMUST00000221781.1/73972, exon 4 of 8)	ENSMUSG00000113644	4930448C13Rik	RIKEN cDNA 4930448C13 gene
chr12	17039591	17040092	2.63641	1.70481	0.0245503	Distal Intergenic	ENSMUSG00000071398	2410004P03Rik	RIKEN cDNA 2410004P03 gene
chr12	17557031	17557532	49.2519	1.32507	5.4886e-07	Intron (ENSMUST00000222758.1/ENSMUST00000222758.1, intron 1 of 4)	ENSMUSG00000011179	Odc1	ornithine decarboxylase, structural 1
chr12	17599345	17599846	11.2753	0.765076	0.0447615	Distal Intergenic	ENSMUSG00000011179	Odc1	ornithine decarboxylase, structural 1
chr12	17826932	17827433	3.40708	0.99494	0.0259715	Distal Intergenic	ENSMUSG00000071379	Hpcal1	hippocalcin-like 1
chr12	21192627	21193128	43.7591	0.680408	0.0298289	Intron (ENSMUST00000174530.1/211914, intron 8 of 9)	ENSMUSG00000062352	Itgb1bp1	integrin beta 1 binding protein 1
chr12	21385945	21386446	89.4272	1.03701	0.00945781	Distal Intergenic	ENSMUSG00000076432	Ywhaq	tyrosine 3-monooxygenase/tryptophan 5-monooxygenase activation protein theta
chr12	24621965	24622466	23.4064	0.895194	0.0337484	Distal Intergenic	ENSMUSG00000020653	Klf11	Kruppel-like factor 11
chr12	25029695	25030196	9.60304	0.850939	0.0224219	Intron (ENSMUST00000066652.6/77480, intron 22 of 31)	ENSMUSG00000036333	Kidins220	kinase D-interacting substrate 220
chr12	25805073	25805574	2.67229	4.15922	0.0312442	Distal Intergenic	ENSMUSG00000113550	Gm29687	predicted gene, 29687
chr12	25816115	25816616	13.6685	0.933614	0.0487689	Distal Intergenic	ENSMUSG00000113550	Gm29687	predicted gene, 29687
chr12	26214137	26214638	6.43083	0.897754	0.0455255	Promoter (2-3kb)	ENSMUSG00000113115	4930480M12Rik	RIKEN cDNA 4930480M12 gene
chr12	26215748	26216249	34.5019	0.618596	0.0358198	Intron (ENSMUST00000221084.1/74930, intron 2 of 2)	ENSMUSG00000113115	4930480M12Rik	RIKEN cDNA 4930480M12 gene
chr12	27497446	27497947	46.6274	0.695481	0.0425383	Distal Intergenic	ENSMUSG00000063632	Sox11	SRY (sex determining region Y)-box 11
chr12	28750442	28750943	63.7557	0.700438	0.0288858	Promoter (<=1kb)	ENSMUSG00000020628	Trappc12	trafficking protein particle complex 12
chr12	29745155	29745656	18.1319	0.84947	0.0494155	Intron (ENSMUST00000218583.1/17933, intron 4 of 24)	ENSMUSG00000112663	C630031E19Rik	RIKEN cDNA C630031E19 gene
chr12	30628077	30628578	28.025	0.647812	0.040885	Distal Intergenic	ENSMUSG00000043061	Tmem18	transmembrane protein 18
chr12	30744890	30745391	2.60599	4.39698	0.023349	Distal Intergenic	ENSMUSG00000054204	Alkal2	ALK and LTK ligand 2
chr12	31493019	31493520	5.85562	1.60004	0.0315683	Intron (ENSMUST00000064240.13/104836, intron 2 of 5)	ENSMUSG00000020659	Cbll1	Casitas B-lineage lymphoma-like 1
chr12	31973283	31973784	41.8063	0.680481	0.0393384	Intron (ENSMUST00000003079.11/19088, intron 5 of 11)	ENSMUSG00000002996	Hbp1	high mobility group box transcription factor 1
chr12	31973960	31974461	12.0323	0.70427	0.0222269	Intron (ENSMUST00000003079.11/19088, intron 5 of 11)	ENSMUSG00000002996	Hbp1	high mobility group box transcription factor 1
chr12	32014020	32014521	68.404	0.59667	0.0103166	Intron (ENSMUST00000003079.11/19088, intron 2 of 11)	ENSMUSG00000002997	Prkar2b	protein kinase, cAMP dependent regulatory, type II beta
chr12	33002505	33003006	10.4162	0.675642	0.0205668	Distal Intergenic	ENSMUSG00000020570	Sypl	synaptophysin-like protein
chr12	33212473	33212974	53.0746	0.661759	0.00999162	Intron (ENSMUST00000077456.12/380753, intron 1 of 2)	ENSMUSG00000020564	Atxn7l1	ataxin 7-like 1
chr12	33222755	33223256	5.9981	1.29401	0.000782426	Intron (ENSMUST00000077456.12/380753, intron 2 of 2)	ENSMUSG00000020564	Atxn7l1	ataxin 7-like 1
chr12	33225094	33225595	2.99371	0.970591	0.0012174	Intron (ENSMUST00000077456.12/380753, intron 2 of 2)	ENSMUSG00000020564	Atxn7l1	ataxin 7-like 1
chr12	33317938	33318439	105.954	0.902775	9.4793e-05	Promoter (2-3kb)	ENSMUSG00000020564	Atxn7l1	ataxin 7-like 1
chr12	33334423	33334924	38.6982	0.919076	0.000742738	Intron (ENSMUST00000146040.8/380753, intron 4 of 12)	ENSMUSG00000020564	Atxn7l1	ataxin 7-like 1
chr12	33335373	33335874	31.1248	0.627496	0.00724962	Intron (ENSMUST00000146040.8/380753, intron 4 of 12)	ENSMUSG00000020564	Atxn7l1	ataxin 7-like 1
chr12	33626533	33627034	6.73522	0.655147	0.021124	Distal Intergenic	ENSMUSG00000020561	Polr1f	RNA polymerase I subunit F
chr12	33642892	33643393	35.8238	0.62118	0.0411383	Distal Intergenic	ENSMUSG00000020561	Polr1f	RNA polymerase I subunit F
chr12	34032702	34033203	14.3935	0.678522	0.0263974	Distal Intergenic	ENSMUSG00000035799	Twist1	twist basic helix-loop-helix transcription factor 1
chr12	34053487	34053988	86.819	0.614205	0.0160511	Intron (ENSMUST00000209902.1/79221, intron 24 of 24)	ENSMUSG00000035799	Twist1	twist basic helix-loop-helix transcription factor 1
chr12	34054578	34055079	3.74016	1.30446	0.021703	Intron (ENSMUST00000209902.1/79221, intron 24 of 24)	ENSMUSG00000035799	Twist1	twist basic helix-loop-helix transcription factor 1
chr12	35259026	35259527	97.3627	0.652418	0.0113926	Distal Intergenic	ENSMUSG00000076253	Mir680-3	microRNA 680-3
chr12	35353798	35354299	26.2447	0.750655	0.0250042	Distal Intergenic	ENSMUSG00000076253	Mir680-3	microRNA 680-3
chr12	35374574	35375075	185.758	0.73024	0.00217836	Distal Intergenic	ENSMUSG00000019256	Ahr	aryl-hydrocarbon receptor
chr12	35391214	35391715	12.5115	0.761483	0.0375212	Distal Intergenic	ENSMUSG00000019256	Ahr	aryl-hydrocarbon receptor
chr12	35432392	35432893	37.6862	0.668725	0.00920566	Distal Intergenic	ENSMUSG00000019256	Ahr	aryl-hydrocarbon receptor
chr12	35749730	35750231	15.0215	0.660672	0.0424815	Distal Intergenic	ENSMUSG00000113985	9130015A21Rik	RIKEN cDNA 9130015A21 gene
chr12	35921499	35922000	23.2492	1.15697	0.0159128	Distal Intergenic	ENSMUSG00000036231	Agr3	anterior gradient 3
chr12	36430867	36431368	21.7968	1.00556	0.00219091	Intron (ENSMUST00000221452.1/75847, intron 3 of 9)	ENSMUSG00000043153	Crppa	CDP-L-ribitol pyrophosphorylase A
chr12	36522373	36522874	5.92038	0.741569	0.0359244	Intron (ENSMUST00000221452.1/75847, intron 8 of 9)	ENSMUSG00000043153	Crppa	CDP-L-ribitol pyrophosphorylase A
chr12	37100673	37101174	9.12589	1.19497	0.0200177	Intron (ENSMUST00000222665.1/ENSMUST00000222665.1, intron 1 of 1)	ENSMUSG00000036144	Meox2	mesenchyme homeobox 2
chr12	37305227	37305728	8.65719	0.85689	0.0215334	Intron (ENSMUST00000049874.13/319660, intron 3 of 12)	ENSMUSG00000050103	Agmo	alkylglycerol monooxygenase
chr12	38371833	38372334	2.95509	3.89117	0.0327928	Intron (ENSMUST00000220990.1/217480, intron 20 of 24)	ENSMUSG00000112967	4930428E07Rik	RIKEN cDNA 4930428E07 gene
chr12	38574707	38575208	2.55202	4.15416	0.0494314	Intron (ENSMUST00000220990.1/217480, intron 22 of 24)	ENSMUSG00000112967	4930428E07Rik	RIKEN cDNA 4930428E07 gene
chr12	39986323	39986824	4.0339	0.89132	0.032492	Distal Intergenic	ENSMUSG00000047446	Arl4a	ADP-ribosylation factor-like 4A
chr12	40183417	40183918	65.004	0.709414	0.00190044	Intron (ENSMUST00000220951.1/380755, intron 2 of 2)	ENSMUSG00000071342	Lsmem1	leucine-rich single-pass membrane protein 1
chr12	40184075	40184576	19.7169	0.692416	0.0105705	Intron (ENSMUST00000220951.1/380755, intron 2 of 2)	ENSMUSG00000071342	Lsmem1	leucine-rich single-pass membrane protein 1
chr12	40227223	40227724	7.93236	0.864268	0.0210963	Intron (ENSMUST00000170019.1/629820, intron 2 of 2)	ENSMUSG00000035983	Gm7008	predicted gene 7008
chr12	40229808	40230309	2.59652	1.00035	0.0224867	Intron (ENSMUST00000169926.7/15982, intron 2 of 5)	ENSMUSG00000035983	Gm7008	predicted gene 7008
chr12	40230439	40230940	3.5265	0.959608	0.0144558	Intron (ENSMUST00000169926.7/15982, intron 2 of 5)	ENSMUSG00000035983	Gm7008	predicted gene 7008
chr12	40235147	40235648	6.15945	1.06191	0.00436325	Intron (ENSMUST00000169926.7/15982, intron 2 of 5)	ENSMUSG00000035983	Gm7008	predicted gene 7008
chr12	40246655	40247156	4.77479	0.835447	0.00177334	Promoter (<=1kb)	ENSMUSG00000001627	Ifrd1	interferon-related developmental regulator 1
chr12	40247491	40247992	10.6425	0.882287	0.00182657	Promoter (<=1kb)	ENSMUSG00000001627	Ifrd1	interferon-related developmental regulator 1
chr12	40248337	40248838	7.78611	0.930266	0.00125242	Promoter (<=1kb)	ENSMUSG00000001627	Ifrd1	interferon-related developmental regulator 1
chr12	40249169	40249670	3.2755	0.930277	0.000704372	Promoter (<=1kb)	ENSMUSG00000001627	Ifrd1	interferon-related developmental regulator 1
chr12	40250064	40250565	3.98136	0.921061	0.000514696	Promoter (1-2kb)	ENSMUSG00000001627	Ifrd1	interferon-related developmental regulator 1
chr12	40255177	40255678	2.12871	0.933785	0.00215145	Distal Intergenic	ENSMUSG00000001627	Ifrd1	interferon-related developmental regulator 1
chr12	40588758	40589259	60.637	1.05576	0.000773569	Intron (ENSMUST00000037488.7/238130, intron 1 of 52)	ENSMUSG00000035954	Dock4	dedicator of cytokinesis 4
chr12	40624054	40624555	25.0478	0.814312	0.00191328	Intron (ENSMUST00000037488.7/238130, intron 3 of 52)	ENSMUSG00000035954	Dock4	dedicator of cytokinesis 4
chr12	40634601	40635102	13.6829	1.13532	0.0353563	Intron (ENSMUST00000037488.7/238130, intron 5 of 52)	ENSMUSG00000035954	Dock4	dedicator of cytokinesis 4
chr12	41721574	41722075	124.248	0.622614	0.011347	Intron (ENSMUST00000132121.7/93757, intron 6 of 6)	ENSMUSG00000036295	Lrrn3	leucine rich repeat protein 3, neuronal
chr12	42733520	42734021	2.10056	2.55485	0.0373479	Distal Intergenic	ENSMUSG00000112407	Gm33340	predicted gene, 33340
chr12	43780529	43781030	3.88452	2.61964	0.0461089	Distal Intergenic	ENSMUSG00000014905	Dnajb9	DnaJ heat shock protein family (Hsp40) member B9
chr12	44417931	44418432	69.8107	0.647163	0.04268	Intron (ENSMUST00000110748.3/319504, intron 2 of 27)	ENSMUSG00000020598	Nrcam	neuronal cell adhesion molecule
chr12	44437304	44437805	47.78	0.64252	0.0439675	Promoter (1-2kb)	ENSMUSG00000020598	Nrcam	neuronal cell adhesion molecule
chr12	44471377	44471878	3.84744	1.67552	0.027336	Intron (ENSMUST00000110748.3/319504, intron 3 of 27)	ENSMUSG00000020598	Nrcam	neuronal cell adhesion molecule
chr12	44905411	44905912	5.47591	0.777816	0.0177704	Intron (ENSMUST00000053768.13/217517, intron 2 of 5)	ENSMUSG00000046314	Stxbp6	syntaxin binding protein 6 (amisyn)
chr12	44921335	44921836	12.7896	0.975016	0.0352875	Intron (ENSMUST00000053768.13/217517, intron 2 of 5)	ENSMUSG00000046314	Stxbp6	syntaxin binding protein 6 (amisyn)
chr12	44998892	44999393	14.4478	1.17696	0.0144215	Intron (ENSMUST00000053768.13/217517, intron 2 of 5)	ENSMUSG00000046314	Stxbp6	syntaxin binding protein 6 (amisyn)
chr12	45167436	45167937	2.67229	4.28994	0.0289062	Distal Intergenic	ENSMUSG00000046314	Stxbp6	syntaxin binding protein 6 (amisyn)
chr12	46551682	46552183	14.0822	1.03585	0.0316127	Distal Intergenic	ENSMUSG00000021047	Nova1	NOVA alternative splicing regulator 1
chr12	46807942	46808443	50.9324	0.76909	0.0130806	Exon (ENSMUST00000218845.1/ENSMUST00000218845.1, exon 1 of 1)	ENSMUSG00000021047	Nova1	NOVA alternative splicing regulator 1
chr12	47020396	47020897	44.5957	0.747393	0.00929623	Distal Intergenic	ENSMUSG00000021047	Nova1	NOVA alternative splicing regulator 1
chr12	51306361	51306862	31.766	0.940202	0.00394508	Distal Intergenic	ENSMUSG00000035293	G2e3	G2/M-phase specific E3 ubiquitin ligase
chr12	51855650	51856151	10.5412	1.50782	0.00089713	Distal Intergenic	ENSMUSG00000035247	Hectd1	HECT domain E3 ubiquitin protein ligase 1
chr12	51869824	51870325	87.4833	0.723213	0.00715724	Distal Intergenic	ENSMUSG00000035181	Heatr5a	HEAT repeat containing 5A
chr12	52092662	52093163	44.9765	1.35051	2.17468e-06	Distal Intergenic	ENSMUSG00000035142	Nubpl	nucleotide binding protein-like
chr12	52829619	52830120	74.3014	0.801857	0.000187759	Intron (ENSMUST00000095737.4/238161, intron 2 of 13)	ENSMUSG00000061603	Akap6	A kinase (PRKA) anchor protein 6
chr12	52894713	52895214	38.7809	0.959155	0.000783497	Intron (ENSMUST00000095737.4/238161, intron 4 of 13)	ENSMUSG00000061603	Akap6	A kinase (PRKA) anchor protein 6
chr12	52900439	52900940	34.231	0.594779	0.00646991	Intron (ENSMUST00000095737.4/238161, intron 4 of 13)	ENSMUSG00000061603	Akap6	A kinase (PRKA) anchor protein 6
chr12	54263899	54264400	47.649	0.725684	0.0070783	Distal Intergenic	ENSMUSG00000112821	1700104L18Rik	RIKEN cDNA 1700104L18 gene
chr12	54288690	54289191	128.444	0.645532	0.0066645	Distal Intergenic	ENSMUSG00000112821	1700104L18Rik	RIKEN cDNA 1700104L18 gene
chr12	54536352	54536853	14.0794	0.853308	0.030006	Distal Intergenic	ENSMUSG00000106344	Mir1892	microRNA 1892
chr12	55006389	55006890	35.9401	1.05628	0.0026024	Intron (ENSMUST00000172875.7/217578, intron 1 of 3)	ENSMUSG00000035021	Baz1a	bromodomain adjacent to zinc finger domain 1A
chr12	55039885	55040386	28.0053	1.01293	0.00805728	Distal Intergenic	ENSMUSG00000062198	2700097O09Rik	RIKEN cDNA 2700097O09 gene
chr12	55439918	55440419	43.8854	0.618904	0.0367901	Distal Intergenic	ENSMUSG00000021024	Psma6	proteasome subunit alpha 6
chr12	55480573	55481074	22.0575	0.994499	0.00193597	Distal Intergenic	ENSMUSG00000021025	Nfkbia	nuclear factor of kappa light polypeptide gene enhancer in B cells inhibitor, alpha
chr12	55530548	55531049	4.27443	0.931694	2.89973e-06	Distal Intergenic	ENSMUSG00000063129	Aldoart2	aldolase 1 A, retrogene 2
chr12	55531286	55531787	26.3944	1.01915	4.16768e-07	Distal Intergenic	ENSMUSG00000063129	Aldoart2	aldolase 1 A, retrogene 2
chr12	55532454	55532955	7.32036	1.05291	2.92037e-07	Distal Intergenic	ENSMUSG00000063129	Aldoart2	aldolase 1 A, retrogene 2
chr12	55533289	55533790	17.0677	1.29037	4.51583e-08	Distal Intergenic	ENSMUSG00000063129	Aldoart2	aldolase 1 A, retrogene 2
chr12	55533937	55534438	30.9195	1.25784	1.16655e-07	Distal Intergenic	ENSMUSG00000063129	Aldoart2	aldolase 1 A, retrogene 2
chr12	55535342	55535843	7.47079	0.594796	0.00319473	Distal Intergenic	ENSMUSG00000063129	Aldoart2	aldolase 1 A, retrogene 2
chr12	55606903	55607404	25.0813	0.694749	0.0460639	Intron (ENSMUST00000220367.1/56784, intron 39 of 39)	ENSMUSG00000021027	Ralgapa1	Ral GTPase activating protein, alpha subunit 1
chr12	55689084	55689585	7.40192	1.27728	0.0477152	Intron (ENSMUST00000220367.1/56784, intron 30 of 39)	ENSMUSG00000021027	Ralgapa1	Ral GTPase activating protein, alpha subunit 1
chr12	56742271	56742772	99.5846	0.647145	0.00129849	Intron (ENSMUST00000044634.11/217593, intron 6 of 9)	ENSMUSG00000035472	Slc25a21	solute carrier family 25 (mitochondrial oxodicarboxylate carrier), member 21
chr12	66648089	66648590	16.4483	0.882247	0.0226713	Intron (ENSMUST00000037181.15/320772, intron 7 of 16)	ENSMUSG00000034912	Mdga2	MAM domain containing glycosylphosphatidylinositol anchor 2
chr12	66952140	66952641	3.12234	3.02619	0.0280503	Intron (ENSMUST00000037181.15/320772, intron 1 of 16)	ENSMUSG00000034912	Mdga2	MAM domain containing glycosylphosphatidylinositol anchor 2
chr12	68722996	68723497	92.4228	0.865099	0.0166454	Distal Intergenic	ENSMUSG00000034892	Rps29	ribosomal protein S29
chr12	69285705	69286206	56.6338	0.929646	0.00133399	Distal Intergenic	ENSMUSG00000020978	Klhdc2	kelch domain containing 2
chr12	69286380	69286881	2.63093	0.76893	0.0214869	Distal Intergenic	ENSMUSG00000020978	Klhdc2	kelch domain containing 2
chr12	69449513	69450014	6.67942	0.934666	0.0255192	Distal Intergenic	ENSMUSG00000113035	5830428M24Rik	RIKEN cDNA 5830428M24 gene
chr12	69931874	69932375	22.1795	0.991522	0.000817137	Exon (ENSMUST00000222141.1/73991, exon 5 of 14)	ENSMUSG00000021066	Atl1	atlastin GTPase 1
chr12	70015627	70016128	2.74903	1.06395	0.0424272	Intron (ENSMUST00000085314.10/18080, intron 28 of 28)	ENSMUSG00000021068	Nin	ninein
chr12	70111890	70112391	8.27092	1.03217	0.00583732	Promoter (<=1kb)	ENSMUSG00000021068	Nin	ninein
chr12	70112714	70113215	5.72651	1.10536	0.0180186	Promoter (<=1kb)	ENSMUSG00000021068	Nin	ninein
chr12	70183013	70183514	8.26794	1.04892	0.0371169	Promoter (<=1kb)	ENSMUSG00000090121	Abhd12b	abhydrolase domain containing 12B
chr12	70774362	70774863	46.2466	0.809615	0.01285	Intron (ENSMUST00000222338.1/ENSMUST00000222338.1, intron 1 of 2)	ENSMUSG00000048285	Frmd6	FERM domain containing 6
chr12	71463717	71464218	57.5364	0.642796	0.00989888	Intron (ENSMUST00000221650.1/ENSMUST00000221650.1, intron 5 of 5)	ENSMUSG00000113630	4930404H11Rik	RIKEN cDNA 4930404H11 gene
chr12	71464949	71465450	96.2675	0.74782	0.000185616	Intron (ENSMUST00000221650.1/ENSMUST00000221650.1, intron 5 of 5)	ENSMUSG00000113630	4930404H11Rik	RIKEN cDNA 4930404H11 gene
chr12	71670151	71670652	66.0383	0.624814	0.0154029	Intron (ENSMUST00000221128.1/ENSMUST00000221128.1, intron 2 of 5)	ENSMUSG00000113630	4930404H11Rik	RIKEN cDNA 4930404H11 gene
chr12	71789684	71790185	11.3388	0.65245	0.0224862	Distal Intergenic	ENSMUSG00000034574	Daam1	dishevelled associated activator of morphogenesis 1
chr12	71868552	71869053	44.43	0.91549	0.018349	Intron (ENSMUST00000223272.1/208846, intron 1 of 25)	ENSMUSG00000034574	Daam1	dishevelled associated activator of morphogenesis 1
chr12	71889458	71889959	12.9964	1.01035	0.00601282	Promoter (<=1kb)	ENSMUSG00000034574	Daam1	dishevelled associated activator of morphogenesis 1
chr12	72161790	72162291	8.19694	1.76119	0.00751793	Intron (ENSMUST00000021494.5/73936, intron 4 of 20)	ENSMUSG00000021086	Ccdc175	coiled-coil domain containing 175
chr12	72740603	72741104	57.0404	0.635839	0.0191648	Exon (ENSMUST00000221318.1/ENSMUST00000221318.1, exon 1 of 2)	ENSMUSG00000021096	Ppm1a	protein phosphatase 1A, magnesium dependent, alpha isoform
chr12	73001580	73002081	26.8958	0.875803	0.047325	Distal Intergenic	ENSMUSG00000051367	Six1	sine oculis-related homeobox 1
chr12	73157129	73157630	30.6338	1.27184	6.76034e-06	Intron (ENSMUST00000187549.6/17420, intron 1 of 6)	ENSMUSG00000021103	Mnat1	menage a trois 1
chr12	73424855	73425356	2.69229	0.778888	0.0178215	Distal Intergenic	ENSMUSG00000056359	D830013O20Rik	RIKEN cDNA D830013O20 gene
chr12	73594517	73595018	26.9401	0.81076	0.0287008	Intron (ENSMUST00000221153.1/18755, intron 2 of 14)	ENSMUSG00000021108	Prkch	protein kinase C, eta
chr12	73865627	73866128	47.1995	0.659995	0.00420201	Intron (ENSMUST00000221427.1/ENSMUST00000221427.1, intron 1 of 2)	ENSMUSG00000021109	Hif1a	hypoxia inducible factor 1, alpha subunit
chr12	73873480	73873981	7.26385	0.759202	0.0317322	Intron (ENSMUST00000221427.1/ENSMUST00000221427.1, intron 1 of 2)	ENSMUSG00000021109	Hif1a	hypoxia inducible factor 1, alpha subunit
chr12	73885194	73885695	201.436	0.699042	0.00291837	Intron (ENSMUST00000221427.1/ENSMUST00000221427.1, intron 1 of 2)	ENSMUSG00000021109	Hif1a	hypoxia inducible factor 1, alpha subunit
chr12	73893720	73894221	49.4234	0.959909	0.000694436	Intron (ENSMUST00000221427.1/ENSMUST00000221427.1, intron 1 of 2)	ENSMUSG00000021109	Hif1a	hypoxia inducible factor 1, alpha subunit
chr12	73920681	73921182	43.8634	1.23605	0.000535609	Intron (ENSMUST00000110461.7/15251, intron 1 of 14)	ENSMUSG00000021109	Hif1a	hypoxia inducible factor 1, alpha subunit
chr12	74002795	74003296	2.55718	1.66217	0.0220991	Intron (ENSMUST00000221220.1/238266, intron 1 of 6)	ENSMUSG00000044912	Syt16	synaptotagmin XVI
chr12	74348242	74348743	31.5306	0.957839	0.00040103	Exon (ENSMUST00000223349.1/ENSMUST00000223349.1, exon 1 of 1)	ENSMUSG00000029878	Dbpht2	DNA binding protein with his-thr domain
chr12	75381389	75381890	13.441	0.868299	0.00857315	Intron (ENSMUST00000118602.7/80837, intron 2 of 4)	ENSMUSG00000048982	Gphb5	glycoprotein hormone beta 5
chr12	75743875	75744376	4.24446	1.02586	0.00498143	Distal Intergenic	ENSMUSG00000021054	Sgpp1	sphingosine-1-phosphate phosphatase 1
chr12	75864011	75864512	17.1561	0.949461	0.00089853	Intron (ENSMUST00000142864.7/319565, intron 2 of 5)	ENSMUSG00000063450	Syne2	spectrin repeat containing, nuclear envelope 2
chr12	76241144	76241645	13.7254	1.43226	1.44154e-05	Intron (ENSMUST00000021453.5/80384, intron 2 of 9)	ENSMUSG00000021056	Tex21	testis expressed gene 21
chr12	76387903	76388404	4.29504	1.52133	0.0190503	3' UTR	ENSMUSG00000059970	Hspa2	heat shock protein 2
chr12	76513849	76514350	49.5917	0.818776	0.0124952	Distal Intergenic	ENSMUSG00000052609	Plekhg3	pleckstrin homology domain containing, family G (with RhoGef domain) member 3
chr12	76756963	76757464	18.7096	0.991801	0.0252761	Distal Intergenic	ENSMUSG00000090258	Churc1	churchill domain containing 1
chr12	76869457	76869958	40.5092	1.15812	0.00139364	Intron (ENSMUST00000125842.7/110606, intron 3 of 12)	ENSMUSG00000033373	Fntb	farnesyltransferase, CAAX box, beta
chr12	77286303	77286804	15.9837	0.594352	0.0382551	Intron (ENSMUST00000177595.8/53618, intron 3 of 12)	ENSMUSG00000021065	Fut8	fucosyltransferase 8
chr12	78998811	78999312	17.3757	1.72608	0.000416391	Intron (ENSMUST00000174697.1/268567, intron 1 of 1)	ENSMUSG00000046157	Tmem229b	transmembrane protein 229B
chr12	79237619	79238120	30.0606	0.58236	0.0250528	Promoter (<=1kb)	ENSMUSG00000066440	Zfyve26	zinc finger, FYVE domain containing 26
chr12	79411667	79412168	25.5748	0.808725	0.0150789	Intron (ENSMUST00000171210.2/19363, intron 7 of 10)	ENSMUSG00000059060	Rad51b	RAD51 paralog B
chr12	79688685	79689186	111.383	0.934787	0.00110193	Intron (ENSMUST00000171210.2/19363, intron 8 of 10)	ENSMUSG00000112765	9430078K24Rik	RIKEN cDNA 9430078K24 gene
chr12	80057635	80058136	25.3434	0.860616	0.000625723	Intron (ENSMUST00000218323.1/ENSMUST00000218323.1, intron 1 of 1)	ENSMUSG00000021127	Zfp36l1	zinc finger protein 36, C3H type-like 1
chr12	80152227	80152728	2.64078	0.70914	0.00888729	Distal Intergenic	ENSMUSG00000015143	Actn1	actinin, alpha 1
chr12	80153248	80153749	4.48976	0.878334	0.00107314	Distal Intergenic	ENSMUSG00000015143	Actn1	actinin, alpha 1
chr12	80153858	80154359	14.3997	0.792641	0.00559092	Distal Intergenic	ENSMUSG00000015143	Actn1	actinin, alpha 1
chr12	80249939	80250440	62.5682	0.613621	0.0219991	Intron (ENSMUST00000021554.15/109711, intron 1 of 20)	ENSMUSG00000015143	Actn1	actinin, alpha 1
chr12	80451656	80452157	2.10056	3.69705	0.0478986	Distal Intergenic	ENSMUSG00000032705	Exd2	exonuclease 3'-5' domain containing 2
chr12	80510486	80510987	30.6285	0.679355	0.00525033	Exon (ENSMUST00000181852.1/ENSMUST00000181852.1, exon 3 of 3)	ENSMUSG00000112701	2310002D06Rik	RIKEN cDNA 2310002D06 gene
chr12	80575365	80575866	10.3137	0.621195	0.00920325	Exon (ENSMUST00000219993.1/108760, exon 4 of 16)	ENSMUSG00000021130	Galnt16	polypeptide N-acetylgalactosaminyltransferase 16
chr12	80839419	80839920	17.26	1.08236	0.000700219	Intron (ENSMUST00000220238.1/217684, intron 2 of 6)	ENSMUSG00000021133	Susd6	sushi domain containing 6
chr12	80850672	80851173	31.2014	0.63843	0.0387686	Intron (ENSMUST00000220238.1/217684, intron 2 of 6)	ENSMUSG00000021133	Susd6	sushi domain containing 6
chr12	80858575	80859076	31.8598	1.60212	1.76713e-07	Intron (ENSMUST00000220238.1/217684, intron 3 of 6)	ENSMUSG00000101912	1700052I22Rik	RIKEN cDNA 1700052I22 gene
chr12	81882874	81883375	18.6264	0.680091	0.00676547	Intron (ENSMUST00000221721.1/54604, intron 1 of 35)	ENSMUSG00000021140	Pcnx	pecanex homolog
chr12	82565676	82566177	35.919	1.27911	0.00385018	Distal Intergenic	ENSMUSG00000021219	Rgs6	regulator of G-protein signaling 6
chr12	83009120	83009621	36.4997	0.694578	0.0199466	Intron (ENSMUST00000201602.3/50779, intron 3 of 3)	ENSMUSG00000100890	1700085C21Rik	RIKEN cDNA 1700085C21 gene
chr12	83532734	83533235	10.3814	0.927046	0.00587515	Intron (ENSMUST00000021645.8/73828, intron 6 of 13)	ENSMUSG00000021222	Dcaf4	DDB1 and CUL4 associated factor 4
chr12	83625882	83626383	17.4464	1.16274	0.00440426	Distal Intergenic	ENSMUSG00000010608	Rbm25	RNA binding motif protein 25
chr12	83749785	83750286	42.9206	0.930811	0.00515948	Distal Intergenic	ENSMUSG00000021223	Papln	papilin, proteoglycan-like sulfated glycoprotein
chr12	83799581	83800082	38.1726	0.761075	0.0323972	3' UTR	ENSMUSG00000021223	Papln	papilin, proteoglycan-like sulfated glycoprotein
chr12	84084845	84085346	41.3303	0.756003	0.0193349	Distal Intergenic	ENSMUSG00000043487	Acot6	acyl-CoA thioesterase 6
chr12	84811470	84811971	26.0889	0.662864	0.00768636	Intron (ENSMUST00000002073.12/16997, intron 10 of 35)	ENSMUSG00000002020	Ltbp2	latent transforming growth factor beta binding protein 2
chr12	84893354	84893855	125.42	0.617637	0.00118702	Distal Intergenic	ENSMUSG00000002020	Ltbp2	latent transforming growth factor beta binding protein 2
chr12	84894110	84894611	108.711	0.627979	0.00178846	Distal Intergenic	ENSMUSG00000002020	Ltbp2	latent transforming growth factor beta binding protein 2
chr12	85003094	85003595	42.7826	1.26323	0.00159342	Intron (ENSMUST00000168977.7/56531, intron 1 of 19)	ENSMUSG00000021244	Ylpm1	YLP motif containing 1
chr12	85514196	85514697	53.8729	0.849525	0.000288891	Distal Intergenic	ENSMUSG00000021250	Fos	FBJ osteosarcoma oncogene
chr12	85525801	85526302	16.8073	0.596036	0.00349456	Distal Intergenic	ENSMUSG00000021250	Fos	FBJ osteosarcoma oncogene
chr12	86863090	86863591	85.264	0.897197	3.97309e-05	Distal Intergenic	ENSMUSG00000034168	Irf2bpl	interferon regulatory factor 2 binding protein-like
chr12	86863651	86864152	9.79828	0.684086	0.0257986	Distal Intergenic	ENSMUSG00000034168	Irf2bpl	interferon regulatory factor 2 binding protein-like
chr12	86906127	86906628	56.3905	0.696684	0.0395698	Distal Intergenic	ENSMUSG00000034168	Irf2bpl	interferon regulatory factor 2 binding protein-like
chr12	86914422	86914923	18.0174	0.937673	0.0329855	Distal Intergenic	ENSMUSG00000034168	Irf2bpl	interferon regulatory factor 2 binding protein-like
chr12	87420982	87421483	98.3078	0.629299	0.0178968	Exon (ENSMUST00000220777.1/ENSMUST00000220777.1, exon 1 of 1)	ENSMUSG00000105428	Mir3068	microRNA 3068
chr12	87431544	87432045	13.798	0.597802	0.00950466	3' UTR	ENSMUSG00000105428	Mir3068	microRNA 3068
chr12	87517177	87517678	17.0794	1.04376	0.0010208	Promoter (2-3kb)	ENSMUSG00000079034	Eif1ad8	eukaryotic translation initiation factor 1A domain containing 8
chr12	88797819	88798320	2.05586	1.76573	0.0335774	Promoter (2-3kb)	ENSMUSG00000066392	Nrxn3	neurexin III
chr12	91518793	91519294	50.3375	0.663176	0.0266959	Exon (ENSMUST00000221216.1/22095, exon 9 of 11)	ENSMUSG00000020962	Gtf2a1	general transcription factor II A, 1
chr12	91677459	91677960	28.5046	0.643439	0.0391307	Intron (ENSMUST00000052969.14/108800, intron 4 of 6)	ENSMUSG00000020961	Ston2	stonin 2
chr12	95314535	95315036	29.7222	1.04495	0.00782466	Distal Intergenic	ENSMUSG00000047414	Flrt2	fibronectin leucine rich transmembrane protein 2
chr12	95342283	95342784	2.4717	4.608	0.0166204	Distal Intergenic	ENSMUSG00000047414	Flrt2	fibronectin leucine rich transmembrane protein 2
chr12	95527782	95528283	41.0533	0.786662	0.00134098	Distal Intergenic	ENSMUSG00000047414	Flrt2	fibronectin leucine rich transmembrane protein 2
chr12	95715624	95716125	7.92239	0.706884	0.0395906	Intron (ENSMUST00000057324.3/399558, intron 1 of 1)	ENSMUSG00000047414	Flrt2	fibronectin leucine rich transmembrane protein 2
chr12	95731702	95732203	7.93764	0.796172	0.0268243	Intron (ENSMUST00000057324.3/399558, intron 1 of 1)	ENSMUSG00000047414	Flrt2	fibronectin leucine rich transmembrane protein 2
chr12	95736998	95737499	65.301	0.629894	0.0101576	Intron (ENSMUST00000057324.3/399558, intron 1 of 1)	ENSMUSG00000047414	Flrt2	fibronectin leucine rich transmembrane protein 2
chr12	95741837	95742338	19.6943	0.6108	0.0319364	Intron (ENSMUST00000057324.3/399558, intron 1 of 1)	ENSMUSG00000047414	Flrt2	fibronectin leucine rich transmembrane protein 2
chr12	95742970	95743471	18.033	0.699124	0.0307985	Intron (ENSMUST00000057324.3/399558, intron 1 of 1)	ENSMUSG00000047414	Flrt2	fibronectin leucine rich transmembrane protein 2
chr12	95753622	95754123	3.50382	1.37219	0.0316808	Intron (ENSMUST00000057324.3/399558, intron 1 of 1)	ENSMUSG00000047414	Flrt2	fibronectin leucine rich transmembrane protein 2
chr12	98302366	98302867	93.4325	0.711395	0.00189659	Distal Intergenic	ENSMUSG00000021886	Gpr65	G-protein coupled receptor 65
chr12	98530919	98531420	12.5206	1.29945	0.0113336	Promoter (<=1kb)	ENSMUSG00000033854	Kcnk10	potassium channel, subfamily K, member 10
chr12	98544148	98544649	20.4833	1.03971	0.0138481	Intron (ENSMUST00000221240.1/72258, intron 1 of 6)	ENSMUSG00000033854	Kcnk10	potassium channel, subfamily K, member 10
chr12	99195679	99196180	24.4524	0.997853	0.000487677	3' UTR	ENSMUSG00000113210	4930474N09Rik	RIKEN cDNA 4930474N09 gene
chr12	99200535	99201036	12.4417	0.904231	0.00124445	Intron (ENSMUST00000046859.11/71375, intron 5 of 5)	ENSMUSG00000113210	4930474N09Rik	RIKEN cDNA 4930474N09 gene
chr12	99352190	99352691	57.4724	0.627966	0.0104435	Intron (ENSMUST00000126476.7/ENSMUST00000126476.7, intron 1 of 2)	ENSMUSG00000033713	Foxn3	forkhead box N3
chr12	99389052	99389553	3.22731	5.08718	0.00375867	Intron (ENSMUST00000046859.11/71375, intron 1 of 5)	ENSMUSG00000033713	Foxn3	forkhead box N3
chr12	100751577	100752078	76.6127	0.657597	0.0415672	Distal Intergenic	ENSMUSG00000021180	Rps6ka5	ribosomal protein S6 kinase, polypeptide 5
chr12	100833418	100833919	3.88452	2.04561	0.0165523	Intron (ENSMUST00000069782.10/217830, intron 2 of 12)	ENSMUSG00000021185	Dglucy	D-glutamate cyclase
chr12	100925043	100925544	52.5792	0.655754	0.0300153	Promoter (2-3kb)	ENSMUSG00000021182	Ccdc88c	coiled-coil domain containing 88C
chr12	100980719	100981220	8.22644	1.08302	0.0089765	Promoter (1-2kb)	ENSMUSG00000021182	Ccdc88c	coiled-coil domain containing 88C
chr12	100993528	100994029	113.381	0.943876	6.82412e-06	Intron (ENSMUST00000223029.1/ENSMUST00000223029.1, intron 4 of 4)	ENSMUSG00000021182	Ccdc88c	coiled-coil domain containing 88C
chr12	101888698	101889199	96.8947	0.839013	0.0120795	Intron (ENSMUST00000021605.13/109181, intron 9 of 20)	ENSMUSG00000021188	Trip11	thyroid hormone receptor interactor 11
chr12	101890188	101890689	13.3433	0.930199	0.0211846	Exon (ENSMUST00000021605.13/109181, exon 8 of 21)	ENSMUSG00000021188	Trip11	thyroid hormone receptor interactor 11
chr12	102436120	102436621	11.0538	0.637026	0.0393084	Intron (ENSMUST00000021607.8/19141, intron 1 of 13)	ENSMUSG00000021190	Lgmn	legumain
chr12	103154452	103154953	2.01261	1.81209	0.000515971	Intron (ENSMUST00000101099.11/217843, intron 40 of 48)	ENSMUSG00000021198	Unc79	unc-79 homolog
chr12	103602002	103602503	4.86463	2.96741	0.0134798	Intron (ENSMUST00000021631.11/74521, intron 19 of 24)	ENSMUSG00000021209	Ppp4r4	protein phosphatase 4, regulatory subunit 4
chr12	103731772	103732273	2.56328	5.65346	0.000633396	Exon (ENSMUST00000095450.10/20701, exon 2 of 5)	ENSMUSG00000071178	Serpina1b	serine (or cysteine) preptidase inhibitor, clade A, member 1B
chr12	104222730	104223231	61.3861	1.08103	0.000128254	Distal Intergenic	ENSMUSG00000066363	Serpina3f	serine (or cysteine) peptidase inhibitor, clade A, member 3F
chr12	104229015	104229516	82.7765	0.719998	0.0018097	Exon (ENSMUST00000190587.1/ENSMUST00000190587.1, exon 1 of 1)	ENSMUSG00000041481	Serpina3g	serine (or cysteine) peptidase inhibitor, clade A, member 3G
chr12	104229850	104230351	3.7309	0.785002	0.033405	Exon (ENSMUST00000190587.1/ENSMUST00000190587.1, exon 1 of 1)	ENSMUSG00000041481	Serpina3g	serine (or cysteine) peptidase inhibitor, clade A, member 3G
chr12	104365284	104365785	17.0144	0.825292	0.0214637	Intron (ENSMUST00000101078.11/20717, intron 1 of 4)	ENSMUSG00000079012	Serpina3m	serine (or cysteine) peptidase inhibitor, clade A, member 3M
chr12	104575090	104575591	20.4622	0.628139	0.0380416	Distal Intergenic	ENSMUSG00000021095	Gsc	goosecoid homeobox
chr12	105421500	105422001	21.789	0.70454	0.0139085	Distal Intergenic	ENSMUSG00000113314	Gm2721	predicted gene 2721
chr12	105477739	105478240	81.7816	0.979331	0.00114705	Intron (ENSMUST00000178224.1/268595, intron 1 of 1)	ENSMUSG00000094910	D430019H16Rik	RIKEN cDNA D430019H16 gene
chr12	105480493	105480994	26.6974	0.753707	0.0106636	Intron (ENSMUST00000178224.1/268595, intron 1 of 1)	ENSMUSG00000094910	D430019H16Rik	RIKEN cDNA D430019H16 gene
chr12	105750276	105750777	39.9443	0.63127	0.00983112	Intron (ENSMUST00000040876.6/78801, intron 12 of 17)	ENSMUSG00000041323	Ak7	adenylate kinase 7
chr12	106444419	106444920	7.22662	0.99249	0.0430039	Promoter (2-3kb)	ENSMUSG00000092066	1700121N20Rik	RIKEN cDNA 1700121N20 gene
chr12	106698478	106698979	96.0964	0.583585	0.0278453	Intron (ENSMUST00000135423.7/71033, intron 6 of 7)	ENSMUSG00000085820	4933406K04Rik	RIKEN cDNA 4933406K04 gene
chr12	106979200	106979701	22.2801	0.634012	0.0338167	Distal Intergenic	ENSMUSG00000085820	4933406K04Rik	RIKEN cDNA 4933406K04 gene
chr12	106981593	106982094	6.06693	1.48181	0.00251278	Distal Intergenic	ENSMUSG00000085820	4933406K04Rik	RIKEN cDNA 4933406K04 gene
chr12	107902838	107903339	25.5394	0.881082	0.00160813	Distal Intergenic	ENSMUSG00000048251	Bcl11b	B cell leukemia/lymphoma 11B
chr12	107903787	107904288	50.3938	1.17608	1.54038e-05	Distal Intergenic	ENSMUSG00000048251	Bcl11b	B cell leukemia/lymphoma 11B
chr12	108446938	108447439	20.8679	1.07157	0.00197014	Intron (ENSMUST00000138456.7/68519, intron 1 of 6)	ENSMUSG00000058070	Eml1	echinoderm microtubule associated protein like 1
chr12	108456587	108457088	19.9321	0.616394	0.00643046	Intron (ENSMUST00000138456.7/68519, intron 1 of 6)	ENSMUSG00000058070	Eml1	echinoderm microtubule associated protein like 1
chr12	108769962	108770463	4.35817	1.21698	0.0441133	Distal Intergenic	ENSMUSG00000021264	Yy1	YY1 transcription factor
chr12	109583414	109583915	16.5755	0.953092	0.0168269	Promoter (1-2kb)	ENSMUSG00000065526	Mir337	microRNA 337
chr12	109682871	109683372	2.61923	1.99523	0.0196049	Promoter (<=1kb)	ENSMUSG00000077881	Mir882	microRNA 882
chr12	110655567	110656068	15.261	0.664453	0.0177506	Promoter (<=1kb)	ENSMUSG00000018707	Dync1h1	dynein cytoplasmic 1 heavy chain 1
chr12	110998588	110999089	10.7135	1.04107	0.0216969	Intron (ENSMUST00000221849.1/77878, intron 1 of 2)	ENSMUSG00000113056	6030440G07Rik	RIKEN cDNA 6030440G07 gene
chr12	111153260	111153761	84.75	0.722867	0.00491279	Distal Intergenic	ENSMUSG00000021277	Traf3	TNF receptor-associated factor 3
chr12	111159262	111159763	5.89065	1.71109	0.00970449	Distal Intergenic	ENSMUSG00000021277	Traf3	TNF receptor-associated factor 3
chr12	111437506	111438007	26.2677	1.15278	0.000104819	Distal Intergenic	ENSMUSG00000021281	Tnfaip2	tumor necrosis factor, alpha-induced protein 2
chr12	111438178	111438679	5.95912	1.09096	0.00636568	Distal Intergenic	ENSMUSG00000021281	Tnfaip2	tumor necrosis factor, alpha-induced protein 2
chr12	112095249	112095750	7.51987	0.592785	0.0340896	Distal Intergenic	ENSMUSG00000037686	Aspg	asparaginase
chr12	112483307	112483808	50.0658	0.72473	0.0135911	Distal Intergenic	ENSMUSG00000043122	A530016L24Rik	RIKEN cDNA A530016L24 gene
chr12	112552477	112552978	6.13246	0.663136	0.0342503	Distal Intergenic	ENSMUSG00000054013	Tmem179	transmembrane protein 179
chr12	112557108	112557609	6.10297	0.701768	0.00231021	Distal Intergenic	ENSMUSG00000037679	Inf2	inverted formin, FH2 and WH2 domain containing
chr12	112562068	112562569	115.184	0.626108	0.00246085	Distal Intergenic	ENSMUSG00000037679	Inf2	inverted formin, FH2 and WH2 domain containing
chr12	113303111	113303612	2.61923	2.05836	0.0195537	3' UTR	ENSMUSG00000049036	Tmem121	transmembrane protein 121
chr12	117555607	117556108	3.12234	3.0336	0.032796	Intron (ENSMUST00000109691.3/217944, intron 3 of 27)	ENSMUSG00000041992	Rapgef5	Rap guanine nucleotide exchange factor (GEF) 5
chr12	117639691	117640192	3.50653	2.68071	0.012266	Intron (ENSMUST00000109691.3/217944, intron 9 of 27)	ENSMUSG00000041992	Rapgef5	Rap guanine nucleotide exchange factor (GEF) 5
chr12	118277986	118278487	59.6865	0.953394	0.000504138	Intron (ENSMUST00000026367.10/20688, intron 3 of 5)	ENSMUSG00000025323	Sp4	trans-acting transcription factor 4
chr13	3468805	3469306	2.67229	4.3829	0.0410809	Distal Intergenic	ENSMUSG00000097709	2810429I04Rik	RIKEN cDNA 2810429I04 gene
chr13	4111700	4112201	2.61421	3.1321	0.0227461	Distal Intergenic	ENSMUSG00000033715	Akr1c14	aldo-keto reductase family 1, member C14
chr13	5473238	5473739	20.8829	0.588092	0.0457495	Intron (ENSMUST00000220659.1/ENSMUST00000220659.1, intron 3 of 3)	ENSMUSG00000100625	1700016G22Rik	RIKEN cDNA 1700016G22 gene
chr13	5652629	5653130	12.7626	0.60636	0.0428091	Intron (ENSMUST00000222871.1/ENSMUST00000222871.1, intron 1 of 2)	ENSMUSG00000100625	1700016G22Rik	RIKEN cDNA 1700016G22 gene
chr13	5655688	5656189	18.543	0.796446	0.0118832	Intron (ENSMUST00000222871.1/ENSMUST00000222871.1, intron 1 of 2)	ENSMUSG00000100625	1700016G22Rik	RIKEN cDNA 1700016G22 gene
chr13	5674295	5674796	113.272	0.731195	0.00362108	Intron (ENSMUST00000222871.1/ENSMUST00000222871.1, intron 1 of 2)	ENSMUSG00000100625	1700016G22Rik	RIKEN cDNA 1700016G22 gene
chr13	6254866	6255367	10.3358	2.19942	0.01473	Distal Intergenic	ENSMUSG00000021193	Pitrm1	pitrilysin metallepetidase 1
chr13	6337908	6338409	39.1226	0.97818	0.00118462	Distal Intergenic	ENSMUSG00000021193	Pitrm1	pitrilysin metallepetidase 1
chr13	6668631	6669132	64.8313	0.58229	0.00568588	Distal Intergenic	ENSMUSG00000021196	Pfkp	phosphofructokinase, platelet
chr13	7837193	7837694	3.61354	1.9369	0.0416091	Distal Intergenic	ENSMUSG00000052551	Adarb2	adenosine deaminase, RNA-specific, B2
chr13	8044065	8044566	14.7454	1.04913	0.042145	Distal Intergenic	ENSMUSG00000052551	Adarb2	adenosine deaminase, RNA-specific, B2
chr13	8307473	8307974	28.7701	0.953361	0.0337378	Intron (ENSMUST00000064473.12/94191, intron 1 of 9)	ENSMUSG00000052551	Adarb2	adenosine deaminase, RNA-specific, B2
chr13	8695457	8695958	43.1058	0.666087	0.0418138	Intron (ENSMUST00000064473.12/94191, intron 4 of 9)	ENSMUSG00000021147	Wdr37	WD repeat domain 37
chr13	9346182	9346683	19.5214	0.782216	0.0315463	Exon (ENSMUST00000222138.1/ENSMUST00000222138.1, exon 1 of 1)	ENSMUSG00000048264	Dip2c	disco interacting protein 2 homolog C
chr13	9557873	9558374	11.3574	1.01571	0.0181773	Exon (ENSMUST00000221729.1/ENSMUST00000221729.1, exon 1 of 1)	ENSMUSG00000048264	Dip2c	disco interacting protein 2 homolog C
chr13	9791355	9791856	14.2554	0.761996	0.0405925	Distal Intergenic	ENSMUSG00000021156	Zmynd11	zinc finger, MYND domain containing 11
chr13	11941894	11942395	41.1447	1.57411	6.00129e-07	Intron (ENSMUST00000021750.14/20191, intron 2 of 104)	ENSMUSG00000021313	Ryr2	ryanodine receptor 2, cardiac
chr13	12087009	12087510	39.4674	0.782714	0.00383815	Intron (ENSMUST00000021750.14/20191, intron 1 of 104)	ENSMUSG00000021313	Ryr2	ryanodine receptor 2, cardiac
chr13	12120447	12120948	43.029	0.634867	0.0439166	Distal Intergenic	ENSMUSG00000021313	Ryr2	ryanodine receptor 2, cardiac
chr13	12191407	12191908	2.05586	2.20122	0.0382142	Intron (ENSMUST00000099856.5/238505, intron 29 of 32)	ENSMUSG00000021311	Mtr	5-methyltetrahydrofolate-homocysteine methyltransferase
chr13	13812332	13812833	82.5165	0.691738	0.00553862	Intron (ENSMUST00000021734.8/14706, intron 3 of 3)	ENSMUSG00000021303	Gng4	guanine nucleotide binding protein (G protein), gamma 4
chr13	14143462	14143963	63.429	1.24001	0.000105942	Intron (ENSMUST00000129488.7/94246, intron 8 of 16)	ENSMUSG00000039219	Arid4b	AT rich interactive domain 4B (RBP1-like)
chr13	14144076	14144577	46.5187	1.2634	0.00073053	Intron (ENSMUST00000129488.7/94246, intron 8 of 16)	ENSMUSG00000039219	Arid4b	AT rich interactive domain 4B (RBP1-like)
chr13	15659077	15659578	21.4527	1.12269	0.00249481	Intron (ENSMUST00000130065.7/14634, intron 7 of 11)	ENSMUSG00000113960	4933412O06Rik	RIKEN cDNA 4933412O06 gene
chr13	16284643	16285144	107.763	0.602501	0.0048095	Distal Intergenic	ENSMUSG00000113701	B230303A05Rik	U1 small nuclear ribonucleoprotein 1C pseudogene
chr13	16816283	16816784	116.627	0.725746	0.0280418	Distal Intergenic	ENSMUSG00000113701	B230303A05Rik	U1 small nuclear ribonucleoprotein 1C pseudogene
chr13	16949054	16949555	29.6767	0.950939	0.0162942	Intron (ENSMUST00000068545.5/192136, intron 13 of 13)	ENSMUSG00000055137	Sugct	succinyl-CoA glutarate-CoA transferase
chr13	19107423	19107924	2.53793	3.05356	0.036455	Intron (ENSMUST00000003345.9/218038, intron 11 of 20)	ENSMUSG00000021314	Amph	amphiphysin
chr13	19132125	19132626	22.5168	0.770748	0.0309804	Intron (ENSMUST00000003345.9/218038, intron 17 of 20)	ENSMUSG00000021314	Amph	amphiphysin
chr13	19225516	19226017	40.6901	0.808533	0.00378166	Distal Intergenic	ENSMUSG00000021314	Amph	amphiphysin
chr13	19252034	19252535	35.2134	0.915909	0.00853315	Distal Intergenic	ENSMUSG00000003062	Stard3nl	STARD3 N-terminal like
chr13	19666201	19666702	2.06824	4.59422	0.0222114	Intron (ENSMUST00000223466.1/73412, intron 2 of 7)	ENSMUSG00000041138	Nme8	NME/NM23 family member 8
chr13	20324041	20324542	14.3982	0.813778	0.029479	Intron (ENSMUST00000072519.6/140580, intron 13 of 21)	ENSMUSG00000041112	Elmo1	engulfment and cell motility 1
chr13	20365433	20365934	21.3115	1.07786	0.00166936	Intron (ENSMUST00000072519.6/140580, intron 14 of 21)	ENSMUSG00000041112	Elmo1	engulfment and cell motility 1
chr13	20433093	20433594	44.2504	0.690121	0.043739	Intron (ENSMUST00000072519.6/140580, intron 15 of 21)	ENSMUSG00000041112	Elmo1	engulfment and cell motility 1
chr13	20533848	20534349	3.21053	1.92942	0.000357347	Intron (ENSMUST00000072519.6/140580, intron 16 of 21)	ENSMUSG00000041112	Elmo1	engulfment and cell motility 1
chr13	20582296	20582797	65.4591	0.83206	0.00103281	Exon (ENSMUST00000072519.6/140580, exon 19 of 22)	ENSMUSG00000041112	Elmo1	engulfment and cell motility 1
chr13	24114344	24114845	26.9082	0.664972	0.0356775	Promoter (1-2kb)	ENSMUSG00000021338	Carmil1	capping protein regulator and myosin 1 linker 1
chr13	24464032	24464533	18.7926	0.586403	0.0420295	Exon (ENSMUST00000224953.1/12763, exon 14 of 16)	ENSMUSG00000036006	Ripor2	RHO family interacting cell polarization regulator 2
chr13	24586451	24586952	5.17774	1.5369	0.016371	Intron (ENSMUST00000238974.1/193385, intron 1 of 13)	ENSMUSG00000036006	Ripor2	RHO family interacting cell polarization regulator 2
chr13	24786992	24787493	3.12234	1.94755	0.0252429	Distal Intergenic	ENSMUSG00000019132	BC005537	cDNA sequence BC005537
chr13	24995266	24995767	2.88512	1.98099	0.00546299	Promoter (<=1kb)	ENSMUSG00000021339	Mrs2	MRS2 magnesium transporter
chr13	25000824	25001325	34.1501	0.580879	0.029759	Promoter (<=1kb)	ENSMUSG00000021339	Mrs2	MRS2 magnesium transporter
chr13	25006531	25007032	136.986	0.78381	0.00070261	Intron (ENSMUST00000021772.3/380836, intron 2 of 10)	ENSMUSG00000021339	Mrs2	MRS2 magnesium transporter
chr13	25239541	25240042	5.7264	2.07619	0.015036	Distal Intergenic	ENSMUSG00000048978	Nrsn1	neurensin 1
chr13	26558277	26558778	2.10056	3.89717	0.0165955	Distal Intergenic	ENSMUSG00000045835	Hdgfl1	HDGF like 1
chr13	29132217	29132718	3.59425	1.13474	0.0164722	Distal Intergenic	ENSMUSG00000086363	A330102I10Rik	RIKEN cDNA A330102I10 gene
chr13	29200309	29200810	10.2827	0.732923	0.00609411	Intron (ENSMUST00000140278.7/68916, intron 15 of 16)	ENSMUSG00000086363	A330102I10Rik	RIKEN cDNA A330102I10 gene
chr13	29661251	29661752	10.723	1.24357	0.0329407	Intron (ENSMUST00000140278.7/68916, intron 8 of 16)	ENSMUSG00000006191	Cdkal1	CDK5 regulatory subunit associated protein 1-like 1
chr13	29812134	29812635	17.9966	0.611328	0.0167025	Intron (ENSMUST00000140278.7/68916, intron 4 of 16)	ENSMUSG00000006191	Cdkal1	CDK5 regulatory subunit associated protein 1-like 1
chr13	30124928	30125429	5.95112	5.21743	0.00482777	Distal Intergenic	ENSMUSG00000038732	Mboat1	membrane bound O-acyltransferase domain containing 1
chr13	30841977	30842478	10.4464	0.928612	0.0221544	Intron (ENSMUST00000102946.7/66482, intron 24 of 28)	ENSMUSG00000021357	Exoc2	exocyst complex component 2
chr13	31015187	31015688	54.2145	0.726194	0.0223613	Distal Intergenic	ENSMUSG00000021357	Exoc2	exocyst complex component 2
chr13	31535341	31535842	13.5765	0.835183	0.0430529	Distal Intergenic	ENSMUSG00000038415	Foxq1	forkhead box Q1
chr13	34582659	34583160	6.59996	0.619545	0.0450146	Distal Intergenic	ENSMUSG00000021411	Pxdc1	PX domain containing 1
chr13	34681629	34682130	36.2366	0.880937	0.0339915	Distal Intergenic	ENSMUSG00000021411	Pxdc1	PX domain containing 1
chr13	34811606	34812107	4.8264	1.3367	0.0109938	Intron (ENSMUST00000221289.1/ENSMUST00000221289.1, intron 1 of 3)	ENSMUSG00000021413	Prpf4b	pre-mRNA processing factor 4B
chr13	34860198	34860699	33.2098	0.786319	0.0124379	Distal Intergenic	ENSMUSG00000021413	Prpf4b	pre-mRNA processing factor 4B
chr13	35315345	35315846	51.1261	0.66843	0.0286141	Distal Intergenic	ENSMUSG00000113770	1700019C18Rik	RIKEN cDNA 1700019C18 gene
chr13	35567365	35567866	46.4818	0.793053	0.00833061	Distal Intergenic	ENSMUSG00000059288	Cdyl	chromodomain protein, Y chromosome-like
chr13	35702125	35702626	31.9587	0.660884	0.0416756	Intron (ENSMUST00000075220.13/12593, intron 3 of 9)	ENSMUSG00000059288	Cdyl	chromodomain protein, Y chromosome-like
chr13	35969427	35969928	7.77493	1.51283	0.00525535	Promoter (1-2kb)	ENSMUSG00000050423	Ppp1r3g	protein phosphatase 1, regulatory subunit 3G
chr13	36632462	36632963	41.3135	0.646788	0.0486284	Exon (ENSMUST00000223798.1/ENSMUST00000223798.1, exon 2 of 2)	ENSMUSG00000039114	Nrn1	neuritin 1
chr13	37295801	37296302	5.1114	2.34375	0.013919	Distal Intergenic	ENSMUSG00000021423	Ly86	lymphocyte antigen 86
chr13	37421782	37422283	24.7693	0.668792	0.0446692	Exon (ENSMUST00000189445.1/ENSMUST00000189445.1, exon 2 of 2)	ENSMUSG00000021423	Ly86	lymphocyte antigen 86
chr13	37613757	37614258	4.91974	1.02935	0.0390697	Distal Intergenic	ENSMUSG00000039087	Rreb1	ras responsive element binding protein 1
chr13	37793188	37793689	31.6712	0.687108	0.0443057	Exon (ENSMUST00000224624.1/ENSMUST00000224624.1, exon 4 of 4)	ENSMUSG00000039087	Rreb1	ras responsive element binding protein 1
chr13	38346692	38347193	30.371	1.42682	7.49465e-05	Promoter (<=1kb)	ENSMUSG00000039004	Bmp6	bone morphogenetic protein 6
chr13	38443633	38444134	16.0964	1.5526	0.00551874	Intron (ENSMUST00000171970.2/12161, intron 1 of 6)	ENSMUSG00000114895	4930579J19Rik	RIKEN cDNA 4930579J19 gene
chr13	39134411	39134912	8.10326	1.30018	0.0173149	Distal Intergenic	ENSMUSG00000021432	Slc35b3	solute carrier family 35, member B3
chr13	39144465	39144966	53.4505	0.609922	0.0180937	Distal Intergenic	ENSMUSG00000021432	Slc35b3	solute carrier family 35, member B3
chr13	40828420	40828921	5.4965	2.86145	0.036255	Distal Intergenic	ENSMUSG00000021360	Gcnt2	glucosaminyl (N-acetyl) transferase 2, I-branching enzyme
chr13	41044082	41044583	7.81152	0.983098	0.0130423	Exon (ENSMUST00000225789.1/17152, exon 9 of 12)	ENSMUSG00000021363	Mak	male germ cell-associated kinase
chr13	41299600	41300101	5.7264	1.29956	0.044217	Distal Intergenic	ENSMUSG00000091264	Smim13	small integral membrane protein 13
chr13	41610893	41611394	39.0623	0.87321	0.000433451	Intron (ENSMUST00000221694.1/621976, intron 1 of 1)	ENSMUSG00000087370	Tmem170b	transmembrane protein 170B
chr13	41974125	41974626	68.3	0.814474	0.00546568	Distal Intergenic	ENSMUSG00000021366	Hivep1	human immunodeficiency virus type I enhancer binding protein 1
chr13	42026778	42027279	4.79113	0.670187	0.0404306	Distal Intergenic	ENSMUSG00000021366	Hivep1	human immunodeficiency virus type I enhancer binding protein 1
chr13	42069324	42069825	3.81606	1.11335	0.0421418	Intron (ENSMUST00000060148.5/110521, intron 2 of 8)	ENSMUSG00000021366	Hivep1	human immunodeficiency virus type I enhancer binding protein 1
chr13	42300994	42301495	20.0493	0.859594	0.0288872	Promoter (<=1kb)	ENSMUSG00000021367	Edn1	endothelin 1
chr13	42645255	42645756	5.97613	1.2425	0.00489054	Distal Intergenic	ENSMUSG00000054728	Phactr1	phosphatase and actin regulator 1
chr13	42820222	42820723	10.9137	1.50531	0.00944004	Intron (ENSMUST00000128646.7/218194, intron 3 of 13)	ENSMUSG00000054728	Phactr1	phosphatase and actin regulator 1
chr13	42902856	42903357	8.07025	1.3238	0.0179015	Intron (ENSMUST00000128646.7/218194, intron 3 of 13)	ENSMUSG00000054728	Phactr1	phosphatase and actin regulator 1
chr13	43345250	43345751	46.479	1.07498	0.00197795	Distal Intergenic	ENSMUSG00000054021	Sirt5	sirtuin 5
chr13	43565295	43565796	31.8182	1.40948	0.00265977	Distal Intergenic	ENSMUSG00000021371	Mcur1	mitochondrial calcium uniporter regulator 1
chr13	43632028	43632529	70.0726	0.711065	0.00269113	Intron (ENSMUST00000059986.2/328234, intron 1 of 1)	ENSMUSG00000044164	Rnf182	ring finger protein 182
chr13	43711837	43712338	2.80546	0.777814	0.0192213	Distal Intergenic	ENSMUSG00000110016	Gm20751	predicted gene, 20751
chr13	43718720	43719221	63.0746	0.738526	0.00463754	Promoter (1-2kb)	ENSMUSG00000110016	Gm20751	predicted gene, 20751
chr13	43816592	43817093	3.88452	1.59521	0.0310317	Distal Intergenic	ENSMUSG00000015396	Cd83	CD83 antigen
chr13	43837991	43838492	159.498	0.632419	0.0167913	Distal Intergenic	ENSMUSG00000015396	Cd83	CD83 antigen
chr13	44120824	44121325	217.552	0.615525	0.00971927	Promoter (<=1kb)	ENSMUSG00000089815	Gm5083	predicted gene 5083
chr13	44209324	44209825	180.75	0.603384	0.0120161	Intron (ENSMUST00000220765.1/100503592, intron 1 of 2)	ENSMUSG00000113186	A330076C08Rik	RIKEN cDNA A330076C08 gene
chr13	44474492	44474993	199.075	0.78592	0.00364028	Intron (ENSMUST00000222236.1/ENSMUST00000222236.1, intron 3 of 3)	ENSMUSG00000098144	1700029N11Rik	RIKEN cDNA 1700029N11 gene
chr13	44514276	44514777	49.5391	1.32568	0.000771356	Distal Intergenic	ENSMUSG00000098144	1700029N11Rik	RIKEN cDNA 1700029N11 gene
chr13	44536860	44537361	112.189	0.616769	0.00419439	Exon (ENSMUST00000222558.1/ENSMUST00000222558.1, exon 4 of 4)	ENSMUSG00000098144	1700029N11Rik	RIKEN cDNA 1700029N11 gene
chr13	44694732	44695233	90.2639	0.645199	0.0334795	Distal Intergenic	ENSMUSG00000038518	Jarid2	jumonji, AT rich interactive domain 2
chr13	44938026	44938527	37.5082	0.92616	0.000557124	Intron (ENSMUST00000222583.1/94245, intron 8 of 10)	ENSMUSG00000057531	Dtnbp1	dystrobrevin binding protein 1
chr13	45054030	45054531	4.16968	1.14015	0.0427467	Distal Intergenic	ENSMUSG00000057531	Dtnbp1	dystrobrevin binding protein 1
chr13	45141248	45141749	4.57832	1.91867	0.00305412	Distal Intergenic	ENSMUSG00000057531	Dtnbp1	dystrobrevin binding protein 1
chr13	45955961	45956462	16.9111	1.01302	0.019724	5' UTR	ENSMUSG00000046876	Atxn1	ataxin 1
chr13	46306746	46307247	13.2857	0.952018	0.0260579	Distal Intergenic	ENSMUSG00000063529	Stmnd1	stathmin domain containing 1
chr13	46439271	46439772	59.6298	0.662794	0.00600446	Distal Intergenic	ENSMUSG00000038132	Rbm24	RNA binding motif protein 24
chr13	46498938	46499439	30.0948	0.859766	0.00538403	Promoter (2-3kb)	ENSMUSG00000021373	Cap2	CAP, adenylate cyclase-associated protein, 2 (yeast)
chr13	46771437	46771938	7.66437	1.30511	0.00809135	Exon (ENSMUST00000056978.7/16553, exon 31 of 38)	ENSMUSG00000021375	Kif13a	kinesin family member 13A
chr13	47120493	47120994	4.63486	1.48832	0.046513	Promoter (1-2kb)	ENSMUSG00000038068	Rnf144b	ring finger protein 144B
chr13	47123869	47124370	10.4257	1.04882	0.023956	Promoter (1-2kb)	ENSMUSG00000038068	Rnf144b	ring finger protein 144B
chr13	47348896	47349397	11.6858	0.847314	0.0127885	Distal Intergenic	ENSMUSG00000038068	Rnf144b	ring finger protein 144B
chr13	47369699	47370200	11.9876	0.876925	0.0264619	Intron (ENSMUST00000224000.1/ENSMUST00000224000.1, intron 2 of 2)	ENSMUSG00000038068	Rnf144b	ring finger protein 144B
chr13	47922449	47922950	62.0133	0.754711	0.000575816	Intron (ENSMUST00000223677.1/619327, intron 1 of 2)	ENSMUSG00000114959	G630093K05Rik	RIKEN cDNA G630093K05 gene
chr13	47947093	47947594	14.9734	0.62736	0.049822	Distal Intergenic	ENSMUSG00000114959	G630093K05Rik	RIKEN cDNA G630093K05 gene
chr13	48633465	48633966	2.6615	1.85603	0.0373651	Distal Intergenic	ENSMUSG00000038042	Ptpdc1	protein tyrosine phosphatase domain containing 1
chr13	48666045	48666546	6.73014	0.614891	0.0250667	3' UTR	ENSMUSG00000021381	Barx1	BarH-like homeobox 1
chr13	48825618	48826119	6.63111	1.22279	0.025467	Exon (ENSMUST00000035540.8/18676, exon 5 of 22)	ENSMUSG00000038025	Phf2	PHD finger protein 2
chr13	48931435	48931936	10.9473	1.42268	0.000475947	Intron (ENSMUST00000060805.6/218236, intron 5 of 17)	ENSMUSG00000038014	Fam120a	family with sequence similarity 120, member A
chr13	48947338	48947839	41.1884	0.64787	0.030297	Intron (ENSMUST00000060805.6/218236, intron 2 of 17)	ENSMUSG00000038014	Fam120a	family with sequence similarity 120, member A
chr13	49067092	49067593	28.2321	0.731429	0.0176042	3' UTR	ENSMUSG00000037989	Wnk2	WNK lysine deficient protein kinase 2
chr13	49341425	49341926	146.245	0.656399	0.000351118	Promoter (<=1kb)	ENSMUSG00000037933	Bicd2	BICD cargo adaptor 2
chr13	49341955	49342456	3.27666	0.648627	0.00231162	Promoter (<=1kb)	ENSMUSG00000037933	Bicd2	BICD cargo adaptor 2
chr13	49544908	49545409	4.18159	1.33586	0.0227056	Promoter (<=1kb)	ENSMUSG00000021388	Aspn	asporin
chr13	50198910	50199411	2.10056	2.72019	0.0194419	Distal Intergenic	ENSMUSG00000095300	Gm906	predicted gene 906
chr13	50742301	50742802	2.05586	2.02511	0.0307629	Distal Intergenic	ENSMUSG00000113652	4930518P08Rik	RIKEN cDNA 4930518P08 gene
chr13	52146281	52146782	5.17774	1.5314	0.0270409	Distal Intergenic	ENSMUSG00000113211	4921525O09Rik	RIKEN cDNA 4921525O09 gene
chr13	52924227	52924728	48.215	0.686028	0.000321987	Promoter (<=1kb)	ENSMUSG00000021460	Auh	AU RNA binding protein/enoyl-coenzyme A hydratase
chr13	52942052	52942553	26.8958	1.13928	0.00102776	Distal Intergenic	ENSMUSG00000021460	Auh	AU RNA binding protein/enoyl-coenzyme A hydratase
chr13	53093475	53093976	20.8262	0.737565	0.0130902	Distal Intergenic	ENSMUSG00000056749	Nfil3	nuclear factor, interleukin 3, regulated
chr13	53114454	53114955	3.67053	1.7797	0.00670076	Intron (ENSMUST00000130235.7/26564, intron 7 of 8)	ENSMUSG00000056749	Nfil3	nuclear factor, interleukin 3, regulated
chr13	53139626	53140127	32.5088	0.63912	0.012264	Intron (ENSMUST00000130235.7/26564, intron 2 of 8)	ENSMUSG00000021464	Ror2	receptor tyrosine kinase-like orphan receptor 2
chr13	53172013	53172514	32.4593	0.959459	0.000808534	Intron (ENSMUST00000130235.7/26564, intron 1 of 8)	ENSMUSG00000021464	Ror2	receptor tyrosine kinase-like orphan receptor 2
chr13	53818995	53819496	19.8729	1.22422	0.017531	Distal Intergenic	ENSMUSG00000114069	E130119H09Rik	RIKEN cDNA E130119H09 gene
chr13	54052609	54053110	46.7458	0.844301	0.00860228	Promoter (1-2kb)	ENSMUSG00000021478	Drd1	dopamine receptor D1
chr13	54309203	54309704	9.48219	0.976678	0.0123084	Intron (ENSMUST00000221369.1/12890, intron 1 of 2)	ENSMUSG00000025867	Cplx2	complexin 2
chr13	54310074	54310575	103.054	0.88171	0.00185328	Exon (ENSMUST00000220818.1/ENSMUST00000220818.1, exon 2 of 2)	ENSMUSG00000025867	Cplx2	complexin 2
chr13	54886205	54886706	3.48425	1.06762	0.0217821	Distal Intergenic	ENSMUSG00000025876	Unc5a	unc-5 netrin receptor A
chr13	55253383	55253884	34.823	0.621095	0.0122178	Exon (ENSMUST00000224833.1/ENSMUST00000224833.1, exon 2 of 2)	ENSMUSG00000021488	Nsd1	nuclear receptor-binding SET-domain protein 1
chr13	55300273	55300774	13.8541	0.652693	0.0262139	Intron (ENSMUST00000224973.1/18193, intron 16 of 20)	ENSMUSG00000021488	Nsd1	nuclear receptor-binding SET-domain protein 1
chr13	55332075	55332576	44.6985	0.890149	0.00116861	Promoter (2-3kb)	ENSMUSG00000021485	Mxd3	Max dimerization protein 3
chr13	55336894	55337395	8.01576	0.670989	0.00708817	Distal Intergenic	ENSMUSG00000021485	Mxd3	Max dimerization protein 3
chr13	55642128	55642629	7.2161	0.814958	0.0499817	Intron (ENSMUST00000099479.3/212880, intron 3 of 21)	ENSMUSG00000021500	Ddx46	DEAD box helicase 46
chr13	55692630	55693131	2.67229	2.59205	0.0452696	Promoter (<=1kb)	ENSMUSG00000045767	B230219D22Rik	RIKEN cDNA B230219D22 gene
chr13	55725691	55726192	22.1556	0.897525	0.0412527	Promoter (1-2kb)	ENSMUSG00000021496	Pcbd2	pterin 4 alpha carbinolamine dehydratase/dimerization cofactor of hepatocyte nuclear factor 1 alpha (TCF1) 2
chr13	56475711	56476212	4.36367	1.04804	0.0088493	Distal Intergenic	ENSMUSG00000021538	Il9	interleukin 9
chr13	56476259	56476760	5.71854	0.881119	0.012724	Distal Intergenic	ENSMUSG00000021538	Il9	interleukin 9
chr13	56720539	56721040	31.8575	0.66533	0.00146993	Intron (ENSMUST00000069557.13/17129, intron 1 of 6)	ENSMUSG00000021540	Smad5	SMAD family member 5
chr13	57032812	57033313	2.05586	2.58886	0.0355718	Distal Intergenic	ENSMUSG00000021541	Trpc7	transient receptor potential cation channel, subfamily C, member 7
chr13	57084729	57085230	2.61923	2.24348	0.0357539	Distal Intergenic	ENSMUSG00000021541	Trpc7	transient receptor potential cation channel, subfamily C, member 7
chr13	57502434	57502935	4.49591	1.23975	0.0449497	Intron (ENSMUST00000187852.6/20745, intron 6 of 9)	ENSMUSG00000056222	Spock1	sparc/osteonectin, cwcv and kazal-like domains proteoglycan 1
chr13	58149579	58150080	10.1698	1.18678	0.0158478	Promoter (2-3kb)	ENSMUSG00000097717	1700066J03Rik	RIKEN cDNA 1700066J03 gene
chr13	58689728	58690229	2.37416	4.2176	0.00931439	Distal Intergenic	ENSMUSG00000114384	4930455J16Rik	RIKEN cDNA 4930455J16 gene
chr13	58740884	58741385	28.912	0.703172	0.0469718	Exon (ENSMUST00000223707.1/67585, exon 3 of 6)	ENSMUSG00000114384	4930455J16Rik	RIKEN cDNA 4930455J16 gene
chr13	59541161	59541662	97.7806	0.706637	0.0113503	Promoter (2-3kb)	ENSMUSG00000021557	Agtpbp1	ATP/GTP binding protein 1
chr13	59608756	59609257	3.09151	1.45027	0.044877	Promoter (<=1kb)	ENSMUSG00000021555	Naa35	N(alpha)-acetyltransferase 35, NatC auxiliary subunit
chr13	59866811	59867312	65.2331	0.760263	0.0139701	Distal Intergenic	ENSMUSG00000035248	Tut7	terminal uridylyl transferase 7
chr13	59873843	59874344	19.2757	0.960155	0.00367255	Intron (ENSMUST00000225895.1/ENSMUST00000225895.1, intron 1 of 1)	ENSMUSG00000035248	Tut7	terminal uridylyl transferase 7
chr13	60700164	60700665	5.7264	4.78568	0.00430791	Intron (ENSMUST00000226059.1/69635, intron 3 of 26)	ENSMUSG00000021559	Dapk1	death associated protein kinase 1
chr13	60758830	60759331	3.71276	0.798277	0.0419203	Intron (ENSMUST00000226059.1/69635, intron 25 of 26)	ENSMUSG00000021559	Dapk1	death associated protein kinase 1
chr13	60765915	60766416	25.7434	0.616049	0.00494134	Distal Intergenic	ENSMUSG00000021559	Dapk1	death associated protein kinase 1
chr13	60767533	60768034	20.3992	0.717204	0.016865	Distal Intergenic	ENSMUSG00000021559	Dapk1	death associated protein kinase 1
chr13	60771832	60772333	26.4586	0.876877	0.0205487	Exon (ENSMUST00000078515.6/ENSMUST00000078515.6, exon 1 of 1)	ENSMUSG00000042243	BC051665	cDNA sequence BC051665
chr13	60784801	60785302	20.6968	0.990125	0.0142025	Promoter (1-2kb)	ENSMUSG00000042243	BC051665	cDNA sequence BC051665
chr13	60809287	60809788	48.2502	1.14456	0.0141958	Distal Intergenic	ENSMUSG00000056728	Ctsll3	cathepsin L-like 3
chr13	60822064	60822565	2.03608	0.763645	0.0277928	Distal Intergenic	ENSMUSG00000056728	Ctsll3	cathepsin L-like 3
chr13	63071074	63071575	2.78517	1.08097	0.0206788	Promoter (2-3kb)	ENSMUSG00000021458	Aopep	aminopeptidase O
chr13	63074495	63074996	8.95923	1.3099	0.00168047	Intron (ENSMUST00000091560.10/72061, intron 4 of 14)	ENSMUSG00000021458	Aopep	aminopeptidase O
chr13	63075234	63075735	64.419	1.05961	0.000632763	Intron (ENSMUST00000091560.10/72061, intron 4 of 14)	ENSMUSG00000021458	Aopep	aminopeptidase O
chr13	63118451	63118952	11.3574	1.0979	0.00723264	Intron (ENSMUST00000091560.10/72061, intron 4 of 14)	ENSMUSG00000021458	Aopep	aminopeptidase O
chr13	63127111	63127612	27.2289	0.699289	0.0258276	Intron (ENSMUST00000091560.10/72061, intron 4 of 14)	ENSMUSG00000021458	Aopep	aminopeptidase O
chr13	63192686	63193187	28.8842	0.739988	0.0101188	Promoter (1-2kb)	ENSMUSG00000021458	Aopep	aminopeptidase O
chr13	63497996	63498497	129.503	0.683633	0.000519596	Promoter (<=1kb)	ENSMUSG00000021461	Fancc	Fanconi anemia, complementation group C
chr13	63568900	63569401	69.702	1.01337	0.000651256	Intron (ENSMUST00000194663.5/19206, intron 1 of 23)	ENSMUSG00000021466	Ptch1	patched 1
chr13	63581805	63582306	56.301	0.94308	7.14677e-06	Exon (ENSMUST00000222732.1/ENSMUST00000222732.1, exon 3 of 3)	ENSMUSG00000021466	Ptch1	patched 1
chr13	63711574	63712075	39.8847	0.654286	0.00604505	Intron (ENSMUST00000222372.1/75522, intron 4 of 4)	ENSMUSG00000113825	1700024I08Rik	RIKEN cDNA 1700024I08 gene
chr13	64104780	64105281	26.8958	1.37832	0.00334092	Promoter (1-2kb)	ENSMUSG00000033114	Slc35d2	solute carrier family 35, member D2
chr13	67426602	67427103	2.10056	2.75488	0.0445028	Intron (ENSMUST00000057241.14/238692, intron 4 of 4)	ENSMUSG00000055560	Zfp459	zinc finger protein 459
chr13	67453710	67454211	6.62104	0.794118	0.00270908	Promoter (2-3kb)	ENSMUSG00000069206	Zfp874a	zinc finger protein 874a
chr13	67523578	67524079	62.2916	0.873066	0.00021568	Promoter (2-3kb)	ENSMUSG00000097333	Zfp87	zinc finger protein 87
chr13	68206044	68206545	2.26367	2.58316	0.0330639	Distal Intergenic	ENSMUSG00000113050	Gm8016	predicted gene 8016
chr13	70374953	70375454	2.41767	2.04623	0.0415351	Distal Intergenic	ENSMUSG00000113463	4930520P13Rik	RIKEN cDNA 4930520P13 gene
chr13	71002417	71002918	9.81985	1.21035	0.0287195	Distal Intergenic	ENSMUSG00000080580	Mir466f-4	microRNA 466f-4
chr13	71482817	71483318	34.507	0.764485	0.0148599	Distal Intergenic	ENSMUSG00000080580	Mir466f-4	microRNA 466f-4
chr13	71524262	71524763	143.691	0.64076	0.00527801	Intron (ENSMUST00000221719.1/ENSMUST00000221719.1, intron 1 of 1)	ENSMUSG00000080580	Mir466f-4	microRNA 466f-4
chr13	71552115	71552616	85.343	0.59571	0.00755671	Intron (ENSMUST00000221719.1/ENSMUST00000221719.1, intron 1 of 1)	ENSMUSG00000060969	Irx1	Iroquois homeobox 1
chr13	71568820	71569321	2.59491	4.40824	0.0374117	Intron (ENSMUST00000221719.1/ENSMUST00000221719.1, intron 1 of 1)	ENSMUSG00000060969	Irx1	Iroquois homeobox 1
chr13	71735667	71736168	4.18169	0.88585	0.0281251	Intron (ENSMUST00000222586.1/ENSMUST00000222586.1, intron 4 of 7)	ENSMUSG00000060969	Irx1	Iroquois homeobox 1
chr13	72087176	72087677	23.5297	0.705342	0.00773652	Distal Intergenic	ENSMUSG00000060969	Irx1	Iroquois homeobox 1
chr13	72915389	72915890	29.8931	0.591301	0.0446508	Distal Intergenic	ENSMUSG00000113082	D730050B12Rik	RIKEN cDNA D730050B12 gene
chr13	74042335	74042836	21.9361	0.653007	0.0079917	Intron (ENSMUST00000222609.1/74470, intron 10 of 10)	ENSMUSG00000021572	Cep72	centrosomal protein 72
chr13	76204381	76204882	13.4531	0.76747	0.0395754	Intron (ENSMUST00000208418.1/238726, intron 10 of 10)	ENSMUSG00000033991	Ttc37	tetratricopeptide repeat domain 37
chr13	77197930	77198431	15.7512	0.91994	0.0316483	Intron (ENSMUST00000168779.2/72371, intron 4 of 19)	ENSMUSG00000071252	2210408I21Rik	RIKEN cDNA 2210408I21 gene
chr13	78966125	78966626	2.6664	2.93414	0.0365363	Distal Intergenic	ENSMUSG00000087143	A830082K12Rik	RIKEN cDNA A830082K12 gene
chr13	79533138	79533639	2.61923	3.03576	0.0471087	Distal Intergenic	ENSMUSG00000087143	A830082K12Rik	RIKEN cDNA A830082K12 gene
chr13	81041579	81042080	2.6453	1.26259	0.0241317	Intron (ENSMUST00000181043.7/319983, intron 1 of 2)	ENSMUSG00000097098	9330111N05Rik	RIKEN cDNA 9330111N05 gene
chr13	81043540	81044041	3.12558	1.22177	0.0404758	Intron (ENSMUST00000181043.7/319983, intron 1 of 2)	ENSMUSG00000097098	9330111N05Rik	RIKEN cDNA 9330111N05 gene
chr13	81335291	81335792	17.4157	0.679049	0.00845671	Intron (ENSMUST00000128120.1/110789, intron 1 of 7)	ENSMUSG00000069170	Adgrv1	adhesion G protein-coupled receptor V1
chr13	81384825	81385326	31.3348	0.874073	0.00868566	Intron (ENSMUST00000095585.10/110789, intron 81 of 89)	ENSMUSG00000069170	Adgrv1	adhesion G protein-coupled receptor V1
chr13	81517157	81517658	8.07025	1.28639	0.012582	Intron (ENSMUST00000095585.10/110789, intron 34 of 89)	ENSMUSG00000069170	Adgrv1	adhesion G protein-coupled receptor V1
chr13	82229344	82229845	38.0731	0.905755	0.00136567	Intron (ENSMUST00000224753.1/ENSMUST00000224753.1, intron 2 of 2)	ENSMUSG00000021537	Cetn3	centrin 3
chr13	85059299	85059800	3.18076	4.60402	0.0230633	Distal Intergenic	ENSMUSG00000021548	Ccnh	cyclin H
chr13	85777692	85778193	272.732	0.64291	0.000626283	Distal Intergenic	ENSMUSG00000017778	Cox7c	cytochrome c oxidase subunit 7C
chr13	87613180	87613681	3.42666	3.83086	0.0363192	Distal Intergenic	ENSMUSG00000034488	Edil3	EGF-like repeats and discoidin I-like domains 3
chr13	88162359	88162860	2.82419	2.98956	0.028536	Distal Intergenic	ENSMUSG00000034488	Edil3	EGF-like repeats and discoidin I-like domains 3
chr13	88322996	88323497	2.05989	4.69171	0.0168559	Distal Intergenic	ENSMUSG00000034488	Edil3	EGF-like repeats and discoidin I-like domains 3
chr13	91189333	91189834	53.1771	0.814385	0.00293204	Intron (ENSMUST00000022119.5/66795, intron 2 of 7)	ENSMUSG00000021619	Atg10	autophagy related 10
chr13	91262914	91263415	14.3801	1.17832	0.0230432	Intron (ENSMUST00000225131.1/ENSMUST00000225131.1, intron 3 of 3)	ENSMUSG00000021619	Atg10	autophagy related 10
chr13	91662407	91662908	3.61354	1.2812	0.0281634	Intron (ENSMUST00000156547.7/66970, intron 5 of 12)	ENSMUSG00000003992	Ssbp2	single-stranded DNA binding protein 2
chr13	91662936	91663437	6.08552	1.15527	0.0362515	Intron (ENSMUST00000156547.7/66970, intron 5 of 12)	ENSMUSG00000003992	Ssbp2	single-stranded DNA binding protein 2
chr13	94412755	94413256	3.13593	4.61016	0.0226913	Intron (ENSMUST00000022196.4/11774, intron 6 of 26)	ENSMUSG00000021686	Ap3b1	adaptor-related protein complex 3, beta 1 subunit
chr13	94422481	94422982	4.51217	0.62203	0.0180647	Intron (ENSMUST00000022196.4/11774, intron 7 of 26)	ENSMUSG00000021686	Ap3b1	adaptor-related protein complex 3, beta 1 subunit
chr13	94839210	94839711	31.6706	0.746888	0.0193266	Promoter (2-3kb)	ENSMUSG00000042043	Tbca	tubulin cofactor A
chr13	97103412	97103913	6.63111	1.44329	0.0275765	Intron (ENSMUST00000169863.8/320557, intron 5 of 12)	ENSMUSG00000041817	Fam169a	family with sequence similarity 169, member A
chr13	97143976	97144477	40.2301	0.783835	0.000937591	Exon (ENSMUST00000161518.1/320806, exon 3 of 3)	ENSMUSG00000021666	Gfm2	G elongation factor, mitochondrial 2
chr13	97208553	97209054	43.1802	1.00995	0.00243759	Distal Intergenic	ENSMUSG00000021665	Hexb	hexosaminidase B
chr13	97520779	97521280	238.419	0.750931	0.00685193	Distal Intergenic	ENSMUSG00000078952	Lncenc1	long non-coding RNA, embryonic stem cells expressed 1
chr13	97525619	97526120	14.9416	0.599063	0.0309055	Intron (ENSMUST00000225416.1/ENSMUST00000225416.1, intron 1 of 2)	ENSMUSG00000110235	Gm5086	predicted gene 5086
chr13	97618327	97618828	14.5293	0.814792	0.00619596	Distal Intergenic	ENSMUSG00000110235	Gm5086	predicted gene 5086
chr13	97701631	97702132	21.6939	0.996239	0.00122645	Distal Intergenic	ENSMUSG00000054944	5330416C01Rik	RIKEN cDNA 5330416C01 gene
chr13	97703880	97704381	25.9792	0.913847	0.000848643	Distal Intergenic	ENSMUSG00000054944	5330416C01Rik	RIKEN cDNA 5330416C01 gene
chr13	97781219	97781720	38.0593	0.877787	0.00163902	Distal Intergenic	ENSMUSG00000097346	Rps18-ps4	ribosomal protein S18, pseudogene 4
chr13	97968197	97968698	77.9502	0.850345	7.36979e-05	Intron (ENSMUST00000238746.1/110596, intron 10 of 27)	ENSMUSG00000021662	Arhgef28	Rho guanine nucleotide exchange factor (GEF) 28
chr13	98021730	98022231	29.7408	0.674886	0.042485	Intron (ENSMUST00000109426.2/110596, intron 9 of 35)	ENSMUSG00000021662	Arhgef28	Rho guanine nucleotide exchange factor (GEF) 28
chr13	98113144	98113645	155.667	0.588163	0.000270475	Intron (ENSMUST00000109426.2/110596, intron 2 of 35)	ENSMUSG00000021662	Arhgef28	Rho guanine nucleotide exchange factor (GEF) 28
chr13	98400423	98400924	7.67986	0.884259	0.00405778	Distal Intergenic	ENSMUSG00000099446	2310005E17Rik	RIKEN cDNA 2310005E17 gene
chr13	98444432	98444933	18.0397	1.23407	0.00229908	Distal Intergenic	ENSMUSG00000099446	2310005E17Rik	RIKEN cDNA 2310005E17 gene
chr13	98727813	98728314	38.6968	1.10735	4.154e-05	Intron (ENSMUST00000099277.11/218503, intron 25 of 26)	ENSMUSG00000041685	Fcho2	FCH domain only 2
chr13	98801767	98802268	53.2896	0.594864	0.0490712	Intron (ENSMUST00000225263.1/ENSMUST00000225263.1, intron 1 of 1)	ENSMUSG00000041685	Fcho2	FCH domain only 2
chr13	98846775	98847276	93.6175	0.683036	0.0024255	Exon (ENSMUST00000224099.1/238799, exon 16 of 16)	ENSMUSG00000009470	Tnpo1	transportin 1
chr13	98946513	98947014	44.1049	0.636042	0.0106926	Distal Intergenic	ENSMUSG00000009470	Tnpo1	transportin 1
chr13	99186099	99186600	52.7201	0.608943	0.0178396	Promoter (1-2kb)	ENSMUSG00000050919	Zfp366	zinc finger protein 366
chr13	99274751	99275252	72.9413	0.634238	0.00912288	Distal Intergenic	ENSMUSG00000021650	Ptcd2	pentatricopeptide repeat domain 2
chr13	99323077	99323578	68.0348	0.657737	0.0166065	Intron (ENSMUST00000022153.7/68927, intron 8 of 9)	ENSMUSG00000021650	Ptcd2	pentatricopeptide repeat domain 2
chr13	99333555	99334056	26.1439	1.05953	0.00638723	Intron (ENSMUST00000022153.7/68927, intron 4 of 9)	ENSMUSG00000021650	Ptcd2	pentatricopeptide repeat domain 2
chr13	101011118	101011619	51.0821	0.728895	0.0235095	Distal Intergenic	ENSMUSG00000021629	Slc30a5	solute carrier family 30 (zinc transporter), member 5
chr13	101452932	101453433	15.4734	0.76026	0.0321641	Intron (ENSMUST00000210384.1/71174, intron 7 of 8)	ENSMUSG00000100733	4933416M06Rik	RIKEN cDNA 4933416M06 gene
chr13	101637906	101638407	2.13058	2.30373	0.0321678	Distal Intergenic	ENSMUSG00000041417	Pik3r1	phosphoinositide-3-kinase regulatory subunit 1
chr13	102052569	102053070	55.8732	0.745405	0.0041931	Distal Intergenic	ENSMUSG00000041417	Pik3r1	phosphoinositide-3-kinase regulatory subunit 1
chr13	102150592	102151093	29.4634	1.05144	0.00102074	Distal Intergenic	ENSMUSG00000041417	Pik3r1	phosphoinositide-3-kinase regulatory subunit 1
chr13	102151407	102151908	18.0305	0.94027	0.00501304	Distal Intergenic	ENSMUSG00000041417	Pik3r1	phosphoinositide-3-kinase regulatory subunit 1
chr13	102533211	102533712	89.2857	0.650559	0.0129393	Distal Intergenic	ENSMUSG00000021624	Cd180	CD180 antigen
chr13	102615680	102616181	92.9631	0.712058	0.0015606	Distal Intergenic	ENSMUSG00000021624	Cd180	CD180 antigen
chr13	103025625	103026126	9.45414	2.20473	0.0460425	Intron (ENSMUST00000166726.7/328329, intron 3 of 26)	ENSMUSG00000034751	Mast4	microtubule associated serine/threonine kinase family member 4
chr13	103257483	103257984	16.2397	0.870902	0.00912037	Intron (ENSMUST00000166726.7/328329, intron 1 of 26)	ENSMUSG00000034751	Mast4	microtubule associated serine/threonine kinase family member 4
chr13	103258403	103258904	10.7687	1.09914	0.00606895	Intron (ENSMUST00000166726.7/328329, intron 1 of 26)	ENSMUSG00000034751	Mast4	microtubule associated serine/threonine kinase family member 4
chr13	103261567	103262068	18.0799	0.919244	0.0116581	Intron (ENSMUST00000166726.7/328329, intron 1 of 26)	ENSMUSG00000034751	Mast4	microtubule associated serine/threonine kinase family member 4
chr13	103545558	103546059	103.941	0.645454	0.0161728	Distal Intergenic	ENSMUSG00000114206	Gm30551	predicted gene, 30551
chr13	103635997	103636498	20.4841	1.06364	0.00530225	Intron (ENSMUST00000225130.1/102632492, intron 1 of 3)	ENSMUSG00000114206	Gm30551	predicted gene, 30551
chr13	103637989	103638490	2.61923	2.50728	0.0201193	Intron (ENSMUST00000225130.1/102632492, intron 1 of 3)	ENSMUSG00000114206	Gm30551	predicted gene, 30551
chr13	104159847	104160348	19.4131	0.835553	0.0139779	Intron (ENSMUST00000144060.7/66975, intron 5 of 11)	ENSMUSG00000021711	Trappc13	trafficking protein particle complex 13
chr13	104168377	104168878	33.6635	1.12591	0.0016549	Exon (ENSMUST00000144060.7/66975, exon 3 of 12)	ENSMUSG00000021711	Trappc13	trafficking protein particle complex 13
chr13	104879420	104879921	2.10056	4.16186	0.0367905	Distal Intergenic	ENSMUSG00000042655	Shisal2b	shisa like 2B
chr13	104915551	104916052	21.6827	0.760803	0.0333576	Distal Intergenic	ENSMUSG00000042655	Shisal2b	shisa like 2B
chr13	105234057	105234558	84.2455	0.714021	0.00722056	Intron (ENSMUST00000226044.1/71816, intron 5 of 7)	ENSMUSG00000021720	Rnf180	ring finger protein 180
chr13	105360712	105361213	97.1432	0.735346	0.00076879	Distal Intergenic	ENSMUSG00000021720	Rnf180	ring finger protein 180
chr13	105449431	105449932	8.54366	1.29486	0.0215153	Distal Intergenic	ENSMUSG00000021721	Htr1a	5-hydroxytryptamine (serotonin) receptor 1A
chr13	107828802	107829303	66.9839	1.21812	0.000235743	Exon (ENSMUST00000175593.2/ENSMUST00000175593.2, exon 1 of 1)	ENSMUSG00000032846	Zswim6	zinc finger SWIM-type containing 6
chr13	107945607	107946108	7.58556	2.15199	0.000193292	Distal Intergenic	ENSMUSG00000032846	Zswim6	zinc finger SWIM-type containing 6
chr13	107993657	107994158	5.76504	1.34374	0.018545	Distal Intergenic	ENSMUSG00000071180	Smim15	small integral membrane protein 15
chr13	108002558	108003059	2.10056	2.00353	0.0275402	3' UTR	ENSMUSG00000071180	Smim15	small integral membrane protein 15
chr13	108160966	108161467	2.02326	4.39702	0.0204215	Promoter (2-3kb)	ENSMUSG00000021694	Ercc8	excision repaiross-complementing rodent repair deficiency, complementation group 8
chr13	108177787	108178288	23.3729	0.886015	0.000541621	Intron (ENSMUST00000123657.7/71991, intron 7 of 10)	ENSMUSG00000021694	Ercc8	excision repaiross-complementing rodent repair deficiency, complementation group 8
chr13	108675236	108675737	31.3037	0.596597	0.0132909	Intron (ENSMUST00000133929.7/238871, intron 2 of 3)	ENSMUSG00000021699	Pde4d	phosphodiesterase 4D, cAMP specific
chr13	108894728	108895229	33.8382	0.909778	0.0127385	Intron (ENSMUST00000122041.7/238871, intron 2 of 16)	ENSMUSG00000021699	Pde4d	phosphodiesterase 4D, cAMP specific
chr13	109384505	109385006	47.0344	1.05818	0.0202773	Intron (ENSMUST00000122041.7/238871, intron 3 of 16)	ENSMUSG00000021699	Pde4d	phosphodiesterase 4D, cAMP specific
chr13	109401735	109402236	4.14519	0.893274	0.0257571	Intron (ENSMUST00000122041.7/238871, intron 3 of 16)	ENSMUSG00000021699	Pde4d	phosphodiesterase 4D, cAMP specific
chr13	109411362	109411863	19.3688	0.701201	0.0125646	Intron (ENSMUST00000122041.7/238871, intron 3 of 16)	ENSMUSG00000021699	Pde4d	phosphodiesterase 4D, cAMP specific
chr13	109414283	109414784	7.12725	0.77949	0.0129221	Intron (ENSMUST00000122041.7/238871, intron 3 of 16)	ENSMUSG00000021699	Pde4d	phosphodiesterase 4D, cAMP specific
chr13	109769760	109770261	24.3345	0.844619	0.00414153	Intron (ENSMUST00000122041.7/238871, intron 6 of 16)	ENSMUSG00000021699	Pde4d	phosphodiesterase 4D, cAMP specific
chr13	109789069	109789570	77.5527	0.598436	0.00972982	Intron (ENSMUST00000122041.7/238871, intron 7 of 16)	ENSMUSG00000021699	Pde4d	phosphodiesterase 4D, cAMP specific
chr13	109830119	109830620	7.74257	0.772896	0.0116284	Intron (ENSMUST00000122041.7/238871, intron 7 of 16)	ENSMUSG00000021699	Pde4d	phosphodiesterase 4D, cAMP specific
chr13	109840046	109840547	3.23026	1.29299	0.040593	Intron (ENSMUST00000122041.7/238871, intron 7 of 16)	ENSMUSG00000021699	Pde4d	phosphodiesterase 4D, cAMP specific
chr13	109880325	109880826	34.0518	1.3983	0.00400709	Intron (ENSMUST00000122041.7/238871, intron 7 of 16)	ENSMUSG00000021699	Pde4d	phosphodiesterase 4D, cAMP specific
chr13	109880834	109881335	5.66562	1.25283	0.039265	Intron (ENSMUST00000122041.7/238871, intron 7 of 16)	ENSMUSG00000021699	Pde4d	phosphodiesterase 4D, cAMP specific
chr13	109888919	109889420	63.0604	0.593025	0.0430609	Intron (ENSMUST00000122041.7/238871, intron 7 of 16)	ENSMUSG00000021699	Pde4d	phosphodiesterase 4D, cAMP specific
chr13	109895535	109896036	58.8341	0.622038	0.0410056	Intron (ENSMUST00000122041.7/238871, intron 7 of 16)	ENSMUSG00000021699	Pde4d	phosphodiesterase 4D, cAMP specific
chr13	110016327	110016828	5.49492	1.30798	0.0401244	Distal Intergenic	ENSMUSG00000021699	Pde4d	phosphodiesterase 4D, cAMP specific
chr13	110047490	110047991	27.4953	0.713212	0.037808	Distal Intergenic	ENSMUSG00000021699	Pde4d	phosphodiesterase 4D, cAMP specific
chr13	110087883	110088384	24.7495	0.866292	0.0338589	Intron (ENSMUST00000167824.2/67295, intron 3 of 4)	ENSMUSG00000021699	Pde4d	phosphodiesterase 4D, cAMP specific
chr13	110231416	110231917	18.2255	1.12399	0.005483	Intron (ENSMUST00000167824.2/67295, intron 2 of 4)	ENSMUSG00000021700	Rab3c	RAB3C, member RAS oncogene family
chr13	110395663	110396164	3.16875	4.40372	0.0259498	Promoter (<=1kb)	ENSMUSG00000021701	Plk2	polo like kinase 2
chr13	111079557	111080058	59.7617	0.938917	0.000631842	Distal Intergenic	ENSMUSG00000114824	3110015C05Rik	RIKEN cDNA 3110015C05 gene
chr13	111543303	111543804	15.1899	0.803111	0.0408801	Intron (ENSMUST00000231096.1/73274, intron 1 of 7)	ENSMUSG00000085634	Gm15290	predicted gene 15290
chr13	111822099	111822600	43.2403	0.746023	0.00282655	Distal Intergenic	ENSMUSG00000021754	Map3k1	mitogen-activated protein kinase kinase kinase 1
chr13	112194681	112195182	77.048	0.8005	0.0206889	Distal Intergenic	ENSMUSG00000049985	Ankrd55	ankyrin repeat domain 55
chr13	112425787	112426288	58.0101	0.595928	0.0288222	Exon (ENSMUST00000224307.1/ENSMUST00000224307.1, exon 1 of 2)	ENSMUSG00000021756	Il6st	interleukin 6 signal transducer
chr13	112464124	112464625	10.0291	0.85192	0.00135827	Promoter (<=1kb)	ENSMUSG00000021756	Il6st	interleukin 6 signal transducer
chr13	112480029	112480530	28.9282	0.743316	0.00189021	Exon (ENSMUST00000183663.7/16195, exon 4 of 17)	ENSMUSG00000021756	Il6st	interleukin 6 signal transducer
chr13	112922599	112923100	10.036	0.795554	0.0421956	Intron (ENSMUST00000022281.4/72198, intron 1 of 26)	ENSMUSG00000016018	Mtrex	Mtr4 exosome RNA helicase
chr13	113393381	113393882	4.97041	3.20232	0.00021812	Distal Intergenic	ENSMUSG00000114790	4921509O07Rik	RIKEN cDNA 4921509O07 gene
chr13	113495585	113496086	3.83781	0.807531	0.0473097	Intron (ENSMUST00000223835.1/70917, intron 1 of 6)	ENSMUSG00000114790	4921509O07Rik	RIKEN cDNA 4921509O07 gene
chr13	113737212	113737713	36.9704	0.964279	0.00463165	Distal Intergenic	ENSMUSG00000042348	Arl15	ADP-ribosylation factor-like 15
chr13	114001550	114002051	11.6955	0.678521	0.023078	Intron (ENSMUST00000091201.6/218639, intron 4 of 4)	ENSMUSG00000114213	A430090L17Rik	RIKEN cDNA A430090L17 gene
chr13	114356442	114356943	67.9151	0.652762	0.00225188	Intron (ENSMUST00000022286.7/17993, intron 1 of 4)	ENSMUSG00000021764	Ndufs4	NADH:ubiquinone oxidoreductase core subunit S4
chr13	114583644	114584145	84.5724	1.42058	1.13651e-05	Distal Intergenic	ENSMUSG00000114879	4930467J12Rik	RIKEN cDNA 4930467J12 gene
chr13	114596185	114596686	5.42283	0.895128	0.000415423	Intron (ENSMUST00000224961.1/74909, intron 1 of 1)	ENSMUSG00000114879	4930467J12Rik	RIKEN cDNA 4930467J12 gene
chr13	114637464	114637965	52.5414	0.616518	0.0202125	Intron (ENSMUST00000063230.5/75161, intron 3 of 3)	ENSMUSG00000051758	4930544M13Rik	RIKEN cDNA 4930544M13 gene
chr13	114651140	114651641	4.04274	4.77429	0.0202059	Intron (ENSMUST00000063230.5/75161, intron 3 of 3)	ENSMUSG00000051758	4930544M13Rik	RIKEN cDNA 4930544M13 gene
chr13	114780628	114781129	4.97041	2.19797	0.00441257	Distal Intergenic	ENSMUSG00000015536	Mocs2	molybdenum cofactor synthesis 2
chr13	114790895	114791396	119.97	0.703267	0.00282396	Distal Intergenic	ENSMUSG00000015536	Mocs2	molybdenum cofactor synthesis 2
chr13	114923045	114923546	205.632	0.634227	0.00707826	Intron (ENSMUST00000056117.9/16398, intron 1 of 29)	ENSMUSG00000015533	Itga2	integrin alpha 2
chr13	115032394	115032895	58.0506	0.844101	0.00626459	Intron (ENSMUST00000061673.8/109700, intron 3 of 28)	ENSMUSG00000042275	Pelo	pelota mRNA surveillance and ribosome rescue factor
chr13	115050294	115050795	24.2332	0.742483	0.0166437	Intron (ENSMUST00000061673.8/109700, intron 1 of 28)	ENSMUSG00000042275	Pelo	pelota mRNA surveillance and ribosome rescue factor
chr13	115054630	115055131	103.52	0.837793	0.00672531	Intron (ENSMUST00000061673.8/109700, intron 1 of 28)	ENSMUSG00000042275	Pelo	pelota mRNA surveillance and ribosome rescue factor
chr13	115082181	115082682	9.85869	1.77934	0.00119153	Intron (ENSMUST00000061673.8/109700, intron 1 of 28)	ENSMUSG00000042275	Pelo	pelota mRNA surveillance and ribosome rescue factor
chr13	115100535	115101036	117.426	0.752675	0.00180259	Promoter (<=1kb)	ENSMUSG00000042284	Itga1	integrin alpha 1
chr13	116448536	116449037	5.37254	1.29132	0.0232678	Distal Intergenic	ENSMUSG00000042258	Isl1	ISL1 transcription factor, LIM/homeodomain
chr13	117087019	117087520	17.3641	1.21282	0.000263492	Distal Intergenic	ENSMUSG00000114792	Gm6416	predicted gene 6416
chr13	117087780	117088281	53.0298	1.20045	3.98027e-05	Distal Intergenic	ENSMUSG00000114792	Gm6416	predicted gene 6416
chr13	117099095	117099596	32.9229	1.38925	0.00015894	Distal Intergenic	ENSMUSG00000114792	Gm6416	predicted gene 6416
chr13	117546461	117546962	76.7687	1.12455	0.000139899	Distal Intergenic	ENSMUSG00000021730	Hcn1	hyperpolarization activated cyclic nucleotide gated potassium channel 1
chr13	117645196	117645697	89.3241	0.602978	0.0279156	Intron (ENSMUST00000207599.1/15165, intron 1 of 1)	ENSMUSG00000021730	Hcn1	hyperpolarization activated cyclic nucleotide gated potassium channel 1
chr13	118853320	118853821	24.9732	0.641893	0.010721	Distal Intergenic	ENSMUSG00000021732	Fgf10	fibroblast growth factor 10
chr13	118854183	118854684	4.55978	0.930963	0.00192877	Distal Intergenic	ENSMUSG00000021732	Fgf10	fibroblast growth factor 10
chr13	118926099	118926600	39.3203	0.785207	0.0044711	Distal Intergenic	ENSMUSG00000021732	Fgf10	fibroblast growth factor 10
chr13	120215919	120216420	36.2608	0.773805	0.00244119	5' UTR	ENSMUSG00000095653	Gm21818	predicted gene, 21818
chr13	120299328	120299829	9.82469	0.994515	0.031967	Promoter (<=1kb)	ENSMUSG00000094796	BC147527	cDNA sequence BC147527
chr14	5935637	5936138	88.1727	0.687717	0.00388216	Distal Intergenic	ENSMUSG00000096629	Gm3383	predicted gene 3383
chr14	5955209	5955710	5.51799	1.12013	0.0423962	5' UTR	ENSMUSG00000096629	Gm3383	predicted gene 3383
chr14	7825834	7826335	27.6588	0.686757	0.0310574	Intron (ENSMUST00000052678.8/286940, intron 1 of 45)	ENSMUSG00000025278	Flnb	filamin, beta
chr14	8877230	8877731	11.5865	1.25692	0.00369546	Distal Intergenic	ENSMUSG00000097898	4930455B14Rik	RIKEN cDNA 4930455B14 gene
chr14	8918116	8918617	42.3286	0.687853	0.0244894	Distal Intergenic	ENSMUSG00000097898	4930455B14Rik	RIKEN cDNA 4930455B14 gene
chr14	10500112	10500613	3.93598	1.77511	0.0166989	Intron (ENSMUST00000162278.7/14198, intron 3 of 8)	ENSMUSG00000060579	Fhit	fragile histidine triad gene
chr14	10785695	10786196	10.4829	0.890589	0.025626	Intron (ENSMUST00000162278.7/14198, intron 2 of 8)	ENSMUSG00000089833	Fhitos	fragile histidine triad gene, opposite strand
chr14	10786843	10787344	63.7041	0.590398	0.0426407	Intron (ENSMUST00000162278.7/14198, intron 2 of 8)	ENSMUSG00000089833	Fhitos	fragile histidine triad gene, opposite strand
chr14	12422041	12422542	89.4997	0.73785	0.00102616	Intron (ENSMUST00000224882.1/27062, intron 25 of 28)	ENSMUSG00000054423	Cadps	Ca2+-dependent secretion activator
chr14	12422859	12423360	3.65586	0.716122	0.02911	Intron (ENSMUST00000224882.1/27062, intron 25 of 28)	ENSMUSG00000054423	Cadps	Ca2+-dependent secretion activator
chr14	14465393	14465894	12.9947	1.01214	0.00230061	Distal Intergenic	ENSMUSG00000068758	Il3ra	interleukin 3 receptor, alpha chain
chr14	20036928	20037429	40.3323	0.667564	0.0119965	Distal Intergenic	ENSMUSG00000045107	Saysd1	SAYSVFN motif domain containing 1
chr14	20830310	20830811	24.922	0.822887	0.0108217	Distal Intergenic	ENSMUSG00000021822	Plau	plasminogen activator, urokinase
chr14	21329185	21329686	123.97	0.624284	0.00574827	Intron (ENSMUST00000045376.10/11534, intron 7 of 10)	ENSMUSG00000039197	Adk	adenosine kinase
chr14	21557055	21557556	20.895	0.731988	0.0398095	Intron (ENSMUST00000183201.7/54169, intron 2 of 5)	ENSMUSG00000021767	Kat6b	K(lysine) acetyltransferase 6B
chr14	22056142	22056643	16.8335	0.962701	0.00716912	Intron (ENSMUST00000075639.10/76633, intron 2 of 6)	ENSMUSG00000063458	Lrmda	leucine rich melanocyte differentiation associated
chr14	22977512	22978013	42.0075	0.878602	0.0142184	Intron (ENSMUST00000075639.10/76633, intron 6 of 6)	ENSMUSG00000068680	Gm10248	predicted gene 10248
chr14	25139077	25139578	3.22731	1.96426	0.0315093	Distal Intergenic	ENSMUSG00000114916	4930572O13Rik	RIKEN cDNA 4930572O13 gene
chr14	25167723	25168224	21.8194	0.598134	0.0470354	Distal Intergenic	ENSMUSG00000114916	4930572O13Rik	RIKEN cDNA 4930572O13 gene
chr14	25412389	25412890	136.653	0.975464	0.00243253	Intron (ENSMUST00000225188.1/ENSMUST00000225188.1, intron 2 of 3)	ENSMUSG00000007817	Zmiz1	zinc finger, MIZ-type containing 1
chr14	25467881	25468382	9.98051	0.610065	0.0348276	Intron (ENSMUST00000161766.7/328365, intron 1 of 2)	ENSMUSG00000007817	Zmiz1	zinc finger, MIZ-type containing 1
chr14	25670811	25671312	13.252	1.00542	0.0141682	Distal Intergenic	ENSMUSG00000007817	Zmiz1	zinc finger, MIZ-type containing 1
chr14	26389230	26389731	6.42325	0.584256	0.0405907	Exon (ENSMUST00000160089.1/ENSMUST00000160089.1, exon 1 of 2)	ENSMUSG00000021874	4933413J09Rik	RIKEN cDNA 4933413J09 gene
chr14	26397893	26398394	2.89049	2.11333	0.0311307	Exon (ENSMUST00000059648.9/71106, exon 8 of 8)	ENSMUSG00000021870	Slmap	sarcolemma associated protein
chr14	27063458	27063959	164.334	0.905751	0.000751535	Intron (ENSMUST00000035336.4/171463, intron 1 of 12)	ENSMUSG00000040717	Il17rd	interleukin 17 receptor D
chr14	28802623	28803124	3.91293	1.47529	0.0257896	Distal Intergenic	ENSMUSG00000021991	Cacna2d3	calcium channel, voltage-dependent, alpha2/delta subunit 3
chr14	29444645	29445146	28.3986	0.781731	0.00350337	Intron (ENSMUST00000022567.8/12294, intron 4 of 37)	ENSMUSG00000021991	Cacna2d3	calcium channel, voltage-dependent, alpha2/delta subunit 3
chr14	29573791	29574292	12.5134	1.64945	0.0055333	Intron (ENSMUST00000022567.8/12294, intron 2 of 37)	ENSMUSG00000021991	Cacna2d3	calcium channel, voltage-dependent, alpha2/delta subunit 3
chr14	29622821	29623322	12.3111	1.76857	0.0205613	Intron (ENSMUST00000022567.8/12294, intron 2 of 37)	ENSMUSG00000021991	Cacna2d3	calcium channel, voltage-dependent, alpha2/delta subunit 3
chr14	29978381	29978882	7.39428	1.11652	0.0137412	Promoter (<=1kb)	ENSMUSG00000015971	Actr8	ARP8 actin-related protein 8
chr14	29978935	29979436	12.7599	1.4766	0.0118292	Promoter (<=1kb)	ENSMUSG00000015971	Actr8	ARP8 actin-related protein 8
chr14	30435723	30436224	3.259	0.923888	0.0350802	Intron (ENSMUST00000112250.5/12289, intron 1 of 46)	ENSMUSG00000021962	Dcp1a	decapping mRNA 1A
chr14	30467175	30467676	19.5683	1.11521	0.0335381	Intron (ENSMUST00000112250.5/12289, intron 1 of 46)	ENSMUSG00000021962	Dcp1a	decapping mRNA 1A
chr14	30723173	30723674	56.1039	0.662815	0.0243769	Intron (ENSMUST00000112184.9/54650, intron 1 of 20)	ENSMUSG00000006527	Sfmbt1	Scm-like with four mbt domains 1
chr14	30723805	30724306	22.0409	0.587114	0.0319024	Intron (ENSMUST00000112184.9/54650, intron 1 of 20)	ENSMUSG00000006527	Sfmbt1	Scm-like with four mbt domains 1
chr14	31669170	31669671	20.3268	0.816561	0.0353845	Distal Intergenic	ENSMUSG00000021884	Hacl1	2-hydroxyacyl-CoA lyase 1
chr14	31819938	31820439	4.48544	0.968517	0.0103434	Intron (ENSMUST00000014640.8/105522, intron 1 of 27)	ENSMUSG00000014496	Ankrd28	ankyrin repeat domain 28
chr14	31886660	31887161	2.7259	0.647994	0.0410656	Distal Intergenic	ENSMUSG00000014496	Ankrd28	ankyrin repeat domain 28
chr14	31987472	31987973	85.9876	0.739861	0.00797541	Distal Intergenic	ENSMUSG00000021903	Galnt15	polypeptide N-acetylgalactosaminyltransferase 15
chr14	32539061	32539562	11.5865	1.4186	0.00190049	Intron (ENSMUST00000066807.7/319955, intron 5 of 20)	ENSMUSG00000054051	Ercc6	excision repair cross-complementing rodent repair deficiency, complementation group 6
chr14	33222384	33222885	196.597	0.732195	0.000830574	Intron (ENSMUST00000111956.8/239027, intron 2 of 10)	ENSMUSG00000063506	Arhgap22	Rho GTPase activating protein 22
chr14	34490515	34491016	38.0011	0.600026	0.0232353	Intron (ENSMUST00000049005.14/12166, intron 1 of 12)	ENSMUSG00000021796	Bmpr1a	bone morphogenetic protein receptor, type 1A
chr14	34704241	34704742	2.0887	2.14272	0.0189868	Intron (ENSMUST00000048263.13/218914, intron 4 of 18)	ENSMUSG00000041408	Wapl	WAPL cohesin release factor
chr14	40895292	40895793	2.61923	1.9892	0.0489349	Promoter (2-3kb)	ENSMUSG00000037833	Sh2d4b	SH2 domain containing 4B
chr14	45070489	45070990	11.6082	0.99138	0.0298509	Intron (ENSMUST00000228441.1/ENSMUST00000228441.1, intron 1 of 2)	ENSMUSG00000075042	4930431P03Rik	RIKEN cDNA 4930431P03 gene
chr14	45312843	45313344	18.9863	0.811575	0.0221895	Intron (ENSMUST00000022378.8/50527, intron 1 of 15)	ENSMUSG00000021831	Ero1a	endoplasmic reticulum oxidoreductase 1 alpha
chr14	45625071	45625572	30.1149	0.620932	0.012991	Promoter (1-2kb)	ENSMUSG00000037697	Ddhd1	DDHD domain containing 1
chr14	45783571	45784072	38.3071	1.3878	0.000455406	Intron (ENSMUST00000131006.1/ENSMUST00000131006.1, intron 1 of 3)	ENSMUSG00000037697	Ddhd1	DDHD domain containing 1
chr14	45830777	45831278	5.89065	2.54175	0.0257667	Intron (ENSMUST00000131006.1/ENSMUST00000131006.1, intron 1 of 3)	ENSMUSG00000037697	Ddhd1	DDHD domain containing 1
chr14	45871967	45872468	2.41454	2.05041	0.0147823	Intron (ENSMUST00000131006.1/ENSMUST00000131006.1, intron 1 of 3)	ENSMUSG00000037697	Ddhd1	DDHD domain containing 1
chr14	45944651	45945152	50.7123	0.898791	0.0143925	Exon (ENSMUST00000226359.1/ENSMUST00000226359.1, exon 2 of 2)	ENSMUSG00000037697	Ddhd1	DDHD domain containing 1
chr14	45975492	45975993	3.95129	1.09747	0.0153628	Intron (ENSMUST00000131006.1/ENSMUST00000131006.1, intron 3 of 3)	ENSMUSG00000037697	Ddhd1	DDHD domain containing 1
chr14	46480235	46480736	9.58157	0.94981	0.00912233	Distal Intergenic	ENSMUSG00000021835	Bmp4	bone morphogenetic protein 4
chr14	46556181	46556682	62.5382	0.78059	0.0143471	Exon (ENSMUST00000129910.1/ENSMUST00000129910.1, exon 1 of 2)	ENSMUSG00000085123	Rubie	RNA upstream of Bmp4 expressed in inner ear
chr14	47221876	47222377	134.019	0.651125	0.000411458	Distal Intergenic	ENSMUSG00000037572	Wdhd1	WD repeat and HMG-box DNA binding protein 1
chr14	47262047	47262548	48.1982	0.624496	0.0129181	Exon (ENSMUST00000228742.1/ENSMUST00000228742.1, exon 1 of 1)	ENSMUSG00000037572	Wdhd1	WD repeat and HMG-box DNA binding protein 1
chr14	47572521	47573022	114.035	0.727224	0.00106626	Promoter (1-2kb)	ENSMUSG00000037526	Atg14	autophagy related 14
chr14	47827884	47828385	28.5439	0.807514	0.0376233	Distal Intergenic	ENSMUSG00000115609	4930447J18Rik	RIKEN cDNA 4930447J18 gene
chr14	48261336	48261837	92.7473	0.588756	0.0413873	Intron (ENSMUST00000227362.1/93834, intron 4 of 5)	ENSMUSG00000021846	Gm6498	glyceraldehyde-3-phosphate dehydrogenase pseudogene
chr14	48357270	48357771	69.8413	0.622948	0.00465702	Distal Intergenic	ENSMUSG00000036339	Tmem260	transmembrane protein 260
chr14	48723461	48723962	2.04759	5.01418	0.00649011	Intron (ENSMUST00000228153.1/606497, intron 2 of 4)	ENSMUSG00000021848	Otx2	orthodenticle homeobox 2
chr14	48985811	48986312	2.05586	2.63432	0.0486764	Distal Intergenic	ENSMUSG00000061244	Exoc5	exocyst complex component 5
chr14	50113390	50113891	3.29176	4.69662	0.0216153	Distal Intergenic	ENSMUSG00000059488	Or4k15	olfactory receptor family 4 subfamily K member 15
chr14	50529332	50529833	2.21572	1.96748	0.0401541	Intron (ENSMUST00000215793.1/ENSMUST00000215793.1, intron 1 of 2)	ENSMUSG00000094285	Or11g27	olfactory receptor family 11 subfamily G member 27
chr14	50861931	50862432	3.66782	4.41585	0.0498421	Intron (ENSMUST00000006444.8/21745, intron 7 of 54)	ENSMUSG00000006281	Tep1	telomerase associated protein 1
chr14	51467269	51467770	28.2817	0.795351	0.0153605	Intron (ENSMUST00000162998.1/ENSMUST00000162998.1, intron 3 of 6)	ENSMUSG00000070448	Vmn2r89	vomeronasal 2, receptor 89
chr14	52108292	52108793	64.2851	0.616558	0.0102569	Promoter (1-2kb)	ENSMUSG00000057132	Rpgrip1	retinitis pigmentosa GTPase regulator interacting protein 1
chr14	52201093	52201594	33.19	1.00964	0.00515199	Promoter (1-2kb)	ENSMUSG00000053754	Chd8	chromodomain helicase DNA binding protein 8
chr14	52249403	52249904	27.2058	0.827502	0.00198627	Intron (ENSMUST00000200169.5/67772, intron 1 of 37)	ENSMUSG00000053754	Chd8	chromodomain helicase DNA binding protein 8
chr14	52356239	52356740	120.57	0.591339	0.00324816	5' UTR	ENSMUSG00000095030	Or10g3b	olfactory receptor family 10 subfamily G member 3B
chr14	53963873	53964374	35.1691	0.987484	0.00277221	Distal Intergenic	ENSMUSG00000022174	Dad1	defender against cell death 1
chr14	54655075	54655576	35.382	0.683117	0.0128562	Promoter (1-2kb)	ENSMUSG00000022185	Acin1	apoptotic chromatin condensation inducer 1
chr14	54724544	54725045	8.63315	1.79441	0.0113702	Exon (ENSMUST00000022787.7/50934, exon 10 of 11)	ENSMUSG00000052435	Cebpe	CCAAT/enhancer binding protein (C/EBP), epsilon
chr14	55167256	55167757	16.5602	0.993992	0.000617106	Distal Intergenic	ENSMUSG00000022208	Jph4	junctophilin 4
chr14	55343095	55343596	70.3115	0.752217	0.000910657	Distal Intergenic	ENSMUSG00000022209	Dhrs2	dehydrogenase/reductase member 2
chr14	57341174	57341675	10.723	1.10183	0.03116	Exon (ENSMUST00000225765.1/68631, exon 4 of 4)	ENSMUSG00000021947	Cryl1	crystallin, lambda 1
chr14	57535062	57535563	15.4393	0.836684	0.0249944	Intron (ENSMUST00000089494.5/239114, intron 2 of 2)	ENSMUSG00000050222	Il17d	interleukin 17D
chr14	57762037	57762538	15.5386	0.822766	0.0263284	Distal Intergenic	ENSMUSG00000021959	Lats2	large tumor suppressor 2
chr14	58611670	58612171	42.8559	0.912439	0.000823261	Distal Intergenic	ENSMUSG00000021977	1700129C05Rik	RIKEN cDNA 1700129C05 gene
chr14	58717802	58718303	3.25288	2.93511	0.0339799	Distal Intergenic	ENSMUSG00000021977	1700129C05Rik	RIKEN cDNA 1700129C05 gene
chr14	58894486	58894987	4.65688	2.39626	0.0406862	Distal Intergenic	ENSMUSG00000021977	1700129C05Rik	RIKEN cDNA 1700129C05 gene
chr14	60615252	60615753	4.49591	1.46334	0.0451831	Distal Intergenic	ENSMUSG00000021990	Spata13	spermatogenesis associated 13
chr14	60766472	60766973	56.0352	0.678044	0.00573656	Promoter (1-2kb)	ENSMUSG00000071347	C1qtnf9	C1q and tumor necrosis factor related protein 9
chr14	60767550	60768051	112.991	0.657241	0.00152287	Promoter (<=1kb)	ENSMUSG00000071347	C1qtnf9	C1q and tumor necrosis factor related protein 9
chr14	60881451	60881952	9.59878	1.04345	0.00597404	Intron (ENSMUST00000063562.8/70478, intron 18 of 18)	ENSMUSG00000060548	Tnfrsf19	tumor necrosis factor receptor superfamily, member 19
chr14	61408866	61409367	73.547	0.585087	0.0195542	Intron (ENSMUST00000022496.8/16648, intron 1 of 16)	ENSMUSG00000021929	Kpna3	karyopherin (importin) alpha 3
chr14	61653119	61653620	8.22639	0.908334	0.0379536	Intron (ENSMUST00000183031.1/ENSMUST00000183031.1, intron 1 of 2)	ENSMUSG00000097589	Dleu2	deleted in lymphocytic leukemia, 2
chr14	61834383	61834884	51.5726	0.803675	0.00249663	Distal Intergenic	ENSMUSG00000097589	Dleu2	deleted in lymphocytic leukemia, 2
chr14	61956275	61956776	3.72774	0.9483	0.0385089	Distal Intergenic	ENSMUSG00000097589	Dleu2	deleted in lymphocytic leukemia, 2
chr14	61958423	61958924	3.29176	2.5378	0.0347731	Distal Intergenic	ENSMUSG00000097589	Dleu2	deleted in lymphocytic leukemia, 2
chr14	62086933	62087434	25.4022	0.609658	0.0287556	Distal Intergenic	ENSMUSG00000021932	Rnaseh2b	ribonuclease H2, subunit B
chr14	62257851	62258352	37.7164	0.702927	0.00659886	Distal Intergenic	ENSMUSG00000021932	Rnaseh2b	ribonuclease H2, subunit B
chr14	62381886	62382387	5.30848	1.36119	0.038016	Distal Intergenic	ENSMUSG00000021932	Rnaseh2b	ribonuclease H2, subunit B
chr14	62392165	62392666	70.631	0.678015	0.00839876	Distal Intergenic	ENSMUSG00000021932	Rnaseh2b	ribonuclease H2, subunit B
chr14	62537404	62537905	7.28298	1.7709	0.00339157	Intron (ENSMUST00000209021.1/ENSMUST00000209021.1, intron 2 of 3)	ENSMUSG00000035184	Fam124a	family with sequence similarity 124, member A
chr14	63395156	63395657	52.3245	0.901489	0.00121678	Intron (ENSMUST00000014597.4/12143, intron 1 of 12)	ENSMUSG00000014453	Blk	B lymphoid kinase
chr14	63396246	63396747	32.6184	0.649505	0.0407312	Intron (ENSMUST00000014597.4/12143, intron 1 of 12)	ENSMUSG00000014453	Blk	B lymphoid kinase
chr14	63660050	63660551	27.8844	0.738806	0.0457051	Intron (ENSMUST00000119973.2/219149, intron 1 of 2)	ENSMUSG00000035067	Xkr6	X-linked Kx blood group related 6
chr14	63674616	63675117	3.6682	0.959392	0.0288182	Intron (ENSMUST00000119973.2/219149, intron 1 of 2)	ENSMUSG00000076049	Mir598	microRNA 598
chr14	65018874	65019375	46.3285	1.19749	3.83372e-05	Intron (ENSMUST00000043914.6/210925, intron 9 of 16)	ENSMUSG00000021975	Ints9	integrator complex subunit 9
chr14	65319188	65319689	26.433	1.29187	0.00436668	Intron (ENSMUST00000224629.1/50759, intron 7 of 7)	ENSMUSG00000034522	Zfp395	zinc finger protein 395
chr14	65327017	65327518	4.14061	2.53512	0.00174453	Intron (ENSMUST00000223901.1/ENSMUST00000223901.1, intron 1 of 1)	ENSMUSG00000034522	Zfp395	zinc finger protein 395
chr14	67046337	67046838	138.132	0.775518	0.000503604	Promoter (2-3kb)	ENSMUSG00000022052	Ppp2r2a	protein phosphatase 2, regulatory subunit B, alpha
chr14	67662198	67662699	101.629	0.63668	0.0102092	Distal Intergenic	ENSMUSG00000048922	Cdca2	cell division cycle associated 2
chr14	68958709	68959210	86.419	0.583205	0.00482357	Distal Intergenic	ENSMUSG00000014813	Stc1	stanniocalcin 1
chr14	68963863	68964364	14.3044	0.731126	0.0400478	Distal Intergenic	ENSMUSG00000014813	Stc1	stanniocalcin 1
chr14	69028650	69029151	52.2882	0.739824	2.96511e-05	Promoter (<=1kb)	ENSMUSG00000014813	Stc1	stanniocalcin 1
chr14	69172102	69172603	75.6041	0.780225	0.000928021	Promoter (<=1kb)	ENSMUSG00000092499	1700092C10Rik	RIKEN cDNA 1700092C10 gene
chr14	69174620	69175121	10.9791	1.48997	0.00153515	Promoter (2-3kb)	ENSMUSG00000092499	1700092C10Rik	RIKEN cDNA 1700092C10 gene
chr14	69192198	69192699	74.9628	0.87201	0.00570099	Promoter (1-2kb)	ENSMUSG00000022061	Nkx3-1	NK3 homeobox 1
chr14	69382724	69383225	12.3424	1.11747	0.0331895	Intron (ENSMUST00000183917.7/ENSMUST00000183917.7, intron 1 of 2)	ENSMUSG00000022066	Entpd4b	ectonucleoside triphosphate diphosphohydrolase 4B
chr14	70004801	70005302	53.5281	0.769259	0.00257426	Intron (ENSMUST00000022678.4/73523, intron 4 of 6)	ENSMUSG00000033730	Egr3	early growth response 3
chr14	70005466	70005967	17.64	1.06942	0.0165096	Intron (ENSMUST00000022678.4/73523, intron 4 of 6)	ENSMUSG00000033730	Egr3	early growth response 3
chr14	70436149	70436650	8.99836	0.633479	0.0457744	Distal Intergenic	ENSMUSG00000000776	Polr3d	polymerase (RNA) III (DNA directed) polypeptide D
chr14	70667513	70668014	20.073	1.09638	0.00915253	Intron (ENSMUST00000167242.7/65246, intron 26 of 27)	ENSMUSG00000047911	Npm2	nucleophosmin/nucleoplasmin 2
chr14	72969900	72970401	18.2716	1.06169	0.0163626	Distal Intergenic	ENSMUSG00000033470	Cysltr2	cysteinyl leukotriene receptor 2
chr14	73613127	73613628	42.0904	0.677484	0.0377713	Distal Intergenic	ENSMUSG00000022110	Sucla2	succinate-Coenzyme A ligase, ADP-forming, beta subunit
chr14	73618852	73619353	7.13021	0.639941	0.0438755	Distal Intergenic	ENSMUSG00000022110	Sucla2	succinate-Coenzyme A ligase, ADP-forming, beta subunit
chr14	74403552	74404053	21.9669	0.710188	0.0161853	Intron (ENSMUST00000226557.1/ENSMUST00000226557.1, intron 1 of 4)	ENSMUSG00000115845	4933402J15Rik	RIKEN cDNA 4933402J15 gene
chr14	74455404	74455905	4.24082	1.38342	0.036499	Distal Intergenic	ENSMUSG00000115845	4933402J15Rik	RIKEN cDNA 4933402J15 gene
chr14	74607073	74607574	48.7871	0.594692	0.0156673	Distal Intergenic	ENSMUSG00000034997	Htr2a	5-hydroxytryptamine (serotonin) receptor 2A
chr14	74665452	74665953	123.653	1.00347	0.00136811	Intron (ENSMUST00000036653.4/15558, intron 2 of 2)	ENSMUSG00000034997	Htr2a	5-hydroxytryptamine (serotonin) receptor 2A
chr14	74835721	74836222	43.8874	0.968032	0.00686164	Exon (ENSMUST00000088970.6/380916, exon 3 of 20)	ENSMUSG00000068015	Lrch1	leucine-rich repeats and calponin homology (CH) domain containing 1
chr14	75118232	75118733	23.5534	1.59451	1.04808e-06	Intron (ENSMUST00000022574.4/70859, intron 6 of 9)	ENSMUSG00000021997	Lrrc63	leucine rich repeat containing 63
chr14	75120141	75120642	20.8687	0.689132	0.0153735	Intron (ENSMUST00000022574.4/70859, intron 6 of 9)	ENSMUSG00000021997	Lrrc63	leucine rich repeat containing 63
chr14	75120679	75121180	10.5133	0.586988	0.0492042	Exon (ENSMUST00000022574.4/70859, exon 6 of 10)	ENSMUSG00000021997	Lrrc63	leucine rich repeat containing 63
chr14	75139781	75140282	86.3597	0.702131	0.0087777	Intron (ENSMUST00000143539.7/18826, intron 1 of 2)	ENSMUSG00000021998	Lcp1	lymphocyte cytosolic protein 1
chr14	75181662	75182163	2.62967	1.12776	0.00080155	Intron (ENSMUST00000143539.7/18826, intron 1 of 2)	ENSMUSG00000021998	Lcp1	lymphocyte cytosolic protein 1
chr14	75183271	75183772	31.3562	0.766427	0.000112469	Intron (ENSMUST00000143539.7/18826, intron 1 of 2)	ENSMUSG00000021998	Lcp1	lymphocyte cytosolic protein 1
chr14	75233900	75234401	86.4598	0.583041	0.00769439	Distal Intergenic	ENSMUSG00000021999	Cpb2	carboxypeptidase B2 (plasma)
chr14	76022835	76023336	16.973	1.00269	0.0216921	Distal Intergenic	ENSMUSG00000067995	Gtf2f2	general transcription factor IIF, polypeptide 2
chr14	76336894	76337395	167.39	0.582939	0.006007	Distal Intergenic	ENSMUSG00000022010	Tsc22d1	TSC22 domain family, member 1
chr14	76539902	76540403	25.7784	1.19615	0.00194169	3' UTR	ENSMUSG00000052584	Serp2	stress-associated endoplasmic reticulum protein family member 2
chr14	76823310	76823811	4.60204	2.68946	0.0173184	Distal Intergenic	ENSMUSG00000115709	4930431P22Rik	RIKEN cDNA 4930431P22 gene
chr14	76853740	76854241	70.5052	0.931164	0.0015463	Distal Intergenic	ENSMUSG00000115709	4930431P22Rik	RIKEN cDNA 4930431P22 gene
chr14	76867679	76868180	175.579	0.726496	0.00106435	Intron (ENSMUST00000227341.1/ENSMUST00000227341.1, intron 1 of 1)	ENSMUSG00000115709	4930431P22Rik	RIKEN cDNA 4930431P22 gene
chr14	77273477	77273978	17.1422	0.683386	0.024591	Intron (ENSMUST00000022589.8/239188, intron 2 of 18)	ENSMUSG00000022012	Enox1	ecto-NOX disulfide-thiol exchanger 1
chr14	77275025	77275526	39.4767	0.739851	0.0026202	Intron (ENSMUST00000022589.8/239188, intron 2 of 18)	ENSMUSG00000022012	Enox1	ecto-NOX disulfide-thiol exchanger 1
chr14	77703043	77703544	21.1523	0.778454	0.00355261	Intron (ENSMUST00000022589.8/239188, intron 17 of 18)	ENSMUSG00000075512	Gm1587	predicted gene 1587
chr14	78031954	78032455	83.7363	0.831236	0.00283374	Intron (ENSMUST00000226503.1/ENSMUST00000226503.1, intron 2 of 2)	ENSMUSG00000045655	Fam216b	family with sequence similarity 216, member B
chr14	78562656	78563157	4.49591	2.2989	0.0145459	3' UTR	ENSMUSG00000022016	Akap11	A kinase (PRKA) anchor protein 11
chr14	78868615	78869116	6.46372	1.72017	0.00173984	Exon (ENSMUST00000040990.6/219189, exon 2 of 45)	ENSMUSG00000058997	Vwa8	von Willebrand factor A domain containing 8
chr14	79086008	79086509	135.668	0.63145	0.00955622	Intron (ENSMUST00000040990.6/219189, intron 28 of 44)	ENSMUSG00000058997	Vwa8	von Willebrand factor A domain containing 8
chr14	79095449	79095950	124.986	0.684376	0.00031414	Exon (ENSMUST00000040990.6/219189, exon 33 of 45)	ENSMUSG00000058997	Vwa8	von Willebrand factor A domain containing 8
chr14	79124057	79124558	26.6784	1.12853	0.00758576	Intron (ENSMUST00000040990.6/219189, intron 37 of 44)	ENSMUSG00000058997	Vwa8	von Willebrand factor A domain containing 8
chr14	79914604	79915105	48.0591	0.58103	0.0137298	Intron (ENSMUST00000180427.1/ENSMUST00000180427.1, intron 3 of 4)	ENSMUSG00000022026	Olfm4	olfactomedin 4
chr14	80291717	80292218	2.05586	2.09258	0.0450124	Distal Intergenic	ENSMUSG00000022026	Olfm4	olfactomedin 4
chr14	80721757	80722258	13.2857	1.55878	0.00264047	Distal Intergenic	ENSMUSG00000022026	Olfm4	olfactomedin 4
chr14	80991865	80992366	2.88884	2.09499	0.0420914	Distal Intergenic	ENSMUSG00000022026	Olfm4	olfactomedin 4
chr14	81798332	81798833	2.10056	5.55633	0.00153006	Distal Intergenic	ENSMUSG00000022026	Olfm4	olfactomedin 4
chr14	81983186	81983687	8.62991	1.43929	0.0357303	Distal Intergenic	ENSMUSG00000022026	Olfm4	olfactomedin 4
chr14	83208135	83208636	7.25234	1.3184	0.0485417	Distal Intergenic	ENSMUSG00000115043	Gm32455	predicted gene, 32455
chr14	88322119	88322620	15.294	1.10953	0.0147267	Intron (ENSMUST00000227521.1/ENSMUST00000227521.1, intron 2 of 3)	ENSMUSG00000050505	Pcdh20	protocadherin 20
chr14	88571413	88571914	8.19694	1.3973	0.026644	Distal Intergenic	ENSMUSG00000050505	Pcdh20	protocadherin 20
chr14	91127196	91127697	14.3614	0.789174	0.0221143	Distal Intergenic	ENSMUSG00000115001	4930474H20Rik	RIKEN cDNA 4930474H20 gene
chr14	92735686	92736187	2.00419	4.50425	0.0183077	Distal Intergenic	ENSMUSG00000055421	Pcdh9	protocadherin 9
chr14	94005390	94005891	3.34883	4.28027	0.0246429	Distal Intergenic	ENSMUSG00000055421	Pcdh9	protocadherin 9
chr14	96971838	96972339	2.05586	2.74801	0.00940252	Intron (ENSMUST00000227308.1/ENSMUST00000227308.1, intron 1 of 3)	ENSMUSG00000022076	Klhl1	kelch-like 1
chr14	99537173	99537674	79.2972	0.801426	0.00175814	Intron (ENSMUST00000228876.1/ENSMUST00000228876.1, intron 1 of 2)	ENSMUSG00000005148	Klf5	Kruppel-like factor 5
chr14	99719116	99719617	7.47707	1.14765	0.0454282	Distal Intergenic	ENSMUSG00000072294	Klf12	Kruppel-like factor 12
chr14	103189807	103190308	3.97327	1.02777	0.0322638	Promoter (1-2kb)	ENSMUSG00000033004	Mycbp2	MYC binding protein 2, E3 ubiquitin protein ligase
chr14	103284287	103284788	3.61968	0.918362	0.032699	Intron (ENSMUST00000160758.7/105689, intron 14 of 82)	ENSMUSG00000033004	Mycbp2	MYC binding protein 2, E3 ubiquitin protein ligase
chr14	103347074	103347575	29.7874	0.91411	0.00303483	Promoter (<=1kb)	ENSMUSG00000033004	Mycbp2	MYC binding protein 2, E3 ubiquitin protein ligase
chr14	103887205	103887706	4.97041	1.91796	0.00625064	Distal Intergenic	ENSMUSG00000022122	Ednrb	endothelin receptor type B
chr14	103917337	103917838	15.1035	1.08823	0.00332283	Distal Intergenic	ENSMUSG00000022122	Ednrb	endothelin receptor type B
chr14	106016750	106017251	79.1151	0.721719	0.00357755	Distal Intergenic	ENSMUSG00000022113	Trim52	tripartite motif-containing 52
chr14	106518855	106519356	29.7222	0.924665	0.030491	Distal Intergenic	ENSMUSG00000099794	1700128A07Rik	RIKEN cDNA 1700128A07 gene
chr14	107289626	107290127	118.228	0.925149	0.00255236	Distal Intergenic	ENSMUSG00000099794	1700128A07Rik	RIKEN cDNA 1700128A07 gene
chr14	111555763	111556264	3.29789	3.72058	0.0430468	Distal Intergenic	ENSMUSG00000033214	Slitrk5	SLIT and NTRK-like family, member 5
chr14	116523364	116523865	7.81998	1.09972	0.0296574	Intron (ENSMUST00000176912.7/103978, intron 7 of 7)	ENSMUSG00000058571	Gpc6	glypican 6
chr14	116587619	116588120	11.3574	1.48324	0.0191304	Distal Intergenic	ENSMUSG00000058571	Gpc6	glypican 6
chr14	117217256	117217757	6.3521	1.08764	0.0473577	Intron (ENSMUST00000123239.1/23888, intron 2 of 3)	ENSMUSG00000058571	Gpc6	glypican 6
chr14	117412269	117412770	59.854	0.641248	0.043607	Intron (ENSMUST00000123239.1/23888, intron 2 of 3)	ENSMUSG00000058571	Gpc6	glypican 6
chr14	118577959	118578460	5.85562	1.36698	0.0432497	Intron (ENSMUST00000036554.13/239273, intron 19 of 30)	ENSMUSG00000098433	Mir6391	microRNA 6391
chr14	118712048	118712549	18.14	0.957117	0.0368282	Distal Intergenic	ENSMUSG00000032849	Abcc4	ATP-binding cassette, sub-family C (CFTR/MRP), member 4
chr14	118929044	118929545	60.5102	1.1363	0.00185679	Distal Intergenic	ENSMUSG00000042156	Dzip1	DAZ interacting protein 1
chr14	119697080	119697581	2.06824	3.58215	0.0400908	Intron (ENSMUST00000065904.4/50787, intron 1 of 1)	ENSMUSG00000100274	1700006F04Rik	RIKEN cDNA 1700006F04 gene
chr14	120365661	120366162	47.3414	0.597029	0.0458466	Intron (ENSMUST00000088419.12/105559, intron 2 of 8)	ENSMUSG00000022139	Mbnl2	muscleblind like splicing factor 2
chr14	120381774	120382275	17.525	0.618445	0.0293108	Promoter (2-3kb)	ENSMUSG00000022139	Mbnl2	muscleblind like splicing factor 2
chr14	120494322	120494823	39.9156	0.834119	0.0220789	Intron (ENSMUST00000062117.13/76108, intron 1 of 1)	ENSMUSG00000051615	Rap2a	RAS related protein 2a
chr14	120604819	120605320	4.42082	1.00019	0.0371998	Distal Intergenic	ENSMUSG00000051615	Rap2a	RAS related protein 2a
chr14	120737522	120738023	26.5621	0.811171	0.0023711	Distal Intergenic	ENSMUSG00000030662	Ipo5	importin 5
chr14	120904985	120905486	4.04795	4.01625	0.034677	Distal Intergenic	ENSMUSG00000030662	Ipo5	importin 5
chr14	121310460	121310961	46.7125	0.805577	0.00289936	Intron (ENSMUST00000079817.7/223255, intron 2 of 10)	ENSMUSG00000063410	Stk24	serine/threonine kinase 24
chr14	121403033	121403534	39.7328	0.697242	0.0376989	Distal Intergenic	ENSMUSG00000063410	Stk24	serine/threonine kinase 24
chr14	121488802	121489303	8.21678	0.682417	0.00359519	Intron (ENSMUST00000088386.7/56643, intron 5 of 22)	ENSMUSG00000025557	Slc15a1	solute carrier family 15 (oligopeptide transporter), member 1
chr14	121583590	121584091	164.378	0.635082	0.00614026	Promoter (<=1kb)	ENSMUSG00000025558	Dock9	dedicator of cytokinesis 9
chr14	122265261	122265762	2.05586	1.56948	0.0473581	Intron (ENSMUST00000026625.6/69634, intron 1 of 7)	ENSMUSG00000025545	Clybl	citrate lyase beta like
chr14	122313348	122313849	4.59954	1.15126	0.0298407	Intron (ENSMUST00000026625.6/69634, intron 2 of 7)	ENSMUSG00000025545	Clybl	citrate lyase beta like
chr14	122958126	122958627	3.88452	1.61102	0.0303554	Intron (ENSMUST00000037726.13/70551, intron 5 of 17)	ENSMUSG00000041594	Tmtc4	transmembrane and tetratricopeptide repeat containing 4
chr14	122998851	122999352	3.95454	4.85611	0.00903956	Distal Intergenic	ENSMUSG00000041594	Tmtc4	transmembrane and tetratricopeptide repeat containing 4
chr14	123771401	123771902	22.8863	0.906216	0.013598	Intron (ENSMUST00000049681.13/223272, intron 2 of 10)	ENSMUSG00000032925	Itgbl1	integrin, beta-like 1
chr14	123921931	123922432	15.1181	0.997596	0.0140579	Intron (ENSMUST00000049681.13/223272, intron 7 of 10)	ENSMUSG00000099994	1700024B18Rik	RIKEN cDNA 1700024B18 gene
chr14	123997232	123997733	167.205	0.607522	0.0268521	Exon (ENSMUST00000190088.1/69393, exon 2 of 4)	ENSMUSG00000099994	1700024B18Rik	RIKEN cDNA 1700024B18 gene
chr15	3418595	3419096	19.7614	0.871962	0.0100019	Intron (ENSMUST00000069451.10/14600, intron 2 of 10)	ENSMUSG00000055737	Ghr	growth hormone receptor
chr15	3419526	3420027	5.04754	1.05813	0.0364862	Intron (ENSMUST00000069451.10/14600, intron 2 of 10)	ENSMUSG00000055737	Ghr	growth hormone receptor
chr15	3457435	3457936	16.3679	1.08304	0.00554478	Exon (ENSMUST00000069451.10/14600, exon 2 of 11)	ENSMUSG00000055737	Ghr	growth hormone receptor
chr15	3696567	3697068	52.5125	0.725259	0.00461264	Distal Intergenic	ENSMUSG00000055737	Ghr	growth hormone receptor
chr15	5215800	5216301	48.5193	1.10235	5.11266e-06	Intron (ENSMUST00000118193.7/67515, intron 4 of 4)	ENSMUSG00000039942	Ptger4	prostaglandin E receptor 4 (subtype EP4)
chr15	5543335	5543836	39.542	1.13345	4.94909e-05	Intron (ENSMUST00000211750.1/71432, intron 3 of 8)	ENSMUSG00000110018	5430437J10Rik	RIKEN cDNA 5430437J10 gene
chr15	6307290	6307791	24.4347	1.0915	0.000546007	Intron (ENSMUST00000159552.1/13132, intron 1 of 5)	ENSMUSG00000022150	Dab2	disabled 2, mitogen-responsive phosphoprotein
chr15	6308010	6308511	37.4153	0.893805	0.00574769	Intron (ENSMUST00000159552.1/13132, intron 1 of 5)	ENSMUSG00000022150	Dab2	disabled 2, mitogen-responsive phosphoprotein
chr15	6398614	6399115	46.4496	0.681001	0.0388664	Intron (ENSMUST00000159552.1/13132, intron 1 of 5)	ENSMUSG00000022150	Dab2	disabled 2, mitogen-responsive phosphoprotein
chr15	6425272	6425773	3.80904	1.34294	0.000133128	Promoter (2-3kb)	ENSMUSG00000022150	Dab2	disabled 2, mitogen-responsive phosphoprotein
chr15	6471200	6471701	29.9816	0.816184	0.00238483	Intron (ENSMUST00000022749.15/12279, intron 5 of 10)	ENSMUSG00000022149	C9	complement component 9
chr15	6475626	6476127	44.1857	1.00328	0.00064474	Intron (ENSMUST00000022749.15/12279, intron 5 of 10)	ENSMUSG00000022149	C9	complement component 9
chr15	6887099	6887600	35.0336	1.26878	8.54473e-05	Distal Intergenic	ENSMUSG00000022146	Osmr	oncostatin M receptor
chr15	6938126	6938627	18.4282	0.617418	0.0299809	Distal Intergenic	ENSMUSG00000022146	Osmr	oncostatin M receptor
chr15	8128681	8129182	72.95	0.848554	0.000639369	Promoter (<=1kb)	ENSMUSG00000022142	Nup155	nucleoporin 155
chr15	8739881	8740382	102.058	0.621056	0.00410244	Distal Intergenic	ENSMUSG00000005360	Slc1a3	solute carrier family 1 (glial high affinity glutamate transporter), member 3
chr15	8763304	8763805	41.9736	0.705642	0.0147027	Distal Intergenic	ENSMUSG00000005360	Slc1a3	solute carrier family 1 (glial high affinity glutamate transporter), member 3
chr15	9070125	9070626	9.82402	0.715373	0.0139389	Promoter (<=1kb)	ENSMUSG00000022253	Nadk2	NAD kinase 2, mitochondrial
chr15	11037651	11038152	17.1265	1.16121	0.00436405	Promoter (<=1kb)	ENSMUSG00000060735	Rxfp3	relaxin family peptide receptor 3
chr15	11154064	11154565	4.64321	0.813268	0.0377382	Intron (ENSMUST00000061318.8/239337, intron 3 of 23)	ENSMUSG00000047497	Adamts12	a disintegrin-like and metallopeptidase (reprolysin type) with thrombospondin type 1 motif, 12
chr15	11159234	11159735	62.8938	0.613506	0.0130292	Intron (ENSMUST00000061318.8/239337, intron 3 of 23)	ENSMUSG00000047497	Adamts12	a disintegrin-like and metallopeptidase (reprolysin type) with thrombospondin type 1 motif, 12
chr15	12022491	12022992	2.07229	3.50869	0.0425746	Distal Intergenic	ENSMUSG00000022205	Sub1	SUB1 homolog, transcriptional regulator
chr15	12244990	12245491	6.08914	0.706767	0.0186439	3' UTR	ENSMUSG00000039458	Mtmr12	myotubularin related protein 12
chr15	12367833	12368334	15.6475	1.06805	0.00295119	Exon (ENSMUST00000075317.11/68070, exon 22 of 24)	ENSMUSG00000022197	Pdzd2	PDZ domain containing 2
chr15	12451601	12452102	29.8038	1.14721	0.00580391	Intron (ENSMUST00000075317.11/68070, intron 2 of 23)	ENSMUSG00000022197	Pdzd2	PDZ domain containing 2
chr15	20902571	20903072	14.3801	1.41108	0.00609392	Intron (ENSMUST00000228652.1/ENSMUST00000228652.1, intron 2 of 3)	ENSMUSG00000040452	Cdh12	cadherin 12
chr15	22221235	22221736	14.7814	1.01704	0.0230367	Distal Intergenic	ENSMUSG00000040420	Cdh18	cadherin 18
chr15	24421532	24422033	2.65267	2.43689	0.0449398	Distal Intergenic	ENSMUSG00000045763	Basp1	brain abundant, membrane attached signal protein 1
chr15	25269703	25270204	60.8595	0.649317	0.011456	Distal Intergenic	ENSMUSG00000045763	Basp1	brain abundant, membrane attached signal protein 1
chr15	25620593	25621094	6.58486	0.696817	0.0279965	Promoter (1-2kb)	ENSMUSG00000022272	Myo10	myosin X
chr15	25940839	25941340	24.2568	0.592657	0.0306164	Promoter (<=1kb)	ENSMUSG00000022270	Retreg1	reticulophagy regulator 1
chr15	25998255	25998756	2.22886	1.67128	0.0110076	3' UTR	ENSMUSG00000052253	Zfp622	zinc finger protein 622
chr15	26893251	26893752	38.1552	0.652406	0.036677	Promoter (1-2kb)	ENSMUSG00000043556	Fbxl7	F-box and leucine-rich repeat protein 7
chr15	27612714	27613215	28.8949	0.761199	0.00343244	Intron (ENSMUST00000059662.7/432940, intron 4 of 6)	ENSMUSG00000046034	Otulin	OTU deubiquitinase with linear linkage specificity
chr15	27617176	27617677	8.14321	1.0685	0.010597	Intron (ENSMUST00000059662.7/432940, intron 3 of 6)	ENSMUSG00000046034	Otulin	OTU deubiquitinase with linear linkage specificity
chr15	27670174	27670675	34.637	0.645349	0.0234124	Intron (ENSMUST00000226170.1/223433, intron 1 of 8)	ENSMUSG00000056069	Otulinl	OTU deubiquitinase with linear linkage specificity like
chr15	27696558	27697059	12.6025	0.707534	0.0337577	Distal Intergenic	ENSMUSG00000056069	Otulinl	OTU deubiquitinase with linear linkage specificity like
chr15	27703567	27704068	28.2712	1.41104	0.000854972	Distal Intergenic	ENSMUSG00000056069	Otulinl	OTU deubiquitinase with linear linkage specificity like
chr15	27708434	27708935	17.1877	0.889934	0.00778619	Distal Intergenic	ENSMUSG00000056069	Otulinl	OTU deubiquitinase with linear linkage specificity like
chr15	27867808	27868309	23.1579	0.718227	0.0470776	Intron (ENSMUST00000090247.6/223435, intron 11 of 56)	ENSMUSG00000022263	Trio	triple functional domain (PTPRF interacting)
chr15	27925225	27925726	21.262	0.666852	0.00244285	Intron (ENSMUST00000090247.6/223435, intron 1 of 56)	ENSMUSG00000022263	Trio	triple functional domain (PTPRF interacting)
chr15	27926734	27927235	25.2355	1.41341	2.77623e-05	Intron (ENSMUST00000090247.6/223435, intron 1 of 56)	ENSMUSG00000022263	Trio	triple functional domain (PTPRF interacting)
chr15	27992079	27992580	12.8246	0.892497	0.0467905	Promoter (2-3kb)	ENSMUSG00000022263	Trio	triple functional domain (PTPRF interacting)
chr15	27997616	27998117	42.9529	0.740008	0.00183854	Promoter (2-3kb)	ENSMUSG00000022263	Trio	triple functional domain (PTPRF interacting)
chr15	31258282	31258783	54.4866	0.640903	0.0311813	Intron (ENSMUST00000044524.15/223453, intron 2 of 3)	ENSMUSG00000039168	Dap	death-associated protein
chr15	31279652	31280153	28.6786	0.928597	0.0138118	Distal Intergenic	ENSMUSG00000039168	Dap	death-associated protein
chr15	31337422	31337923	45.1029	0.679789	0.00925071	Intron (ENSMUST00000123325.8/67434, intron 1 of 3)	ENSMUSG00000022237	Ankrd33b	ankyrin repeat domain 33B
chr15	31418614	31419115	20.2209	0.605078	0.0265001	Distal Intergenic	ENSMUSG00000022236	Ropn1l	ropporin 1-like
chr15	32066645	32067146	89.5933	0.991649	0.00797127	Distal Intergenic	ENSMUSG00000045267	Tas2r119	taste receptor, type 2, member 119
chr15	32330830	32331331	3.81505	0.690508	0.0320267	Intron (ENSMUST00000226876.1/20356, intron 1 of 8)	ENSMUSG00000022231	Sema5a	sema domain, seven thrombospondin repeats (type 1 and type 1-like), transmembrane domain (TM) and short cytoplasmic domain, (semaphorin) 5A
chr15	32413278	32413779	31.4676	0.588034	0.0328393	Intron (ENSMUST00000226876.1/20356, intron 2 of 8)	ENSMUSG00000022231	Sema5a	sema domain, seven thrombospondin repeats (type 1 and type 1-like), transmembrane domain (TM) and short cytoplasmic domain, (semaphorin) 5A
[truncated: 3,785 more rows]

## Sheet: Mm D7 IR
Supplementary Data 9. List of chromatin regions with IR-induced accessibility in mouse dermal cells (D7 IR vs Control).
Chromosome	Peak_start	Peak_end	Peak_score	log2FoldChange	p-value	Annotation	Ensembl ID	Gene symbol	Description	Genes in this table overlap with RT+ up domains annotated genes (Supplementary Data 2)
chr1	4927582	4928083	96.0442	0.39662	0.0221137	Intron (ENSMUST00000002533.14/58175, intron 1 of 4)	ENSMUSG00000033813	Tcea1	transcription elongation factor A (SII) 1
chr1	7158792	7159293	103.402	0.309302	0.0218311	Promoter (<=1kb)	ENSMUSG00000051285	Pcmtd1	protein-L-isoaspartate (D-aspartate) O-methyltransferase domain containing 1
chr1	7467814	7468315	126.405	0.270075	0.0339638	Distal Intergenic	ENSMUSG00000051285	Pcmtd1	protein-L-isoaspartate (D-aspartate) O-methyltransferase domain containing 1
chr1	9615296	9615797	132.041	0.535458	0.000376059	Intron (ENSMUST00000088666.3/76982, intron 3 of 5)	ENSMUSG00000067879	Vxn	vexin
chr1	9818453	9818954	136.786	0.564377	0.000101366	Intron (ENSMUST00000166384.7/170755, intron 1 of 16)	ENSMUSG00000025915	Sgk3	serum/glucocorticoid regulated kinase 3
chr1	9929192	9929693	5.99371	1.19564	0.0139674	Promoter (2-3kb)	ENSMUSG00000046101	Mcmdc2	minichromosome maintenance domain containing 2
chr1	10014259	10014760	33.3551	0.483824	0.0499051	Distal Intergenic	ENSMUSG00000025916	Ppp1r42	protein phosphatase 1, regulatory subunit 42
chr1	10108041	10108542	120.785	0.375595	0.0286182	Exon (ENSMUST00000071087.11/211660, exon 18 of 30)	ENSMUSG00000056763	Cspp1	centrosome and spindle pole associated protein 1
chr1	10235206	10235707	6.91169	1.18038	0.00849582	Promoter (2-3kb)	ENSMUSG00000067851	Arfgef1	ADP-ribosylation factor guanine nucleotide-exchange factor 1(brefeldin A-inhibited)
chr1	10707351	10707852	13.6773	1.07509	0.0047279	Intron (ENSMUST00000153695.7/329093, intron 1 of 9)	ENSMUSG00000042501	Cpa6	carboxypeptidase A6
chr1	12948079	12948580	10.2163	0.913313	0.00992804	Intron (ENSMUST00000188454.6/240726, intron 2 of 9)	ENSMUSG00000025938	Slco5a1	solute carrier organic anion transporter family, member 5A1
chr1	13061378	13061879	17.4702	0.593161	0.0108142	Distal Intergenic	ENSMUSG00000042414	Prdm14	PR domain containing 14
chr1	13062382	13062883	39.1942	0.565293	0.00856978	Distal Intergenic	ENSMUSG00000042414	Prdm14	PR domain containing 14
chr1	13363387	13363888	4.36678	1.18927	0.0163119	Intron (ENSMUST00000081713.10/17978, intron 1 of 21)	ENSMUSG00000005886	Ncoa2	nuclear receptor coactivator 2
chr1	13442622	13443123	132.547	0.456106	0.00419114	Distal Intergenic	ENSMUSG00000005886	Ncoa2	nuclear receptor coactivator 2
chr1	13497704	13498205	3.3322	0.763068	0.0121731	Distal Intergenic	ENSMUSG00000025935	Tram1	translocating chain-associating membrane protein 1
chr1	13658850	13659351	4.87008	1.33098	0.0125811	Promoter (1-2kb)	ENSMUSG00000025937	Lactb2	lactamase, beta 2
chr1	13709507	13710008	17.0813	0.744454	0.0165765	Distal Intergenic	ENSMUSG00000067813	Xkr9	X-linked Kx blood group related 9
chr1	13718026	13718527	13.4531	0.997039	0.0115516	Distal Intergenic	ENSMUSG00000067813	Xkr9	X-linked Kx blood group related 9
chr1	13730051	13730552	34.6415	0.553821	0.00383432	Distal Intergenic	ENSMUSG00000097711	Gm5523	glyceraldehyde-3-phosphate dehydrogenase pseudogene
chr1	13730555	13731056	106.671	0.419753	0.0268942	Distal Intergenic	ENSMUSG00000097711	Gm5523	glyceraldehyde-3-phosphate dehydrogenase pseudogene
chr1	13944096	13944597	15.4509	1.66878	2.70205e-05	Distal Intergenic	ENSMUSG00000097711	Gm5523	glyceraldehyde-3-phosphate dehydrogenase pseudogene
chr1	14380121	14380622	21.5001	0.783396	0.00914178	Distal Intergenic	ENSMUSG00000025932	Eya1	EYA transcriptional coactivator and phosphatase 1
chr1	14666313	14666814	9.39964	1.36797	0.00423599	Distal Intergenic	ENSMUSG00000025930	Msc	musculin
chr1	16174744	16175245	66.4283	0.484203	0.0063056	Distal Intergenic	ENSMUSG00000025921	Rdh10	retinol dehydrogenase 10 (all-trans)
chr1	16468531	16469032	16.4598	1.36961	0.00158075	Intron (ENSMUST00000162751.7/29819, intron 3 of 13)	ENSMUSG00000025920	Stau2	staufen double-stranded RNA binding protein 2
chr1	16727042	16727543	123.435	0.442294	0.000728858	Distal Intergenic	ENSMUSG00000025779	Ly96	lymphocyte antigen 96
chr1	16750358	16750859	2.16474	1.8628	0.0417388	Distal Intergenic	ENSMUSG00000025779	Ly96	lymphocyte antigen 96
chr1	19287326	19287827	5.81219	0.773019	0.0365263	Distal Intergenic	ENSMUSG00000025927	Tfap2b	transcription factor AP-2 beta
chr1	20960808	20961309	46.9584	0.451328	0.0264187	Exon (ENSMUST00000038447.5/71877, exon 4 of 11)	ENSMUSG00000041809	Efhc1	EF-hand domain (C-terminal) containing 1
chr1	21149567	21150068	29.2423	0.632654	0.0174612	Distal Intergenic	ENSMUSG00000025933	Tmem14a	transmembrane protein 14A
chr1	21156476	21156977	11.3613	1.07708	0.00866406	Distal Intergenic	ENSMUSG00000025933	Tmem14a	transmembrane protein 14A
chr1	23419253	23419754	25.0099	0.656685	0.0179496	Distal Intergenic	ENSMUSG00000026158	Ogfrl1	opioid growth factor receptor-like 1
chr1	23801776	23802277	4.01893	1.03477	0.0285037	Intron (ENSMUST00000144602.1/280645, intron 2 of 2)	ENSMUSG00000026156	B3gat2	beta-1,3-glucuronyltransferase 2 (glucuronosyltransferase S)
chr1	24044404	24044905	43.7151	0.49648	0.0226732	Intron (ENSMUST00000188712.6/68187, intron 10 of 20)	ENSMUSG00000026153	Fam135a	family with sequence similarity 135, member A
chr1	24146970	24147471	61.243	0.666167	0.000249827	Distal Intergenic	ENSMUSG00000026147	Col9a1	collagen, type IX, alpha 1
chr1	24287411	24287912	4.36268	0.885914	0.0470857	Intron (ENSMUST00000144297.1/12823, intron 33 of 39)	ENSMUSG00000026147	Col9a1	collagen, type IX, alpha 1
chr1	24717139	24717640	57.0025	0.383591	0.0238582	Intron (ENSMUST00000191471.6/68421, intron 7 of 15)	ENSMUSG00000073725	Lmbrd1	LMBR1 domain containing 1
chr1	24725298	24725799	5.37954	1.25005	0.00873476	Promoter (2-3kb)	ENSMUSG00000073725	Lmbrd1	LMBR1 domain containing 1
chr1	25238485	25238986	5.69076	1.35148	0.0253423	Intron (ENSMUST00000146592.7/210933, intron 15 of 28)	ENSMUSG00000033569	Adgrb3	adhesion G protein-coupled receptor B3
chr1	30723947	30724448	2.89049	1.93677	0.0308782	Distal Intergenic	ENSMUSG00000048874	Phf3	PHD finger protein 3
chr1	30988868	30989369	143.993	0.431642	0.00179222	Distal Intergenic	ENSMUSG00000026064	Ptp4a1	protein tyrosine phosphatase 4a1
chr1	31090604	31091105	23.4835	0.703009	0.0260049	Intron (ENSMUST00000233331.1/70988, intron 2 of 4)	ENSMUSG00000086727	Gm29669	predicted gene 29669
chr1	31155012	31155513	3.78969	1.23501	0.0485727	Intron (ENSMUST00000233331.1/70988, intron 2 of 4)	ENSMUSG00000050217	Lgsn	lengsin, lens protein with glutamine synthetase domain
chr1	32592705	32593206	4.24663	1.06058	0.0452389	Intron (ENSMUST00000027226.11/170771, intron 6 of 8)	ENSMUSG00000091318	Semp2l1	SUMO/sentrin specific peptidase 2-like 1
chr1	33623092	33623593	8.33907	1.17007	0.019818	Promoter (<=1kb)	ENSMUSG00000026134	Prim2	DNA primase, p58 subunit
chr1	33778179	33778680	8.57522	0.816442	0.0366367	Intron (ENSMUST00000139143.7/98403, intron 7 of 12)	ENSMUSG00000042197	Zfp451	zinc finger protein 451
chr1	33853541	33854042	11.876	0.843193	0.0319189	Intron (ENSMUST00000115161.7/320705, intron 5 of 5)	ENSMUSG00000081402	Gm15455	predicted gene 15455
chr1	34028845	34029346	6.65401	0.750432	0.0478248	Intron (ENSMUST00000183034.4/13518, intron 4 of 102)	ENSMUSG00000026131	Dst	dystonin
chr1	34095432	34095933	2.59871	2.09027	0.0127539	Intron (ENSMUST00000183034.4/13518, intron 5 of 102)	ENSMUSG00000026131	Dst	dystonin
chr1	34112881	34113382	13.9901	0.632447	0.0492934	Intron (ENSMUST00000183034.4/13518, intron 5 of 102)	ENSMUSG00000105982	Mir6896	microRNA 6896
chr1	34178973	34179474	21.1956	0.46942	0.0356492	Exon (ENSMUST00000183302.5/13518, exon 23 of 24)	ENSMUSG00000026131	Dst	dystonin
chr1	34195204	34195705	4.05022	1.27079	0.0086334	Intron (ENSMUST00000183034.4/13518, intron 42 of 102)	ENSMUSG00000026131	Dst	dystonin
chr1	34478437	34478938	238.043	0.484719	0.000300097	Intron (ENSMUST00000188292.6/ENSMUST00000188292.6, intron 4 of 4)	ENSMUSG00000026126	Ptpn18	protein tyrosine phosphatase, non-receptor type 18
chr1	34498619	34499120	43.3971	0.606543	0.0041269	Promoter (<=1kb)	ENSMUSG00000026125	Prss39	protease, serine 39
chr1	34503583	34504084	15.9932	0.815359	0.0403388	Distal Intergenic	ENSMUSG00000026125	Prss39	protease, serine 39
chr1	34507109	34507610	3.5293	1.30105	0.0120423	Distal Intergenic	ENSMUSG00000026125	Prss39	protease, serine 39
chr1	34524675	34525176	25.1777	0.864094	0.00459318	Distal Intergenic	ENSMUSG00000026124	Cfc1	cripto, FRL-1, cryptic family 1
chr1	34603560	34604061	10.1303	1.31931	0.00650034	Distal Intergenic	ENSMUSG00000045174	Amer3	APC membrane recruitment 3
chr1	34760805	34761306	3.81828	0.987935	0.013025	Intron (ENSMUST00000159747.8/226970, intron 4 of 13)	ENSMUSG00000037509	Arhgef4	Rho guanine nucleotide exchange factor (GEF) 4
chr1	34761803	34762304	29.888	0.605106	0.0224147	Intron (ENSMUST00000159747.8/226970, intron 4 of 13)	ENSMUSG00000037509	Arhgef4	Rho guanine nucleotide exchange factor (GEF) 4
chr1	34788335	34788836	20.7255	0.646274	0.0404613	Intron (ENSMUST00000159747.8/226970, intron 4 of 13)	ENSMUSG00000037509	Arhgef4	Rho guanine nucleotide exchange factor (GEF) 4
chr1	34841023	34841524	20.15	0.556368	0.0485766	Promoter (1-2kb)	ENSMUSG00000037503	Fam168b	family with sequence similarity 168, member B
chr1	34888926	34889427	17.06	0.732443	0.00863006	Distal Intergenic	ENSMUSG00000026123	Plekhb2	pleckstrin homology domain containing, family B (evectins) member 2
chr1	35567033	35567534	24.3983	0.610914	0.0383673	Distal Intergenic	ENSMUSG00000045216	Hs6st1	heparan sulfate 6-O-sulfotransferase 1
chr1	35798667	35799168	36.5529	0.535317	0.0208972	Distal Intergenic	ENSMUSG00000045216	Hs6st1	heparan sulfate 6-O-sulfotransferase 1
chr1	35852419	35852920	32.1561	0.674892	0.0131778	Distal Intergenic	ENSMUSG00000045216	Hs6st1	heparan sulfate 6-O-sulfotransferase 1
chr1	35861305	35861806	5.43534	1.08725	0.030049	Distal Intergenic	ENSMUSG00000045216	Hs6st1	heparan sulfate 6-O-sulfotransferase 1
chr1	35908627	35909128	20.6278	0.837582	0.00601433	Distal Intergenic	ENSMUSG00000045216	Hs6st1	heparan sulfate 6-O-sulfotransferase 1
chr1	35924706	35925207	6.07831	1.1769	0.0159509	Distal Intergenic	ENSMUSG00000045216	Hs6st1	heparan sulfate 6-O-sulfotransferase 1
chr1	35929595	35930096	19.81	1.51205	1.87747e-05	Distal Intergenic	ENSMUSG00000045216	Hs6st1	heparan sulfate 6-O-sulfotransferase 1
chr1	36012376	36012877	34.4278	0.570751	0.0266768	Distal Intergenic	ENSMUSG00000045216	Hs6st1	heparan sulfate 6-O-sulfotransferase 1
chr1	36056098	36056599	11.8593	0.919666	0.0442054	Distal Intergenic	ENSMUSG00000045216	Hs6st1	heparan sulfate 6-O-sulfotransferase 1
chr1	36103843	36104344	40.6819	0.530805	0.00606358	3' UTR	ENSMUSG00000045216	Hs6st1	heparan sulfate 6-O-sulfotransferase 1
chr1	36112253	36112754	16.3959	0.58436	0.0168273	Distal Intergenic	ENSMUSG00000098752	Mir6897	microRNA 6897
chr1	36134580	36135081	47.1468	0.644058	0.0190856	Exon (ENSMUST00000193983.1/ENSMUST00000193983.1, exon 3 of 4)	ENSMUSG00000098752	Mir6897	microRNA 6897
chr1	36155698	36156199	12.1744	1.04282	0.00588281	Intron (ENSMUST00000046875.13/320011, intron 35 of 40)	ENSMUSG00000037470	Uggt1	UDP-glucose glycoprotein glucosyltransferase 1
chr1	36179918	36180419	11.0718	0.793025	0.043355	Promoter (2-3kb)	ENSMUSG00000037470	Uggt1	UDP-glucose glycoprotein glucosyltransferase 1
chr1	36201752	36202253	13.6343	1.02034	0.00497402	3' UTR	ENSMUSG00000037470	Uggt1	UDP-glucose glycoprotein glucosyltransferase 1
chr1	36283156	36283657	42.6139	0.711914	0.00157668	Distal Intergenic	ENSMUSG00000047180	Neurl3	neuralized E3 ubiquitin protein ligase 3
chr1	36301177	36301678	12.3728	0.738584	0.0357905	Distal Intergenic	ENSMUSG00000037447	Arid5a	AT rich interactive domain 5A (MRF1-like)
chr1	36318357	36318858	10.2559	1.45537	0.00091152	Promoter (1-2kb)	ENSMUSG00000037447	Arid5a	AT rich interactive domain 5A (MRF1-like)
chr1	36364962	36365463	66.7404	1.07195	6.40907e-06	Promoter (2-3kb)	ENSMUSG00000010453	Kansl3	KAT8 regulatory NSL complex subunit 3
chr1	36475650	36476151	12.3241	1.43494	0.000332268	Exon (ENSMUST00000193157.1/ENSMUST00000193157.1, exon 1 of 1)	ENSMUSG00000037408	Cnnm4	cyclin M4
chr1	36523968	36524469	13.9404	0.75076	0.0494163	3' UTR	ENSMUSG00000001138	Cnnm3	cyclin M3
chr1	36550411	36550912	18.4858	0.803826	0.00883289	Promoter (1-2kb)	ENSMUSG00000026121	Sema4c	sema domain, immunoglobulin domain (Ig), transmembrane domain (TM) and short cytoplasmic domain, (semaphorin) 4C
chr1	36552543	36553044	7.42004	1.57931	0.00192354	Promoter (<=1kb)	ENSMUSG00000026121	Sema4c	sema domain, immunoglobulin domain (Ig), transmembrane domain (TM) and short cytoplasmic domain, (semaphorin) 4C
chr1	36586097	36586598	107.953	0.464437	0.00644464	Promoter (1-2kb)	ENSMUSG00000046337	Fam178b	family with sequence similarity 178, member B
chr1	36595742	36596243	29.7899	0.553033	0.0041829	Promoter (2-3kb)	ENSMUSG00000046337	Fam178b	family with sequence similarity 178, member B
chr1	36596261	36596762	31.7207	0.392417	0.046913	Promoter (2-3kb)	ENSMUSG00000046337	Fam178b	family with sequence similarity 178, member B
chr1	36619538	36620039	29.5938	0.438596	0.0402578	Intron (ENSMUST00000170295.7/381337, intron 6 of 14)	ENSMUSG00000046337	Fam178b	family with sequence similarity 178, member B
chr1	36642326	36642827	30.6638	0.667247	0.00326194	Intron (ENSMUST00000170295.7/381337, intron 4 of 14)	ENSMUSG00000046337	Fam178b	family with sequence similarity 178, member B
chr1	36650613	36651114	14.5177	1.02527	0.00447787	Intron (ENSMUST00000170295.7/381337, intron 3 of 14)	ENSMUSG00000046337	Fam178b	family with sequence similarity 178, member B
chr1	36730243	36730744	66.1366	0.698236	0.00472588	Intron (ENSMUST00000192873.2/71166, intron 4 of 4)	ENSMUSG00000102416	4933424G06Rik	RIKEN cDNA 4933424G06 gene
chr1	36748891	36749392	42.5286	0.504833	0.0188145	Intron (ENSMUST00000208994.1/71166, intron 8 of 8)	ENSMUSG00000102416	4933424G06Rik	RIKEN cDNA 4933424G06 gene
chr1	36783500	36784001	14.8549	0.77256	0.0351573	Distal Intergenic	ENSMUSG00000026117	Zap70	zeta-chain (TCR) associated protein kinase
chr1	36823723	36824224	14.981	0.566594	0.0432589	Promoter (<=1kb)	ENSMUSG00000026116	Tmem131	transmembrane protein 131
chr1	36978361	36978862	5.39489	0.912977	0.0222252	Distal Intergenic	ENSMUSG00000026116	Tmem131	transmembrane protein 131
chr1	36986814	36987315	21.5736	1.17676	0.00677589	Distal Intergenic	ENSMUSG00000050122	Vwa3b	von Willebrand factor A domain containing 3B
chr1	36999642	37000143	4.77406	0.950047	0.0394395	Distal Intergenic	ENSMUSG00000050122	Vwa3b	von Willebrand factor A domain containing 3B
chr1	37001231	37001732	19.335	1.97731	1.84272e-09	Distal Intergenic	ENSMUSG00000050122	Vwa3b	von Willebrand factor A domain containing 3B
chr1	37004646	37005147	22.751	1.0088	0.000131944	Distal Intergenic	ENSMUSG00000050122	Vwa3b	von Willebrand factor A domain containing 3B
chr1	37027314	37027815	7.14948	0.955821	0.0192434	Promoter (<=1kb)	ENSMUSG00000050122	Vwa3b	von Willebrand factor A domain containing 3B
chr1	37039274	37039775	9.14917	1.29942	0.000929466	Intron (ENSMUST00000117172.8/70853, intron 2 of 7)	ENSMUSG00000050122	Vwa3b	von Willebrand factor A domain containing 3B
chr1	37052128	37052629	11.0718	1.10194	0.0121016	Intron (ENSMUST00000117172.8/70853, intron 5 of 7)	ENSMUSG00000050122	Vwa3b	von Willebrand factor A domain containing 3B
chr1	37161455	37161956	9.17845	0.85805	0.0363461	Intron (ENSMUST00000238425.1/70853, intron 20 of 28)	ENSMUSG00000050122	Vwa3b	von Willebrand factor A domain containing 3B
chr1	37270350	37270851	15.0879	1.01249	0.0296262	Distal Intergenic	ENSMUSG00000026113	Inpp4a	inositol polyphosphate-4-phosphatase, type I
chr1	37338599	37339100	10.5078	0.787958	0.0312897	Intron (ENSMUST00000146676.1/269180, intron 1 of 1)	ENSMUSG00000026113	Inpp4a	inositol polyphosphate-4-phosphatase, type I
chr1	37339108	37339609	8.1272	0.994912	0.0164266	Intron (ENSMUST00000146676.1/269180, intron 1 of 1)	ENSMUSG00000026113	Inpp4a	inositol polyphosphate-4-phosphatase, type I
chr1	37386261	37386762	7.72032	0.746597	0.0382429	Intron (ENSMUST00000027287.10/269180, intron 18 of 25)	ENSMUSG00000026113	Inpp4a	inositol polyphosphate-4-phosphatase, type I
chr1	37468843	37469344	109.35	0.583359	0.00110845	Intron (ENSMUST00000042161.14/269181, intron 4 of 14)	ENSMUSG00000103948	4930594C11Rik	G1 to S phase transition pseudogene
chr1	37505356	37505857	7.5933	1.95616	0.000752076	Intron (ENSMUST00000042161.14/269181, intron 1 of 14)	ENSMUSG00000026110	Mgat4a	mannoside acetylglucosaminyltransferase 4, isoenzyme A
chr1	37513874	37514375	6.54381	0.90319	0.0437468	Intron (ENSMUST00000042161.14/269181, intron 1 of 14)	ENSMUSG00000026110	Mgat4a	mannoside acetylglucosaminyltransferase 4, isoenzyme A
chr1	37525407	37525908	8.15491	0.947071	0.0245551	Intron (ENSMUST00000042161.14/269181, intron 1 of 14)	ENSMUSG00000026110	Mgat4a	mannoside acetylglucosaminyltransferase 4, isoenzyme A
chr1	37530728	37531229	23.0971	0.986358	0.00183645	Intron (ENSMUST00000042161.14/269181, intron 1 of 14)	ENSMUSG00000026110	Mgat4a	mannoside acetylglucosaminyltransferase 4, isoenzyme A
chr1	37573616	37574117	11.1334	1.38535	0.000941712	Distal Intergenic	ENSMUSG00000026110	Mgat4a	mannoside acetylglucosaminyltransferase 4, isoenzyme A
chr1	37598775	37599276	6.13022	1.2232	0.0246575	Distal Intergenic	ENSMUSG00000026090	Cracdl	capping protein inhibiting regulator of actin like
chr1	37640899	37641400	2.16144	1.92829	0.0277149	Intron (ENSMUST00000162875.7/72097, intron 2 of 9)	ENSMUSG00000026090	Cracdl	capping protein inhibiting regulator of actin like
chr1	37756619	37757120	2.33756	1.20603	0.037498	Intron (ENSMUST00000041815.14/211484, intron 19 of 19)	ENSMUSG00000026090	Cracdl	capping protein inhibiting regulator of actin like
chr1	37903637	37904138	41.2924	0.597171	0.00774679	Distal Intergenic	ENSMUSG00000026087	Mrpl30	mitochondrial ribosomal protein L30
chr1	37904248	37904749	40.4302	0.666927	0.00257646	Distal Intergenic	ENSMUSG00000026087	Mrpl30	mitochondrial ribosomal protein L30
chr1	37929216	37929717	90.5608	0.47905	0.00454063	Distal Intergenic	ENSMUSG00000061584	Lyg2	lysozyme G-like 2
chr1	38051372	38051873	18.2532	0.754522	0.0361635	Promoter (2-3kb)	ENSMUSG00000026082	Rev1	REV1, DNA directed polymerase
chr1	38307548	38308049	3.19647	1.08594	0.0323049	Exon (ENSMUST00000129696.1/ENSMUST00000129696.1, exon 1 of 3)	ENSMUSG00000037138	Aff3	AF4/FMR2 family, member 3
chr1	38678529	38679030	3.67973	1.74668	0.0305778	Distal Intergenic	ENSMUSG00000037138	Aff3	AF4/FMR2 family, member 3
chr1	38687906	38688407	2.12105	1.89726	0.0147871	Distal Intergenic	ENSMUSG00000037138	Aff3	AF4/FMR2 family, member 3
chr1	38816544	38817045	24.5692	1.13157	0.000524602	Intron (ENSMUST00000147695.8/381338, intron 3 of 11)	ENSMUSG00000048814	Lonrf2	LON peptidase N-terminal domain and ring finger 2
chr1	39026613	39027114	76.945	0.399491	0.0198793	Distal Intergenic	ENSMUSG00000026078	Pdcl3	phosducin-like 3
chr1	39117768	39118269	4.56524	1.4658	0.0157927	Distal Intergenic	ENSMUSG00000098833	Mir6349	microRNA 6349
chr1	39235642	39236143	24.4757	0.523126	0.013534	Intron (ENSMUST00000173050.7/18143, intron 1 of 2)	ENSMUSG00000026077	Npas2	neuronal PAS domain protein 2
chr1	39290597	39291098	8.8402	1.15277	0.0135332	Intron (ENSMUST00000056815.8/18143, intron 3 of 20)	ENSMUSG00000026077	Npas2	neuronal PAS domain protein 2
chr1	39346620	39347121	4.7185	1.25264	0.00697744	Intron (ENSMUST00000056815.8/18143, intron 17 of 20)	ENSMUSG00000026077	Npas2	neuronal PAS domain protein 2
chr1	39406613	39407114	29.6403	0.448579	0.0284373	Exon (ENSMUST00000054462.10/54610, exon 3 of 20)	ENSMUSG00000003134	Tbc1d8	TBC1 domain family, member 8
chr1	39466356	39466857	4.0437	1.18029	0.0407216	Intron (ENSMUST00000054462.10/54610, intron 1 of 19)	ENSMUSG00000003134	Tbc1d8	TBC1 domain family, member 8
chr1	39519300	39519801	5.07266	1.10268	0.0191826	Exon (ENSMUST00000083695.2/ENSMUST00000083695.2, exon 1 of 1)	ENSMUSG00000003135	Cnot11	CCR4-NOT transcription complex, subunit 11
chr1	39521007	39521508	4.49917	1.09505	0.048763	Distal Intergenic	ENSMUSG00000003135	Cnot11	CCR4-NOT transcription complex, subunit 11
chr1	39542126	39542627	23.2888	0.883108	0.00892153	Promoter (2-3kb)	ENSMUSG00000003135	Cnot11	CCR4-NOT transcription complex, subunit 11
chr1	39574264	39574765	10.3938	0.967642	0.00408609	Promoter (2-3kb)	ENSMUSG00000048234	Rnf149	ring finger protein 149
chr1	39587712	39588213	7.39144	1.52481	0.00138079	Distal Intergenic	ENSMUSG00000048234	Rnf149	ring finger protein 149
chr1	39617564	39618065	12.0486	1.34309	7.70732e-05	Distal Intergenic	ENSMUSG00000050967	Creg2	cellular repressor of E1A-stimulated genes 2
chr1	39641556	39642057	15.6604	1.38278	0.000346444	Intron (ENSMUST00000053355.5/263764, intron 2 of 3)	ENSMUSG00000050967	Creg2	cellular repressor of E1A-stimulated genes 2
chr1	39653838	39654339	20.6815	0.726352	0.0460493	Promoter (2-3kb)	ENSMUSG00000050967	Creg2	cellular repressor of E1A-stimulated genes 2
chr1	39689983	39690484	7.88719	1.6167	0.000134539	Promoter (1-2kb)	ENSMUSG00000057173	Rfx8	regulatory factor X 8
chr1	39738401	39738902	3.7716	1.19164	0.00359201	Distal Intergenic	ENSMUSG00000057173	Rfx8	regulatory factor X 8
chr1	39741529	39742030	3.42789	1.26725	0.00272798	Distal Intergenic	ENSMUSG00000057173	Rfx8	regulatory factor X 8
chr1	39800931	39801432	29.9084	0.481362	0.0117843	Distal Intergenic	ENSMUSG00000091937	Gm3646	predicted gene 3646
chr1	39859469	39859970	3.51284	1.57865	0.0172399	Distal Intergenic	ENSMUSG00000101634	1700066B17Rik	RIKEN cDNA 1700066B17 gene
chr1	39863832	39864333	4.21184	1.91143	0.0182086	Distal Intergenic	ENSMUSG00000101634	1700066B17Rik	RIKEN cDNA 1700066B17 gene
chr1	39886291	39886792	9.63598	1.01088	0.0179479	Distal Intergenic	ENSMUSG00000026074	Map4k4	mitogen-activated protein kinase kinase kinase kinase 4
chr1	39890281	39890782	13.0161	0.971617	0.0189315	Distal Intergenic	ENSMUSG00000026074	Map4k4	mitogen-activated protein kinase kinase kinase kinase 4
chr1	39898341	39898842	10.1195	1.29284	0.0050569	Promoter (2-3kb)	ENSMUSG00000026074	Map4k4	mitogen-activated protein kinase kinase kinase kinase 4
chr1	39934268	39934769	28.0862	0.709205	0.00436066	Intron (ENSMUST00000163854.8/26921, intron 2 of 30)	ENSMUSG00000026074	Map4k4	mitogen-activated protein kinase kinase kinase kinase 4
chr1	39935612	39936113	3.32868	0.826366	0.0148575	Intron (ENSMUST00000163854.8/26921, intron 2 of 30)	ENSMUSG00000026074	Map4k4	mitogen-activated protein kinase kinase kinase kinase 4
chr1	39955189	39955690	2.98621	1.16501	0.0137739	Intron (ENSMUST00000163854.8/26921, intron 2 of 30)	ENSMUSG00000026074	Map4k4	mitogen-activated protein kinase kinase kinase kinase 4
chr1	40061709	40062210	2.40455	1.12482	0.0292256	Distal Intergenic	ENSMUSG00000026073	Il1r2	interleukin 1 receptor, type II
chr1	40072702	40073203	6.41248	1.29138	0.00257637	Promoter (<=1kb)	ENSMUSG00000026073	Il1r2	interleukin 1 receptor, type II
chr1	40084776	40085277	4.18397	1.30625	0.01935	Promoter (<=1kb)	ENSMUSG00000026073	Il1r2	interleukin 1 receptor, type II
chr1	40085762	40086263	10.1492	1.6385	0.00129359	Promoter (<=1kb)	ENSMUSG00000097899	Gm16894	predicted gene, 16894
chr1	40103811	40104312	26.9126	1.90976	1.9806e-09	Intron (ENSMUST00000191671.5/16178, intron 2 of 3)	ENSMUSG00000026073	Il1r2	interleukin 1 receptor, type II
chr1	40123686	40124187	5.53681	1.06885	0.000903177	Intron (ENSMUST00000027243.12/16178, intron 8 of 8)	ENSMUSG00000026073	Il1r2	interleukin 1 receptor, type II
chr1	40154422	40154923	3.30395	1.10293	0.0134462	Distal Intergenic	ENSMUSG00000026073	Il1r2	interleukin 1 receptor, type II
chr1	40164489	40164990	3.53003	1.5182	0.0345151	Distal Intergenic	ENSMUSG00000026072	Il1r1	interleukin 1 receptor, type I
chr1	40165204	40165705	2.35169	2.03459	0.00177281	Distal Intergenic	ENSMUSG00000026072	Il1r1	interleukin 1 receptor, type I
chr1	40167653	40168154	4.30163	1.10009	0.0207685	Distal Intergenic	ENSMUSG00000026072	Il1r1	interleukin 1 receptor, type I
chr1	40263905	40264406	54.7284	0.458389	0.0209775	Promoter (2-3kb)	ENSMUSG00000026072	Il1r1	interleukin 1 receptor, type I
chr1	40279667	40280168	20.2015	0.921387	0.0106548	Intron (ENSMUST00000027241.10/16177, intron 1 of 10)	ENSMUSG00000026072	Il1r1	interleukin 1 receptor, type I
chr1	40305978	40306479	14.3967	0.588477	0.00925136	Intron (ENSMUST00000027241.10/16177, intron 8 of 10)	ENSMUSG00000070942	Il1rl2	interleukin 1 receptor-like 2
chr1	40333802	40334303	24.969	1.14139	0.00120889	Intron (ENSMUST00000095020.8/107527, intron 4 of 10)	ENSMUSG00000070942	Il1rl2	interleukin 1 receptor-like 2
chr1	40395026	40395527	2.42743	0.819091	0.011837	Distal Intergenic	ENSMUSG00000026069	Il1rl1	interleukin 1 receptor-like 1
chr1	40432252	40432753	14.0353	1.08815	0.000894703	Promoter (2-3kb)	ENSMUSG00000026069	Il1rl1	interleukin 1 receptor-like 1
chr1	40451734	40452235	10.912	1.75511	0.00167628	Exon (ENSMUST00000097772.9/17082, exon 10 of 11)	ENSMUSG00000026069	Il1rl1	interleukin 1 receptor-like 1
chr1	40478912	40479413	5.02827	1.11825	0.0359239	Intron (ENSMUST00000167723.7/16182, intron 5 of 9)	ENSMUSG00000026070	Il18r1	interleukin 18 receptor 1
chr1	40639661	40640162	20.4286	0.937129	0.00818928	Distal Intergenic	ENSMUSG00000026065	Slc9a4	solute carrier family 9 (sodium/hydrogen exchanger), member 4
chr1	40747836	40748337	2.61041	1.90058	0.0271876	Intron (ENSMUST00000027231.12/226999, intron 5 of 11)	ENSMUSG00000026062	Slc9a2	solute carrier family 9 (sodium/hydrogen exchanger), member 2
chr1	40829199	40829700	22.8751	0.581875	0.0117157	Intron (ENSMUST00000114765.3/381339, intron 3 of 4)	ENSMUSG00000079588	Tmem182	transmembrane protein 182
chr1	43137483	43137984	91.2264	0.484888	0.00993145	Intron (ENSMUST00000008280.13/14200, intron 3 of 5)	ENSMUSG00000008136	Fhl2	four and a half LIM domains 2
chr1	43341516	43342017	5.37198	0.876126	0.0270485	Distal Intergenic	ENSMUSG00000066877	Nck2	non-catalytic region of tyrosine kinase adaptor protein 2
chr1	43344492	43344993	13.4497	0.798918	0.0234589	Distal Intergenic	ENSMUSG00000066877	Nck2	non-catalytic region of tyrosine kinase adaptor protein 2
chr1	43489675	43490176	5.94511	1.11284	0.00501616	Exon (ENSMUST00000194710.1/ENSMUST00000194710.1, exon 1 of 1)	ENSMUSG00000066877	Nck2	non-catalytic region of tyrosine kinase adaptor protein 2
chr1	43866926	43867427	68.5027	0.514326	0.0128485	Distal Intergenic	ENSMUSG00000057363	Uxs1	UDP-glucuronate decarboxylase 1
chr1	43884154	43884655	7.56204	0.977503	0.0484569	Distal Intergenic	ENSMUSG00000041763	Tpp2	tripeptidyl peptidase II
chr1	43972696	43973197	151.433	0.454745	0.00296476	Promoter (1-2kb)	ENSMUSG00000041763	Tpp2	tripeptidyl peptidase II
chr1	44141566	44142067	42.6103	0.751601	0.00745379	Exon (ENSMUST00000035991.7/246229, exon 10 of 11)	ENSMUSG00000026048	Ercc5	excision repair cross-complementing rodent repair deficiency, complementation group 5
chr1	44158028	44158529	60.8486	0.308226	0.0423278	Promoter (<=1kb)	ENSMUSG00000026048	Ercc5	excision repair cross-complementing rodent repair deficiency, complementation group 5
chr1	44158660	44159161	41.6488	0.388074	0.0313954	Promoter (<=1kb)	ENSMUSG00000026048	Ercc5	excision repair cross-complementing rodent repair deficiency, complementation group 5
chr1	45799967	45800468	12.1513	0.797586	0.0215447	Promoter (1-2kb)	ENSMUSG00000025995	Wdr75	WD repeat domain 75
chr1	45903649	45904150	20.2017	0.731462	0.0129006	Distal Intergenic	ENSMUSG00000025993	Slc40a1	solute carrier family 40 (iron-regulated transporter), member 1
chr1	46812594	46813095	2.89049	2.37149	0.00615377	Intron (ENSMUST00000027131.5/227059, intron 8 of 9)	ENSMUSG00000025986	Slc39a10	solute carrier family 39 (zinc transporter), member 10
chr1	46889079	46889580	7.63254	0.889655	0.00231591	Promoter (1-2kb)	ENSMUSG00000025986	Slc39a10	solute carrier family 39 (zinc transporter), member 10
chr1	46892884	46893385	87.5977	0.467415	0.00882717	Promoter (<=1kb)	ENSMUSG00000025986	Slc39a10	solute carrier family 39 (zinc transporter), member 10
chr1	46912772	46913273	15.5477	1.10007	0.000919338	Distal Intergenic	ENSMUSG00000025986	Slc39a10	solute carrier family 39 (zinc transporter), member 10
chr1	46924530	46925031	27.7082	0.967799	0.0110645	Distal Intergenic	ENSMUSG00000025986	Slc39a10	solute carrier family 39 (zinc transporter), member 10
chr1	48028509	48029010	3.95082	1.62199	0.029695	Distal Intergenic	ENSMUSG00000098876	Mir6350	microRNA 6350
chr1	51517332	51517833	191.656	0.424089	0.00634212	Intron (ENSMUST00000189410.1/100045066, intron 3 of 3)	ENSMUSG00000099413	Gm17767	predicted gene, 17767
chr1	51569280	51569781	24.0937	0.594268	0.0247793	Intron (ENSMUST00000189410.1/100045066, intron 3 of 3)	ENSMUSG00000099413	Gm17767	predicted gene, 17767
chr1	51616799	51617300	3.17608	1.59396	0.00838265	Distal Intergenic	ENSMUSG00000099413	Gm17767	predicted gene, 17767
chr1	51946967	51947468	10.3844	1.28085	0.00170081	Distal Intergenic	ENSMUSG00000018417	Myo1b	myosin IB
chr1	51953945	51954446	22.7824	0.827912	0.0282272	Distal Intergenic	ENSMUSG00000062939	Stat4	signal transducer and activator of transcription 4
chr1	52002217	52002718	7.16637	1.04266	0.0297476	Intron (ENSMUST00000168302.7/20849, intron 2 of 24)	ENSMUSG00000062939	Stat4	signal transducer and activator of transcription 4
chr1	52037409	52037910	9.45201	0.871311	0.00741487	Intron (ENSMUST00000168302.7/20849, intron 4 of 24)	ENSMUSG00000062939	Stat4	signal transducer and activator of transcription 4
chr1	52137830	52138331	6.85004	1.1244	0.0232633	Exon (ENSMUST00000185743.1/20846, exon 8 of 8)	ENSMUSG00000026104	Stat1	signal transducer and activator of transcription 1
chr1	52272349	52272850	152.835	0.28094	0.0459943	Distal Intergenic	ENSMUSG00000026103	Gls	glutaminase
chr1	52370670	52371171	15.3203	0.869147	0.00979426	Distal Intergenic	ENSMUSG00000002881	Nab1	Ngfi-A binding protein 1
chr1	52493711	52494212	22.68	0.674047	0.0209071	Promoter (2-3kb)	ENSMUSG00000002881	Nab1	Ngfi-A binding protein 1
chr1	52504339	52504840	2.75612	1.63513	0.0465495	Distal Intergenic	ENSMUSG00000002881	Nab1	Ngfi-A binding protein 1
chr1	52509587	52510088	8.15122	1.65912	0.00086452	Distal Intergenic	ENSMUSG00000002881	Nab1	Ngfi-A binding protein 1
chr1	52617649	52618150	22.6294	0.721248	0.0264765	Distal Intergenic	ENSMUSG00000043015	Nemp2	nuclear envelope integral membrane protein 2
chr1	52634771	52635272	9.88772	0.791603	0.0476288	Intron (ENSMUST00000165859.7/227094, intron 1 of 8)	ENSMUSG00000043015	Nemp2	nuclear envelope integral membrane protein 2
chr1	52694011	52694512	3.33169	1.29532	0.0439456	Intron (ENSMUST00000156876.7/98682, intron 2 of 6)	ENSMUSG00000041439	Mfsd6	major facilitator superfamily domain containing 6
chr1	52742099	52742600	13.7262	1.47326	0.000940502	Distal Intergenic	ENSMUSG00000041439	Mfsd6	major facilitator superfamily domain containing 6
chr1	52761654	52762155	23.844	0.599109	0.0107469	Distal Intergenic	ENSMUSG00000026102	Inpp1	inositol polyphosphate-1-phosphatase
chr1	52804417	52804918	20.6815	0.710455	0.0198356	Intron (ENSMUST00000027271.8/16329, intron 1 of 5)	ENSMUSG00000026102	Inpp1	inositol polyphosphate-1-phosphatase
chr1	52840863	52841364	2.58447	1.1622	0.00209864	Distal Intergenic	ENSMUSG00000041426	Hibch	3-hydroxyisobutyryl-Coenzyme A hydrolase
chr1	52841523	52842024	17.7192	0.804149	0.00213879	Promoter (2-3kb)	ENSMUSG00000041426	Hibch	3-hydroxyisobutyryl-Coenzyme A hydrolase
chr1	52842171	52842672	2.18901	1.10751	0.00153829	Promoter (2-3kb)	ENSMUSG00000041426	Hibch	3-hydroxyisobutyryl-Coenzyme A hydrolase
chr1	52883875	52884376	127.143	0.364657	0.0123141	Intron (ENSMUST00000159352.7/227095, intron 6 of 11)	ENSMUSG00000041426	Hibch	3-hydroxyisobutyryl-Coenzyme A hydrolase
chr1	53335941	53336442	110.805	0.444129	0.0220726	Intron (ENSMUST00000144660.2/70396, intron 5 of 6)	ENSMUSG00000026095	Asnsd1	asparagine synthetase domain containing 1
chr1	53824413	53824914	16.8682	0.707757	0.0243897	Intron (ENSMUST00000120904.7/329152, intron 28 of 28)	ENSMUSG00000042807	Hecw2	HECT, C2 and WW domain containing E3 ubiquitin protein ligase 2
chr1	53859158	53859659	7.19285	0.974832	0.0431391	Intron (ENSMUST00000120904.7/329152, intron 19 of 28)	ENSMUSG00000042807	Hecw2	HECT, C2 and WW domain containing E3 ubiquitin protein ligase 2
chr1	53862851	53863352	21.428	0.647367	0.0174515	Intron (ENSMUST00000120904.7/329152, intron 19 of 28)	ENSMUSG00000042807	Hecw2	HECT, C2 and WW domain containing E3 ubiquitin protein ligase 2
chr1	53877431	53877932	37.3714	1.10025	3.29841e-05	Intron (ENSMUST00000120904.7/329152, intron 17 of 28)	ENSMUSG00000042807	Hecw2	HECT, C2 and WW domain containing E3 ubiquitin protein ligase 2
chr1	53890287	53890788	22.5483	0.755763	0.024632	Intron (ENSMUST00000120904.7/329152, intron 15 of 28)	ENSMUSG00000042807	Hecw2	HECT, C2 and WW domain containing E3 ubiquitin protein ligase 2
chr1	53921665	53922166	10.4748	1.06293	0.0175223	Intron (ENSMUST00000120904.7/329152, intron 10 of 28)	ENSMUSG00000042807	Hecw2	HECT, C2 and WW domain containing E3 ubiquitin protein ligase 2
chr1	54596403	54596904	55.8569	0.665571	0.00285774	Distal Intergenic	ENSMUSG00000073678	Pgap1	post-GPI attachment to proteins 1
chr1	54651121	54651622	9.2099	0.965727	0.0211042	Intron (ENSMUST00000179030.7/329154, intron 27 of 27)	ENSMUSG00000052331	Ankrd44	ankyrin repeat domain 44
chr1	54959251	54959752	11.1474	0.817542	0.0335904	Distal Intergenic	ENSMUSG00000025982	Sf3b1	splicing factor 3b, subunit 1
chr1	54983949	54984450	6.62903	1.04287	0.0256599	Distal Intergenic	ENSMUSG00000025982	Sf3b1	splicing factor 3b, subunit 1
chr1	55066466	55066967	78.9132	0.72187	3.57666e-05	Exon (ENSMUST00000190239.1/ENSMUST00000190239.1, exon 1 of 1)	ENSMUSG00000025981	Coq10b	coenzyme Q10B
chr1	55088102	55088603	10.1716	1.15025	9.36014e-06	Promoter (<=1kb)	ENSMUSG00000073676	Hspe1	heat shock protein 1 (chaperonin 10)
chr1	55091571	55092072	170.082	0.480094	0.000530953	Downstream (<=300bp)	ENSMUSG00000073676	Hspe1	heat shock protein 1 (chaperonin 10)
chr1	55200312	55200813	28.2173	0.690901	0.000949908	Intron (ENSMUST00000027121.14/74013, intron 5 of 8)	ENSMUSG00000025978	Rftn2	raftlin family member 2
chr1	55445133	55445634	8.95598	1.37371	0.0155383	Exon (ENSMUST00000193928.1/ENSMUST00000193928.1, exon 1 of 1)	ENSMUSG00000038349	Plcl1	phospholipase C-like 1
chr1	55468131	55468632	11.7777	1.09443	0.0138249	Intron (ENSMUST00000042986.9/227120, intron 1 of 5)	ENSMUSG00000038349	Plcl1	phospholipase C-like 1
chr1	55527383	55527884	5.37575	1.06742	0.040568	Intron (ENSMUST00000042986.9/227120, intron 1 of 5)	ENSMUSG00000038349	Plcl1	phospholipase C-like 1
chr1	55545973	55546474	28.645	1.01002	0.00958697	Intron (ENSMUST00000042986.9/227120, intron 1 of 5)	ENSMUSG00000038349	Plcl1	phospholipase C-like 1
chr1	55568025	55568526	31.9418	0.752671	0.0034117	Intron (ENSMUST00000042986.9/227120, intron 1 of 5)	ENSMUSG00000038349	Plcl1	phospholipase C-like 1
chr1	55705253	55705754	12.9278	1.15951	0.00744637	Intron (ENSMUST00000042986.9/227120, intron 3 of 5)	ENSMUSG00000038349	Plcl1	phospholipase C-like 1
chr1	57445555	57446056	41.8631	0.562391	0.00183163	Distal Intergenic	ENSMUSG00000048495	Tyw5	tRNA-yW synthesizing protein 5
chr1	57536707	57537208	11.2039	0.896277	0.0344281	Distal Intergenic	ENSMUSG00000048495	Tyw5	tRNA-yW synthesizing protein 5
chr1	57944971	57945472	14.2046	0.872742	0.0104231	Intron (ENSMUST00000163239.7/67198, intron 11 of 11)	ENSMUSG00000054770	Kctd18	potassium channel tetramerisation domain containing 18
chr1	58008667	58009168	20.3251	0.638497	0.0189591	Intron (ENSMUST00000027202.8/68549, intron 5 of 8)	ENSMUSG00000054770	Kctd18	potassium channel tetramerisation domain containing 18
chr1	58034854	58035355	43.6087	0.621796	0.00483297	Intron (ENSMUST00000001027.6/11761, intron 1 of 34)	ENSMUSG00000063558	Aox1	aldehyde oxidase 1
chr1	58236426	58236927	7.26542	0.95968	0.0204177	Exon (ENSMUST00000040442.5/71872, exon 13 of 35)	ENSMUSG00000038242	Aox4	aldehyde oxidase 4
chr1	58354591	58355092	13.0171	0.993879	0.0101611	Intron (ENSMUST00000114366.2/213043, intron 33 of 35)	ENSMUSG00000051223	Bzw1	basic leucine zipper and W2 domains 1
chr1	58418058	58418559	2.75612	2.22783	0.016402	Promoter (<=1kb)	ENSMUSG00000026034	Clk1	CDC-like kinase 1
chr1	58431865	58432366	53.5206	0.679618	0.0036826	Promoter (<=1kb)	ENSMUSG00000026035	Ppil3	peptidylprolyl isomerase (cyclophilin)-like 3
chr1	58462198	58462699	33.9534	0.860853	0.000475685	3' UTR	ENSMUSG00000026036	Nif3l1	Ngg1 interacting factor 3-like 1 (S. pombe)
chr1	58484294	58484795	115.92	0.576859	0.000335905	Promoter (2-3kb)	ENSMUSG00000026037	Orc2	origin recognition complex, subunit 2
chr1	58716532	58717033	6.01962	0.910907	0.0460519	Exon (ENSMUST00000189858.1/ENSMUST00000189858.1, exon 1 of 1)	ENSMUSG00000026031	Cflar	CASP8 and FADD-like apoptosis regulator
chr1	58761348	58761849	20.5359	0.874823	0.00317376	Distal Intergenic	ENSMUSG00000026031	Cflar	CASP8 and FADD-like apoptosis regulator
chr1	58781584	58782085	39.3605	0.695257	0.00305236	Distal Intergenic	ENSMUSG00000026029	Casp8	caspase 8
chr1	58809308	58809809	11.5629	1.14028	0.0140349	Intron (ENSMUST00000027189.14/12370, intron 1 of 8)	ENSMUSG00000026029	Casp8	caspase 8
chr1	58834452	58834953	71.1661	0.393883	0.0426688	Intron (ENSMUST00000027189.14/12370, intron 7 of 8)	ENSMUSG00000026029	Casp8	caspase 8
chr1	58895936	58896437	22.7544	0.666784	0.0142672	Distal Intergenic	ENSMUSG00000026028	Trak2	trafficking protein, kinesin binding 2
chr1	58899457	58899958	5.48581	0.742363	0.049024	Distal Intergenic	ENSMUSG00000026028	Trak2	trafficking protein, kinesin binding 2
chr1	59012247	59012748	70.345	0.555941	0.00189159	Exon (ENSMUST00000238601.1/73463, exon 16 of 18)	ENSMUSG00000072295	C2cd6	C2 calcium dependent domain containing 6
chr1	59158917	59159418	116.44	0.59718	0.00340913	Promoter (<=1kb)	ENSMUSG00000079550	Mpp4	membrane protein, palmitoylated 4 (MAGUK p55 subfamily member 4)
chr1	59276420	59276921	55.558	0.539322	0.0135024	Intron (ENSMUST00000160662.7/271697, intron 4 of 13)	ENSMUSG00000026023	Cdk15	cyclin-dependent kinase 15
chr1	59295863	59296364	57.7017	0.691762	0.001348	Promoter (2-3kb)	ENSMUSG00000026023	Cdk15	cyclin-dependent kinase 15
chr1	59355543	59356044	27.3595	1.32651	0.0283384	Distal Intergenic	ENSMUSG00000026023	Cdk15	cyclin-dependent kinase 15
chr1	59433824	59434325	8.19315	1.45732	0.00658026	Distal Intergenic	ENSMUSG00000041075	Fzd7	frizzled class receptor 7
chr1	59467914	59468415	6.52557	1.45627	0.00145729	Distal Intergenic	ENSMUSG00000041075	Fzd7	frizzled class receptor 7
chr1	59487965	59488466	16.7379	1.15617	3.48981e-05	Distal Intergenic	ENSMUSG00000041075	Fzd7	frizzled class receptor 7
chr1	59520768	59521269	121.265	0.33259	0.0210668	Intron (ENSMUST00000114243.7/381260, intron 1 of 19)	ENSMUSG00000047361	Gm973	predicted gene 973
chr1	59521272	59521773	4.71856	0.626447	0.00327307	Promoter (2-3kb)	ENSMUSG00000047361	Gm973	predicted gene 973
chr1	59588190	59588691	9.52772	1.34423	0.00485916	Intron (ENSMUST00000114243.7/381260, intron 12 of 19)	ENSMUSG00000047361	Gm973	predicted gene 973
chr1	59605966	59606467	38.5505	0.778812	0.00327541	Promoter (<=1kb)	ENSMUSG00000047361	Gm973	predicted gene 973
chr1	59629818	59630319	5.13105	1.4032	0.00130618	Promoter (<=1kb)	ENSMUSG00000047361	Gm973	predicted gene 973
chr1	59630795	59631296	10.5247	0.708189	0.0162282	Promoter (<=1kb)	ENSMUSG00000047361	Gm973	predicted gene 973
chr1	59631591	59632092	22.1269	0.819067	0.0017288	Promoter (1-2kb)	ENSMUSG00000047361	Gm973	predicted gene 973
chr1	59652732	59653233	3.97341	1.26503	0.0246818	Intron (ENSMUST00000191158.6/22218, intron 2 of 3)	ENSMUSG00000026021	Sumo1	small ubiquitin-like modifier 1
chr1	59801400	59801901	15.9682	0.899713	0.000105262	Exon (ENSMUST00000194136.1/ENSMUST00000194136.1, exon 1 of 1)	ENSMUSG00000067336	Bmpr2	bone morphogenetic protein receptor, type II (serine/threonine kinase)
chr1	59801976	59802477	50.3373	0.497767	0.0103965	Exon (ENSMUST00000194136.1/ENSMUST00000194136.1, exon 1 of 1)	ENSMUSG00000067336	Bmpr2	bone morphogenetic protein receptor, type II (serine/threonine kinase)
chr1	59953003	59953504	28.2994	0.80597	0.00528462	Exon (ENSMUST00000036540.11/72750, exon 3 of 8)	ENSMUSG00000041040	Fam117b	family with sequence similarity 117, member B
chr1	59954819	59955320	10.1284	0.720512	0.0224694	Intron (ENSMUST00000036540.11/72750, intron 3 of 7)	ENSMUSG00000041040	Fam117b	family with sequence similarity 117, member B
chr1	60136941	60137442	87.6319	0.501092	0.00270463	Intron (ENSMUST00000130075.7/241066, intron 11 of 17)	ENSMUSG00000026017	Carf	calcium response factor
chr1	60137779	60138280	5.70731	1.0399	0.0394438	Intron (ENSMUST00000130075.7/241066, intron 11 of 17)	ENSMUSG00000026017	Carf	calcium response factor
chr1	60219142	60219643	61.8995	0.564259	0.0217523	Promoter (2-3kb)	ENSMUSG00000073664	Nbeal1	neurobeachin like 1
chr1	60604484	60604985	12.3836	0.667475	0.033817	Distal Intergenic	ENSMUSG00000026014	Raph1	Ras association (RalGDS/AF-6) and pleckstrin homology domains 1
chr1	60643537	60644038	9.91321	0.76882	0.0338321	Distal Intergenic	ENSMUSG00000026012	Cd28	CD28 antigen
chr1	60652300	60652801	2.35113	1.2129	0.0354238	Distal Intergenic	ENSMUSG00000026012	Cd28	CD28 antigen
chr1	60666708	60667209	17.3057	1.21612	0.000238746	Distal Intergenic	ENSMUSG00000026012	Cd28	CD28 antigen
chr1	60735448	60735949	6.47797	1.03441	0.0146353	Intron (ENSMUST00000132833.1/12487, intron 3 of 3)	ENSMUSG00000026012	Cd28	CD28 antigen
chr1	60843471	60843972	10.8604	0.981101	0.0269867	Distal Intergenic	ENSMUSG00000026011	Ctla4	cytotoxic T-lymphocyte-associated protein 4
chr1	60863557	60864058	4.72749	1.25342	0.0162167	Distal Intergenic	ENSMUSG00000026011	Ctla4	cytotoxic T-lymphocyte-associated protein 4
chr1	60877326	60877827	4.18397	1.65578	0.010754	Distal Intergenic	ENSMUSG00000026011	Ctla4	cytotoxic T-lymphocyte-associated protein 4
chr1	60885939	60886440	7.62961	1.31303	0.00592663	Promoter (<=1kb)	ENSMUSG00000026011	Ctla4	cytotoxic T-lymphocyte-associated protein 4
chr1	60937854	60938355	10.179	1.18929	0.00661972	Distal Intergenic	ENSMUSG00000026011	Ctla4	cytotoxic T-lymphocyte-associated protein 4
chr1	60938368	60938869	5.08019	0.976701	0.042504	Distal Intergenic	ENSMUSG00000026011	Ctla4	cytotoxic T-lymphocyte-associated protein 4
chr1	60952238	60952739	12.3734	0.936699	0.0125565	Distal Intergenic	ENSMUSG00000026009	Icos	inducible T cell co-stimulator
chr1	61081966	61082467	5.8185	1.64658	0.00457208	Distal Intergenic	ENSMUSG00000026009	Icos	inducible T cell co-stimulator
chr1	61703370	61703871	5.98257	1.08041	0.0108785	Exon (ENSMUST00000194715.1/ENSMUST00000194715.1, exon 1 of 1)	ENSMUSG00000052062	Pard3b	par-3 family cell polarity regulator beta
chr1	61755090	61755591	5.96262	1.13577	0.0235349	Intron (ENSMUST00000138768.7/72823, intron 1 of 4)	ENSMUSG00000052062	Pard3b	par-3 family cell polarity regulator beta
chr1	61780589	61781090	36.9437	0.922942	0.000129292	Intron (ENSMUST00000138768.7/72823, intron 2 of 4)	ENSMUSG00000052062	Pard3b	par-3 family cell polarity regulator beta
chr1	61795960	61796461	6.8881	1.77454	0.00135454	Intron (ENSMUST00000138768.7/72823, intron 2 of 4)	ENSMUSG00000052062	Pard3b	par-3 family cell polarity regulator beta
chr1	62281192	62281693	15.4111	1.01426	0.0180974	Intron (ENSMUST00000075374.9/72823, intron 16 of 22)	ENSMUSG00000085019	Pard3bos2	par-3 family cell polarity regulator beta, opposite strand 2
chr1	62589889	62590390	7.05072	0.806663	0.0391673	Intron (ENSMUST00000075374.9/72823, intron 22 of 22)	ENSMUSG00000025969	Nrp2	neuropilin 2
chr1	62660525	62661026	8.13483	1.41979	0.00377021	Exon (ENSMUST00000118720.1/ENSMUST00000118720.1, exon 1 of 1)	ENSMUSG00000025969	Nrp2	neuropilin 2
chr1	62728316	62728817	3.69114	1.35911	0.00863895	Intron (ENSMUST00000126344.1/18187, intron 2 of 2)	ENSMUSG00000025969	Nrp2	neuropilin 2
chr1	62838237	62838738	4.22953	2.01812	0.0003626	Distal Intergenic	ENSMUSG00000025969	Nrp2	neuropilin 2
chr1	62875314	62875815	8.54915	0.958653	0.00627675	Distal Intergenic	ENSMUSG00000025969	Nrp2	neuropilin 2
chr1	62972963	62973464	17.338	0.736984	0.0213928	Intron (ENSMUST00000133236.7/227195, intron 11 of 12)	ENSMUSG00000040865	Ino80d	INO80 complex subunit D
chr1	62986878	62987379	12.4986	1.40499	0.00156202	Intron (ENSMUST00000133236.7/227195, intron 9 of 12)	ENSMUSG00000040865	Ino80d	INO80 complex subunit D
chr1	63153468	63153969	96.8316	0.446064	0.0156817	Intron (ENSMUST00000138611.7/100380944, intron 2 of 3)	ENSMUSG00000025968	Ndufs1	NADH:ubiquinone oxidoreductase core subunit S1
chr1	63215820	63216321	82.7146	0.421686	0.0241131	Promoter (1-2kb)	ENSMUSG00000046856	Gpr1	G protein-coupled receptor 1
chr1	63220041	63220542	13.0105	0.556951	0.0234808	Distal Intergenic	ENSMUSG00000046856	Gpr1	G protein-coupled receptor 1
chr1	63422280	63422781	5.63673	1.50261	0.00524526	Distal Intergenic	ENSMUSG00000025964	Adam23	a disintegrin and metallopeptidase domain 23
chr1	63452956	63453457	6.8881	0.977433	0.0413933	Intron (ENSMUST00000182642.7/23792, intron 2 of 23)	ENSMUSG00000025964	Adam23	a disintegrin and metallopeptidase domain 23
chr1	63678955	63679456	5.23224	1.38727	0.0135603	Intron (ENSMUST00000090313.4/241073, intron 2 of 14)	ENSMUSG00000069085	Dytn	dystrotelin
chr1	63769398	63769899	35.2738	0.565678	0.0308993	Promoter (<=1kb)	ENSMUSG00000025961	4933402D24Rik	RIKEN cDNA 4933402D24 gene
chr1	64158088	64158589	18.0445	0.602355	0.00429903	Distal Intergenic	ENSMUSG00000025959	Klf7	Kruppel-like factor 7 (ubiquitous)
chr1	64261936	64262437	3.06817	1.30043	0.0131778	Intron (ENSMUST00000190863.1/ENSMUST00000190863.1, intron 1 of 1)	ENSMUSG00000025959	Klf7	Kruppel-like factor 7 (ubiquitous)
chr1	64288963	64289464	4.86964	1.42344	0.045698	Intron (ENSMUST00000190863.1/ENSMUST00000190863.1, intron 1 of 1)	ENSMUSG00000025959	Klf7	Kruppel-like factor 7 (ubiquitous)
chr1	64340370	64340871	51.903	0.937422	8.09543e-06	Distal Intergenic	ENSMUSG00000025958	Creb1	cAMP responsive element binding protein 1
chr1	64344573	64345074	23.9609	0.586017	0.0205313	Distal Intergenic	ENSMUSG00000025958	Creb1	cAMP responsive element binding protein 1
chr1	64571511	64572012	61.8008	0.657997	0.00116018	Intron (ENSMUST00000185594.6/12912, intron 5 of 7)	ENSMUSG00000025958	Creb1	cAMP responsive element binding protein 1
chr1	64572775	64573276	4.47305	0.818411	0.0129484	Intron (ENSMUST00000185594.6/12912, intron 5 of 7)	ENSMUSG00000025958	Creb1	cAMP responsive element binding protein 1
chr1	64729610	64730111	90.7015	0.517744	0.00718044	Distal Intergenic	ENSMUSG00000045005	Fzd5	frizzled class receptor 5
chr1	64793853	64794354	2.19837	1.01805	0.0357123	3' UTR	ENSMUSG00000051344	Plekhm3	pleckstrin homology domain containing, family M, member 3
chr1	64795226	64795727	14.3963	0.722138	0.0416917	Intron (ENSMUST00000139649.7/241075, intron 7 of 8)	ENSMUSG00000051344	Plekhm3	pleckstrin homology domain containing, family M, member 3
chr1	64814217	64814718	8.90699	1.02498	0.0171768	Intron (ENSMUST00000139649.7/241075, intron 7 of 8)	ENSMUSG00000051344	Plekhm3	pleckstrin homology domain containing, family M, member 3
chr1	64836347	64836848	9.37763	0.892336	0.0197116	Promoter (<=1kb)	ENSMUSG00000051344	Plekhm3	pleckstrin homology domain containing, family M, member 3
chr1	64964821	64965322	8.85263	0.797302	0.0421689	Distal Intergenic	ENSMUSG00000051344	Plekhm3	pleckstrin homology domain containing, family M, member 3
chr1	64966828	64967329	10.9417	0.998969	0.00328431	Distal Intergenic	ENSMUSG00000051344	Plekhm3	pleckstrin homology domain containing, family M, member 3
chr1	64967864	64968365	4.37851	1.27981	0.00914954	Distal Intergenic	ENSMUSG00000051344	Plekhm3	pleckstrin homology domain containing, family M, member 3
chr1	64995975	64996476	19.5097	0.631501	0.0418382	Distal Intergenic	ENSMUSG00000025955	Akr1cl	aldo-keto reductase family 1, member C-like
chr1	65185907	65186408	3.22003	2.03371	0.0171146	Promoter (<=1kb)	ENSMUSG00000025950	Idh1	isocitrate dehydrogenase 1 (NADP+), soluble
chr1	65206577	65207078	13.8456	0.858671	0.0112438	Intron (ENSMUST00000190058.6/18711, intron 6 of 18)	ENSMUSG00000025949	Pikfyve	phosphoinositide kinase, FYVE type zinc finger containing
chr1	65217388	65217889	73.0675	0.344634	0.0188974	Intron (ENSMUST00000190058.6/18711, intron 7 of 18)	ENSMUSG00000025949	Pikfyve	phosphoinositide kinase, FYVE type zinc finger containing
chr1	65218046	65218547	114.245	0.424383	0.00254015	Intron (ENSMUST00000190058.6/18711, intron 7 of 18)	ENSMUSG00000025949	Pikfyve	phosphoinositide kinase, FYVE type zinc finger containing
chr1	65225459	65225960	105.074	0.33119	0.0349094	Exon (ENSMUST00000188799.6/18711, exon 11 of 11)	ENSMUSG00000025949	Pikfyve	phosphoinositide kinase, FYVE type zinc finger containing
chr1	66694567	66695068	3.95082	1.11734	0.0397442	Intron (ENSMUST00000061620.16/329178, intron 64 of 64)	ENSMUSG00000026005	Rpe	ribulose-5-phosphate-3-epimerase
chr1	66739634	66740135	32.2183	0.673602	0.00311157	Intron (ENSMUST00000129190.7/68691, intron 5 of 13)	ENSMUSG00000026005	Rpe	ribulose-5-phosphate-3-epimerase
chr1	66855927	66856428	35.6912	0.497891	0.0175929	Promoter (1-2kb)	ENSMUSG00000026003	Acadl	acyl-Coenzyme A dehydrogenase, long-chain
chr1	66880068	66880569	3.23401	0.974027	0.0352306	Distal Intergenic	ENSMUSG00000026003	Acadl	acyl-Coenzyme A dehydrogenase, long-chain
chr1	66901155	66901656	16.9983	0.475535	0.0379076	Distal Intergenic	ENSMUSG00000061816	Myl1	myosin, light polypeptide 1
chr1	67444177	67444678	24.4953	0.765974	0.0303633	Distal Intergenic	ENSMUSG00000025991	Cps1	carbamoyl-phosphate synthetase 1
chr1	69725285	69725786	7.18555	0.682855	0.0162761	Distal Intergenic	ENSMUSG00000025997	Ikzf2	IKAROS family zinc finger 2
chr1	70353295	70353796	3.17299	1.77049	0.0284387	Intron (ENSMUST00000065425.11/66722, intron 13 of 16)	ENSMUSG00000045648	Vwc2l	von Willebrand factor C domain-containing protein 2-like
chr1	71141467	71141968	15.4107	0.614707	0.00584368	Distal Intergenic	ENSMUSG00000026196	Bard1	BRCA1 associated RING domain 1
chr1	71142035	71142536	64.1228	0.437459	0.0123153	Distal Intergenic	ENSMUSG00000026196	Bard1	BRCA1 associated RING domain 1
chr1	71595952	71596453	44.7047	0.66396	0.00102086	Intron (ENSMUST00000188894.6/14268, intron 39 of 44)	ENSMUSG00000026193	Fn1	fibronectin 1
chr1	71722894	71723395	13.7965	0.602854	0.0469657	Distal Intergenic	ENSMUSG00000073652	Apol7d	apolipoprotein L 7d
chr1	71790873	71791374	13.9905	0.638018	0.0221812	Distal Intergenic	ENSMUSG00000099707	Gm8883	predicted gene 8883
chr1	71951651	71952152	5.75137	1.14147	0.0250559	Distal Intergenic	ENSMUSG00000101848	4933417E11Rik	RIKEN cDNA 4933417E11 gene
chr1	72096162	72096663	5.38191	0.964682	0.0261586	Distal Intergenic	ENSMUSG00000101848	4933417E11Rik	RIKEN cDNA 4933417E11 gene
chr1	72253800	72254301	3.7122	1.21818	0.00721161	Distal Intergenic	ENSMUSG00000026189	Pecr	peroxisomal trans-2-enoyl-CoA reductase
chr1	72264906	72265407	66.0769	0.700127	0.000492615	Intron (ENSMUST00000134840.7/111175, intron 6 of 7)	ENSMUSG00000026189	Pecr	peroxisomal trans-2-enoyl-CoA reductase
chr1	72265413	72265914	14.1905	0.47695	0.0299458	Intron (ENSMUST00000134840.7/111175, intron 6 of 7)	ENSMUSG00000026189	Pecr	peroxisomal trans-2-enoyl-CoA reductase
chr1	72267796	72268297	4.59529	0.839409	0.0202767	Intron (ENSMUST00000134840.7/111175, intron 5 of 7)	ENSMUSG00000026189	Pecr	peroxisomal trans-2-enoyl-CoA reductase
chr1	72275590	72276091	64.9109	0.523014	0.0193804	3' UTR	ENSMUSG00000026189	Pecr	peroxisomal trans-2-enoyl-CoA reductase
chr1	72282992	72283493	99.8338	0.333939	0.0270039	Promoter (<=1kb)	ENSMUSG00000026189	Pecr	peroxisomal trans-2-enoyl-CoA reductase
chr1	72293809	72294310	86.9891	0.552525	0.000525733	Intron (ENSMUST00000027380.11/271711, intron 1 of 2)	ENSMUSG00000026188	Tmem169	transmembrane protein 169
chr1	72603589	72604090	8.34494	1.31494	0.00729239	Intron (ENSMUST00000136498.7/54380, intron 9 of 13)	ENSMUSG00000039354	Smarcal1	SWI/SNF related matrix associated, actin dependent regulator of chromatin, subfamily a-like 1
chr1	72622243	72622744	128.098	0.471318	0.004034	Intron (ENSMUST00000136498.7/54380, intron 13 of 13)	ENSMUSG00000039354	Smarcal1	SWI/SNF related matrix associated, actin dependent regulator of chromatin, subfamily a-like 1
chr1	73100710	73101211	15.395	1.02539	0.00420172	Distal Intergenic	ENSMUSG00000101968	1700027A15Rik	RIKEN cDNA 1700027A15 gene
chr1	73402937	73403438	20.4518	1.06629	0.000270027	Intron (ENSMUST00000186582.1/78718, intron 2 of 2)	ENSMUSG00000101812	D530049I02Rik	RIKEN cDNA D530049I02 gene
chr1	73940660	73941161	9.17303	0.681727	0.0217024	Promoter (<=1kb)	ENSMUSG00000055322	Tns1	tensin 1
chr1	74075768	74076269	10.9874	1.04647	0.00522048	Intron (ENSMUST00000169786.7/21961, intron 2 of 34)	ENSMUSG00000055322	Tns1	tensin 1
chr1	74092244	74092745	15.027	0.796769	0.028911	Promoter (<=1kb)	ENSMUSG00000055322	Tns1	tensin 1
chr1	74161048	74161549	18.3838	0.535033	0.0292941	3' UTR	ENSMUSG00000026180	Cxcr2	chemokine (C-X-C motif) receptor 2
chr1	74164248	74164749	33.4771	0.665773	0.00297733	Distal Intergenic	ENSMUSG00000026180	Cxcr2	chemokine (C-X-C motif) receptor 2
chr1	74185046	74185547	2.16474	1.94062	0.0388742	Distal Intergenic	ENSMUSG00000048480	Cxcr1	chemokine (C-X-C motif) receptor 1
chr1	74240383	74240884	12.1954	1.19732	0.0105952	Intron (ENSMUST00000113820.8/76709, intron 2 of 10)	ENSMUSG00000006304	Arpc2	actin related protein 2/3 complex, subunit 2
chr1	74278474	74278975	4.40686	0.785378	0.0083805	Promoter (<=1kb)	ENSMUSG00000064272	Gpbar1	G protein-coupled bile acid receptor 1
chr1	74287960	74288461	21.5398	0.898783	0.00753567	Promoter (2-3kb)	ENSMUSG00000026179	Pnkd	paroxysmal nonkinesiogenic dyskinesia
chr1	74323766	74324267	157.964	0.39341	0.00398559	Intron (ENSMUST00000027370.12/56695, intron 2 of 9)	ENSMUSG00000026179	Pnkd	paroxysmal nonkinesiogenic dyskinesia
chr1	74352580	74353081	11.6113	0.854922	0.0259837	3' UTR	ENSMUSG00000073650	Catip	ciliogenesis associated TTC17 interacting protein
chr1	74368938	74369439	8.95956	1.01468	0.00166137	3' UTR	ENSMUSG00000073650	Catip	ciliogenesis associated TTC17 interacting protein
chr1	74371317	74371818	15.1816	0.571891	0.0241167	Distal Intergenic	ENSMUSG00000026177	Slc11a1	solute carrier family 11 (proton-coupled divalent metal ion transporters), member 1
chr1	74414315	74414816	9.28129	1.2875	0.00251243	Intron (ENSMUST00000027366.12/22349, intron 1 of 19)	ENSMUSG00000026175	Vil1	villin 1
chr1	74420572	74421073	23.1189	1.27373	4.50502e-05	Promoter (<=1kb)	ENSMUSG00000026175	Vil1	villin 1
chr1	74425835	74426336	128.393	0.350059	0.0106518	Promoter (2-3kb)	ENSMUSG00000026175	Vil1	villin 1
chr1	74436444	74436945	41.6516	0.592257	0.00359818	3' UTR	ENSMUSG00000026175	Vil1	villin 1
chr1	74474711	74475212	6.25673	1.53402	0.000628592	Exon (ENSMUST00000044260.10/319651, exon 10 of 24)	ENSMUSG00000033364	Usp37	ubiquitin specific peptidase 37
chr1	74477052	74477553	33.3842	0.435036	0.0471017	Intron (ENSMUST00000044260.10/319651, intron 9 of 23)	ENSMUSG00000033364	Usp37	ubiquitin specific peptidase 37
chr1	74544928	74545429	87.6452	0.515428	0.00314961	Promoter (<=1kb)	ENSMUSG00000026173	Plcd4	phospholipase C, delta 4
chr1	74626535	74627036	10.7658	0.504071	0.0108401	Promoter (<=1kb)	ENSMUSG00000033276	Stk36	serine/threonine kinase 36
chr1	74627040	74627541	166.223	0.429373	0.00166643	Promoter (<=1kb)	ENSMUSG00000033276	Stk36	serine/threonine kinase 36
chr1	74754812	74755313	2.15722	1.14122	0.00697195	Distal Intergenic	ENSMUSG00000006542	Prkag3	protein kinase, AMP-activated, gamma 3 non-catalytic subunit
chr1	74810376	74810877	3.41599	0.832145	0.037976	Distal Intergenic	ENSMUSG00000026167	Wnt10a	wingless-type MMTV integration site family, member 10A
chr1	74811496	74811997	6.49302	0.57113	0.0395167	Distal Intergenic	ENSMUSG00000026167	Wnt10a	wingless-type MMTV integration site family, member 10A
chr1	74814754	74815255	2.64459	1.4396	0.000561893	Distal Intergenic	ENSMUSG00000026167	Wnt10a	wingless-type MMTV integration site family, member 10A
chr1	74823523	74824024	5.58393	0.984387	0.0173775	Distal Intergenic	ENSMUSG00000089964	Gm16582	predicted gene 16582
chr1	74830486	74830987	4.78887	0.700137	0.025393	Distal Intergenic	ENSMUSG00000089964	Gm16582	predicted gene 16582
chr1	74845879	74846380	14.4895	0.531093	0.0125128	Distal Intergenic	ENSMUSG00000089964	Gm16582	predicted gene 16582
chr1	74847139	74847640	32.4163	0.704254	0.000299893	Distal Intergenic	ENSMUSG00000089964	Gm16582	predicted gene 16582
chr1	74855800	74856301	37.8826	0.756951	0.000882904	Promoter (<=1kb)	ENSMUSG00000090071	Cdk5r2	cyclin-dependent kinase 5, regulatory subunit 2 (p39)
chr1	74893635	74894136	18.352	1.2327	0.00401317	Promoter (<=1kb)	ENSMUSG00000006546	Cryba2	crystallin, beta A2
chr1	74920022	74920523	5.37622	1.15572	0.00923012	Exon (ENSMUST00000094844.3/241116, exon 14 of 33)	ENSMUSG00000047021	Cfap65	cilia and flagella associated protein 65
chr1	75010676	75011177	4.24097	1.98708	0.0086964	Intron (ENSMUST00000152855.1/75570, intron 2 of 4)	ENSMUSG00000026162	Nhej1	non-homologous end joining factor 1
chr1	75101468	75101969	127.599	0.525134	0.00039181	Distal Intergenic	ENSMUSG00000026205	Slc23a3	solute carrier family 23 (nucleobase transporters), member 3
chr1	75118250	75118751	16.1971	0.773915	0.00125003	Distal Intergenic	ENSMUSG00000026205	Slc23a3	solute carrier family 23 (nucleobase transporters), member 3
chr1	75118927	75119428	70.4651	0.717738	7.60272e-05	Distal Intergenic	ENSMUSG00000026205	Slc23a3	solute carrier family 23 (nucleobase transporters), member 3
chr1	75144897	75145398	52.6929	0.732219	0.000207642	Promoter (<=1kb)	ENSMUSG00000049339	Retreg2	reticulophagy regulator family member 2
chr1	75145489	75145990	30.9814	0.673277	0.00358774	Promoter (<=1kb)	ENSMUSG00000049339	Retreg2	reticulophagy regulator family member 2
chr1	75168575	75169076	89.2374	0.35538	0.0211481	Promoter (<=1kb)	ENSMUSG00000026197	Zfand2b	zinc finger, AN1 type domain 2B
chr1	75195568	75196069	40.3824	0.355509	0.0487386	Promoter (<=1kb)	ENSMUSG00000026199	Ankzf1	ankyrin repeat and zinc finger domain containing 1
chr1	75207418	75207919	21.1058	1.0109	0.000105761	Promoter (1-2kb)	ENSMUSG00000026200	Glb1l	galactosidase, beta 1-like
chr1	75207979	75208480	16.0065	0.562694	0.0175528	Promoter (<=1kb)	ENSMUSG00000026200	Glb1l	galactosidase, beta 1-like
chr1	75213054	75213555	39.9014	0.701648	0.00301738	Promoter (<=1kb)	ENSMUSG00000026201	Stk16	serine/threonine kinase 16
chr1	75239672	75240173	14.1572	1.07602	0.00549982	Promoter (<=1kb)	ENSMUSG00000026203	Dnajb2	DnaJ heat shock protein family (Hsp40) member B2
chr1	75293559	75294060	41.7789	0.570632	0.00161709	Distal Intergenic	ENSMUSG00000033061	Resp18	regulated endocrine-specific protein 18
chr1	75294167	75294668	181.211	0.427258	0.00206951	Distal Intergenic	ENSMUSG00000033061	Resp18	regulated endocrine-specific protein 18
chr1	75358179	75358680	6.4076	1.23528	0.0252926	Promoter (1-2kb)	ENSMUSG00000026208	Des	desmin
chr1	75419384	75419885	3.23118	0.989552	0.00914116	Intron (ENSMUST00000087122.11/11790, intron 27 of 40)	ENSMUSG00000026207	Speg	SPEG complex locus
chr1	75455839	75456340	92.3201	0.895914	3.93471e-05	Intron (ENSMUST00000113577.7/241118, intron 1 of 8)	ENSMUSG00000033007	Asic4	acid-sensing (proton-gated) ion channel family member 4
chr1	75464039	75464540	26.399	0.660006	0.00413459	Intron (ENSMUST00000113577.7/241118, intron 1 of 8)	ENSMUSG00000033007	Asic4	acid-sensing (proton-gated) ion channel family member 4
chr1	75471636	75472137	18.2709	1.06254	0.00507775	Intron (ENSMUST00000113577.7/241118, intron 4 of 8)	ENSMUSG00000032997	Chpf	chondroitin polymerizing factor
chr1	75498050	75498551	132.435	0.435385	0.00434888	Exon (ENSMUST00000113567.8/98733, exon 7 of 20)	ENSMUSG00000026211	Obsl1	obscurin-like 1
chr1	75535975	75536476	40.2439	0.638838	0.0063612	Promoter (2-3kb)	ENSMUSG00000026213	Stk11ip	serine/threonine kinase 11 interacting protein
chr1	75809797	75810298	17.9407	0.853639	0.0246026	Distal Intergenic	ENSMUSG00000006576	Slc4a3	solute carrier family 4 (anion exchanger), member 3
chr1	76246366	76246867	3.40489	1.75404	0.0287217	Distal Intergenic	ENSMUSG00000100553	Gm17751	predicted gene, 17751
chr1	77326516	77327017	4.81226	1.114	0.0489837	Distal Intergenic	ENSMUSG00000026235	Epha4	Eph receptor A4
chr1	77397674	77398175	14.3329	0.865808	0.0312337	Exon (ENSMUST00000189934.1/13838, exon 8 of 8)	ENSMUSG00000026235	Epha4	Eph receptor A4
chr1	77482688	77483189	12.5985	1.16511	0.00361646	Intron (ENSMUST00000027451.12/13838, intron 3 of 17)	ENSMUSG00000099141	Mir6352	microRNA 6352
chr1	77728849	77729350	4.38939	1.75886	0.0139551	Distal Intergenic	ENSMUSG00000026235	Epha4	Eph receptor A4
chr1	77923742	77924243	15.177	0.68014	0.0406467	Distal Intergenic	ENSMUSG00000004872	Pax3	paired box 3
chr1	77955376	77955877	2.98501	1.46203	0.0231776	Intron (ENSMUST00000189245.1/ENSMUST00000189245.1, intron 1 of 3)	ENSMUSG00000004872	Pax3	paired box 3
chr1	78426685	78427186	4.27576	1.19525	0.0321077	Intron (ENSMUST00000170217.7/23874, intron 16 of 17)	ENSMUSG00000026245	Farsb	phenylalanyl-tRNA synthetase, beta subunit
chr1	78465395	78465896	55.1798	0.489779	0.007203	Exon (ENSMUST00000195509.1/ENSMUST00000195509.1, exon 1 of 1)	ENSMUSG00000026245	Farsb	phenylalanyl-tRNA synthetase, beta subunit
chr1	78634118	78634619	15.2634	0.725668	0.0119263	Distal Intergenic	ENSMUSG00000032883	Acsl3	acyl-CoA synthetase long-chain family member 3
chr1	78647371	78647872	5.87528	1.22708	0.018596	Distal Intergenic	ENSMUSG00000032883	Acsl3	acyl-CoA synthetase long-chain family member 3
chr1	79558960	79559461	41.8558	0.476478	0.0407808	Distal Intergenic	ENSMUSG00000054702	Ap1s3	adaptor-related protein complex AP-1, sigma 3
chr1	79647264	79647765	4.87008	0.915744	0.0298625	Intron (ENSMUST00000162342.7/252903, intron 1 of 4)	ENSMUSG00000054702	Ap1s3	adaptor-related protein complex AP-1, sigma 3
chr1	79649035	79649536	4.93892	1.23674	0.000109361	Intron (ENSMUST00000162342.7/252903, intron 1 of 4)	ENSMUSG00000054702	Ap1s3	adaptor-related protein complex AP-1, sigma 3
chr1	79649536	79650037	40.5931	0.667729	0.00234695	Intron (ENSMUST00000162342.7/252903, intron 1 of 4)	ENSMUSG00000054702	Ap1s3	adaptor-related protein complex AP-1, sigma 3
chr1	79753659	79754160	81.0245	0.735793	0.00200921	Intron (ENSMUST00000113512.7/69368, intron 1 of 11)	ENSMUSG00000073643	Wdfy1	WD repeat and FYVE domain containing 1
chr1	79777708	79778209	4.652	1.67301	0.015364	Promoter (1-2kb)	ENSMUSG00000073643	Wdfy1	WD repeat and FYVE domain containing 1
chr1	79826327	79826828	5.36846	1.01321	0.0459049	Intron (ENSMUST00000027467.10/20720, intron 1 of 8)	ENSMUSG00000026249	Serpine2	serine (or cysteine) peptidase inhibitor, clade E, member 2
chr1	80198755	80199256	14.2516	0.759822	0.0173584	3' UTR	ENSMUSG00000043230	Fam124b	family with sequence similarity 124, member B
chr1	80318563	80319064	66.4633	0.403554	0.039405	Intron (ENSMUST00000163119.7/26554, intron 2 of 15)	ENSMUSG00000004364	Cul3	cullin 3
chr1	80340266	80340767	7.19306	1.27897	0.00931955	Promoter (<=1kb)	ENSMUSG00000004364	Cul3	cullin 3
chr1	80368152	80368653	12.4739	1.34122	0.00125836	Distal Intergenic	ENSMUSG00000004364	Cul3	cullin 3
chr1	80587302	80587803	8.34607	1.45918	0.00115886	Intron (ENSMUST00000077946.11/210293, intron 11 of 55)	ENSMUSG00000038608	Dock10	dedicator of cytokinesis 10
chr1	80592345	80592846	4.77928	1.12502	0.0330495	Promoter (<=1kb)	ENSMUSG00000038608	Dock10	dedicator of cytokinesis 10
chr1	80593263	80593764	3.38226	1.15986	0.042746	Promoter (<=1kb)	ENSMUSG00000038608	Dock10	dedicator of cytokinesis 10
chr1	80619640	80620141	13.0858	0.794921	0.029074	Intron (ENSMUST00000077946.11/210293, intron 3 of 55)	ENSMUSG00000038608	Dock10	dedicator of cytokinesis 10
chr1	80693563	80694064	4.75567	1.11862	0.0261934	Intron (ENSMUST00000077946.11/210293, intron 1 of 55)	ENSMUSG00000038608	Dock10	dedicator of cytokinesis 10
chr1	80734855	80735356	14.6812	0.772361	0.0100681	Intron (ENSMUST00000077946.11/210293, intron 1 of 55)	ENSMUSG00000038608	Dock10	dedicator of cytokinesis 10
chr1	80735359	80735860	9.61746	0.660467	0.0311159	Intron (ENSMUST00000077946.11/210293, intron 1 of 55)	ENSMUSG00000038608	Dock10	dedicator of cytokinesis 10
chr1	81128547	81129048	4.96627	2.75243	0.013584	Intron (ENSMUST00000137862.7/241134, intron 3 of 6)	ENSMUSG00000054976	Nyap2	neuronal tyrosine-phophorylated phosphoinositide 3-kinase adaptor 2
chr1	82268825	82269326	38.8224	0.524632	0.0046701	Intron (ENSMUST00000069799.2/16367, intron 1 of 1)	ENSMUSG00000055980	Irs1	insulin receptor substrate 1
chr1	82476971	82477472	2.12105	2.25199	0.0225352	Intron (ENSMUST00000087050.6/12829, intron 37 of 47)	ENSMUSG00000067158	Col4a4	collagen, type IV, alpha 4
chr1	82575135	82575636	2.83842	1.28642	0.0310986	Intron (ENSMUST00000087050.6/12829, intron 1 of 47)	ENSMUSG00000067158	Col4a4	collagen, type IV, alpha 4
chr1	82692620	82693121	7.77084	1.28616	0.0255725	Intron (ENSMUST00000113457.8/12828, intron 37 of 51)	ENSMUSG00000079465	Col4a3	collagen, type IV, alpha 3
chr1	82702211	82702712	8.4814	0.764645	0.0358919	Intron (ENSMUST00000113457.8/12828, intron 43 of 51)	ENSMUSG00000079465	Col4a3	collagen, type IV, alpha 3
chr1	82779054	82779555	2.64117	1.21141	0.0285742	Distal Intergenic	ENSMUSG00000026149	Tm4sf20	transmembrane 4 L six family member 20
chr1	83042616	83043117	5.73957	1.39595	0.0215258	Distal Intergenic	ENSMUSG00000038496	Slc19a3	solute carrier family 19, member 3
chr1	83300437	83300938	2.04843	2.24019	0.027095	Intron (ENSMUST00000160953.7/77629, intron 3 of 10)	ENSMUSG00000026163	Sphkap	SPHK1 interactor, AKAP domain containing
chr1	84219116	84219617	3.94922	1.28499	0.0365807	Promoter (<=1kb)	ENSMUSG00000098851	Mir6353	microRNA 6353
chr1	84223112	84223613	9.35749	1.46731	0.00910161	Intron (ENSMUST00000168574.8/98496, intron 1 of 2)	ENSMUSG00000098851	Mir6353	microRNA 6353
chr1	84295336	84295837	6.91306	1.26384	0.00585803	Intron (ENSMUST00000176559.7/98496, intron 1 of 2)	ENSMUSG00000045658	Pid1	phosphotyrosine interaction domain containing 1
chr1	84404217	84404718	4.55923	1.16758	0.0189168	Intron (ENSMUST00000049126.12/227325, intron 10 of 12)	ENSMUSG00000045658	Pid1	phosphotyrosine interaction domain containing 1
chr1	84427327	84427828	33.5557	0.54839	0.0492375	Intron (ENSMUST00000049126.12/227325, intron 8 of 12)	ENSMUSG00000045658	Pid1	phosphotyrosine interaction domain containing 1
chr1	84469426	84469927	3.73561	1.5794	0.00286828	Intron (ENSMUST00000049126.12/227325, intron 7 of 12)	ENSMUSG00000045658	Pid1	phosphotyrosine interaction domain containing 1
chr1	84817174	84817675	70.3559	0.458065	0.01603	Intron (ENSMUST00000027421.12/14897, intron 1 of 40)	ENSMUSG00000026219	Trip12	thyroid hormone receptor interactor 12
chr1	84859319	84859820	80.6247	0.440673	0.0219261	Intron (ENSMUST00000097672.3/66153, intron 1 of 3)	ENSMUSG00000073633	Fbxo36	F-box protein 36
chr1	84901758	84902259	9.57227	0.764651	0.0448994	Distal Intergenic	ENSMUSG00000026220	Slc16a14	solute carrier family 16 (monocarboxylic acid transporters), member 14
chr1	84913184	84913685	6.62306	0.943032	0.0131044	Intron (ENSMUST00000027422.6/71781, intron 3 of 4)	ENSMUSG00000026220	Slc16a14	solute carrier family 16 (monocarboxylic acid transporters), member 14
chr1	85702873	85703374	32.81	0.544069	0.0414553	Promoter (<=1kb)	ENSMUSG00000026222	Sp100	nuclear antigen Sp100
chr1	85822119	85822620	14.4685	0.681005	0.00864766	Intron (ENSMUST00000113360.7/12283, intron 2 of 8)	ENSMUSG00000036707	Cab39	calcium binding protein 39
chr1	85823115	85823616	26.0262	0.522581	0.0191118	Intron (ENSMUST00000113360.7/12283, intron 2 of 8)	ENSMUSG00000036707	Cab39	calcium binding protein 39
chr1	85824590	85825091	20.9944	0.66618	0.00515124	Intron (ENSMUST00000113360.7/12283, intron 2 of 8)	ENSMUSG00000036707	Cab39	calcium binding protein 39
chr1	85826261	85826762	6.07328	0.526801	0.0371864	Intron (ENSMUST00000113360.7/12283, intron 2 of 8)	ENSMUSG00000036707	Cab39	calcium binding protein 39
chr1	85861002	85861503	5.50123	1.02019	0.012391	Distal Intergenic	ENSMUSG00000026223	Itm2c	integral membrane protein 2C
chr1	85887797	85888298	2.6057	1.48549	0.00876234	Distal Intergenic	ENSMUSG00000026223	Itm2c	integral membrane protein 2C
chr1	85888487	85888988	6.86279	1.80356	5.88834e-05	Distal Intergenic	ENSMUSG00000026223	Itm2c	integral membrane protein 2C
chr1	85889864	85890365	6.44423	2.06688	0.000103518	Distal Intergenic	ENSMUSG00000026223	Itm2c	integral membrane protein 2C
chr1	85905254	85905755	10.2033	0.964431	0.0177692	Promoter (<=1kb)	ENSMUSG00000026223	Itm2c	integral membrane protein 2C
chr1	85913497	85913998	10.0444	1.32609	0.00484619	Distal Intergenic	ENSMUSG00000026223	Itm2c	integral membrane protein 2C
chr1	85914791	85915292	5.44271	1.54313	0.0022934	Distal Intergenic	ENSMUSG00000026223	Itm2c	integral membrane protein 2C
chr1	85915830	85916331	9.54837	1.39936	0.00104376	Distal Intergenic	ENSMUSG00000026223	Itm2c	integral membrane protein 2C
chr1	85949291	85949792	5.89122	1.40939	0.00432809	Intron (ENSMUST00000086975.5/227326, intron 1 of 1)	ENSMUSG00000049608	Gpr55	G protein-coupled receptor 55
chr1	85986985	85987486	43.7066	0.489861	0.0319533	Distal Intergenic	ENSMUSG00000049608	Gpr55	G protein-coupled receptor 55
chr1	85991984	85992485	72.8895	0.729323	0.000992641	Distal Intergenic	ENSMUSG00000026226	Spata3	spermatogenesis associated 3
chr1	85992534	85993035	4.46922	1.04189	0.00191414	Distal Intergenic	ENSMUSG00000026226	Spata3	spermatogenesis associated 3
chr1	86082197	86082698	85.3428	0.487723	0.00604188	Intron (ENSMUST00000139715.7/70247, intron 7 of 20)	ENSMUSG00000026229	Psmd1	proteasome (prosome, macropain) 26S subunit, non-ATPase, 1
chr1	86141904	86142405	6.00106	0.941093	0.0476782	Intron (ENSMUST00000135197.1/78795, intron 2 of 5)	ENSMUSG00000062590	Armc9	armadillo repeat containing 9
chr1	86157055	86157556	12.3969	1.50334	1.28749e-05	Promoter (2-3kb)	ENSMUSG00000062590	Armc9	armadillo repeat containing 9
chr1	86230816	86231317	6.26808	1.20232	0.0234432	Intron (ENSMUST00000123618.7/78795, intron 19 of 19)	ENSMUSG00000062590	Armc9	armadillo repeat containing 9
chr1	86255438	86255939	4.18397	1.40891	0.0295641	Intron (ENSMUST00000135973.7/78795, intron 21 of 21)	ENSMUSG00000062590	Armc9	armadillo repeat containing 9
chr1	86267337	86267838	5.35467	1.13696	0.027978	Intron (ENSMUST00000113309.8/78795, intron 23 of 24)	ENSMUSG00000062590	Armc9	armadillo repeat containing 9
chr1	86271863	86272364	6.94173	1.15296	0.0147046	Intron (ENSMUST00000113309.8/78795, intron 23 of 24)	ENSMUSG00000062590	Armc9	armadillo repeat containing 9
chr1	86275738	86276239	3.02085	1.50664	0.0142596	3' UTR	ENSMUSG00000079445	B3gnt7	UDP-GlcNAc:betaGal beta-1,3-N-acetylglucosaminyltransferase 7
chr1	86286443	86286944	4.80471	0.691882	0.0145167	Intron (ENSMUST00000126385.1/ENSMUST00000126385.1, intron 2 of 3)	ENSMUSG00000079445	B3gnt7	UDP-GlcNAc:betaGal beta-1,3-N-acetylglucosaminyltransferase 7
chr1	86286966	86287467	136.396	0.743119	2.28101e-05	Intron (ENSMUST00000126385.1/ENSMUST00000126385.1, intron 2 of 3)	ENSMUSG00000079445	B3gnt7	UDP-GlcNAc:betaGal beta-1,3-N-acetylglucosaminyltransferase 7
chr1	86299705	86300206	6.48201	1.09936	0.0328878	Intron (ENSMUST00000126385.1/ENSMUST00000126385.1, intron 1 of 3)	ENSMUSG00000079445	B3gnt7	UDP-GlcNAc:betaGal beta-1,3-N-acetylglucosaminyltransferase 7
chr1	86334604	86335105	4.16453	1.06959	0.0416619	Distal Intergenic	ENSMUSG00000026234	Ncl	nucleolin
chr1	86336923	86337424	4.49279	0.970834	0.047423	Distal Intergenic	ENSMUSG00000026234	Ncl	nucleolin
chr1	86384682	86385183	16.6602	0.745224	0.0424436	Promoter (2-3kb)	ENSMUSG00000026237	Nmur1	neuromedin U receptor 1
chr1	86410102	86410603	7.49942	0.877275	0.00993897	Intron (ENSMUST00000212541.1/14767, intron 2 of 3)	ENSMUSG00000026237	Nmur1	neuromedin U receptor 1
chr1	86415416	86415917	6.29008	0.683627	0.00625686	Intron (ENSMUST00000212541.1/14767, intron 2 of 3)	ENSMUSG00000026237	Nmur1	neuromedin U receptor 1
chr1	86429087	86429588	39.9663	0.527513	0.00164666	Promoter (2-3kb)	ENSMUSG00000036574	Tex44	testis expressed 44
chr1	86431420	86431921	33.6825	0.420401	0.0138929	Distal Intergenic	ENSMUSG00000036574	Tex44	testis expressed 44
chr1	86431955	86432456	52.3457	0.539817	0.00134555	Distal Intergenic	ENSMUSG00000036574	Tex44	testis expressed 44
chr1	86443644	86444145	5.1121	1.03225	0.0382634	Distal Intergenic	ENSMUSG00000036574	Tex44	testis expressed 44
chr1	86453039	86453540	42.6559	0.658294	2.61668e-05	Distal Intergenic	ENSMUSG00000036574	Tex44	testis expressed 44
chr1	86453547	86454048	12.0334	0.478325	0.0042702	Distal Intergenic	ENSMUSG00000036574	Tex44	testis expressed 44
chr1	86454090	86454591	63.2882	0.498509	0.00193098	Distal Intergenic	ENSMUSG00000036574	Tex44	testis expressed 44
chr1	86455538	86456039	7.8028	0.484425	0.0409126	Distal Intergenic	ENSMUSG00000036574	Tex44	testis expressed 44
chr1	86456166	86456667	4.89777	0.635213	0.00175843	Distal Intergenic	ENSMUSG00000036574	Tex44	testis expressed 44
chr1	86459891	86460392	27.2488	0.593223	0.00427525	Distal Intergenic	ENSMUSG00000036574	Tex44	testis expressed 44
chr1	86510175	86510676	223.618	0.590419	6.55232e-05	Distal Intergenic	ENSMUSG00000026238	Ptma	prothymosin alpha
chr1	86514697	86515198	21.7504	0.799896	0.00147321	Distal Intergenic	ENSMUSG00000026238	Ptma	prothymosin alpha
chr1	86597266	86597767	24.6982	0.87041	0.0127084	Promoter (<=1kb)	ENSMUSG00000026240	Cops7b	COP9 signalosome subunit 7B
chr1	86597860	86598361	10.0661	0.679585	0.0486435	Promoter (1-2kb)	ENSMUSG00000026240	Cops7b	COP9 signalosome subunit 7B
chr1	86614615	86615116	6.04328	1.64274	0.00462184	Distal Intergenic	ENSMUSG00000026240	Cops7b	COP9 signalosome subunit 7B
chr1	86631117	86631618	10.788	0.892796	0.029591	Distal Intergenic	ENSMUSG00000026240	Cops7b	COP9 signalosome subunit 7B
chr1	87060608	87061109	2.16474	2.2096	0.0282749	Distal Intergenic	ENSMUSG00000026246	Alppl2	alkaline phosphatase, placental-like 2
chr1	87070210	87070711	8.64417	1.07231	0.0321408	Exon (ENSMUST00000212812.1/ENSMUST00000212812.1, exon 9 of 11)	ENSMUSG00000026246	Alppl2	alkaline phosphatase, placental-like 2
chr1	87091961	87092462	5.33221	1.18956	0.0361698	Promoter (2-3kb)	ENSMUSG00000026246	Alppl2	alkaline phosphatase, placental-like 2
chr1	87103542	87104043	15.3253	0.845595	0.00280598	Promoter (1-2kb)	ENSMUSG00000079440	Alpi	alkaline phosphatase, intestinal
chr1	87108208	87108709	4.89912	1.01009	0.000496419	Distal Intergenic	ENSMUSG00000079440	Alpi	alkaline phosphatase, intestinal
chr1	87108736	87109237	33.3975	1.21229	1.42661e-08	Distal Intergenic	ENSMUSG00000079440	Alpi	alkaline phosphatase, intestinal
chr1	87114609	87115110	14.9343	1.11224	0.00179138	Distal Intergenic	ENSMUSG00000036500	Akp3	alkaline phosphatase 3, intestine, not Mn requiring
chr1	87141268	87141769	39.7973	0.525547	0.0130337	Distal Intergenic	ENSMUSG00000026247	Ecel1	endothelin converting enzyme-like 1
chr1	87173720	87174221	20.8191	0.861325	0.0192641	Distal Intergenic	ENSMUSG00000036480	Prss56	protease, serine 56
chr1	87186187	87186688	16.0033	1.34131	0.000582273	Promoter (2-3kb)	ENSMUSG00000036480	Prss56	protease, serine 56
chr1	87191647	87192148	11.3231	1.03039	0.0140951	Promoter (<=1kb)	ENSMUSG00000026251	Chrnd	cholinergic receptor, nicotinic, delta polypeptide
chr1	87254286	87254787	59.719	0.427566	0.0428099	Distal Intergenic	ENSMUSG00000026255	Efhd1	EF hand domain containing 1
chr1	87321688	87322189	2.75612	2.28676	0.0336834	Distal Intergenic	ENSMUSG00000048000	Gigyf2	GRB10 interacting GYF protein 2
chr1	87454936	87455437	7.67299	1.26331	0.0254111	Distal Intergenic	ENSMUSG00000048000	Gigyf2	GRB10 interacting GYF protein 2
chr1	87478694	87479195	62.2616	0.776385	0.000926752	3' UTR	ENSMUSG00000026258	Snorc	secondary ossification center associated regulator of chondrocyte maturation
chr1	87502277	87502778	33.9751	1.09044	0.00150596	Intron (ENSMUST00000027477.14/53972, intron 3 of 12)	ENSMUSG00000079434	Neu2	neuraminidase 2
chr1	87547970	87548471	14.6393	0.693937	0.0251729	Intron (ENSMUST00000166055.7/23956, intron 1 of 2)	ENSMUSG00000026259	Ngef	neuronal guanine nucleotide exchange factor
chr1	87564991	87565492	11.4305	0.812642	0.00303759	Intron (ENSMUST00000166055.7/23956, intron 1 of 2)	ENSMUSG00000026259	Ngef	neuronal guanine nucleotide exchange factor
chr1	87567669	87568170	10.6752	0.739278	0.0157797	Intron (ENSMUST00000166055.7/23956, intron 1 of 2)	ENSMUSG00000026259	Ngef	neuronal guanine nucleotide exchange factor
chr1	87578952	87579453	7.7761	1.31069	0.00212827	5' UTR	ENSMUSG00000079434	Neu2	neuraminidase 2
chr1	87586877	87587378	13.6879	0.636904	0.0434826	Promoter (2-3kb)	ENSMUSG00000079434	Neu2	neuraminidase 2
chr1	87660856	87661357	5.73957	1.09764	0.029353	Intron (ENSMUST00000169754.7/16331, intron 2 of 26)	ENSMUSG00000026288	Inpp5d	inositol polyphosphate-5-phosphatase D
chr1	87668407	87668908	9.4058	1.03945	0.0401575	Intron (ENSMUST00000169754.7/16331, intron 4 of 26)	ENSMUSG00000026288	Inpp5d	inositol polyphosphate-5-phosphatase D
chr1	87683332	87683833	51.8341	0.700647	0.00173276	Exon (ENSMUST00000169754.7/16331, exon 9 of 27)	ENSMUSG00000026288	Inpp5d	inositol polyphosphate-5-phosphatase D
chr1	87693757	87694258	4.56524	1.29015	0.0477313	Intron (ENSMUST00000169754.7/16331, intron 10 of 26)	ENSMUSG00000026288	Inpp5d	inositol polyphosphate-5-phosphatase D
chr1	87776445	87776946	13.7585	0.658063	0.0173062	Promoter (<=1kb)	ENSMUSG00000026289	Atg16l1	autophagy related 16-like 1 (S. cerevisiae)
chr1	87781581	87782082	7.82081	0.934547	0.00546822	Promoter (2-3kb)	ENSMUSG00000089281	Scarna6	small Cajal body-specific RNA 6
chr1	88022176	88022677	42.2852	1.39534	7.58216e-08	Exon (ENSMUST00000121704.1/ENSMUST00000121704.1, exon 1 of 1)	ENSMUSG00000005501	Usp40	ubiquitin specific peptidase 40
chr1	88031361	88031862	11.1602	0.929262	0.0469093	Distal Intergenic	ENSMUSG00000005501	Usp40	ubiquitin specific peptidase 40
chr1	88053420	88053921	5.73106	1.38681	0.00807645	Promoter (1-2kb)	ENSMUSG00000090165	Ugt1a10	UDP glycosyltransferase 1 family, polypeptide A10
chr1	88062035	88062536	45.6282	0.687315	0.00104456	Intron (ENSMUST00000138182.7/394430, intron 1 of 3)	ENSMUSG00000090165	Ugt1a10	UDP glycosyltransferase 1 family, polypeptide A10
chr1	88063135	88063636	5.44711	0.741723	0.0284174	Intron (ENSMUST00000138182.7/394430, intron 1 of 3)	ENSMUSG00000090175	Ugt1a9	UDP glucuronosyltransferase 1 family, polypeptide A9
chr1	88086082	88086583	3.22105	1.7741	0.00393927	Promoter (1-2kb)	ENSMUSG00000090171	Ugt1a2	UDP glucuronosyltransferase 1 family, polypeptide A2
chr1	88133365	88133866	17.1952	1.05691	0.0306193	Promoter (<=1kb)	ENSMUSG00000054545	Ugt1a6a	UDP glucuronosyltransferase 1 family, polypeptide A6A
chr1	88350542	88351043	8.38444	1.15122	0.00603468	Exon (ENSMUST00000113114.9/171382, exon 17 of 29)	ENSMUSG00000036251	Trpm8	transient receptor potential cation channel, subfamily M, member 8
chr1	88484215	88484716	20.0448	0.978737	0.0030564	Distal Intergenic	ENSMUSG00000062310	Glrp1	glutamine repeat protein 1
chr1	88494735	88495236	11.4615	1.20164	0.00249319	Distal Intergenic	ENSMUSG00000062310	Glrp1	glutamine repeat protein 1
chr1	88514593	88515094	4.84022	0.694277	0.0258524	Distal Intergenic	ENSMUSG00000062310	Glrp1	glutamine repeat protein 1
chr1	88515167	88515668	35.4723	0.961156	1.44845e-05	Distal Intergenic	ENSMUSG00000062310	Glrp1	glutamine repeat protein 1
chr1	88516610	88517111	5.19465	0.913616	0.0162196	Distal Intergenic	ENSMUSG00000062310	Glrp1	glutamine repeat protein 1
chr1	88575309	88575810	11.0042	1.53735	3.54114e-05	Distal Intergenic	ENSMUSG00000100798	Gm19589	predicted gene, 19589
chr1	88580297	88580798	11.8442	1.0518	0.000912901	Distal Intergenic	ENSMUSG00000100798	Gm19589	predicted gene, 19589
chr1	88582501	88583002	23.514	1.29406	1.65188e-06	Distal Intergenic	ENSMUSG00000100798	Gm19589	predicted gene, 19589
chr1	88620196	88620697	8.89063	1.63933	8.72403e-05	Distal Intergenic	ENSMUSG00000100798	Gm19589	predicted gene, 19589
chr1	88620769	88621270	4.46327	1.23735	0.0153705	Distal Intergenic	ENSMUSG00000100798	Gm19589	predicted gene, 19589
chr1	88622103	88622604	7.56416	0.947397	0.00364637	Distal Intergenic	ENSMUSG00000100798	Gm19589	predicted gene, 19589
chr1	88628917	88629418	5.35646	1.06955	0.000817815	Distal Intergenic	ENSMUSG00000049866	Arl4c	ADP-ribosylation factor-like 4C
chr1	88630088	88630589	22.7022	0.724617	0.010712	Distal Intergenic	ENSMUSG00000049866	Arl4c	ADP-ribosylation factor-like 4C
chr1	88635333	88635834	3.08303	1.20426	0.014276	Distal Intergenic	ENSMUSG00000049866	Arl4c	ADP-ribosylation factor-like 4C
chr1	88684612	88685113	26.18	0.6127	0.0440352	Intron (ENSMUST00000051236.10/ENSMUST00000051236.10, intron 1 of 2)	ENSMUSG00000049866	Arl4c	ADP-ribosylation factor-like 4C
chr1	88851624	88852125	12.1699	1.30273	0.0217003	Distal Intergenic	ENSMUSG00000097398	Platr5	pluripotency associated transcript 5
chr1	88997377	88997878	110.91	0.514079	8.36399e-05	Distal Intergenic	ENSMUSG00000099378	1700067G17Rik	RIKEN cDNA 1700067G17 gene
chr1	89032042	89032543	18.7247	0.576928	0.0273487	Distal Intergenic	ENSMUSG00000099378	1700067G17Rik	RIKEN cDNA 1700067G17 gene
chr1	89037310	89037811	2.05827	1.52912	0.0141219	Distal Intergenic	ENSMUSG00000099378	1700067G17Rik	RIKEN cDNA 1700067G17 gene
chr1	89060779	89061280	23.455	0.64492	0.00960791	Distal Intergenic	ENSMUSG00000036206	Sh3bp4	SH3-domain binding protein 4
chr1	89482851	89483352	43.3118	0.64175	0.019979	Intron (ENSMUST00000027521.14/347722, intron 1 of 17)	ENSMUSG00000055013	Agap1	ArfGAP with GTPase domain, ankyrin repeat and PH domain 1
chr1	89571639	89572140	14.4963	0.91278	0.0108064	Intron (ENSMUST00000027521.14/347722, intron 1 of 17)	ENSMUSG00000055013	Agap1	ArfGAP with GTPase domain, ankyrin repeat and PH domain 1
chr1	89584307	89584808	27.2409	0.560491	0.045895	Intron (ENSMUST00000027521.14/347722, intron 1 of 17)	ENSMUSG00000055013	Agap1	ArfGAP with GTPase domain, ankyrin repeat and PH domain 1
chr1	89947090	89947591	2.16474	2.42183	0.016036	Distal Intergenic	ENSMUSG00000034486	Gbx2	gastrulation brain homeobox 2
chr1	90561393	90561894	14.4668	0.789623	0.0104403	Distal Intergenic	ENSMUSG00000034432	Cops8	COP9 signalosome subunit 8
chr1	90601593	90602094	4.38874	1.18616	0.019281	Promoter (<=1kb)	ENSMUSG00000034432	Cops8	COP9 signalosome subunit 8
chr1	90831700	90832201	25.7664	0.91103	0.000663498	Intron (ENSMUST00000056925.15/12835, intron 1 of 43)	ENSMUSG00000048126	Col6a3	collagen, type VI, alpha 3
chr1	90856006	90856507	21.841	0.937584	0.00849436	Distal Intergenic	ENSMUSG00000048126	Col6a3	collagen, type VI, alpha 3
chr1	90902633	90903134	39.5959	0.623812	0.00466641	Distal Intergenic	ENSMUSG00000026303	Mlph	melanophilin
chr1	90962017	90962518	16.1123	1.11207	0.00647568	Intron (ENSMUST00000027529.11/19329, intron 2 of 5)	ENSMUSG00000026304	Rab17	RAB17, member RAS oncogene family
chr1	90965568	90966069	9.82385	0.642963	0.0347548	Promoter (1-2kb)	ENSMUSG00000026304	Rab17	RAB17, member RAS oncogene family
chr1	90971827	90972328	4.87361	1.21186	0.00653016	Promoter (2-3kb)	ENSMUSG00000026304	Rab17	RAB17, member RAS oncogene family
chr1	90973936	90974437	11.9485	2.09985	3.80171e-07	Distal Intergenic	ENSMUSG00000026304	Rab17	RAB17, member RAS oncogene family
chr1	90980458	90980959	115.663	0.43705	0.00621769	Distal Intergenic	ENSMUSG00000026304	Rab17	RAB17, member RAS oncogene family
chr1	90981067	90981568	16.5218	0.613847	0.00643281	Distal Intergenic	ENSMUSG00000026304	Rab17	RAB17, member RAS oncogene family
chr1	91005107	91005608	20.1565	0.824758	0.00186462	Intron (ENSMUST00000189505.6/16978, intron 1 of 12)	ENSMUSG00000026305	Lrrfip1	leucine rich repeat (in FLII) interacting protein 1
chr1	91008008	91008509	20.6792	0.997439	0.000403751	Intron (ENSMUST00000189505.6/16978, intron 1 of 12)	ENSMUSG00000026305	Lrrfip1	leucine rich repeat (in FLII) interacting protein 1
chr1	91013414	91013915	4.95568	1.05047	0.0149222	Intron (ENSMUST00000189505.6/16978, intron 1 of 12)	ENSMUSG00000026305	Lrrfip1	leucine rich repeat (in FLII) interacting protein 1
chr1	91015747	91016248	15.1916	0.57415	0.0373881	Intron (ENSMUST00000189505.6/16978, intron 1 of 12)	ENSMUSG00000026305	Lrrfip1	leucine rich repeat (in FLII) interacting protein 1
chr1	91106890	91107391	18.5175	0.833848	0.00476029	Exon (ENSMUST00000189505.6/16978, exon 12 of 13)	ENSMUSG00000026305	Lrrfip1	leucine rich repeat (in FLII) interacting protein 1
chr1	91116354	91116855	7.7761	1.9937	9.81773e-06	3' UTR	ENSMUSG00000026305	Lrrfip1	leucine rich repeat (in FLII) interacting protein 1
chr1	91144306	91144807	26.3759	0.655089	0.0126024	Promoter (<=1kb)	ENSMUSG00000070732	Rbm44	RNA binding motif protein 44
chr1	91155047	91155548	5.64252	1.11481	0.0274845	Exon (ENSMUST00000094698.1/329207, exon 5 of 16)	ENSMUSG00000070732	Rbm44	RNA binding motif protein 44
chr1	91168384	91168885	11.7777	0.824958	0.0235572	Promoter (<=1kb)	ENSMUSG00000070732	Rbm44	RNA binding motif protein 44
chr1	91176135	91176636	2.19621	0.734639	0.046327	Distal Intergenic	ENSMUSG00000034353	Ramp1	receptor (calcitonin) activity modifying protein 1
chr1	91177607	91178108	55.2846	0.422414	0.0260033	Promoter (1-2kb)	ENSMUSG00000034353	Ramp1	receptor (calcitonin) activity modifying protein 1
chr1	91199949	91200450	13.0731	1.02527	0.00345572	Intron (ENSMUST00000165855.7/51801, intron 2 of 2)	ENSMUSG00000034353	Ramp1	receptor (calcitonin) activity modifying protein 1
chr1	91225784	91226285	93.0873	0.40274	0.0204	Distal Intergenic	ENSMUSG00000034343	Ube2f	ubiquitin-conjugating enzyme E2F (putative)
chr1	91325875	91326376	21.6005	0.886582	0.0181038	Intron (ENSMUST00000088904.9/227357, intron 3 of 8)	ENSMUSG00000049515	Espnl	espin-like
chr1	91340863	91341364	76.6576	0.503772	0.00727684	Intron (ENSMUST00000088904.9/227357, intron 6 of 8)	ENSMUSG00000026308	Klhl30	kelch-like 30
chr1	91341551	91342052	9.08232	0.658826	0.0228824	Exon (ENSMUST00000088904.9/227357, exon 7 of 9)	ENSMUSG00000026308	Klhl30	kelch-like 30
chr1	91386910	91387411	29.2753	0.618577	0.00532275	Promoter (1-2kb)	ENSMUSG00000026309	Ilkap	integrin-linked kinase-associated serine/threonine phosphatase 2C
chr1	91443578	91444079	14.2029	1.26947	0.00947522	Intron (ENSMUST00000069620.9/18627, intron 6 of 22)	ENSMUSG00000055866	Per2	period circadian clock 2
chr1	91468020	91468521	160.551	0.479786	0.00187402	Distal Intergenic	ENSMUSG00000055866	Per2	period circadian clock 2
chr1	91806312	91806813	3.16618	1.64026	0.036494	Intron (ENSMUST00000007949.3/13345, intron 1 of 1)	ENSMUSG00000007805	Twist2	twist basic helix-loop-helix transcription factor 2
chr1	91840378	91840879	6.78821	0.882767	0.0293266	Intron (ENSMUST00000007949.3/13345, intron 1 of 1)	ENSMUSG00000007805	Twist2	twist basic helix-loop-helix transcription factor 2
chr1	91870288	91870789	6.83997	1.19606	0.036172	Distal Intergenic	ENSMUSG00000026313	Hdac4	histone deacetylase 4
chr1	92010478	92010979	7.79684	0.875866	0.00697055	Intron (ENSMUST00000097644.8/208727, intron 5 of 26)	ENSMUSG00000026313	Hdac4	histone deacetylase 4
chr1	92108144	92108645	131.246	0.444646	0.00146267	Intron (ENSMUST00000097644.8/208727, intron 2 of 26)	ENSMUSG00000026313	Hdac4	histone deacetylase 4
chr1	92143020	92143521	22.2792	0.499471	0.0401564	Intron (ENSMUST00000097644.8/208727, intron 2 of 26)	ENSMUSG00000026313	Hdac4	histone deacetylase 4
chr1	92144073	92144574	36.0843	0.755224	0.000505534	Intron (ENSMUST00000097644.8/208727, intron 2 of 26)	ENSMUSG00000026313	Hdac4	histone deacetylase 4
chr1	92152855	92153356	4.37046	1.15671	0.0402394	Intron (ENSMUST00000097644.8/208727, intron 1 of 26)	ENSMUSG00000026313	Hdac4	histone deacetylase 4
chr1	92178603	92179104	16.4765	1.35757	0.000324362	Promoter (1-2kb)	ENSMUSG00000026313	Hdac4	histone deacetylase 4
chr1	92268155	92268656	4.25579	0.95861	0.0430218	Distal Intergenic	ENSMUSG00000026313	Hdac4	histone deacetylase 4
chr1	92300165	92300666	5.65084	0.963646	0.0397823	Distal Intergenic	ENSMUSG00000026313	Hdac4	histone deacetylase 4
chr1	92306786	92307287	16.6741	0.757517	0.0233011	Distal Intergenic	ENSMUSG00000026313	Hdac4	histone deacetylase 4
chr1	92365387	92365888	12.9883	1.26216	0.0258709	Distal Intergenic	ENSMUSG00000026260	Ndufa10	NADH:ubiquinone oxidoreductase subunit A10
chr1	92569338	92569839	40.9544	0.710105	0.00270702	Distal Intergenic	ENSMUSG00000058904	Or9s23	olfactory receptor family 9 subfamily S member 23
chr1	92575569	92576070	16.0268	0.808234	0.00967945	Promoter (2-3kb)	ENSMUSG00000058904	Or9s23	olfactory receptor family 9 subfamily S member 23
chr1	92603681	92604182	4.62322	1.21759	0.0121513	Distal Intergenic	ENSMUSG00000062497	Or9s15	olfactory receptor family 9 subfamily S member 15
chr1	92631614	92632115	25.7099	0.645524	0.00383529	Distal Intergenic	ENSMUSG00000073616	Cops9	COP9 signalosome subunit 9
chr1	92640027	92640528	21.0599	0.603966	0.0491195	Promoter (<=1kb)	ENSMUSG00000073616	Cops9	COP9 signalosome subunit 9
chr1	92672773	92673274	32.9864	0.659059	0.00811758	Distal Intergenic	ENSMUSG00000044055	Otos	otospiralin
chr1	92677015	92677516	5.23623	1.06004	0.00923388	Distal Intergenic	ENSMUSG00000044055	Otos	otospiralin
chr1	92699784	92700285	11.6502	0.657931	0.0317702	Distal Intergenic	ENSMUSG00000044055	Otos	otospiralin
chr1	92726077	92726578	3.43435	1.42361	0.00662065	Distal Intergenic	ENSMUSG00000044055	Otos	otospiralin
chr1	92727334	92727835	40.476	0.894952	0.000110068	Distal Intergenic	ENSMUSG00000044055	Otos	otospiralin
chr1	92758585	92759086	8.05596	0.851697	0.0121538	Distal Intergenic	ENSMUSG00000034220	Gpc1	glypican 1
chr1	92835088	92835589	24.8515	0.689015	0.00126672	Exon (ENSMUST00000191373.1/14733, exon 2 of 2)	ENSMUSG00000034220	Gpc1	glypican 1
chr1	92858098	92858599	5.21224	1.17543	0.00179861	Promoter (1-2kb)	ENSMUSG00000034220	Gpc1	glypican 1
chr1	92861994	92862495	266.163	0.497494	0.00120028	Intron (ENSMUST00000212504.1/241158, intron 2 of 2)	ENSMUSG00000034220	Gpc1	glypican 1
chr1	92899803	92900304	47.7525	1.04826	8.23987e-06	Promoter (2-3kb)	ENSMUSG00000034212	Ankmy1	ankyrin repeat and MYND domain containing 1
chr1	92900346	92900847	16.8595	0.718916	0.0155769	Promoter (2-3kb)	ENSMUSG00000034212	Ankmy1	ankyrin repeat and MYND domain containing 1
chr1	92908244	92908745	2.06629	2.16999	0.00384759	Promoter (1-2kb)	ENSMUSG00000047067	Dusp28	dual specificity phosphatase 28
chr1	92968034	92968535	2.68601	1.44397	0.047705	Intron (ENSMUST00000185421.1/64095, intron 1 of 1)	ENSMUSG00000026271	Gpr35	G protein-coupled receptor 35
chr1	92997149	92997650	12.9954	1.19094	0.000238968	Distal Intergenic	ENSMUSG00000045091	Aqp12	aquaporin 12
chr1	92999018	92999519	41.4565	1.38073	3.27234e-08	Exon (ENSMUST00000191179.1/ENSMUST00000191179.1, exon 3 of 3)	ENSMUSG00000045091	Aqp12	aquaporin 12
chr1	93270437	93270938	66.7222	0.463107	0.00217995	Intron (ENSMUST00000062202.13/208777, intron 8 of 30)	ENSMUSG00000047793	Sned1	sushi, nidogen and EGF-like domains 1
chr1	93271072	93271573	46.1755	0.50332	0.008241	Promoter (2-3kb)	ENSMUSG00000047793	Sned1	sushi, nidogen and EGF-like domains 1
chr1	93373312	93373813	65.5031	0.451882	0.0319248	Promoter (<=1kb)	ENSMUSG00000034107	Ano7	anoctamin 7
chr1	93405843	93406344	145.989	0.491652	0.000155879	3' UTR	ENSMUSG00000034107	Ano7	anoctamin 7
chr1	93406616	93407117	45.6213	0.563521	0.00477003	3' UTR	ENSMUSG00000034107	Ano7	anoctamin 7
chr1	93465003	93465504	21.7624	0.559545	0.0416548	Intron (ENSMUST00000170883.7/110611, intron 1 of 27)	ENSMUSG00000034088	Hdlbp	high density lipoprotein (HDL) binding protein
chr1	93614207	93614708	15.6073	0.561192	0.0312571	Intron (ENSMUST00000120301.7/227377, intron 21 of 26)	ENSMUSG00000026277	Stk25	serine/threonine kinase 25 (yeast)
chr1	93731171	93731672	28.707	0.582507	0.0148081	Promoter (<=1kb)	ENSMUSG00000026279	Thap4	THAP domain containing 4
chr1	93738229	93738730	7.13633	1.29605	0.0185754	Intron (ENSMUST00000188846.1/ENSMUST00000188846.1, intron 1 of 2)	ENSMUSG00000026279	Thap4	THAP domain containing 4
chr1	93752835	93753336	134.706	0.437994	0.00307046	Promoter (1-2kb)	ENSMUSG00000026279	Thap4	THAP domain containing 4
chr1	93983538	93984039	4.65422	1.08779	0.0240778	Intron (ENSMUST00000185591.1/ENSMUST00000185591.1, intron 5 of 5)	ENSMUSG00000073608	Gal3st2c	galactose-3-O-sulfotransferase 2C
chr1	94629180	94629681	2.12105	1.81344	0.0452859	Distal Intergenic	ENSMUSG00000100518	4930440C22Rik	RIKEN cDNA 4930440C22 gene
chr1	97508012	97508513	10.7529	0.958332	0.0299093	Intron (ENSMUST00000187538.1/ENSMUST00000187538.1, intron 3 of 4)	ENSMUSG00000044768	Macir	macrophage immunometabolism regulator
chr1	97588248	97588749	17.9062	0.851049	0.00762141	Distal Intergenic	ENSMUSG00000044768	Macir	macrophage immunometabolism regulator
chr1	97589851	97590352	21.4305	0.989387	0.00398734	Distal Intergenic	ENSMUSG00000044768	Macir	macrophage immunometabolism regulator
chr1	97697139	97697640	12.1988	0.50692	0.0108643	Distal Intergenic	ENSMUSG00000040648	Ppip5k2	diphosphoinositol pentakisphosphate kinase 2
chr1	97697749	97698250	164.814	0.372164	0.0107805	Distal Intergenic	ENSMUSG00000040648	Ppip5k2	diphosphoinositol pentakisphosphate kinase 2
chr1	98073275	98073776	2.12105	2.7849	0.0190433	Intron (ENSMUST00000058762.14/18484, intron 1 of 25)	ENSMUSG00000026335	Pam	peptidylglycine alpha-amidating monooxygenase
chr1	98117672	98118173	12.4015	0.891952	0.00896814	Distal Intergenic	ENSMUSG00000100182	1810006J02Rik	RIKEN cDNA 1810006J02 gene
chr1	105273021	105273522	2.53346	1.25438	0.0446522	Distal Intergenic	ENSMUSG00000097482	Gm17634	predicted gene, 17634
chr1	105362607	105363108	20.0846	0.925077	0.0354523	Distal Intergenic	ENSMUSG00000097482	Gm17634	predicted gene, 17634
chr1	105591235	105591736	111.144	0.307125	0.0245296	Exon (ENSMUST00000070699.14/27392, exon 15 of 29)	ENSMUSG00000056536	Pign	phosphatidylinositol glycan anchor biosynthesis, class N
chr1	105674732	105675233	9.08135	1.00889	0.0360009	Intron (ENSMUST00000189091.6/227446, intron 1 of 4)	ENSMUSG00000026319	Relch	RAB11 binding and LisH domain, coiled-coil and HEAT repeat containing
chr1	105729002	105729503	7.28743	0.960606	0.0426621	Promoter (1-2kb)	ENSMUSG00000026319	Relch	RAB11 binding and LisH domain, coiled-coil and HEAT repeat containing
chr1	105892928	105893429	20.4707	0.613423	0.0278629	Distal Intergenic	ENSMUSG00000026321	Tnfrsf11a	tumor necrosis factor receptor superfamily, member 11a, NFKB activator
chr1	105911883	105912384	6.26408	0.92841	0.0323758	Distal Intergenic	ENSMUSG00000099843	Gm7160	predicted gene 7160
chr1	105917786	105918287	83.5446	0.408131	0.0158371	Distal Intergenic	ENSMUSG00000099843	Gm7160	predicted gene 7160
chr1	105918687	105919188	7.45104	0.866131	0.0466042	Distal Intergenic	ENSMUSG00000099843	Gm7160	predicted gene 7160
chr1	105919200	105919701	4.34435	0.80296	0.00670563	Distal Intergenic	ENSMUSG00000099843	Gm7160	predicted gene 7160
chr1	106059734	106060235	6.53578	1.74787	0.00559852	Distal Intergenic	ENSMUSG00000038866	Zcchc2	zinc finger, CCHC domain containing 2
chr1	106090188	106090689	9.31149	1.08626	0.00496739	Exon (ENSMUST00000180947.1/ENSMUST00000180947.1, exon 1 of 1)	ENSMUSG00000038866	Zcchc2	zinc finger, CCHC domain containing 2
chr1	106169544	106170045	21.1488	0.607454	0.0489201	Promoter (1-2kb)	ENSMUSG00000101583	Gm20753	predicted gene, 20753
chr1	106249134	106249635	6.20221	0.921579	0.0278655	Intron (ENSMUST00000061047.6/98432, intron 1 of 16)	ENSMUSG00000044340	Phlpp1	PH domain and leucine rich repeat protein phosphatase 1
chr1	106280580	106281081	12.9398	0.725932	0.0498436	Promoter (<=1kb)	ENSMUSG00000044340	Phlpp1	PH domain and leucine rich repeat protein phosphatase 1
chr1	106302786	106303287	7.05215	1.56703	0.00356482	Intron (ENSMUST00000061047.6/98432, intron 3 of 16)	ENSMUSG00000044340	Phlpp1	PH domain and leucine rich repeat protein phosphatase 1
chr1	106328622	106329123	80.1196	0.798052	2.13932e-05	Intron (ENSMUST00000061047.6/98432, intron 4 of 16)	ENSMUSG00000044340	Phlpp1	PH domain and leucine rich repeat protein phosphatase 1
chr1	106439397	106439898	17.1197	0.709293	0.0227536	Exon (ENSMUST00000189471.1/ENSMUST00000189471.1, exon 1 of 1)	ENSMUSG00000098344	Mir3473f	microRNA 3473f
chr1	106498839	106499340	4.83139	0.969882	0.0406893	Distal Intergenic	ENSMUSG00000098344	Mir3473f	microRNA 3473f
chr1	106509409	106509910	8.61366	1.25956	0.00171718	Distal Intergenic	ENSMUSG00000098344	Mir3473f	microRNA 3473f
chr1	106554852	106555353	27.754	0.913137	0.000302724	Intron (ENSMUST00000144260.7/ENSMUST00000144260.7, intron 2 of 2)	ENSMUSG00000098344	Mir3473f	microRNA 3473f
chr1	106557322	106557823	26.3389	0.428831	0.0418115	Intron (ENSMUST00000144260.7/ENSMUST00000144260.7, intron 2 of 2)	ENSMUSG00000098344	Mir3473f	microRNA 3473f
chr1	106623343	106623844	4.18937	1.06632	0.0453462	Intron (ENSMUST00000112751.1/12043, intron 1 of 1)	ENSMUSG00000098344	Mir3473f	microRNA 3473f
chr1	106641366	106641867	24.3655	0.574675	0.0219395	Intron (ENSMUST00000112751.1/12043, intron 1 of 1)	ENSMUSG00000057329	Bcl2	B cell leukemia/lymphoma 2
chr1	106687019	106687520	84.1008	0.383824	0.0320737	Intron (ENSMUST00000112751.1/12043, intron 1 of 1)	ENSMUSG00000057329	Bcl2	B cell leukemia/lymphoma 2
chr1	106742806	106743307	10.9678	0.919409	0.0251094	Intron (ENSMUST00000010049.5/70750, intron 6 of 9)	ENSMUSG00000009905	Kdsr	3-ketodihydrosphingosine reductase
chr1	106749811	106750312	25.4498	0.676188	0.00623239	Intron (ENSMUST00000010049.5/70750, intron 3 of 9)	ENSMUSG00000009905	Kdsr	3-ketodihydrosphingosine reductase
chr1	106788507	106789008	38.7319	0.591397	0.019022	Promoter (<=1kb)	ENSMUSG00000009907	Vps4b	vacuolar protein sorting 4B
chr1	106793124	106793625	5.52107	0.773151	0.036216	Promoter (2-3kb)	ENSMUSG00000009907	Vps4b	vacuolar protein sorting 4B
chr1	106797646	106798147	9.23361	1.10587	0.0043973	Promoter (<=1kb)	ENSMUSG00000009907	Vps4b	vacuolar protein sorting 4B
chr1	107424608	107425109	6.52005	0.97669	0.0483479	Promoter (1-2kb)	ENSMUSG00000067001	Serpinb7	serine (or cysteine) peptidase inhibitor, clade B, member 7
chr1	107510527	107511028	19.3571	1.27729	0.000293844	Promoter (<=1kb)	ENSMUSG00000062345	Serpinb2	serine (or cysteine) peptidase inhibitor, clade B, member 2
chr1	118316636	118317137	100.458	0.510254	0.000883394	Distal Intergenic	ENSMUSG00000026377	Nifk	nucleolar protein interacting with the FHA domain of MKI67
chr1	118386866	118387367	111.975	0.432823	0.00495427	Promoter (1-2kb)	ENSMUSG00000064302	Clasp1	CLIP associating protein 1
chr1	118409262	118409763	12.8656	0.82981	0.0236961	Intron (ENSMUST00000049404.12/76707, intron 1 of 39)	ENSMUSG00000064302	Clasp1	CLIP associating protein 1
chr1	118555649	118556150	23.7678	0.610585	0.0441425	Exon (ENSMUST00000203870.1/ENSMUST00000203870.1, exon 1 of 1)	ENSMUSG00000064302	Clasp1	CLIP associating protein 1
chr1	118753106	118753607	38.4738	0.587891	0.0135709	Distal Intergenic	ENSMUSG00000026380	Tfcp2l1	transcription factor CP2-like 1
chr1	118980467	118980968	8.61703	0.648865	0.0458932	Promoter (1-2kb)	ENSMUSG00000048402	Gli2	GLI-Kruppel family member GLI2
chr1	118981353	118981854	27.0711	0.579576	0.00575289	Promoter (<=1kb)	ENSMUSG00000048402	Gli2	GLI-Kruppel family member GLI2
chr1	119335488	119335989	11.1722	1.11375	0.0168297	Intron (ENSMUST00000186697.1/ENSMUST00000186697.1, intron 1 of 1)	ENSMUSG00000037035	Inhbb	inhibin beta-B
chr1	119347254	119347755	2.71348	1.04647	0.0294811	Intron (ENSMUST00000186504.1/ENSMUST00000186504.1, intron 1 of 2)	ENSMUSG00000037035	Inhbb	inhibin beta-B
chr1	119350489	119350990	9.55669	0.851864	0.00781798	Intron (ENSMUST00000186504.1/ENSMUST00000186504.1, intron 1 of 2)	ENSMUSG00000037035	Inhbb	inhibin beta-B
chr1	119378926	119379427	23.9248	1.21767	4.82674e-05	Intron (ENSMUST00000186504.1/ENSMUST00000186504.1, intron 1 of 2)	ENSMUSG00000037035	Inhbb	inhibin beta-B
chr1	119381418	119381919	5.36133	0.644762	0.0382958	Intron (ENSMUST00000186504.1/ENSMUST00000186504.1, intron 2 of 2)	ENSMUSG00000037035	Inhbb	inhibin beta-B
chr1	119385704	119386205	48.2195	0.604311	0.00617902	Distal Intergenic	ENSMUSG00000037035	Inhbb	inhibin beta-B
chr1	119432329	119432830	110.579	0.525063	0.00137568	Distal Intergenic	ENSMUSG00000037035	Inhbb	inhibin beta-B
chr1	119453742	119454243	10.8319	1.0679	0.0013828	Distal Intergenic	ENSMUSG00000004451	Ralb	v-ral simian leukemia viral oncogene B
chr1	119462151	119462652	10.286	1.74308	4.37618e-05	Distal Intergenic	ENSMUSG00000004451	Ralb	v-ral simian leukemia viral oncogene B
chr1	119765081	119765582	108.934	0.675811	4.14803e-05	3' UTR	ENSMUSG00000026384	Ptpn4	protein tyrosine phosphatase, non-receptor type 4
chr1	119826988	119827489	8.06394	0.88848	0.0460874	Intron (ENSMUST00000064091.11/19258, intron 1 of 26)	ENSMUSG00000026384	Ptpn4	protein tyrosine phosphatase, non-receptor type 4
chr1	119840685	119841186	66.3709	0.504071	0.0361506	Distal Intergenic	ENSMUSG00000026384	Ptpn4	protein tyrosine phosphatase, non-receptor type 4
chr1	119924831	119925332	19.1785	0.926341	0.0208784	Intron (ENSMUST00000174370.7/226356, intron 23 of 23)	ENSMUSG00000036975	Tmem177	transmembrane protein 177
chr1	119948073	119948574	8.8582	1.04808	0.028247	Exon (ENSMUST00000174370.7/226356, exon 14 of 24)	ENSMUSG00000036975	Tmem177	transmembrane protein 177
chr1	119960729	119961230	16.9443	1.25029	0.00127922	Intron (ENSMUST00000174370.7/226356, intron 7 of 23)	ENSMUSG00000036962	Cfap221	cilia and flagella associated protein 221
chr1	119982872	119983373	10.3153	1.39442	0.000636343	Intron (ENSMUST00000174370.7/226356, intron 5 of 23)	ENSMUSG00000036962	Cfap221	cilia and flagella associated protein 221
chr1	120008405	120008906	8.17782	0.831792	0.022322	Promoter (1-2kb)	ENSMUSG00000026387	Sctr	secretin receptor
chr1	120027152	120027653	7.55405	0.691161	0.0457965	Intron (ENSMUST00000072886.10/319229, intron 3 of 13)	ENSMUSG00000026387	Sctr	secretin receptor
chr1	120033150	120033651	20.083	0.723031	0.0247198	Intron (ENSMUST00000072886.10/319229, intron 4 of 13)	ENSMUSG00000026387	Sctr	secretin receptor
chr1	120040076	120040577	4.12047	1.05374	0.0265219	Intron (ENSMUST00000072886.10/319229, intron 5 of 13)	ENSMUSG00000026387	Sctr	secretin receptor
chr1	120048378	120048879	59.5449	0.312106	0.0455168	Intron (ENSMUST00000072886.10/319229, intron 8 of 13)	ENSMUSG00000050777	Tmem37	transmembrane protein 37
chr1	120357770	120358271	10.4787	1.16041	0.00961987	Distal Intergenic	ENSMUSG00000036907	C1ql2	complement component 1, q subcomponent-like 2
chr1	120459645	120460146	4.99231	1.62472	0.00136687	Distal Intergenic	ENSMUSG00000026390	Marco	macrophage receptor with collagenous structure
chr1	120460199	120460700	10.8604	1.61869	0.000171183	Distal Intergenic	ENSMUSG00000026390	Marco	macrophage receptor with collagenous structure
chr1	120477700	120478201	12.2665	0.715095	0.0349167	Exon (ENSMUST00000027639.7/17167, exon 14 of 17)	ENSMUSG00000026390	Marco	macrophage receptor with collagenous structure
chr1	121175273	121175774	36.2372	0.702955	0.00830038	Intron (ENSMUST00000185678.1/98452, intron 2 of 2)	ENSMUSG00000097881	Celrr	cerebellum expressed regulatory RNA
chr1	121229140	121229641	17.3548	0.829471	0.0133824	Distal Intergenic	ENSMUSG00000003721	Insig2	insulin induced gene 2
chr1	121255477	121255978	57.4168	0.445632	0.0145391	Distal Intergenic	ENSMUSG00000003721	Insig2	insulin induced gene 2
chr1	121436621	121437122	10.788	1.12046	0.0180917	Intron (ENSMUST00000036025.15/70829, intron 2 of 23)	ENSMUSG00000026339	Ccdc93	coiled-coil domain containing 93
chr1	121495370	121495871	47.1602	0.617792	0.0148486	Exon (ENSMUST00000152959.1/70829, exon 3 of 4)	ENSMUSG00000026339	Ccdc93	coiled-coil domain containing 93
chr1	125298295	125298796	7.32746	1.09596	0.0474127	Distal Intergenic	ENSMUSG00000026341	Actr3	ARP3 actin-related protein 3
chr1	125362323	125362824	24.0346	0.563743	0.00906327	Distal Intergenic	ENSMUSG00000026341	Actr3	ARP3 actin-related protein 3
chr1	125382363	125382864	6.43825	0.780679	0.0483603	Distal Intergenic	ENSMUSG00000026341	Actr3	ARP3 actin-related protein 3
chr1	125400907	125401408	15.277	0.601167	0.029866	Promoter (2-3kb)	ENSMUSG00000026341	Actr3	ARP3 actin-related protein 3
chr1	125453768	125454269	25.6507	0.614596	0.0195022	Distal Intergenic	ENSMUSG00000026341	Actr3	ARP3 actin-related protein 3
chr1	125488183	125488684	156.487	0.629968	0.00027211	Distal Intergenic	ENSMUSG00000026341	Actr3	ARP3 actin-related protein 3
chr1	126484039	126484540	10.3465	1.06535	0.00499027	Intron (ENSMUST00000161954.7/210356, intron 1 of 14)	ENSMUSG00000049690	Nckap5	NCK-associated protein 5
chr1	126488603	126489104	9.65783	1.14583	0.00199939	Intron (ENSMUST00000161954.7/210356, intron 1 of 14)	ENSMUSG00000049690	Nckap5	NCK-associated protein 5
chr1	126611837	126612338	11.6704	0.767603	0.0364548	Intron (ENSMUST00000094609.9/210356, intron 2 of 12)	ENSMUSG00000049690	Nckap5	NCK-associated protein 5
chr1	126745184	126745685	147.766	0.312818	0.0334946	Intron (ENSMUST00000094609.9/210356, intron 1 of 12)	ENSMUSG00000049690	Nckap5	NCK-associated protein 5
chr1	126828104	126828605	4.66562	1.23211	0.0262783	Promoter (1-2kb)	ENSMUSG00000049690	Nckap5	NCK-associated protein 5
chr1	126853157	126853658	35.5977	0.669903	0.00567276	Distal Intergenic	ENSMUSG00000049690	Nckap5	NCK-associated protein 5
chr1	126929380	126929881	27.6865	0.752355	0.0119069	Distal Intergenic	ENSMUSG00000049690	Nckap5	NCK-associated protein 5
chr1	126930354	126930855	14.9776	0.827801	0.0045808	Distal Intergenic	ENSMUSG00000049690	Nckap5	NCK-associated protein 5
chr1	127233986	127234487	4.90733	1.1703	0.0119503	Intron (ENSMUST00000189427.6/107895, intron 1 of 7)	ENSMUSG00000036155	Mgat5	mannoside acetylglucosaminyltransferase 5
chr1	127276215	127276716	10.714	0.99976	0.00143427	Intron (ENSMUST00000189427.6/107895, intron 1 of 7)	ENSMUSG00000036155	Mgat5	mannoside acetylglucosaminyltransferase 5
chr1	127352679	127353180	29.6562	0.553838	0.0358595	Intron (ENSMUST00000189427.6/107895, intron 3 of 7)	ENSMUSG00000036155	Mgat5	mannoside acetylglucosaminyltransferase 5
chr1	127701482	127701983	74.9392	0.595406	0.00115791	Distal Intergenic	ENSMUSG00000026347	Tmem163	transmembrane protein 163
chr1	127796406	127796907	62.8519	0.417948	0.0395025	Promoter (<=1kb)	ENSMUSG00000026349	Ccnt2	cyclin T2
chr1	127908767	127909268	11.2471	1.02641	0.00711161	Intron (ENSMUST00000037649.5/226407, intron 7 of 23)	ENSMUSG00000036104	Rab3gap1	RAB3 GTPase activating protein subunit 1
chr1	127943738	127944239	9.34375	0.928931	0.0332781	3' UTR	ENSMUSG00000036104	Rab3gap1	RAB3 GTPase activating protein subunit 1
chr1	128030424	128030925	226.513	0.318202	0.0195953	Intron (ENSMUST00000086614.11/226409, intron 6 of 20)	ENSMUSG00000036086	Zranb3	zinc finger, RAN-binding domain containing 3
chr1	128171702	128172203	55.105	0.538647	0.00426353	Promoter (2-3kb)	ENSMUSG00000056211	R3hdm1	R3H domain containing 1
chr1	128374937	128375438	9.20497	0.771769	0.0341974	Exon (ENSMUST00000186398.1/226414, exon 2 of 2)	ENSMUSG00000026356	Dars	aspartyl-tRNA synthetase
chr1	128476248	128476749	16.219	1.2171	0.000454249	Distal Intergenic	ENSMUSG00000026356	Dars	aspartyl-tRNA synthetase
chr1	128518579	128519080	9.10846	0.788508	0.0216932	Distal Intergenic	ENSMUSG00000045382	Cxcr4	chemokine (C-X-C motif) receptor 4
[truncated: 23,092 more rows]
