# Supplementary material for: Epigenetic memory of radiotherapy in dermal fibroblasts impairs wound repair capacity in cancer survivors
Source: Nat Commun. 2024 Oct 28;15:9286. doi: 10.1038/s41467-024-53295-1 (PMC11519383; doi:10.1038/s41467-024-53295-1)
Supplement: Supplementary file 12 — Supplementary Data 10 [file 41467_2024_53295_MOESM12_ESM.xlsx]

## Sheet: Sheet1
Supplementary Data 10. List of differentially expressed genes in human fibroblasts with THBS1 overexpression.
Ensembl ID	Gene symbol	Gene type	log2FoldChange	p-value	Description	HDFa_Ctr_1_norm	HDFa_Ctr_2_norm	HDFa_OE_1_norm	HDFa_OE_2_norm
ENSG00000149451	ADAM33	protein_coding	0.18761	0.0312585	ADAM metallopeptidase domain 33 [Source:HGNC Symbol;Acc:HGNC:15478]	3.13758	2.57903	3.61113	3.26629
ENSG00000085662	AKR1B1	protein_coding	-0.132078	0.0159029	aldo-keto reductase family 1 member B [Source:HGNC Symbol;Acc:HGNC:381]	25.7104	22.0154	24.7178	21.3717
ENSG00000167772	ANGPTL4	protein_coding	-0.168784	0.0242319	angiopoietin like 4 [Source:HGNC Symbol;Acc:HGNC:16039]	12.6164	10.6243	11.752	10.1206
ENSG00000011426	ANLN	protein_coding	0.161716	0.0407272	anillin, actin binding protein [Source:HGNC Symbol;Acc:HGNC:14082]	6.10696	6.39991	7.92842	6.95273
ENSG00000166825	ANPEP	protein_coding	-0.107138	0.0215732	alanyl aminopeptidase, membrane [Source:HGNC Symbol;Acc:HGNC:500]	167.196	151.936	170.33	143.972
ENSG00000142192	APP	protein_coding	-0.0987248	0.0398794	amyloid beta precursor protein [Source:HGNC Symbol;Acc:HGNC:620]	55.3002	45.7556	52.3213	47.3438
ENSG00000198576	ARC	protein_coding	-0.340412	0.0268205	activity regulated cytoskeleton associated protein [Source:HGNC Symbol;Acc:HGNC:648]	1.79404	1.6757	1.56682	1.33961
ENSG00000134884	ARGLU1	protein_coding	0.227916	0.010816	arginine and glutamate rich 1 [Source:HGNC Symbol;Acc:HGNC:25482]	2.90801	2.72427	3.51803	3.45924
ENSG00000168874	ATOH8	protein_coding	-0.197715	0.0159978	atonal bHLH transcription factor 8 [Source:HGNC Symbol;Acc:HGNC:24126]	2.53909	2.38668	2.32267	2.22361
ENSG00000162819	BROX	protein_coding	0.186824	0.042517	BRO1 domain and CAAX motif containing [Source:HGNC Symbol;Acc:HGNC:26512]	3.04122	2.95587	3.85202	3.39114
ENSG00000104979	C19orf53	protein_coding	-0.245226	0.0157452	chromosome 19 open reading frame 53 [Source:HGNC Symbol;Acc:HGNC:24991]	11.0075	9.82387	9.83571	8.77047
ENSG00000175455	CCDC14	protein_coding	0.229339	0.0231756	coiled-coil domain containing 14 [Source:HGNC Symbol;Acc:HGNC:25766]	1.00462	0.926487	1.28741	1.11253
ENSG00000175602	CCDC85B	protein_coding	-0.201703	0.0382085	coiled-coil domain containing 85B [Source:HGNC Symbol;Acc:HGNC:24926]	27.7616	21.8032	21.7297	23.554
ENSG00000175305	CCNE2	protein_coding	0.488376	0.0362617	cyclin E2 [Source:HGNC Symbol;Acc:HGNC:1590]	0.447875	0.322212	0.586427	0.550983
ENSG00000221978	CCNL2	protein_coding	0.207166	0.0180159	cyclin L2 [Source:HGNC Symbol;Acc:HGNC:20570]	2.43187	2.30584	3.00214	2.79139
ENSG00000174807	CD248	protein_coding	-0.122938	0.0363121	CD248 molecule [Source:HGNC Symbol;Acc:HGNC:18219]	55.5044	45.2411	53.2329	44.6135
ENSG00000135404	CD63	protein_coding	-0.148294	0.00052098	CD63 molecule [Source:HGNC Symbol;Acc:HGNC:1692]	144.76	126.541	136.85	122.177
ENSG00000172216	CEBPB	protein_coding	-0.18761	0.0140701	CCAAT enhancer binding protein beta [Source:HGNC Symbol;Acc:HGNC:1834]	31.8561	24.3139	26.2168	25.6698
ENSG00000221869	CEBPD	protein_coding	-0.282096	0.0430871	CCAAT enhancer binding protein delta [Source:HGNC Symbol;Acc:HGNC:1835]	7.18569	5.29591	5.28459	5.4996
ENSG00000274768	CISD3	protein_coding	-4.32999	0.0245031	CDGSH iron sulfur domain 3 [Source:HGNC Symbol;Acc:HGNC:27578]	0.0053202	0.0904433	0.0053202	0
ENSG00000189143	CLDN4	protein_coding	-0.202573	0.0340557	claudin 4 [Source:HGNC Symbol;Acc:HGNC:2046]	3.33251	3.215	3.11556	2.91369
ENSG00000142156	COL6A1	protein_coding	-0.126203	0.0119747	collagen type VI alpha 1 chain [Source:HGNC Symbol;Acc:HGNC:2211]	261.653	210.525	238.399	217.965
ENSG00000142173	COL6A2	protein_coding	-0.13931	0.0111393	collagen type VI alpha 2 chain [Source:HGNC Symbol;Acc:HGNC:2212]	281.064	220.991	248.091	232.147
ENSG00000093010	COMT	protein_coding	-0.196662	0.0116763	catechol-O-methyltransferase [Source:HGNC Symbol;Acc:HGNC:2228]	7.4374	5.92533	6.20762	6.07626
ENSG00000127184	COX7C	protein_coding	-0.162946	0.0486175	cytochrome c oxidase subunit 7C [Source:HGNC Symbol;Acc:HGNC:2292]	10.8362	9.87924	10.1886	9.39715
ENSG00000143320	CRABP2	protein_coding	-0.183019	0.00484346	cellular retinoic acid binding protein 2 [Source:HGNC Symbol;Acc:HGNC:2339]	49.6524	41.3639	45.6063	39.1903
ENSG00000184371	CSF1	protein_coding	-0.131099	0.0148185	colony stimulating factor 1 [Source:HGNC Symbol;Acc:HGNC:2432]	17.5135	14.9953	16.6642	14.7357
ENSG00000101439	CST3	protein_coding	-0.143347	0.023426	cystatin C [Source:HGNC Symbol;Acc:HGNC:2475]	16.2605	13.8542	15.6687	13.1997
ENSG00000085733	CTTN	protein_coding	-2.4289	0.0284603	cortactin [Source:HGNC Symbol;Acc:HGNC:3338]	0.010194	0.0509702	0.00203881	0.010194
ENSG00000169429	CXCL8	protein_coding	-0.314855	0.0239694	C-X-C motif chemokine ligand 8 [Source:HGNC Symbol;Acc:HGNC:6025]	2.94237	2.74621	2.48045	2.36023
ENSG00000129562	DAD1	protein_coding	-0.207661	0.0120288	defender against cell death 1 [Source:HGNC Symbol;Acc:HGNC:2664]	42.894	34.9817	39.6919	31.7051
ENSG00000167657	DAPK3	protein_coding	-0.18653	0.0182563	death associated protein kinase 3 [Source:HGNC Symbol;Acc:HGNC:2676]	6.91418	6.06388	6.42715	5.64472
ENSG00000175550	DRAP1	protein_coding	-0.219407	0.00145866	DR1 associated protein 1 [Source:HGNC Symbol;Acc:HGNC:3019]	33.3706	27.1342	27.6525	27.1177
ENSG00000163840	DTX3L	protein_coding	0.12811	0.0265437	deltex E3 ubiquitin ligase 3L [Source:HGNC Symbol;Acc:HGNC:30323]	9.91836	8.68041	11.3774	10.1321
ENSG00000143369	ECM1	protein_coding	-0.131815	0.0183864	extracellular matrix protein 1 [Source:HGNC Symbol;Acc:HGNC:3153]	24.0513	20.8299	23.2544	20.1088
ENSG00000055332	EIF2AK2	protein_coding	0.152841	0.00538749	eukaryotic translation initiation factor 2 alpha kinase 2 [Source:HGNC Symbol;Acc:HGNC:9437]	6.46657	5.78407	7.48504	6.92376
ENSG00000130811	EIF3G	protein_coding	-0.153954	0.040024	eukaryotic translation initiation factor 3 subunit G [Source:HGNC Symbol;Acc:HGNC:3274]	8.9213	8.64111	8.85632	7.88989
ENSG00000253626	EIF5AL1	protein_coding	-0.25421	0.0493608	eukaryotic translation initiation factor 5A like 1 [Source:HGNC Symbol;Acc:HGNC:17419]	2.63799	2.5642	2.15098	2.45352
ENSG00000103363	ELOB	protein_coding	-0.212719	0.00913884	elongin B [Source:HGNC Symbol;Acc:HGNC:11619]	21.0794	18.9625	18.6565	17.8786
ENSG00000106991	ENG	protein_coding	-0.103842	0.0333583	endoglin [Source:HGNC Symbol;Acc:HGNC:3349]	36.1771	31.4893	35.4354	31.2049
ENSG00000166801	FAM111A	protein_coding	0.229923	0.022254	FAM111 trypsin like peptidase A [Source:HGNC Symbol;Acc:HGNC:24725]	1.67556	1.40284	2.01106	1.80505
ENSG00000169710	FASN	protein_coding	-0.114775	0.0240315	fatty acid synthase [Source:HGNC Symbol;Acc:HGNC:3594]	12.7678	11.2645	12.5763	10.9286
ENSG00000077942	FBLN1	protein_coding	-0.104145	0.0451251	fibulin 1 [Source:HGNC Symbol;Acc:HGNC:3600]	35.0059	28.4851	33.1117	29.2766
ENSG00000137273	FOXF2	protein_coding	-0.226217	0.0466634	forkhead box F2 [Source:HGNC Symbol;Acc:HGNC:3810]	4.76302	3.75724	4.05204	3.63585
ENSG00000116717	GADD45A	protein_coding	-0.171118	0.0198106	growth arrest and DNA damage inducible alpha [Source:HGNC Symbol;Acc:HGNC:4095]	17.7593	14.992	15.6544	15.0509
ENSG00000179271	GADD45GIP1	protein_coding	-0.258839	0.0173653	GADD45G interacting protein 1 [Source:HGNC Symbol;Acc:HGNC:29996]	8.22511	6.45515	6.44714	6.47116
ENSG00000164949	GEM	protein_coding	-0.149189	0.0267856	GTP binding protein overexpressed in skeletal muscle [Source:HGNC Symbol;Acc:HGNC:4234]	14.9595	13.4935	13.9323	13.2046
ENSG00000087460	GNAS	protein_coding	-0.120416	0.0216062	GNAS complex locus [Source:HGNC Symbol;Acc:HGNC:4392]	12.6773	10.8504	11.5906	11.252
ENSG00000233276	GPX1	protein_coding	-0.111133	0.0467494	glutathione peroxidase 1 [Source:HGNC Symbol;Acc:HGNC:4553]	63.4252	58.1438	63.4013	55.8803
ENSG00000120251	GRIA2	protein_coding	4.58022	0.0464656	glutamate ionotropic receptor AMPA type subunit 2 [Source:HGNC Symbol;Acc:HGNC:4572]	0	0	0.00158457	0.0126766
ENSG00000030582	GRN	protein_coding	-0.112512	0.0169591	granulin precursor [Source:HGNC Symbol;Acc:HGNC:4601]	68.2091	57.5994	64.3013	58.6487
ENSG00000189060	H1-0	protein_coding	-0.125379	0.0225638	H1.0 linker histone [Source:HGNC Symbol;Acc:HGNC:4714]	44.2317	37.9094	43.0531	36.6704
ENSG00000180573	H2AC6	protein_coding	-0.266475	0.00506353	H2A clustered histone 6 [Source:HGNC Symbol;Acc:HGNC:4733]	10.1501	8.3834	8.50231	7.77184
ENSG00000197903	H2BC12	protein_coding	-0.257228	0.0063427	H2B clustered histone 12 [Source:HGNC Symbol;Acc:HGNC:13954]	32.6	28.6502	27.9347	26.246
ENSG00000273802	H2BC8	protein_coding	-0.361737	0.0260174	H2B clustered histone 8 [Source:HGNC Symbol;Acc:HGNC:4746]	3.68508	2.77997	2.74303	2.55831
ENSG00000225691	HLA-C	protein_coding	-0.13224	0.0214858	major histocompatibility complex, class I, C [Source:HGNC Symbol;Acc:HGNC:4933]	80.7376	64.0772	71.7815	67.4688
ENSG00000100292	HMOX1	protein_coding	-0.223042	3.0348e-05	heme oxygenase 1 [Source:HGNC Symbol;Acc:HGNC:5013]	123.75	110.273	105.928	105.768
ENSG00000197451	HNRNPAB	protein_coding	-0.128515	0.0459023	heterogeneous nuclear ribonucleoprotein A/B [Source:HGNC Symbol;Acc:HGNC:5034]	22.2415	20.81	21.5994	20.1077
ENSG00000127483	HP1BP3	protein_coding	0.132954	0.0251924	heterochromatin protein 1 binding protein 3 [Source:HGNC Symbol;Acc:HGNC:24973]	5.25568	4.73459	6.03372	5.55881
ENSG00000044574	HSPA5	protein_coding	-0.0998686	0.0266237	heat shock protein family A (Hsp70) member 5 [Source:HGNC Symbol;Acc:HGNC:5238]	67.9875	60.1431	67.5576	59.0591
ENSG00000125968	ID1	protein_coding	-0.180363	0.00985507	inhibitor of DNA binding 1 [Source:HGNC Symbol;Acc:HGNC:5360]	45.6514	39.5615	39.1593	40.1475
ENSG00000115738	ID2	protein_coding	-0.213419	0.000911192	inhibitor of DNA binding 2 [Source:HGNC Symbol;Acc:HGNC:5361]	27.6311	24.0588	23.6427	23.4186
ENSG00000137959	IFI44L	protein_coding	0.131045	0.045059	interferon induced protein 44 like [Source:HGNC Symbol;Acc:HGNC:17817]	6.57331	5.35577	6.94272	6.82373
ENSG00000126709	IFI6	protein_coding	-0.113791	0.022401	interferon alpha inducible protein 6 [Source:HGNC Symbol;Acc:HGNC:4054]	538.439	450.724	523.498	443.775
ENSG00000197081	IGF2R	protein_coding	-0.105813	0.03839	insulin like growth factor 2 receptor [Source:HGNC Symbol;Acc:HGNC:5467]	8.26812	7.21605	8.22763	7.01357
ENSG00000104299	INTS9	protein_coding	-0.322366	0.0451358	integrator complex subunit 9 [Source:HGNC Symbol;Acc:HGNC:25592]	0.976285	0.935847	0.840529	0.779872
ENSG00000119669	IRF2BPL	protein_coding	-0.173989	0.0238153	interferon regulatory factor 2 binding protein like [Source:HGNC Symbol;Acc:HGNC:14282]	7.88643	6.32547	6.93761	6.35607
ENSG00000167378	IRGQ	protein_coding	0.408854	0.00620246	immunity related GTPase Q [Source:HGNC Symbol;Acc:HGNC:24868]	0.445028	0.41201	0.623039	0.581408
ENSG00000161638	ITGA5	protein_coding	-0.11598	0.00889266	integrin subunit alpha 5 [Source:HGNC Symbol;Acc:HGNC:6141]	90.6785	78.0134	88.3278	76.4303
ENSG00000177606	JUN	protein_coding	-0.178245	0.00549307	Jun proto-oncogene, AP-1 transcription factor subunit [Source:HGNC Symbol;Acc:HGNC:6204]	37.0874	29.3271	31.2455	30.5538
ENSG00000171223	JUNB	protein_coding	-0.167177	0.0481079	JunB proto-oncogene, AP-1 transcription factor subunit [Source:HGNC Symbol;Acc:HGNC:6205]	11.0864	9.69286	10.2116	9.35996
ENSG00000166813	KIF7	protein_coding	-0.18661	0.0342501	kinesin family member 7 [Source:HGNC Symbol;Acc:HGNC:30497]	3.76713	3.32942	3.37178	3.21929
ENSG00000185896	LAMP1	protein_coding	-0.100261	0.030418	lysosomal associated membrane protein 1 [Source:HGNC Symbol;Acc:HGNC:6499]	40.1191	35.9905	40.2351	34.9935
ENSG00000116586	LAMTOR2	protein_coding	-0.299374	0.0313526	late endosomal/lysosomal adaptor, MAPK and MTOR activator 2 [Source:HGNC Symbol;Acc:HGNC:29796]	5.00511	4.1171	4.10701	3.72356
ENSG00000130164	LDLR	protein_coding	-0.137329	0.00961235	low density lipoprotein receptor [Source:HGNC Symbol;Acc:HGNC:6547]	12.5691	10.7791	11.8795	10.5728
ENSG00000100097	LGALS1	protein_coding	-0.149939	0.00102307	galectin 1 [Source:HGNC Symbol;Acc:HGNC:6561]	217.017	196.356	204.841	189.438
ENSG00000106683	LIMK1	protein_coding	-0.141229	0.0294568	LIM domain kinase 1 [Source:HGNC Symbol;Acc:HGNC:6613]	6.73358	5.9807	6.61078	5.60628
ENSG00000259448	LINC02352	lncRNA	-4.50832	0.0492503	long intergenic non-protein coding RNA 2352 [Source:HGNC Symbol;Acc:HGNC:53274]	0.0280659	0.0168396	0	0
ENSG00000169223	LMAN2	protein_coding	-0.126764	0.033862	lectin, mannose binding 2 [Source:HGNC Symbol;Acc:HGNC:16986]	28.368	24.0158	26.8715	23.859
ENSG00000134013	LOXL2	protein_coding	-0.141928	0.0245022	lysyl oxidase like 2 [Source:HGNC Symbol;Acc:HGNC:6666]	22.3487	18.0546	21.3285	17.4131
ENSG00000123384	LRP1	protein_coding	-0.104997	0.0225651	LDL receptor related protein 1 [Source:HGNC Symbol;Acc:HGNC:6692]	38.9182	32.5737	37.5482	32.7394
ENSG00000111321	LTBR	protein_coding	-0.112797	0.0487688	lymphotoxin beta receptor [Source:HGNC Symbol;Acc:HGNC:6718]	10.5561	9.44589	10.1553	9.41364
ENSG00000108848	LUC7L3	protein_coding	0.165044	0.0437589	LUC7 like 3 pre-mRNA splicing factor [Source:HGNC Symbol;Acc:HGNC:24309]	2.38392	2.16102	2.82622	2.5685
ENSG00000204103	MAFB	protein_coding	-0.394929	0.00555649	MAF bZIP transcription factor B [Source:HGNC Symbol;Acc:HGNC:6408]	2.21148	1.78089	1.57605	1.62203
ENSG00000272841	MAP3K4-AS1	lncRNA	-0.392789	0.0490064	MAP3K4 antisense RNA 1 [Source:HGNC Symbol;Acc:HGNC:55048]	1.53921	1.43426	1.26635	1.13341
ENSG00000168906	MAT2A	protein_coding	0.136601	0.0119296	methionine adenosyltransferase 2A [Source:HGNC Symbol;Acc:HGNC:6904]	17.4435	15.6682	19.8632	18.6375
ENSG00000110492	MDK	protein_coding	-0.33167	0.00712168	midkine [Source:HGNC Symbol;Acc:HGNC:6972]	5.44514	4.01934	4.32256	3.61289
ENSG00000198625	MDM4	protein_coding	0.307426	0.0388923	MDM4 regulator of p53 [Source:HGNC Symbol;Acc:HGNC:6974]	0.422148	0.402842	0.589462	0.494222
ENSG00000214548	MEG3	lncRNA	0.224811	0.00072341	maternally expressed 3 [Source:HGNC Symbol;Acc:HGNC:14575]	1.57026	1.33417	1.89419	1.6947
ENSG00000105429	MEGF8	protein_coding	-0.152066	0.0477693	multiple EGF like domains 8 [Source:HGNC Symbol;Acc:HGNC:3233]	2.39699	2.14284	2.20514	2.11419
ENSG00000141503	MINK1	protein_coding	-0.149193	0.0466758	misshapen like kinase 1 [Source:HGNC Symbol;Acc:HGNC:17565]	3.5865	3.09113	3.36674	3.00286
ENSG00000148773	MKI67	protein_coding	0.134252	0.035037	marker of proliferation Ki-67 [Source:HGNC Symbol;Acc:HGNC:7107]	3.58025	3.27473	4.3038	3.674
ENSG00000204316	MRPL38	protein_coding	0.965162	0.0351343	mitochondrial ribosomal protein L38 [Source:HGNC Symbol;Acc:HGNC:14033]	0.110221	0.0932642	0.216203	0.203486
ENSG00000163132	MSX1	protein_coding	-0.183142	0.0163183	msh homeobox 1 [Source:HGNC Symbol;Acc:HGNC:7391]	15.203	12.9119	13.1724	12.9587
ENSG00000074842	MYDGF	protein_coding	-0.214131	0.00154694	myeloid derived growth factor [Source:HGNC Symbol;Acc:HGNC:16948]	41.1711	32.2294	35.3004	31.4573
ENSG00000099331	MYO9B	protein_coding	-0.13673	0.0153715	myosin IXB [Source:HGNC Symbol;Acc:HGNC:7609]	7.12087	6.42445	6.95424	6.09831
ENSG00000173559	NABP1	protein_coding	0.166113	0.0329274	nucleic acid binding protein 1 [Source:HGNC Symbol;Acc:HGNC:26232]	1.31465	1.12847	1.52929	1.36994
ENSG00000147684	NDUFB9	protein_coding	-0.300014	0.00295784	NADH:ubiquinone oxidoreductase subunit B9 [Source:HGNC Symbol;Acc:HGNC:7704]	3.35042	3.05368	2.8294	2.67412
ENSG00000245532	NEAT1	lncRNA	0.159776	0.00177438	nuclear paraspeckle assembly transcript 1 [Source:HGNC Symbol;Acc:HGNC:30815]	12.6549	11.2697	14.2131	14.0134
ENSG00000077150	NFKB2	protein_coding	-0.270149	0.0141613	nuclear factor kappa B subunit 2 [Source:HGNC Symbol;Acc:HGNC:7795]	2.43742	2.0948	2.03168	1.93851
ENSG00000103202	NME4	protein_coding	-0.208245	0.0133005	NME/NM23 nucleoside diphosphate kinase 4 [Source:HGNC Symbol;Acc:HGNC:7852]	5.62069	5.14907	5.18773	4.68519
ENSG00000253973	NRIP3-DT	lncRNA	4.80383	0.0237646	NRIP3 divergent transcript [Source:HGNC Symbol;Acc:HGNC:55524]	0	0	0.0195262	0.0111579
ENSG00000116774	OLFML3	protein_coding	-0.117241	0.0446419	olfactomedin like 3 [Source:HGNC Symbol;Acc:HGNC:24956]	42.7039	39.6806	44.2658	36.396
ENSG00000169914	OTUD3	protein_coding	0.305766	0.0395963	OTU deubiquitinase 3 [Source:HGNC Symbol;Acc:HGNC:29038]	0.697581	0.592635	0.874548	0.810758
ENSG00000072682	P4HA2	protein_coding	-0.1133	0.0363339	prolyl 4-hydroxylase subunit alpha 2 [Source:HGNC Symbol;Acc:HGNC:8547]	10.7116	9.12684	10.2917	9.10518
ENSG00000246211	P4HA3-AS1	lncRNA	-2.0043	0.0489105	P4HA3 antisense RNA 1 [Source:HGNC Symbol;Acc:HGNC:53160]	0.0722506	0.0985235	0.0328412	0.0131365
ENSG00000173193	PARP14	protein_coding	0.144101	0.0139375	poly(ADP-ribose) polymerase family member 14 [Source:HGNC Symbol;Acc:HGNC:29232]	6.3254	5.91584	7.38032	6.94181
ENSG00000067057	PFKP	protein_coding	-0.126969	0.020959	phosphofructokinase, platelet [Source:HGNC Symbol;Acc:HGNC:8878]	17.9634	16.1829	16.8359	16.2212
ENSG00000108518	PFN1	protein_coding	-0.135151	0.0148581	profilin 1 [Source:HGNC Symbol;Acc:HGNC:8881]	124.319	115.982	116.274	115.114
ENSG00000174307	PHLDA3	protein_coding	-0.173633	0.0115247	pleckstrin homology like domain family A member 3 [Source:HGNC Symbol;Acc:HGNC:8934]	15.5482	12.4814	13.6085	12.6081
ENSG00000153823	PID1	protein_coding	-0.181259	0.0260044	phosphotyrosine interaction domain containing 1 [Source:HGNC Symbol;Acc:HGNC:26084]	6.57845	5.90882	6.11939	5.5382
ENSG00000011422	PLAUR	protein_coding	-0.136798	0.0365438	plasminogen activator, urokinase receptor [Source:HGNC Symbol;Acc:HGNC:9053]	11.1669	9.97809	10.2737	10.048
ENSG00000147872	PLIN2	protein_coding	-0.187706	0.000474445	perilipin 2 [Source:HGNC Symbol;Acc:HGNC:248]	21.3491	18.0637	19.5141	17.0855
ENSG00000083444	PLOD1	protein_coding	-0.109609	0.0341424	procollagen-lysine,2-oxoglutarate 5-dioxygenase 1 [Source:HGNC Symbol;Acc:HGNC:9081]	32.7135	27.8214	32.101	27.2888
ENSG00000196576	PLXNB2	protein_coding	-0.132871	0.0131192	plexin B2 [Source:HGNC Symbol;Acc:HGNC:9104]	12.791	10.9139	11.9479	10.9023
ENSG00000004399	PLXND1	protein_coding	-0.17776	0.0153397	plexin D1 [Source:HGNC Symbol;Acc:HGNC:9107]	4.91752	3.84817	4.37484	3.80598
ENSG00000166794	PPIB	protein_coding	-0.14867	0.00585229	peptidylprolyl isomerase B [Source:HGNC Symbol;Acc:HGNC:9255]	91.6336	85.5817	85.9599	83.1889
ENSG00000167157	PRRX2	protein_coding	-0.171474	0.0126197	paired related homeobox 2 [Source:HGNC Symbol;Acc:HGNC:21338]	31.538	28.0097	28.2919	27.5754
ENSG00000197746	PSAP	protein_coding	-0.118655	0.00544948	prosaposin [Source:HGNC Symbol;Acc:HGNC:9498]	125.457	109.09	119.499	108.934
ENSG00000108344	PSMD3	protein_coding	-0.133724	0.0494653	proteasome 26S subunit, non-ATPase 3 [Source:HGNC Symbol;Acc:HGNC:9560]	7.40564	6.57326	6.97658	6.49888
ENSG00000073756	PTGS2	protein_coding	-0.175036	0.0170021	prostaglandin-endoperoxide synthase 2 [Source:HGNC Symbol;Acc:HGNC:9605]	8.64323	6.78919	7.68257	6.74613
ENSG00000184863	RBM33	protein_coding	0.188564	0.043967	RNA binding motif protein 33 [Source:HGNC Symbol;Acc:HGNC:27223]	1.067	0.932141	1.28062	1.13065
ENSG00000168214	RBPJ	protein_coding	0.118002	0.0238421	recombination signal binding protein for immunoglobulin kappa J region [Source:HGNC Symbol;Acc:HGNC:5724]	9.90191	8.50857	11.1085	10.0183
ENSG00000023191	RNH1	protein_coding	0.438945	0.00515686	ribonuclease/angiogenin inhibitor 1 [Source:HGNC Symbol;Acc:HGNC:10074]	0.562942	0.60521	0.835767	0.843452
ENSG00000122026	RPL21	protein_coding	-0.147807	0.0373126	ribosomal protein L21 [Source:HGNC Symbol;Acc:HGNC:10313]	22.4831	18.6971	19.5412	19.6357
ENSG00000198242	RPL23A	protein_coding	-0.157847	0.0129761	ribosomal protein L23a [Source:HGNC Symbol;Acc:HGNC:10317]	36.5998	35.5842	37.3933	31.3695
ENSG00000131469	RPL27	protein_coding	-0.169929	0.0204041	ribosomal protein L27 [Source:HGNC Symbol;Acc:HGNC:10328]	30.671	32.0346	31.4262	27.8529
ENSG00000162244	RPL29	protein_coding	-0.137606	0.0187228	ribosomal protein L29 [Source:HGNC Symbol;Acc:HGNC:10331]	40.4741	38.438	39.1285	36.8529
ENSG00000100316	RPL3	protein_coding	-0.0924089	0.049273	ribosomal protein L3 [Source:HGNC Symbol;Acc:HGNC:10332]	41.3991	37.9339	41.7811	37.0706
ENSG00000144713	RPL32	protein_coding	-0.160416	0.0197619	ribosomal protein L32 [Source:HGNC Symbol;Acc:HGNC:10336]	17.002	16.7655	16.1361	15.869
ENSG00000136942	RPL35	protein_coding	-0.15811	0.0077911	ribosomal protein L35 [Source:HGNC Symbol;Acc:HGNC:10344]	52.0097	42.5861	46.8687	42.6415
ENSG00000182899	RPL35A	protein_coding	-0.131128	0.039744	ribosomal protein L35a [Source:HGNC Symbol;Acc:HGNC:10345]	16.0883	14.7492	15.9368	13.9087
ENSG00000165502	RPL36AL	protein_coding	-0.185642	0.0170418	ribosomal protein L36a like [Source:HGNC Symbol;Acc:HGNC:10346]	37.5989	34.5809	34.9372	32.2545
ENSG00000145592	RPL37	protein_coding	-0.403552	3.37463e-09	ribosomal protein L37 [Source:HGNC Symbol;Acc:HGNC:10347]	7.58077	6.54815	5.59483	5.67236
ENSG00000229117	RPL41	protein_coding	-0.161577	0.0022405	ribosomal protein L41 [Source:HGNC Symbol;Acc:HGNC:10354]	85.5687	74.3292	80.3645	70.9151
ENSG00000142534	RPS11	protein_coding	-0.130824	0.0313933	ribosomal protein S11 [Source:HGNC Symbol;Acc:HGNC:10384]	80.9036	75.2526	75.1219	75.6247
ENSG00000112306	RPS12	protein_coding	-0.186728	0.000644586	ribosomal protein S12 [Source:HGNC Symbol;Acc:HGNC:10385]	156.554	147.641	149.88	133.518
ENSG00000171858	RPS21	protein_coding	-0.210834	0.0139567	ribosomal protein S21 [Source:HGNC Symbol;Acc:HGNC:10409]	25.3952	22.3729	21.3473	22.1951
ENSG00000233927	RPS28	protein_coding	-0.236902	0.00448593	ribosomal protein S28 [Source:HGNC Symbol;Acc:HGNC:10418]	16.4075	12.4694	13.7331	12.1084
ENSG00000126458	RRAS	protein_coding	-0.179087	0.0442992	RAS related [Source:HGNC Symbol;Acc:HGNC:10447]	16.8161	14.3991	15.0419	14.0905
ENSG00000117616	RSRP1	protein_coding	0.336859	0.000206236	arginine and serine rich protein 1 [Source:HGNC Symbol;Acc:HGNC:25234]	2.11778	1.85675	2.76828	2.54092
ENSG00000128228	SDF2L1	protein_coding	-0.337053	0.01866	stromal cell derived factor 2 like 1 [Source:HGNC Symbol;Acc:HGNC:10676]	5.89986	5.32459	4.90986	4.49513
ENSG00000140264	SERF2	protein_coding	-0.124179	0.0432173	small EDRK-rich factor 2 [Source:HGNC Symbol;Acc:HGNC:10757]	7.87745	6.44448	7.16019	6.70516
ENSG00000106366	SERPINE1	protein_coding	-0.13056	0.0035811	serpin family E member 1 [Source:HGNC Symbol;Acc:HGNC:8583]	246.273	223.365	232.357	221.345
ENSG00000149257	SERPINH1	protein_coding	-0.108013	0.0408867	serpin family H member 1 [Source:HGNC Symbol;Acc:HGNC:1546]	19.2835	16.4481	18.8504	16.2361
ENSG00000126903	SLC10A3	protein_coding	-0.221118	0.0282219	solute carrier family 10 member 3 [Source:HGNC Symbol;Acc:HGNC:22979]	6.14753	5.34047	5.61789	4.81714
ENSG00000141526	SLC16A3	protein_coding	-0.14221	0.00493992	solute carrier family 16 member 3 [Source:HGNC Symbol;Acc:HGNC:10924]	16.9886	14.4764	16.1523	14.0149
ENSG00000137266	SLC22A23	protein_coding	-0.192292	0.0197456	solute carrier family 22 member 23 [Source:HGNC Symbol;Acc:HGNC:21106]	3.68761	2.83417	3.18446	2.83577
ENSG00000147454	SLC25A37	protein_coding	0.222785	0.016909	solute carrier family 25 member 37 [Source:HGNC Symbol;Acc:HGNC:29786]	1.71338	1.57163	2.12444	1.93486
ENSG00000225697	SLC26A6	protein_coding	0.309511	0.0291608	solute carrier family 26 member 6 [Source:HGNC Symbol;Acc:HGNC:14472]	0.820316	0.795862	1.16489	0.962593
ENSG00000168003	SLC3A2	protein_coding	-0.119228	0.041223	solute carrier family 3 member 2 [Source:HGNC Symbol;Acc:HGNC:11026]	11.645	10.3207	11.3878	10.0252
ENSG00000088826	SMOX	protein_coding	-0.208984	0.0311165	spermine oxidase [Source:HGNC Symbol;Acc:HGNC:15862]	6.25186	4.86203	5.3237	4.81874
ENSG00000175061	SNHG29	lncRNA	0.149095	0.045514	small nucleolar RNA host gene 29 [Source:HGNC Symbol;Acc:HGNC:28619]	4.43431	4.40865	5.43924	4.9654
ENSG00000242125	SNHG3	lncRNA	0.383984	0.0120129	small nucleolar RNA host gene 3 [Source:HGNC Symbol;Acc:HGNC:10118]	1.03277	1.02237	1.45558	1.38627
ENSG00000125743	SNRPD2	protein_coding	-0.263044	0.00276089	small nuclear ribonucleoprotein D2 polypeptide [Source:HGNC Symbol;Acc:HGNC:11159]	11.8416	10.846	10.335	9.6742
ENSG00000159674	SPON2	protein_coding	-0.133349	0.018778	spondin 2 [Source:HGNC Symbol;Acc:HGNC:11253]	22.9003	18.4334	21.0468	18.7387
ENSG00000116754	SRSF11	protein_coding	0.180246	0.00619984	serine and arginine rich splicing factor 11 [Source:HGNC Symbol;Acc:HGNC:10782]	4.9377	4.27723	5.6149	5.41258
ENSG00000124193	SRSF6	protein_coding	0.179809	0.0387796	serine and arginine rich splicing factor 6 [Source:HGNC Symbol;Acc:HGNC:10788]	3.39283	3.06281	4.02103	3.71706
ENSG00000170581	STAT2	protein_coding	0.115019	0.0272732	signal transducer and activator of transcription 2 [Source:HGNC Symbol;Acc:HGNC:11363]	14.6294	13.3036	16.6867	15.3358
ENSG00000115694	STK25	protein_coding	-0.154628	0.0305417	serine/threonine kinase 25 [Source:HGNC Symbol;Acc:HGNC:11404]	4.5539	3.8836	4.3037	3.71743
ENSG00000064607	SUGP2	protein_coding	0.237219	0.00118688	SURP and G-patch domain containing 2 [Source:HGNC Symbol;Acc:HGNC:18641]	3.1019	2.83588	3.9535	3.46329
ENSG00000148290	SURF1	protein_coding	4.91782	0.0032221	SURF1 cytochrome c oxidase assembly factor [Source:HGNC Symbol;Acc:HGNC:11474]	0.00805898	0	0.145062	0.112826
ENSG00000284400	TBC1D9B	protein_coding	4.58022	0.0464656	TBC1 domain family member 9B [Source:HGNC Symbol;Acc:HGNC:29097]	0	0	0.00123487	0.00987897
ENSG00000105825	TFPI2	protein_coding	-0.167582	0.00251561	tissue factor pathway inhibitor 2 [Source:HGNC Symbol;Acc:HGNC:11761]	63.2271	51.0361	56.4331	50.9434
ENSG00000178726	THBD	protein_coding	-0.139567	0.038086	thrombomodulin [Source:HGNC Symbol;Acc:HGNC:11784]	9.49305	8.78467	9.21951	8.35683
ENSG00000137801	THBS1	protein_coding	1.33612	9.6793e-109	thrombospondin 1 [Source:HGNC Symbol;Acc:HGNC:11785]	6.20668	5.02939	16.1896	13.8026
ENSG00000278621	THBS1-AS1	lncRNA	1.72665	0.0100818	THBS1 antisense RNA 1 [Source:HGNC Symbol;Acc:HGNC:55224]	0.296282	0.161609	0.808043	0.781108
ENSG00000116001	TIA1	protein_coding	0.190662	0.0472639	TIA1 cytotoxic granule associated RNA binding protein [Source:HGNC Symbol;Acc:HGNC:11802]	1.9535	1.77766	2.34806	2.15935
ENSG00000102265	TIMP1	protein_coding	-0.211513	1.51318e-05	TIMP metallopeptidase inhibitor 1 [Source:HGNC Symbol;Acc:HGNC:11820]	385.976	319.331	330.511	312.081
ENSG00000100234	TIMP3	protein_coding	-0.110594	0.0135348	TIMP metallopeptidase inhibitor 3 [Source:HGNC Symbol;Acc:HGNC:11822]	61.2415	52.6171	58.8314	52.691
ENSG00000136404	TM6SF1	protein_coding	-4.52694	0.0469629	transmembrane 6 superfamily member 1 [Source:HGNC Symbol;Acc:HGNC:11860]	0.0227046	0.0227046	0	0
ENSG00000232112	TMA7	protein_coding	-0.204853	0.02314	translation machinery associated 7 homolog [Source:HGNC Symbol;Acc:HGNC:26932]	15.1628	13.9438	13.9935	12.7497
ENSG00000249992	TMEM158	protein_coding	-0.121988	0.045908	transmembrane protein 158 [Source:HGNC Symbol;Acc:HGNC:30293]	117.128	90.6203	104.057	97.0199
ENSG00000034510	TMSB10	protein_coding	-0.228613	2.75554e-05	thymosin beta 10 [Source:HGNC Symbol;Acc:HGNC:11879]	762.289	626.083	631.215	617.477
ENSG00000006327	TNFRSF12A	protein_coding	-0.157403	0.00861764	TNF receptor superfamily member 12A [Source:HGNC Symbol;Acc:HGNC:18152]	32.5518	28.831	29.948	28.241
ENSG00000100284	TOM1	protein_coding	-0.19839	0.0167542	target of myb1 membrane trafficking protein [Source:HGNC Symbol;Acc:HGNC:11982]	3.7103	3.20577	3.35785	3.01748
ENSG00000198467	TPM2	protein_coding	-0.122248	0.0215196	tropomyosin 2 [Source:HGNC Symbol;Acc:HGNC:12011]	31.095	26.7909	29.0431	27.1514
ENSG00000136295	TTYH3	protein_coding	-0.126197	0.0293567	tweety family member 3 [Source:HGNC Symbol;Acc:HGNC:22222]	11.6289	9.79695	10.9547	9.79695
ENSG00000235481	UBE2R2-AS1	lncRNA	5.18669	0.00918575	UBE2R2 antisense RNA 1 [Source:HGNC Symbol;Acc:HGNC:49911]	0	0	0.0238353	0.0429035
ENSG00000198258	UBL5	protein_coding	-0.215479	0.0245005	ubiquitin like 5 [Source:HGNC Symbol;Acc:HGNC:13736]	10.2351	8.45219	8.34213	8.6136
ENSG00000168899	VAMP5	protein_coding	-0.17557	0.0477676	vesicle associated membrane protein 5 [Source:HGNC Symbol;Acc:HGNC:12646]	23.8519	22.3455	22.0944	21.1977
ENSG00000109046	WSB1	protein_coding	0.149205	0.0333483	WD repeat and SOCS box containing 1 [Source:HGNC Symbol;Acc:HGNC:19221]	4.08956	3.54604	4.5326	4.40908
ENSG00000132530	XAF1	protein_coding	0.150656	0.0134576	XIAP associated factor 1 [Source:HGNC Symbol;Acc:HGNC:30932]	7.24983	6.4124	8.29714	7.74029
