# Supplementary material for: Epigenetic memory of radiotherapy in dermal fibroblasts impairs wound repair capacity in cancer survivors
Source: Nat Commun. 2024 Oct 28;15:9286. doi: 10.1038/s41467-024-53295-1 (PMC11519383; doi:10.1038/s41467-024-53295-1)
Supplement: Supplementary file 15 — Source Data [file 41467_2024_53295_MOESM15_ESM.xlsx]

## Sheet: Figure 1
	Fig.1D
		Wound contraction(%)
			RT-						RT+
		D0	0	0	0	0	0	0	0	0	0	0	0	0	0
		D2	13.9089	15.0026	21.8733	2.10324	8.63827	13.1072	4.78528	-3.01114	3.30052	-3.61641	5.35993	11.5232	14.9975
		D3	18.6108	21.0644	24.282	30.2581	23.935	24.1624	-0.14598	0.99576	1.23829	-9.45731	9.64749	28.2902	28.918
		D4	21.9809	23.322	28.7341	38.1395	31.439	27.4065	2.28251	6.48696	4.59688	-7.7683	20.3996	28.4946	31.2177
		D5	23.5266	24.9349	29.8694		39.1691	30.6595	1.53399	6.90348	5.87088	-9.21944	17.316	32.3605	32.5638
		Wound contraction(%)
			HS
		D0	0	0	0	0	0
		D3	26.6444	28.1337	21.142	12.697	15.5839
		D5	33.3434	32.7298	35.9568	14.6667	23.1245
	Fig.1E
			Rate constant k
			RT-			RT+			HS
			Mean	SD	N	Mean	SD	N	Mean	SD	N
			0.6275	0.1313	29	0.2466	0.4032	20	0.6559	0.2545	15
	Fig.1F
			Wound contraction (mm)
			D3		D6
			RT-	RT+	RT-	RT+
			0.949391	0.306685	0.58687	0.450435
			1.04864	0.703261	1.15326	0.91413
			0.559837	0.346848	0.572011	0.214674
			0.513044	0.380652	1.02776	0.507826
			0.900435	0.781739	0.623913	0.756957
					1.01285	0.374783
	Fig.1G
			Outgrowth (mm)
			RT-	0.154607	0.882441	0.607721	0.45865	0.364688	0.295785	0.714648	0.682261	0.798811	0.349413	0.880631	0.775305
			RT+	0.278822	0.225425	0.223511	0.251684	0.347478	0.384683	0.160563	0.299015	0.26577	0.208211	0.416617	0.200379
	Fig.1H
			Fibroblast migration assay
				RT-					RT+
			0h	0	0	0	0	0	0	0	0	0	0
			4h	13.3449	12.7529	16.6853	12.0881	14.3283	8.98646	10.5205	7.63516	9.0976	8.60404
			8h	29.0931	27.0705	34.7789	25.6001	28.6726	19.7081	23.7366	18.6379	21.1208	16.6551
			12h	42.8496	39.7525	52.0989	37.2414	39.0143	28.5265	31.9851	29.6283	31.0976	25.447
			16h	56.832	50.7725	66.6482	47.8109	45.9624	35.0251	39.7504	39.2076	38.9785	34.0068
			20h	64.9904	59.0237	71.8217	54.7476	52.7077	40.3419	45.15	45.8234	44.5003	38.3033
			24h	69.6837	65.1667	77.2449	59.4867	55.6645	43.6114	49.9547	50.2803	47.9483	42.5783
	Fig.1I
			ACTA2 mRNA expression (qRT-PCR)
			Ctr			TGFB1
		RT-	1.23558	0.855264	0.909155	10.0427	5.13532	10.0507
		RT+	0.980253	0.995984	1.02376	4.08603	3.16148	5.58174
	Fig.1J
			FN1 mRNA expression (qRT-PCR)
			Ctr			TGFB1
		RT-	1.291	0.752	0.957	3.203	4.211	3.797
		RT+	1.038	1.027	0.935	2.254	1.925	2.038
			ELN mRNA expression (qRT-PCR)
			Ctr			TGFB1
		RT-	0.97	1.09	0.95	8.99	6.88	4.49
		RT+	0.87	0.88	1.25	3.39	3.58	4.36
			COL1A1 mRNA expression (RNA-seq, FPKM)
			Ctr		TGFB1
		RT-	138.237	147.707	434.425	413.658
		RT+	108.644	108.766	241.156	253.939
			COL3A1 mRNA expression (RNA-seq, FPKM)
			Ctr		TGFB1
		RT-	58.313	57.2225	148.363	148.241
		RT+	42.2106	41.7006	52.9462	58.0337

## Sheet: Figure 3
Fig.3A
	THBS1 gene expression (qRT-PCR)
	RT-	RT+
	0.192317	0.270541
	0.343739	0.351971
	0.292418	0.654375
	0.341834	0.278068
	0.1553	0.078357
	1.69487	1.28657
	1.33225	1.57421
Fig.3D
		Input (%)	RUNX1 ChIP-qPCR
		RUNX1 motif 1	RT- Control	RT+ Control	RT- TGFB1	RT+ TGFB1
			1.194	10.142	4.027	27.799
			0.966	9.714	3.085	20.421
		Input (%)	RUNX1 ChIP-qPCR
		RUNX1 motif 2	RT- Control	RT+ Control	RT- TGFB1	RT+ TGFB1
			1.284	8.537	7.528	32.256
			1.097	9.399	7.514	33.778
Fig.3E
		Input (%)	H3K4me1 ChIP-qPCR
		RUNX1 motif 1	RT- Control	RT+ Control	RT- TGFB1	RT+ TGFB1
			7.03953	36.6729	19.5919	63.5138
			5.24898	30.8853	19.5888	67.032
		Input (%)	H3K4me1 ChIP-qPCR
		RUNX1 motif 2	RT- Control	RT+ Control	RT- TGFB1	RT+ TGFB1
			3.11044	31.8234	2.40428	54.1628
			0.033531	30.401	1.06857	62.1515
Fig.3F
		THBS1 expression (qRT-PCR)
			RT-			RT+
		Control	1.28942	1.00333	0.707255	0.723818	0.909804	1.36638
		TGFB1	2.41269	0.627642	1.28756	7.93633	3.1084	4.70363
Fig.3H
		CDKN1A expression (qRT-PCR)
		Control 0 Gy				Irradiation 8 Gy
	6h	0.826591	1.04616	1.12725		1.78631	1.8586	1.96822
	24h	1.11857	0.966855	0.914575		2.18202	2.36253	2.10671
	48h	1.01871	1.08511	0.896179		2.17615	2.46759	2.40636
	1w	0.890022	1.10998	1.0566	0.943401	1.35509	0.789515	1.07715
	2w	0.910724	1.12527	0.964007		0.818636	0.677061	1.55262
Fig.3I
		PCNA expression (qRT-PCR)
		Control 0 Gy				Irradiation 8 Gy
	6h	0.850717	0.927083	1.2222		2.299	2.30932	2.57539
	24h	1.0971	0.950563	0.952335		2.29278	2.17722	2.22009
	48h	1.02185	1.07805	0.900099		1.92361	1.79939	1.73216
	1w	0.651127	1.34887	1.1394	0.860599	0.882796	1.18523	0.593331
	2w	1.00932	0.973769	1.01691		1.01728	1.02285	0.589098
Fig.3J
		THBS1 expression (qRT-PCR)
		Control 0 Gy				Irradiation 8 Gy
	6h	1.27195	0.773188	0.954859		0.857889	0.51948	0.843741
	24h	1.22148	0.870759	0.907759		0.905337	0.707491	0.777625
	48h	1.03655	0.978466	0.98498		0.818715	0.792733	0.810315
	1w	0.921345	1.07865	0.795415	1.20459	0.895505	0.847765	0.867277
	2w	1.1834	0.832771	0.983829		0.750777	0.719905	0.76188
Fig.3K
			24 hours after IR + TGFB1 treatment
			0 Gy			8 Gy
		Control	1.654	1.923	1.794	2.39	1.872	2.048
		TGFB1	6.417	8.383	5.729	7.433	7.449	6.73
Fig.3L
			6 days after IR + TGFB1 treatment
			0 Gy				8 Gy
		Control	5.38347	3.10292	3.13957	2.52606	7.45002	4.78654	5.77783	4.61027
		TGFB1	7.08392	5.55813	4.86127	4.96891	18.537	15.5756	19.4824	12.3617

## Sheet: Figure 4
Fig.4B								Fig.4G
		THBS1 expression (RNA-seq)
		Skin	Wound D1	Wound D7							FB spot numbers (only the spot expressing THBS1)	THBS1 expression
		3.8388	9.63208	8.96956						Skin	4	0.97607
		5.71233	9.24919	8.23348						Wound D1	46	7.03753
		5.55194	10.084	9.27537						Wound D7	33	4.71512
		4.83041	9.16342	8.7371						Wound D30	23	2.132
		5.16556	7.96397	8.11518
Fig.4C
		THBS1 expression (qRT-PCR)
		Skin	Wound D1	Wound D7	Wound D30
		1.3685	2.90929	1.77686	0.905039
		1.11926	3.53898	4.04176	0.683294
		3.01397	3.55794	1.43916	0.704138
		2.19285	4.59348	2.26829	1.37344
		1.43189	2.5886	1.64395	0.625763
Fig.4F
		THBS1 expression in FB (ST deconvolution analysis)
		Skin	Wound D1	Wound D7	Wound D30
		1.04605	1.52967	1.78968	0
		0	4.21525	0.817302	0
		0	2.42406	0	0
		0	1.6517	0	1.33965
		1.43728	2.5598	0	0
		0	4.26129	1.91042	1.24991
		2.91188	3.72422	1.99076	1.13125
		0	3.12357	0	0.845549
		0	0.790678	2.54886	0
		0	3.02995	2.04251	0
		0	3.63305	2.09007	1.41968
		1.43728	2.19651	0.442369	1.30376
		0	2.5667	2.41182	0.859834
		0	2.337	2.10169	0
		0	1.74364	2.76242	0
		0	0.382867	1.16614	1.07289
		0	1.73616	1.52702	0
		0	2.41697	2.33779	0
		0	0	0.979415	1.55166
		0	2.65015	1.58053	0
		0	1.41991	1.0298	0.81709
		0	1.10736	1.03774	0
		0	0.790909	2.02452	0
		0	1.02674	1.91321	1.23363
		0	1.23467	0.950129	1.3736
		0	2.0774	1.04821	0
		0	0	1.61048	1.50835
		0	1.65358	2.32207	0
			1.10149	0.826518	0
			0	1.52891	0.846537
			2.76303	1.67899	0
			0	1.65443	1.72207
			2.03457	0	0
			2.68155	0	0
			1.5014	1.17353	0
			1.13596	0	0
			0	1.10286	0
			3.63305	0	0
			1.75284	1.6206	0.945966
			0.5551	0	0
			2.5667	0	0
			2.82522	0	0
			0	0.628714	0
			0.382867	1.21682	0
			2.18453		0
			0.689369		0
			0.891187		0
			3.30241		1.31084
			0		0
			3.79076		1.60569
			0		1.32183
			3.33295		0
			2.37093		1.47466
			0		1.46985
			1.46985		1.4031
					0.615213
					0
					0
					1.86088
					0
					1.63846
					1.04081
					0.554279
					0.595024

## Sheet: Figure 5
Fig.5C
		Wound healing post-irradiation (%)
			Ctr																IR-						IR+
		D0	0	0	0	0	0	0	0	0	0	0	0	0	0	0	0	0	0	0	0	0	0	0	0	0	0	0	0	0	0	0
		D3	9.14634	57.2954	55.5556	22.0264	5.26316	55.2941	40.9091	56.5217	34.6613	19.2926	12.844	58.2677	74.8148	63.8095	47.0588	51.6364	26.6667	60.8553	51.5571	39.5604	44.7917	59.4488	0.763359	12.892	4.60123	38.0597	41.2556	14.8325	41.0053	28.9474
		D5	63.3452	87.6471	73.8889	76.7677	54.9407	41.0359	55.3922	76.6667	71.9048	66.4921							60.2076	42.1245	26.9231	69.2913			14.375	13.2404	30.1435	30.2632
		D7	80.0712	88.8235	81.1111	91.4141	87.3518	95.1852	87.6494	98.0952	73.0392	96.3351							84.4291	54.5787	57.7075	88.9764			1.5625	12.5561	14.5933	34.6491
		D10	97.6285	99.2593															96.5812	94.8819					59.2024	50.8772
Fig.5D
		Thbs1 relative expression (qRT-PCR)_post-radiation wound model
		Ctr									IR-							IR+
	D0	5.36	5.36	4.3	3.52	2.81	2.82	4.029	2.576	6.897	4.79	5.73	3.12	3.13	5.91	5.831	4.321	15.02	7.81	2.71	14.089	6.374	9.561
	D3	18.71	17.345	21.241	14.48						15.15	12.55	19.963	17.798				15.4	18.79	29.139	28.063
	D7	4.73	6.32	7.89	13.265	5.167	13.207	10.215			8.23	15.53	11.451	8.561				11.11	29.75	24.949	22.602
	D10	7.58	6.46	5.98							3.31	3.4	9.76					27.54	16.3	15.65
Fig.5E
		THBS1 positive cells (% of dermal cells)
		Skin		D3		D6
		RT-	RT+	RT-	RT+	RT-	RT+
		14.6341	30	9.09091	44.4444	10	40.9091
		14.6341	6.97674	50	32	20	21.4286
		33.3333	17.0732	40	43.3333	10.2564	44
		0	10	8.33333	38.2353	23.0769	44.4444
		0	19.2308	21.7391	63.6364	9.09091	21.875
		0	36.3636	40	64.7059	20	19.4444
		0	11.3636	0	42.8571	0
		19.2308	34.4828	47.3684	80	0
		5		35.7143	17.0732
		0		30	5.26316
Fig.5G
		THBS1 mRNA mean intensity in dermis
		Normal skin	Radiation ulcer
		9.96037	11.1171
		9.06552	12.0657
		11.379	13.1664
		10.4672	10.828
		9.56932	13.0798
			11.8924
			11.5068
			10.4653
Fig.5H
		THBS1 protein mean intensity in dermis
		Normal skin	Radiation ulcer
		2.736	6.36
		3.328	5.793
		3.064	4.098
		3.163	2.617
		2.873	4.882
		2.637	5.392

## Sheet: Figure 6
Fig.6A
	Control	sgRNA 1	sgRNA 2	sgRNA 3	sgRNA 4	sgRNA 5	sgRNA 6
	1.02087	1.1403	1.03697	1.07391	1.50673	2.06369	4.21127
	1.01634	1.11321	1.03459	0.830165	1.16475	1.82829	2.47719
	0.962796	1.2589	1.11546	1.09593	1.53763	1.55405	4.45488
	1.35494
	0.676154
	0.96891
Fig.6B-F
	COL1A1 expression (qRT-PCR)			COL3A1 expression (qRT-PCR)			FN1 expression (qRT-PCR)			ELN expression (qRT-PCR)			ACTA2 expression (qRT-PCR)
	Ctr	THBS1 sgRNA 6		Ctr	THBS1 sgRNA 6		Ctr	THBS1 sgRNA 6		Ctr	THBS1 sgRNA 6		Ctr	THBS1 sgRNA 6
	1.13469	0.669104		1.08304	1.01625		1.01425	0.933252		1.1275	0.969295		1.05368	0.980703
	0.794051	0.728653		0.975929	0.589211		0.919741	0.734477		0.910017	0.409513		0.85289	0.580127
	1.07126	0.835842		0.941026	1.01369		1.066	0.753169		0.962485	0.691917		1.09343	1.03445
	1.03859	0.577395		1.12452	0.567745		1.12431	0.653403		1.16447	0.529488		1.09924	0.956284
	0.991462	0.638001		0.931298	0.616561		0.869372			0.85837	0.392474		0.889157	0.620503
	0.979169	0.562775		0.950867	0.553753		1.0042			0.977163			0.971652	0.510687
	0.990776			0.99331			1.00211						1.03995
Fig.6G
		Fibroblast migration assay
		Control	THBS1 sgRNA 6
		22.5404	20.1236
		38.2045	20.7947
		24.0028	19.7188
		35.0265	26.0751
		27.5655	19.6135
		27.5826	16.6301
		33.464	21.352
Fig.6H
		THBS1 expression (qRT-PCR)
			siCtr + TGFb			siTHBS1 +TGFb
		RT-	1.109	1.108	0.783	0.078	0.106	0.099
		RT+	0.9	1.105	0.996	0.156	0.215	0.246
Fig.6I
		ACTA2 expression (qRT-PCR)
			siCtr + TGFb			siTHBS1 +TGFb
		RT-	0.767029	1.20445	1.02852	1.07784	1.46887	1.40509
		RT+	1.05394	1.00345	0.942615	1.55415	1.72785	1.86939
Fig.6J
		Fibroblast migration assay
		siCtr	siTHBS1
		60.1732	62.2256
		45.9816	64.0055
		49.0516	68.2844
		51.5521	63.4308
		61.1661
Fig.6K
		Fibroblast migration assay
		Empty vector + DMSO	Empty vector + ERKi	THBS1 OE + DMSO	THBS1 OE + ERKi
		22.7592	19.0237	16.6182	19.9332
		25.4644	20.7008	13.1617	19.6466
		23.3903	23.8514	19.981	21.1883
		31.4553	27.9885	17.4643	24.8255
		24.5749	22.16	13.7899	22.8148
		23.524	34.4486	15.3408	22.9287
		26.0883	21.9857	13.9215	17.8792
Fig.6L
		Wound contraction(%)
			Control					THBS1 antibody
		D0	0	0	0	0	0	0	0	0	0
		D1	3.61773	3.67274	1.79604	0.650295	3.7874	7.55608	6.90304	9.81807	4.02067
		D2	7.35604	8.51	3.74429	1.47942	10.9823	12.5666	17.5956	14.1137	10.3161
		D4	12.9937	6.06151	7.12329	7.07921	16.4313	19.7412	24.9521	21.0836	19.9458
		D6	15.7974	4.98656	9.61948	9.22275	16.8138	18.0335	25.4949	21.8859	21.6786
Fig. 6M
		RUNX1 expression (qRT-PCR)
		siCtr	siRUNX1
		100.597	50.0222
		79.9474	76.4562
		119.455	49.404
Fig.6N
		Fibroblast migration assay
		RT- siCtr	RT- siRUNX1	RT+ siCtr	RT+ siRUNX1
		58.7354	66.7992	56.0234	61.8052
		64.7472	65.9977	55.8785	60.9833
		56.6501	58.9693	48.4815	66.1761
		53.3124	58.877	53.0849	63.1595
		56.0763	56.6208	53.5289	71.6207
			56.5643		69.645
			58.522		66.7983
			52.701		62.1223
			56.3903		56.6499
Fig.6O
		COL3A1 expression (qRT-PCR)
		RT- siCtr	RT- siRUNX1	RT+ siCtr	RT+ siRUNX1
		1.20796	1.40588	0.966355	2.101
		1.53423	1.78943	1.1096	1.71376
		0.636646	1.71397	0.969107	1.87251
		0.621165	1.20929	0.954937	1.80229
Fig. 6P
		ELN expression (qRT-PCR)
		RT- siCtr	RT- siRUNX1	RT+ siCtr	RT+ siRUNX1
		0.938278	1.3112	0.946641	3.12189
		1.2539	2.12908	1.09944	2.66277
		0.884954	2.2247	1.09702	2.36967
		0.922867	0.958118	0.856902	2.43887

## Sheet: Figure S1
Fig.S1C
		Aligment Index
		RT-	RT+			Time after RT (months)	Difference of ECM alignment
		0.32497	0.102849			55	0.316488
		0.34317	0.316275			42	0.921628
		0.497115	0.647155			18	1.30182
		0.740255	0.63957			53	0.863986
		0.306585	0.390395			12	1.27337
		0.342015	0.27425			42	0.801865
Fig.S1E
		Fibroblast proliferation assay (InCucyte)
			RT-						RT+
		0 h	6.91068	10.9049	10.5083	7.11542	9.73233	7.94347	8.22139	10.8145	9.82665	9.25529	8.89109	10.0525
		4 h	7.57926	13.3533	11.3536	7.88275	11.4741	8.94307	9.97119	11.9602	11.5165	9.79263	9.97917	11.6872
		8 h	8.61464	15.5265	13.7513	9.72439	12.9627	10.5412	11.4133	12.8528	13.4638	11.9399	11.2652	12.6999
		12 h	9.67966	18.6343	14.3999	10.9378	16.4168	12.312	12.5196	14.3767	15.9111	14.9818	13.026	15.1517
		16 h	11.4704	19.2686	17.7015	11.3817	15.8476	15.0214	13.1226	17.3759	16.5359	15.41	15.1717	16.8842
		20 h	11.8991	20.3102	15.6684	10.9003	17.7217	15.6903	13.9891	15.6599	18.8775	17.4339	14.8242	17.1252
		24 h	12.242	20.6104	16.8809	13.1909	18.9453	15.7365	15.4779	18.123	18.7743	17.483	16.222	19.0827
		28 h	14.6428	25.1787	19.5506	15.4311	22.3412	17.1956	17.3155	19.9501	21.4708	20.2357	18.435	19.9507
		32 h	17.2755	27.2164	24.492	16.3388	23.9172	20.5384	19.7781	21.3758	22.4624	23.1939	22.4851	22.4835
		36 h	19.9849	29.3584	26.2928	19.131	26.3571	24.3207	20.9853	23.6794	26.3534	24.2311	24.1462	27.3561
		40 h	21.0608	32.2846	26.656	19.171	27.4976	25.0851	22.6998	25.1576	28.2323	25.5607	25.5724	29.2019
		44 h	25.1228	36.6337	32.2188	22.6446	31.7966	26.7954	25.3326	29.1683	30.1905	27.3248	25.6409	30.5322
		48 h	28.2134	40.0126	35.6903	25.731	34.6672	30.5362	29.0847	32.8915	35.9449	33.886	29.5052	32.5757
Fig.S1F
		Fibroblast proliferation assay (CyQuant)
		24h			48h			72h
		RT-	RT+		RT-	RT+		RT-	RT+
		4763.04	4711.9		8605.75	7579.32		11951.5	9424.26
		6341.5	6753.45		9381.75	8107.11		11677.8	9369.29
		5365.31	5932.78		7275.93	8237.75		8972.67	9585.68
Fig.S1G
			Keratinocyte migration assay
			RT-						RT+
		0 h	0	0	0	0	0	0	0	0	0	0	0	0
		4 h	7.79755	9.99097	1.42436	3.86313	4.12091	9.41594	5.42204	2.05541	1.67459	0.0806243	0.0903284	-0.483892
		8 h	16.3563	21.4203	8.29317	11.6216	9.74174	17.8131	10.7268	4.15803	3.51074	0.200027	1.45995	2.14166
		12 h	22.1501	30.6722	14.7143	19.9974	15.7676	25.4663	17.1498	6.24374	6.84065	1.41072	4.3322	6.2644
		16 h	24.6806	35.9278	20.4589	26.3208	24.1751	29.5578	23.6979	10.6696	9.892	3.98118	8.38846	11.3148
		20 h	27.7842	39.5792	25.711	30.3211	28.795	32.51	27.3849	16.1145	13.4436	8.05192	11.5672	16.0838
		24 h	31.3389	43.4948	33.4759	36.627	36.1792	37.1816	32.1543	19.5385	18.1329	12.4438	16.0564	22.56
Fig.S1H, I
		ELN mRNA expression (RNA-seq, FPKM)
			Ctr		TGFB1
		RT-	3.03596	3.50106	48.4055	47.3968
		RT+	3.61194	3.39901	12.0643	13.8728
		FN1 mRNA expression (RNA-seq, FPKM)
			Ctr		TGFB1
		RT-	144.936	139.021	489.057	505.261
		RT+	181.741	183.194	386.347	387.94
Fig.S1J, K
		Fibroblast migration assay					Ex vivo wound healing, Real-time assessment							Ex vivo wound healing, Histological analysis
		Time after RT (months)	Difference of migration (%)				Time after RT (months)	Difference of wound contraction(%)						Time after RT (months)	Difference of wound contraction (mm)
		20.5	18.5747				34	21.3408						53	0.13644
		18.5	8.85288				36	7.5009						48	0.23913
		46	14.1697				24	35.3021						17	0.35734
		42	16.2364				27	10.1122						29	0.51994
							39	2.38706						29	0.63807

## Sheet: Figure S2
Fig.S2D
		Time after RT (months)	Difference of RT+ up regions (RT+/RT-)
		18.5	2.10913
		55	1.92891
		42	1.76958
		18	1.73419
		53	2.03899
		108	2.46289
		84	1.3779
Fig.S2H
		RUNX1 expression in RNA-seq (FPKM)
		RT-	RT+
		1.7861	2.02812
		2.79298	2.2446
		1.961	1.6291
		1.54836	1.98971
		1.72438	1.68224

## Sheet: Figure S4
Fig.S4A
		Patient age (years)	Differential gene expression_THBS1 (FPKM)
		39	104.904
		52	104.429
		46	32.3357
		42	77.3916
		58	40.4529
Fig.S4B
		Radiotherapy (dose)	Differential gene expression_THBS1 (FPKM)
		50	104.904
		50	104.429
		50	32.3357
		58.5	77.3916
		50	40.4529
Fig.S4C
		Time after RT (months)	Differential gene expression_THBS1 (FPKM)
		20.5	104.904
		18.5	104.429
		55	32.3357
		42	77.3916
		53	40.4529
Fig.S4D
		THBS1 expression (qRT-PCR)
			Control						0.01 ng/ml				2.5 ng/ml			5 ng/ml
		RT-	1.14331	0.919837	0.936857	0.992	1.008	0.801	0.912877	0.889624	0.549953	0.878	1.079	1.172	1.165	2.16513	1.166	0.988	1.061
		RT+	1.009	0.993	0.997				1.082	1.127	0.784		0.979	0.982	0.943	2.471	2.74	2.213
Fig.S4E
		CDKN1A expresssion (qRT-PCR)
			Control 0 Gy				Irradiation 8 Gy
		6h	1.14469	0.920726	0.93458		2.58891	2.56522	2.30925
		24h	1.03716	0.976849	0.985993		3.20904	3.03616	3.16837
		48h	1.01181	0.981804	1.00639		2.25667	2.33745	2.31855
		1w	0.891909	1.10809	0.977655	1.02235	1.93394	1.64601	1.98111
		2w	1.18057	0.80389	1.01554		1.42022	1.32696	1.39494
Fig.S4F
		PCNA expresssion (qRT-PCR)
			Control 0 Gy				Irradiation 8 Gy
		6h	0.986703	0.964421	1.04888		2.73169	2.7084	2.72167
		24h	1.04382	0.990276	0.9659		2.32579	2.17135	2.22902
		48h	0.886642	1.05789	1.05547		1.62225	1.87488	1.82364
		1w	0.978178	1.02182	1.16869	0.831309	1.03268	1.12035	1.90929
		2w	1.07609	1.00488	0.919023		1.15172	1.26922	1.0158
Fig.S4G
		THBS1 expresssion (qRT-PCR)
			Control 0 Gy				Irradiation 8 Gy
		6h	1.0416	0.972238	0.986162		0.859436	0.705018	0.900687
		24h	1.20632	0.824693	0.968985		0.914343	0.774569	0.89882
		48h	1.12926	0.961607	0.909128		0.812035	0.765578	0.770955
		1w	1.22199	0.778008	0.682089	1.31791	0.604304	0.58822	0.889974
		2w	1.19358	0.537693	1.26872		0.88807	1.12254	0.877807
Fig.S4H
			3 hours after IR + TGFB1 treatment
			0 Gy				8 Gy
		Control	1.96023	1.95046	1.88439	1.65709	1.7087	1.49405	1.94328	2.04069
		TGFB1	6.14466	6.18424	5.50216	5.64363	6.45124	7.16334	6.65223	6.55221

## Sheet: Figure S6
Fig.S6C
		Thbs1 expression in C57BL/6J mice wounds (qRT-PCR)
		Skin	D3	D7	D10
		91.033	3941.85	305.808	313.881
		174.277	1698.4	997.345	283.691
		139.348	4233.82	629.662	185.558
		118.981	6337.75	230.217	275.521
		120.552	5549.24	194.652	356.525
		106.283
		106.284
		48.6224
		91.2731
		78.7256
Fig.S6G
		THBS1 mean intensity relative to DAPI
		Skin	D1	D7	D30
		171.571	336.942	219.192	166.05
		165.921	360.184	189.416	172.078
		150.54	501.06	277.657	178.108
			387.437		172.106
					165.576

## Sheet: Figure S7
Fig.S7C
	Wound closure at D33 post-wounding (% initial area)
	0 Gy	45 Gy	60 Gy	80 Gy
	100	62.2	67	61.6
	84.9	60	66.2	44.6
	79.1	70.2	63.7	64.1
	71	87.4	84.6	61.2
	100	76.3	67.4	44.8
	90.9	51.6		79.8
	100	47.3		71.1
	69.8
	100
	81.5
	87.7
	100
Fig.S7D
		Thbs1+ Pdgfra+/hdf
		0Gy, D0	45Gy, D0	60Gy, D0	80Gy, D0		0Gy, D33	45Gy, D33	60Gy, D33	80Gy, D33
		0	0	0	0		0	4	1	1
		0	1	0	0		0	3	1	1
		0	0	1	1		0	1	3	2
		1	1	1	1		0	2	2	2
		1	0	2	0		0	1	1	2
		0	0	1	0				2
									2
Fig.S7F
	RTOG criteria
		Ctr				IR+
	D0	0	0	0	0	0	0	0	0	0	0	0	0	0	0	0	0	0	0	0	0	0	0
	D1	0				0	0	0	0	0	0
	D3	0	0	0	0	0	0	0	0	0	0	0	0	0	0	0	0	0	0	0	0	0	0
	D5	0				0	1	0	0	1	0	2	1
	D7	0	0	0	0	2	2	2	2	2	2	2	2	3	2	1	2	2	1
	D8					2	2	2	2	2	2
	D11	0	0			3	3	3	3	3	3	4	4	4	4
	D14	0	0	0		4	4	4	4	4	4	4	4	4	4	4	4
	D16	0				4	4	4	4	4	4
	D18					3	4	4	4
	D19	0	0			4	4	3	4
	D21	0	0			2	3	4	4	4	4	3	4	3	2
	D26	0				2	2	4	4
	D28					2	1	3	3
	D30	0	0	0		1	2	1	2	2
	D36	0	0			0	1	0	1
	D37	0	0	0	0	0	0	0	0
Fig.S7G
		Cdkn1a relative expression (qRT-PCR)_post-radiation wound model
		Ctr	IR+ D1	IR+ D3	IR+ D7	IR+ D14
		0.21259	0.695869	0.334	0.230993	0.24
		0.156378	0.479779	0.332	0.239562	0.11
		0.177305	0.363724		0.26013
		0.151	0.559		0.163
		0.182	0.545		0.099

[truncated: 2 more sheets: Figure S8, Figure S9]
